# Supplementary material for: Immune cell topography predicts response to PD-1 blockade in cutaneous T cell lymphoma
Source: Nat Commun. 2021 Nov 18;12:6726. doi: 10.1038/s41467-021-26974-6 (PMC8602403; doi:10.1038/s41467-021-26974-6)
Supplement: Supplementary file 4 — Supplementary Data 2 [file 41467_2021_26974_MOESM4_ESM.xlsx]

## Sheet: Sup_Data2
Supplementary Data 2. Raw counts of aligned transcripts for every gene in the transcriptome per tissue microarray spot.
gene ID	gene name	CTCL_P10_PRE_A_1	CTCL_P11_POST_A_1	CTCL_P11_PRE_A_1	CTCL_P11_PRE_A_2	CTCL_P12_POST_B_1	CTCL_P12_POST_B_2	CTCL_P12_PRE_B_1	CTCL_P12_PRE_B_2	CTCL_P13_POST_A_1	CTCL_P13_POST_A_2	CTCL_P13_POST_A_3	CTCL_P13_POST_A_4	CTCL_P13_POST_A_5	CTCL_P13_POST_A_6	CTCL_P13_PRE_A_1	CTCL_P13_PRE_A_2	CTCL_P14_POST_B_1	CTCL_P14_POST_B_2	CTCL_P14_POST_B_3	CTCL_P14_POST_B_4	CTCL_P14_POST_B_5	CTCL_P14_POST_B_6	CTCL_P14_POST_B_7	CTCL_P14_POST_B_8	CTCL_P14_PRE_B_1	CTCL_P14_PRE_B_2	CTCL_P1_POST_A_1	CTCL_P1_POST_A_2	CTCL_P1_PRE_A_1	CTCL_P1_PRE_A_2	CTCL_P2_POST_A_1	CTCL_P2_POST_A_2	CTCL_P2_PRE_A_2	CTCL_P3_POST_B_1	CTCL_P3_POST_B_2	CTCL_P3_PRE_B_1	CTCL_P3_PRE_B_2	CTCL_P4_POST_B_1	CTCL_P4_POST_B_2	CTCL_P4_PRE_B_1	CTCL_P4_PRE_B_2	CTCL_P5_POST_A_1	CTCL_P5_POST_A_2	CTCL_P5_PRE_A_1	CTCL_P5_PRE_A_2	CTCL_P6_POST_B_1	CTCL_P6_POST_B_2	CTCL_P6_POST_B_3
ENSG00000223972.5	DDX11L1	0	0	0	0	0	0	0	0	0	0	0	0	0	0	0	0	0	0	0	0	0	0	0	0	0	0	0	0	0	0	0	0	0	0	0	0	0	0	0	0	0	0	0	0	0	0	0	0
ENSG00000227232.5	WASH7P	1	0	0	0	0	0	1	0	0	0	0	0	0	0	0	1	0	0	0	0	0	0	2	0	0	0	0	0	0	0	0	0	0	0	0	0	0	0	0	0	0	0	0	0	0	0	0	0
ENSG00000278267.1	MIR6859-1	0	0	0	0	0	0	0	0	0	0	0	0	0	0	0	0	0	0	0	0	0	0	0	0	0	0	0	0	0	0	0	0	0	0	0	0	0	0	0	0	0	0	0	0	0	0	0	0
ENSG00000243485.4	MIR1302-2	0	0	0	0	0	0	0	0	0	0	0	0	0	0	0	0	0	0	0	0	0	0	0	0	0	0	0	0	0	0	0	0	0	0	0	0	0	0	0	0	0	0	0	0	0	0	0	0
ENSG00000237613.2	FAM138A	0	0	0	0	0	0	0	0	0	0	0	0	0	0	0	0	0	0	0	0	0	0	0	0	0	0	0	0	0	0	0	0	0	0	0	0	0	0	0	0	0	0	0	0	0	0	0	0
ENSG00000268020.3	OR4G4P	0	0	0	0	0	0	0	0	0	0	0	0	0	0	0	0	0	0	0	0	0	0	0	0	0	0	0	0	0	0	0	0	0	0	0	0	0	0	0	0	0	0	0	0	0	0	0	0
ENSG00000240361.1	OR4G11P	0	0	0	0	0	0	0	0	0	0	0	0	0	0	0	0	0	0	0	0	0	0	0	0	0	0	0	0	0	0	0	0	0	0	0	0	0	0	0	0	0	0	0	0	0	0	0	0
ENSG00000186092.4	OR4F5	0	0	0	0	0	0	0	0	0	0	0	0	0	0	0	0	0	0	0	0	0	0	0	0	0	0	0	0	0	0	0	0	0	0	0	0	0	0	0	0	0	0	0	0	0	0	0	0
ENSG00000238009.6	RP11-34P13.7	0	0	0	0	0	0	0	0	0	0	0	0	0	0	0	0	0	0	0	0	0	0	0	0	0	0	0	0	0	0	0	0	0	0	0	0	0	0	0	0	0	0	0	0	0	0	0	0
ENSG00000239945.1	RP11-34P13.8	0	0	0	0	0	0	0	0	0	0	0	0	0	0	0	0	0	0	0	0	0	0	0	0	0	0	0	0	0	0	0	0	0	0	0	0	0	0	0	0	0	0	0	0	0	0	0	0
ENSG00000233750.3	CICP27	0	0	0	0	1	0	0	0	0	0	0	0	0	0	0	0	0	0	0	0	0	0	0	0	0	0	0	0	0	0	0	0	0	0	0	0	0	0	0	0	0	0	0	0	0	0	0	0
ENSG00000268903.1	RP11-34P13.15	0	0	0	0	0	0	0	0	0	0	0	0	0	0	0	0	0	0	0	0	0	0	0	0	0	0	0	0	0	0	0	0	0	0	0	0	0	0	0	0	0	0	0	0	0	0	0	0
ENSG00000269981.1	RP11-34P13.16	0	0	0	0	0	0	0	0	0	0	0	0	0	0	0	0	0	0	0	0	0	0	0	0	0	0	0	0	0	0	0	0	0	0	0	0	0	0	0	0	0	0	0	0	0	0	0	0
ENSG00000239906.1	RP11-34P13.14	0	0	0	0	0	0	0	0	0	0	0	0	0	0	0	0	0	0	0	0	0	0	0	0	0	0	0	0	0	0	0	0	0	0	0	0	0	0	0	0	0	0	0	0	0	0	0	0
ENSG00000241860.6	RP11-34P13.13	0	0	0	0	0	0	0	0	0	0	0	0	0	0	0	0	0	0	0	0	0	0	0	0	0	0	0	0	0	0	0	0	0	0	0	0	0	0	0	0	0	0	0	0	0	0	0	0
ENSG00000222623.1	RNU6-1100P	0	0	0	0	0	0	0	0	0	0	0	0	0	0	0	0	0	0	0	0	0	0	0	0	0	0	0	0	0	0	0	0	0	0	0	0	0	0	0	0	0	0	0	0	0	0	0	0
ENSG00000241599.1	RP11-34P13.9	0	0	0	0	0	0	0	0	0	0	0	0	0	0	0	0	0	0	0	0	0	0	0	0	0	0	0	0	0	0	0	0	0	0	0	0	0	0	0	0	0	0	0	0	0	0	0	0
ENSG00000279928.1	FO538757.2	0	0	0	0	0	0	0	0	0	0	0	0	0	0	0	0	0	0	0	0	0	0	0	0	0	0	0	0	0	0	0	0	0	0	0	0	0	0	0	0	0	0	0	0	0	0	0	0
ENSG00000279457.3	FO538757.1	0	0	2	1	3	1	2	1	6	0	0	3	3	9	0	1	26	1	0	1	7	0	0	1	11	0	0	1	1	0	0	0	0	1	3	7	7	3	1	2	0	2	14	0	8	4	3	4
ENSG00000273874.1	MIR6859-2	0	0	0	0	0	0	0	0	0	0	0	0	0	0	0	0	0	0	0	0	0	0	0	0	0	0	0	0	0	0	0	0	0	0	0	0	0	0	0	0	0	0	0	0	0	0	0	0
ENSG00000228463.9	AP006222.2	0	0	0	0	0	0	0	0	0	0	0	0	0	0	0	0	0	0	0	0	0	0	0	0	0	0	0	0	0	0	0	0	0	0	0	0	0	0	0	0	0	0	0	0	0	0	0	0
ENSG00000241670.3	RPL23AP21	0	0	0	0	0	0	0	0	0	0	0	0	0	0	0	0	0	0	0	0	0	0	0	0	0	0	0	0	0	0	0	0	0	0	0	0	0	0	0	0	0	0	0	0	0	0	0	0
ENSG00000236679.2	RPL23AP24	0	0	0	0	0	0	0	0	0	0	0	0	0	0	0	0	0	0	0	0	0	0	0	0	0	0	0	0	0	0	0	0	0	0	0	0	0	0	0	0	0	0	0	0	0	0	0	0
ENSG00000236743.1	RP5-857K21.15	0	0	0	0	0	0	0	0	0	0	0	0	0	0	0	0	0	0	0	0	0	0	0	0	0	0	0	0	0	0	0	0	0	0	0	0	0	0	0	0	0	0	0	0	0	0	0	0
ENSG00000236601.2	RP4-669L17.2	0	0	0	0	0	0	0	0	0	0	0	0	0	0	0	0	0	0	0	0	0	0	0	0	0	0	0	0	0	0	0	0	0	0	0	0	0	0	0	0	0	0	0	0	0	0	0	0
ENSG00000237094.11	RP4-669L17.10	0	1	0	0	0	3	0	0	0	0	0	0	0	0	0	0	0	0	0	1	0	0	0	0	6	0	2	0	0	0	0	0	0	0	0	1	0	0	0	0	0	0	0	0	0	0	0	0
ENSG00000269732.1	WBP1LP7	0	0	0	0	0	0	0	0	0	0	0	0	0	0	0	0	0	0	0	0	0	0	0	0	0	0	0	0	0	0	0	0	0	0	0	0	0	0	0	0	0	0	0	0	0	0	0	0
ENSG00000278566.1	OR4F29	0	0	0	0	0	0	0	0	0	0	0	0	0	0	0	0	0	0	0	0	0	0	0	0	0	0	0	0	0	0	0	0	0	0	0	0	0	0	0	0	0	0	0	0	0	0	0	0
ENSG00000224813.3	SEPT14P13	0	0	0	0	0	0	0	0	0	0	0	0	0	0	0	0	0	0	0	0	0	0	0	0	0	0	0	0	0	0	0	0	0	0	0	0	0	0	0	0	0	0	0	0	0	0	0	0
ENSG00000233653.3	CICP7	0	0	0	0	0	0	0	0	0	0	0	0	0	0	0	0	0	0	0	0	0	0	0	0	0	0	0	0	0	0	0	0	0	0	0	0	0	0	0	0	0	0	0	0	0	0	0	0
ENSG00000250575.1	RP4-669L17.8	0	0	0	0	0	0	0	0	0	0	0	0	0	0	0	0	0	0	0	0	0	0	0	0	0	0	0	0	0	0	0	0	0	0	0	0	0	0	0	0	0	0	0	0	0	0	0	0
ENSG00000278757.1	U6	0	0	0	0	0	0	0	0	0	0	0	0	0	0	0	0	0	0	0	0	0	0	0	0	0	0	0	0	0	0	0	0	0	0	0	0	0	0	0	0	0	0	0	0	0	0	0	0
ENSG00000230021.8	RP5-857K21.4	0	0	0	0	0	0	0	0	0	0	0	0	0	0	0	0	0	0	0	0	0	0	0	0	0	0	0	0	0	0	0	0	0	0	0	0	0	0	0	0	0	2	0	0	0	0	0	0
ENSG00000235146.2	RP5-857K21.2	0	0	0	0	0	0	0	0	0	0	0	0	0	0	0	0	0	0	0	0	0	0	0	0	0	0	0	0	0	0	0	0	0	0	0	0	0	0	0	0	0	0	0	0	0	0	0	0
ENSG00000225972.1	MTND1P23	250	604	107	218	411	81	153	178	188	164	573	568	90	200	239	144	274	7	482	363	129	148	480	227	310	136	256	82	83	318	218	406	268	437	598	68	54	202	184	64	132	381	183	134	296	105	233	205
ENSG00000225630.1	MTND2P28	341	913	142	231	339	66	111	114	247	356	968	603	185	246	235	143	489	21	1093	505	366	331	527	280	339	218	279	185	145	323	289	243	535	799	718	51	82	356	225	126	173	489	342	193	574	162	253	221
ENSG00000237973.1	MTCO1P12	1706	2020	557	408	2952	628	933	962	547	721	1201	1120	750	613	1027	863	945	335	3000	1308	1037	711	1373	1120	956	543	1637	659	693	1549	686	719	1167	1701	1804	819	470	1653	1138	584	578	1330	1007	2006	2525	863	1607	940
ENSG00000278791.1	MIR6723	0	0	0	0	0	0	0	0	0	0	0	0	0	0	0	0	0	0	0	0	0	0	0	0	0	0	0	0	0	0	0	0	0	0	0	0	0	0	0	0	0	0	0	0	0	0	0	0
ENSG00000229344.1	MTCO2P12	1	17	1	0	20	7	4	6	2	0	3	10	6	10	2	5	8	3	9	12	0	0	20	3	11	0	7	0	4	23	9	3	4	1	24	12	7	11	6	2	0	1	3	5	26	3	2	5
ENSG00000240409.1	MTATP8P1	0	0	0	0	0	0	0	0	0	0	0	0	0	0	0	0	0	0	0	0	0	0	0	0	0	0	0	0	0	0	0	0	0	0	0	0	0	0	0	0	0	0	0	0	0	0	0	0
ENSG00000248527.1	MTATP6P1	5	2	1	0	3	0	5	0	2	0	0	0	0	0	7	0	1	1	10	0	0	4	4	2	1	1	4	0	2	8	3	0	2	2	1	4	0	5	0	7	3	1	7	0	0	0	3	2
ENSG00000198744.5	MTCO3P12	18	97	3	43	92	20	8	13	14	7	5	30	14	2	7	22	19	1	55	63	31	15	59	13	34	10	15	4	14	44	13	32	37	29	36	10	12	32	15	15	0	18	7	17	33	15	25	16
ENSG00000268663.1	WBP1LP6	0	0	0	0	0	0	0	0	0	0	0	0	0	0	0	0	0	0	0	0	0	0	0	0	0	0	0	0	0	0	0	0	0	0	0	0	0	0	0	0	0	0	0	0	0	0	0	0
ENSG00000273547.1	OR4F16	0	0	0	0	0	0	0	0	0	0	0	0	0	0	0	0	0	0	0	0	0	0	0	0	0	0	0	0	0	0	0	0	0	0	0	0	0	0	0	0	0	0	0	0	0	0	0	0
ENSG00000283574.1	RP11-206L10.17	0	0	0	0	0	0	0	0	0	0	0	0	0	0	0	0	0	0	0	0	0	0	0	0	0	0	0	0	0	0	0	0	0	0	0	0	0	0	0	0	0	0	0	0	0	0	0	0
ENSG00000229376.3	CICP3	0	0	0	0	0	0	0	0	0	0	0	0	0	0	0	0	0	0	0	0	0	0	0	0	0	0	0	0	0	0	0	0	0	0	0	0	0	0	0	0	0	0	0	0	0	0	0	0
ENSG00000228327.3	RP11-206L10.2	0	0	0	0	0	0	0	0	0	0	0	0	0	0	0	0	0	0	0	0	0	0	0	0	0	0	0	0	0	0	0	0	0	0	0	0	0	0	0	0	0	0	0	0	0	0	0	0
ENSG00000223181.1	RNU6-1199P	0	0	0	0	0	0	0	0	0	0	0	0	0	0	0	0	0	0	0	0	0	0	0	0	0	0	0	0	0	0	0	0	0	0	0	0	0	0	0	0	0	0	0	0	0	0	0	0
ENSG00000229905.1	RP11-206L10.4	0	0	0	0	0	0	0	0	0	0	0	0	0	0	0	0	0	0	0	0	0	0	0	0	0	0	0	0	0	0	0	0	0	0	0	0	0	0	0	0	0	0	0	0	0	0	0	0
ENSG00000237491.8	RP11-206L10.9	11	0	3	0	9	0	2	1	5	1	0	7	3	4	0	0	0	0	0	0	0	0	2	3	0	1	12	0	1	0	0	0	0	12	0	0	0	5	4	0	0	0	4	0	0	1	3	5
ENSG00000230092.7	RP11-206L10.8	37	92	19	35	143	5	40	34	28	15	2	12	26	15	45	22	30	47	82	11	33	10	36	18	33	27	28	14	19	35	23	19	20	31	45	21	14	52	30	18	13	63	18	21	20	39	35	21
ENSG00000177757.2	FAM87B	0	0	0	0	0	0	0	0	0	0	0	0	0	1	0	0	0	0	0	0	0	0	0	0	0	0	0	0	0	0	0	0	0	0	0	0	0	0	0	0	0	0	3	0	0	0	0	0
ENSG00000228794.8	LINC01128	13	5	3	4	31	0	0	1	0	8	10	17	1	1	3	4	0	0	4	0	6	4	6	4	0	0	2	3	3	0	7	1	15	0	0	0	1	4	2	0	0	4	2	0	0	1	7	2
ENSG00000225880.5	LINC00115	0	0	0	0	4	0	1	0	0	0	0	0	2	0	2	0	6	0	5	0	0	4	0	1	0	0	0	0	1	0	0	0	0	0	6	0	0	3	0	0	0	0	0	0	0	0	0	0
ENSG00000230368.2	FAM41C	0	0	0	0	0	0	0	0	0	0	0	0	0	0	0	0	0	0	0	0	0	0	0	0	0	0	0	0	0	0	0	0	0	0	0	0	0	0	0	0	0	0	0	0	0	0	0	0
ENSG00000234711.1	TUBB8P11	0	0	0	0	0	0	0	0	0	0	0	0	0	0	0	0	0	0	0	0	0	0	0	0	0	0	0	0	0	0	0	0	0	0	0	0	0	0	0	0	0	0	0	0	0	0	0	0
ENSG00000283040.1	FAM166AP3	0	0	0	0	0	0	0	0	0	0	0	0	0	0	0	0	0	0	0	0	0	0	0	0	0	0	0	0	0	0	0	0	0	0	0	0	0	0	0	0	0	0	0	0	0	0	0	0
ENSG00000272438.1	RP11-54O7.16	0	0	0	0	0	0	0	0	0	0	0	0	0	0	0	0	0	0	0	0	0	0	0	0	0	0	0	0	0	0	0	0	0	0	0	0	0	0	0	0	0	0	0	0	0	0	0	0
ENSG00000230699.2	RP11-54O7.1	0	0	0	0	0	0	0	0	0	0	0	0	0	0	0	0	0	0	0	0	0	0	0	0	0	0	0	0	0	0	0	0	0	0	0	0	0	0	0	0	0	0	0	0	0	0	0	0
ENSG00000241180.1	RP11-54O7.2	0	0	0	0	0	0	0	0	0	0	0	0	0	0	0	0	0	0	0	0	0	0	0	0	0	0	0	0	0	0	0	0	0	0	0	0	0	0	0	0	0	0	0	0	0	0	0	0
ENSG00000223764.2	RP11-54O7.3	0	0	0	0	0	0	0	0	0	0	0	0	0	0	0	0	0	0	0	0	0	1	0	0	0	0	0	0	0	0	0	0	0	0	0	0	0	0	0	0	0	0	0	0	0	0	0	0
ENSG00000187634.11	SAMD11	0	0	0	0	0	0	0	0	0	0	0	0	0	0	0	0	0	0	0	0	0	0	0	0	0	0	0	0	0	0	0	0	0	0	0	0	0	0	0	0	0	0	0	0	4	0	0	0
ENSG00000188976.10	NOC2L	0	23	0	0	24	4	1	4	14	5	0	4	4	4	4	3	8	0	4	3	1	3	3	3	0	3	0	0	1	0	0	0	3	7	0	7	1	12	0	1	0	5	0	8	4	3	8	9
ENSG00000187961.13	KLHL17	0	0	0	0	0	0	0	0	0	0	0	0	2	0	0	0	0	0	0	0	0	0	0	0	0	0	0	0	0	0	0	0	0	0	0	0	0	0	0	0	0	0	0	0	0	0	0	0
ENSG00000187583.10	PLEKHN1	0	7	1	0	15	5	6	1	0	0	0	13	0	0	0	7	0	0	21	0	2	5	6	0	0	0	0	2	0	6	0	0	0	19	0	2	6	0	0	4	0	0	0	5	8	3	6	0
ENSG00000187642.9	PERM1	0	0	0	0	0	0	0	0	0	0	0	0	0	0	0	0	0	0	0	0	0	0	0	0	0	0	0	0	0	0	0	0	0	0	0	0	0	0	0	0	0	0	0	0	0	0	0	0
ENSG00000272512.1	RP11-54O7.17	0	0	0	0	0	0	0	0	0	0	0	0	0	0	0	3	0	0	0	0	0	0	0	0	1	0	0	0	0	0	0	0	0	0	0	0	0	0	0	0	0	0	0	0	0	0	1	1
ENSG00000188290.10	HES4	1	13	10	12	41	14	3	12	2	7	9	7	14	6	18	8	3	0	14	5	0	10	16	7	1	7	17	3	2	1	4	16	18	9	12	4	5	25	17	8	2	20	23	7	4	4	13	16
ENSG00000187608.8	ISG15	2	1	1	0	25	7	6	3	0	0	0	2	3	0	0	1	0	1	10	16	1	0	0	0	4	0	9	0	0	9	2	0	0	2	6	2	2	6	0	0	1	1	4	2	4	1	5	10
ENSG00000231702.2	RP11-54O7.10	0	0	0	0	0	0	0	0	0	0	0	0	0	0	0	0	0	0	0	0	0	0	0	0	0	0	0	0	0	0	0	0	0	0	0	0	0	0	0	0	0	0	0	0	0	0	0	0
ENSG00000224969.1	RP11-54O7.11	0	0	0	0	0	0	0	0	0	0	0	0	0	0	0	0	0	0	0	0	0	0	1	0	0	0	0	0	0	0	0	0	0	0	0	0	0	0	0	0	0	0	0	0	0	0	0	0
ENSG00000188157.13	AGRN	0	3	0	0	0	0	0	0	2	0	0	0	0	0	2	0	0	1	0	0	0	0	0	0	0	0	0	0	0	0	0	0	0	0	0	0	0	0	0	0	0	0	0	0	0	0	2	1
ENSG00000242590.1	RP11-54O7.14	0	0	0	0	0	0	0	0	0	0	0	0	0	0	0	0	0	0	0	0	0	0	0	0	0	0	0	0	0	0	0	0	0	0	0	0	0	0	0	0	0	0	0	0	0	0	0	0
ENSG00000217801.9	RP11-465B22.3	0	0	0	0	15	1	7	0	0	0	0	0	0	0	0	0	0	0	7	0	0	0	3	0	0	0	0	0	0	0	0	0	0	0	4	8	9	0	0	0	0	0	0	0	0	0	0	0
ENSG00000273443.1	RP11-54O7.18	0	0	0	0	0	0	0	0	0	0	0	0	0	0	0	0	0	0	0	0	0	0	0	0	0	0	0	0	0	0	0	0	0	0	0	0	0	0	0	0	0	0	0	0	0	0	0	0
ENSG00000237330.2	RNF223	0	9	8	0	30	5	6	1	0	10	0	0	0	0	0	1	0	0	0	0	0	1	0	0	0	0	0	0	0	0	0	0	0	0	0	0	0	0	0	0	0	0	0	1	9	0	10	0
ENSG00000131591.17	C1orf159	5	7	5	0	14	2	2	2	2	2	1	3	0	1	3	2	0	0	4	14	7	1	4	4	3	0	7	1	2	0	0	0	0	1	2	0	4	2	2	0	3	0	0	2	3	6	8	2
ENSG00000223823.1	LINC01342	0	0	0	0	0	0	0	0	0	0	0	0	0	0	0	0	0	0	0	0	0	0	0	0	0	0	0	0	0	0	0	0	0	0	0	0	0	0	0	0	0	0	0	0	0	0	0	0
ENSG00000207730.3	MIR200B	0	0	0	0	0	0	0	0	0	0	0	0	0	0	0	0	0	0	0	0	0	0	0	0	0	0	0	0	0	0	0	0	0	0	0	0	0	0	0	0	0	0	0	0	0	0	0	0
ENSG00000207607.3	MIR200A	0	0	0	0	0	0	0	0	0	0	0	0	0	0	0	0	0	0	0	0	0	0	0	0	0	0	0	0	0	0	0	0	0	0	0	0	0	0	0	0	0	0	0	0	0	0	0	0
ENSG00000198976.1	MIR429	0	0	0	0	0	0	0	0	0	0	0	0	0	0	0	0	0	0	0	0	0	0	0	0	0	0	0	0	0	0	0	0	0	0	0	0	0	0	0	0	0	0	0	0	0	0	0	0
ENSG00000272141.1	RP11-465B22.8	0	0	0	0	0	5	0	0	0	0	0	0	0	0	0	0	0	0	0	0	0	2	0	0	0	0	0	0	0	0	0	0	0	0	0	0	0	0	0	0	0	0	0	0	0	1	0	0
ENSG00000205231.1	TTLL10-AS1	0	0	0	0	3	0	1	0	0	0	0	0	2	0	0	0	0	0	0	0	0	0	0	0	0	0	0	0	0	0	0	0	0	0	0	0	1	0	0	0	0	0	0	0	0	0	0	1
ENSG00000162571.13	TTLL10	0	0	0	0	0	0	0	0	0	0	0	0	0	0	0	0	0	0	0	0	0	0	0	0	0	0	0	0	0	0	0	0	0	0	0	0	0	0	0	0	0	0	0	0	0	0	0	0
ENSG00000186891.13	TNFRSF18	2	36	12	21	93	29	22	23	82	75	22	53	20	19	26	17	28	16	180	99	55	27	19	19	27	10	26	21	13	31	39	44	15	40	17	13	14	37	41	25	3	32	2	5	14	26	36	49
ENSG00000186827.10	TNFRSF4	0	6	0	0	5	0	0	0	1	0	0	0	1	0	0	0	0	0	0	6	0	0	0	0	0	0	0	0	0	0	0	0	0	0	7	0	0	0	1	0	0	0	0	0	0	1	2	3
ENSG00000078808.16	SDF4	26	71	3	57	53	22	9	11	36	25	23	30	21	20	14	12	15	0	60	19	5	19	15	22	11	18	13	6	5	10	6	10	61	8	24	17	9	18	25	2	10	15	16	10	34	20	12	8
ENSG00000176022.4	B3GALT6	0	32	1	1	16	4	0	0	7	0	1	16	4	1	22	5	1	0	11	2	5	0	4	16	0	2	0	1	4	9	4	0	0	7	13	1	7	10	9	0	0	5	0	4	7	1	1	3
ENSG00000184163.3	FAM132A	0	0	1	0	0	0	0	0	0	0	0	0	0	2	0	4	0	0	0	0	2	1	0	0	0	2	10	0	1	0	0	0	0	0	0	1	1	0	0	0	0	0	1	0	0	0	1	4
ENSG00000260179.1	RP5-902P8.12	0	0	0	0	0	0	0	0	0	0	0	0	0	0	0	0	0	0	0	0	0	0	0	0	0	0	0	0	0	0	0	0	0	0	0	0	0	0	0	0	0	0	0	0	0	0	0	0
ENSG00000160087.20	UBE2J2	5	25	12	8	83	17	5	11	14	3	7	27	22	5	29	14	23	5	13	20	7	9	29	14	6	1	22	9	3	15	5	25	2	28	2	14	2	14	13	6	0	36	19	11	26	8	15	11
ENSG00000230415.1	RP5-902P8.10	0	0	0	0	0	0	0	0	0	0	0	0	0	0	0	0	0	0	0	0	0	0	0	0	0	0	0	0	0	0	0	0	0	0	0	0	0	0	0	0	0	0	0	0	0	0	0	0
ENSG00000162572.19	SCNN1D	0	0	0	0	0	0	0	0	0	0	0	0	0	0	0	0	0	0	0	0	0	0	0	0	0	0	0	0	0	0	0	0	0	0	0	0	0	0	0	0	0	0	0	0	0	0	0	0
ENSG00000131584.18	ACAP3	26	36	21	7	91	11	29	25	4	15	12	25	4	14	5	18	12	7	2	10	14	6	26	4	11	3	9	8	2	23	0	25	12	12	24	28	8	24	11	13	1	21	27	14	46	4	27	6
ENSG00000278073.1	MIR6726	0	0	0	0	0	0	0	0	0	0	0	0	0	0	0	0	0	0	0	0	0	0	0	0	0	0	0	0	0	0	0	0	0	0	0	0	0	0	0	0	0	0	0	0	0	0	0	0
ENSG00000169972.11	PUSL1	0	0	0	0	0	0	1	0	0	0	0	0	0	2	0	1	0	0	1	0	0	0	0	0	0	0	0	0	0	0	0	0	0	0	0	0	0	0	0	0	0	0	0	0	0	0	0	0
ENSG00000127054.19	CPSF3L	0	0	0	0	0	0	0	0	0	0	0	0	0	0	0	0	0	0	0	0	0	0	0	0	0	0	0	0	0	0	0	0	0	0	0	0	0	0	0	0	0	0	0	0	0	0	0	0
ENSG00000240731.1	RP5-890O3.9	0	0	0	0	2	0	0	0	0	0	0	0	0	0	0	0	0	0	0	0	0	0	0	0	0	0	0	0	0	0	0	0	0	0	0	0	0	0	0	0	0	0	0	0	0	0	0	0
ENSG00000224051.6	CPTP	0	0	0	0	0	0	3	0	0	0	1	0	0	0	0	0	0	0	0	0	0	0	0	0	0	0	0	0	0	0	0	0	0	0	0	0	0	2	0	0	0	0	0	0	0	0	0	0
ENSG00000169962.4	TAS1R3	0	0	0	0	0	0	0	0	0	0	0	0	0	0	0	0	0	0	0	0	0	0	0	0	0	0	0	0	0	0	0	0	0	0	0	0	0	0	0	0	0	0	0	0	0	0	0	2
ENSG00000107404.18	DVL1	4	9	0	0	29	6	0	2	4	0	0	0	2	3	5	4	0	0	7	0	12	1	7	4	0	0	0	1	1	0	0	0	0	0	0	2	7	6	3	0	0	6	3	4	0	2	0	4
ENSG00000162576.16	MXRA8	0	92	7	34	48	0	3	14	0	79	27	10	21	64	15	2	50	5	36	5	4	2	35	22	22	3	23	5	0	0	0	80	11	17	38	47	5	62	28	0	0	79	136	0	0	14	16	18
ENSG00000175756.13	AURKAIP1	0	0	0	0	0	0	0	0	0	0	0	0	0	0	0	0	0	0	0	0	0	0	0	0	0	0	0	0	0	0	0	0	0	0	0	0	0	0	0	0	0	0	0	0	0	0	0	0
ENSG00000223663.2	NDUFB4P8	0	0	0	0	0	0	0	0	0	0	0	0	0	0	0	0	0	0	0	0	0	0	0	0	0	1	0	0	0	0	0	0	0	0	0	0	0	0	1	0	0	0	0	0	0	0	0	0
ENSG00000221978.11	CCNL2	25	116	48	55	163	35	29	47	50	77	70	50	28	19	39	41	49	15	55	22	23	22	57	41	37	43	38	29	24	16	12	28	23	41	54	65	22	50	57	28	40	49	57	38	65	13	44	48
ENSG00000224870.6	RP4-758J18.2	1	0	0	0	1	0	0	0	0	0	0	0	0	0	0	1	0	0	0	8	2	6	4	3	0	2	3	0	2	0	0	0	0	4	10	6	4	2	1	0	0	0	19	0	2	0	4	0
ENSG00000242485.5	MRPL20	2	0	5	17	90	20	20	15	7	14	47	7	5	18	26	8	11	0	11	10	11	10	20	8	25	13	56	0	8	9	1	3	6	12	24	20	4	16	17	3	11	0	16	7	12	4	19	9
ENSG00000264293.2	RN7SL657P	0	0	0	0	0	0	0	0	0	0	0	0	0	0	0	0	0	0	0	0	0	0	0	0	0	0	0	0	0	0	0	0	0	0	0	0	0	0	0	0	0	0	0	0	0	0	0	0
ENSG00000272455.1	RP4-758J18.13	0	0	0	0	0	0	0	0	0	0	0	0	0	0	0	0	0	0	0	0	0	0	0	0	0	0	0	0	0	0	0	0	0	0	0	0	0	0	0	0	0	0	0	0	0	0	0	0
ENSG00000235098.8	ANKRD65	0	0	0	0	0	0	0	0	0	0	0	0	0	0	0	0	0	0	0	0	0	0	0	0	0	0	0	0	0	0	0	0	0	0	0	0	0	0	0	0	0	0	0	0	0	0	0	0
ENSG00000225905.1	RP4-758J18.7	0	0	0	0	0	0	0	0	0	0	0	0	0	0	0	0	1	0	0	0	0	0	0	0	0	0	0	0	0	0	0	0	0	0	0	1	0	0	0	0	0	0	0	0	0	0	0	0
ENSG00000205116.3	TMEM88B	0	0	0	0	0	0	0	0	0	0	0	0	0	0	0	0	0	0	0	0	0	0	0	0	0	0	0	0	0	0	0	0	0	0	0	0	0	0	0	0	0	0	0	0	0	0	0	0
ENSG00000225285.1	RP4-758J18.10	0	0	0	0	0	0	0	0	0	0	0	0	0	0	0	0	0	0	0	0	0	0	0	0	0	0	0	0	0	0	0	0	0	0	0	0	0	0	0	0	0	0	0	0	0	0	0	0
ENSG00000179403.11	VWA1	0	3	10	0	27	3	4	2	0	0	6	3	0	6	6	0	0	0	2	3	0	2	8	0	0	2	3	0	4	3	0	0	2	2	0	7	4	5	3	0	8	17	0	1	8	4	4	4
ENSG00000215915.9	ATAD3C	0	0	0	0	1	0	2	2	0	0	0	0	0	0	0	1	0	7	0	0	0	0	2	3	2	0	0	0	1	0	0	11	0	0	0	0	1	4	0	1	0	0	1	0	1	0	0	0
ENSG00000160072.19	ATAD3B	0	0	0	0	0	0	0	0	0	0	0	0	0	0	0	0	0	0	0	0	0	0	0	0	0	0	0	0	0	0	0	0	0	0	0	0	0	0	0	0	0	0	0	0	0	0	2	0
ENSG00000197785.13	ATAD3A	29	27	17	7	307	56	41	29	8	21	25	30	14	27	62	57	23	0	27	34	26	28	26	6	19	9	52	11	17	70	9	6	66	7	56	36	15	46	40	22	54	64	8	20	30	36	36	35
ENSG00000205090.8	TMEM240	0	0	0	0	0	0	0	0	0	0	0	0	3	4	0	0	0	0	0	0	0	0	0	0	7	0	0	1	0	0	0	0	0	0	0	0	0	0	0	0	0	0	5	0	0	0	0	0
ENSG00000160075.11	SSU72	1	48	0	2	33	0	4	2	4	0	1	3	0	0	7	5	8	0	4	0	1	2	1	2	2	2	10	1	0	0	1	8	0	11	1	10	4	1	5	0	2	0	0	7	42	2	4	8
ENSG00000215014.4	RP5-832C2.5	26	10	2	1	0	0	0	0	4	0	0	0	2	1	0	2	0	0	1	0	0	0	0	0	0	0	0	1	1	0	1	0	0	1	6	0	0	2	0	0	0	0	0	0	0	1	4	0
ENSG00000279244.1	AL645728.1	0	0	0	0	0	0	0	0	0	0	0	0	0	0	0	0	0	0	0	0	0	0	0	0	0	0	0	0	0	0	0	0	0	0	0	0	0	0	0	0	0	0	0	0	0	0	0	0
ENSG00000274481.1	RP11-345P4.11	0	0	0	0	0	0	0	0	0	0	0	0	0	0	0	0	0	0	0	0	0	0	0	0	0	0	0	0	0	0	0	0	0	0	0	0	0	0	0	0	0	0	0	0	0	0	0	0
ENSG00000228594.3	FNDC10	0	0	0	0	0	0	0	0	0	0	0	0	0	0	0	0	0	0	0	0	0	0	0	0	0	0	0	0	0	0	0	0	0	0	0	0	0	0	0	0	0	0	0	1	0	0	0	0
ENSG00000272106.1	RP11-345P4.9	0	0	0	0	14	0	0	2	0	0	13	10	0	0	0	0	0	0	0	9	0	0	7	0	0	0	0	0	0	0	0	0	0	0	0	5	2	1	0	0	0	0	0	7	2	0	6	0
ENSG00000197530.12	MIB2	0	0	0	0	0	0	0	2	0	0	0	0	0	0	0	0	0	0	0	0	0	0	0	0	0	0	14	0	0	14	0	0	0	0	0	0	0	6	0	0	0	0	0	0	0	0	0	0
ENSG00000189409.13	MMP23B	0	1	0	0	0	0	0	0	0	0	3	0	0	2	0	0	0	0	0	0	0	0	0	1	0	0	0	0	0	0	0	0	0	0	0	0	1	1	1	0	0	2	0	0	0	0	0	0
ENSG00000248333.8	CDK11B	15	122	23	80	169	45	67	64	54	98	76	31	44	68	90	59	68	6	110	40	50	22	79	26	52	18	38	28	22	53	17	27	36	45	46	53	20	90	56	12	41	9	77	68	56	49	84	73
ENSG00000272004.1	RP11-345P4.10	0	0	0	0	0	0	0	0	0	0	0	0	0	0	0	0	0	0	0	0	0	0	0	0	0	0	0	0	0	0	0	0	0	0	0	0	0	0	0	0	0	0	0	0	0	0	0	0
ENSG00000189339.11	SLC35E2B	1	6	7	3	5	0	0	2	5	0	9	1	5	1	3	0	0	2	1	0	1	2	6	16	2	3	8	0	1	5	1	0	0	0	0	1	2	8	0	0	0	3	2	8	1	1	8	13
ENSG00000269737.2	RP11-345P4.6	0	0	0	0	0	0	0	0	0	0	0	0	0	0	0	0	0	0	0	0	0	0	0	0	0	0	0	0	0	0	0	0	0	0	0	0	0	0	0	0	0	0	0	0	0	0	0	0
ENSG00000215914.4	MMP23A	0	0	0	0	0	0	1	0	0	0	0	0	0	0	8	0	0	0	0	0	0	0	0	0	8	2	0	0	0	0	0	0	0	0	0	0	0	0	0	0	0	0	0	0	0	0	0	0
ENSG00000008128.22	CDK11A	0	0	0	0	10	0	3	1	0	0	0	0	0	0	0	2	0	0	6	0	2	0	1	0	0	0	0	0	2	0	0	0	0	0	1	0	1	0	0	0	0	0	2	0	0	0	1	0
ENSG00000268575.1	RP1-283E3.8	0	0	0	0	0	0	0	0	0	0	0	0	0	0	0	0	0	0	0	0	0	0	0	0	0	0	0	0	0	0	0	0	1	0	0	0	0	2	0	0	0	0	0	0	0	0	0	0
ENSG00000227775.3	RP1-283E3.4	0	4	5	0	5	2	2	6	2	16	0	2	13	0	6	4	7	4	5	4	3	1	3	4	0	6	9	3	0	28	2	6	2	0	0	11	4	2	0	0	4	4	0	3	7	2	1	1
ENSG00000215790.6	SLC35E2	0	6	6	13	5	0	2	1	0	0	1	1	2	2	2	0	6	0	0	3	2	1	8	4	12	3	2	0	2	3	2	1	4	0	0	8	0	1	0	0	0	0	0	0	2	1	6	3
ENSG00000008130.15	NADK	0	4	4	3	28	3	3	6	6	5	21	3	3	3	9	7	0	3	23	28	7	2	0	6	19	2	37	5	12	12	4	0	0	4	5	17	8	6	9	1	0	11	0	1	13	2	14	9
ENSG00000078369.17	GNB1	137	452	123	209	848	165	147	188	163	149	226	187	174	138	231	149	155	38	427	207	201	170	303	303	199	106	288	105	135	291	127	237	231	181	277	220	127	225	164	141	203	152	283	87	125	113	184	263
ENSG00000231050.1	RP1-140A9.1	0	20	0	0	0	0	0	0	0	0	0	0	0	0	0	0	0	0	0	0	0	0	0	0	0	0	0	0	0	0	0	0	0	0	0	0	0	0	0	0	0	0	0	0	0	0	0	0
ENSG00000169885.9	CALML6	0	0	0	0	0	0	0	0	0	0	0	0	0	0	0	0	0	0	0	0	0	0	0	0	0	2	0	0	0	0	0	0	0	0	0	0	0	0	0	0	0	0	2	0	0	1	0	0
ENSG00000178821.12	TMEM52	0	14	1	0	7	4	1	2	0	0	3	0	0	0	0	3	0	0	12	0	0	0	3	0	0	2	0	0	0	0	0	0	5	1	2	2	0	1	2	0	0	0	0	0	1	1	2	4
ENSG00000142609.17	CFAP74	0	0	1	0	0	0	0	0	0	0	3	0	0	0	0	0	0	0	0	0	0	0	0	0	0	0	0	0	0	0	0	0	0	0	0	0	0	0	0	0	4	0	0	1	0	0	0	0
ENSG00000233542.1	RP11-547D24.1	0	7	0	0	0	0	1	0	0	0	0	0	0	0	1	0	6	0	0	0	0	0	0	0	0	0	0	0	0	0	0	0	0	0	0	0	0	0	0	0	0	0	0	0	0	0	0	0
ENSG00000187730.7	GABRD	0	0	0	0	0	0	0	0	0	0	0	0	0	0	0	0	0	0	0	0	0	0	0	0	0	0	0	0	0	0	0	0	0	0	0	0	0	0	0	0	0	0	0	0	0	0	0	0
ENSG00000226969.1	RP11-547D24.3	0	0	0	0	0	0	0	0	0	0	0	0	0	0	0	0	0	0	0	0	0	0	0	0	0	0	0	0	0	0	0	0	0	0	0	0	0	0	0	0	0	0	0	0	0	0	0	0
ENSG00000067606.16	PRKCZ	0	0	1	0	4	0	0	0	2	0	0	0	0	0	0	0	0	0	0	0	0	1	0	0	0	0	0	3	0	0	0	0	0	0	0	0	0	0	0	0	0	0	0	0	0	0	0	0
ENSG00000271806.1	RP5-892K4.1	0	0	0	0	0	0	0	3	0	0	2	0	0	0	0	0	0	0	0	0	0	0	0	0	0	0	1	0	0	0	0	0	0	0	0	0	0	0	0	0	0	0	1	0	0	0	2	1
ENSG00000182873.5	RP11-181G12.2	0	0	0	0	0	0	0	0	0	0	0	0	0	0	0	0	0	0	0	0	0	0	0	0	0	0	0	0	0	0	0	0	0	0	0	0	0	0	0	0	0	0	0	0	0	0	0	0
ENSG00000162585.16	FAAP20	0	23	8	0	0	5	0	5	3	0	2	0	1	4	2	0	8	0	1	0	0	4	3	0	0	0	0	2	6	0	1	1	0	0	7	1	2	2	2	0	0	0	0	0	0	2	1	4
ENSG00000234396.3	RP11-181G12.4	0	0	1	0	0	0	0	0	0	0	0	0	0	0	0	0	0	0	0	20	0	0	0	0	5	0	0	0	0	0	0	0	0	0	0	0	0	1	0	0	0	0	0	0	3	0	0	0
ENSG00000157933.9	SKI	20	71	16	42	126	8	37	41	2	94	38	67	40	17	20	23	41	0	85	62	13	20	19	19	30	19	33	13	15	14	19	18	0	25	40	21	27	12	19	30	40	10	87	17	42	6	27	52
ENSG00000116151.13	MORN1	0	9	0	1	1	1	4	0	2	5	0	0	3	0	0	0	0	0	6	0	0	0	0	5	0	12	0	0	0	0	0	0	0	4	0	2	0	0	3	2	0	0	0	5	10	0	0	0
ENSG00000272161.1	RP4-713A8.1	0	0	0	0	0	0	0	0	0	0	0	0	0	0	0	0	0	0	0	0	0	0	0	0	0	0	0	0	0	0	0	0	0	0	1	0	0	0	0	0	0	0	0	0	0	0	0	0
ENSG00000269896.2	RP4-740C4.5	0	0	0	9	0	0	0	0	4	0	0	0	0	0	0	0	3	0	0	0	0	0	7	0	0	1	0	5	0	0	0	0	0	0	0	0	0	2	0	0	0	0	0	0	0	0	0	0
ENSG00000272420.1	RP4-740C4.7	0	0	1	0	0	0	0	0	0	0	0	0	0	0	0	0	0	0	0	0	0	0	0	0	5	0	0	0	0	0	0	0	0	0	0	0	1	0	0	2	0	0	0	0	1	0	0	0
ENSG00000157916.19	RER1	0	15	8	7	68	4	5	9	19	8	33	28	2	2	22	8	24	0	28	1	9	18	20	10	25	6	17	4	6	15	2	16	16	0	16	4	12	9	6	5	0	23	2	12	18	1	8	18
ENSG00000157911.9	PEX10	0	0	0	11	3	3	1	3	0	0	8	0	0	0	0	0	0	0	0	4	3	1	0	0	0	0	0	0	1	7	2	3	0	0	0	0	0	3	5	7	0	0	0	0	0	2	0	2
ENSG00000149527.17	PLCH2	0	20	0	0	0	0	3	0	0	0	0	0	0	0	0	0	0	0	0	0	0	0	2	0	0	0	0	0	1	1	0	0	0	0	0	1	0	2	6	0	0	0	0	4	21	0	3	0
ENSG00000224387.1	RP3-395M20.2	0	0	0	0	0	0	0	0	0	0	0	0	0	0	0	0	0	0	0	0	0	0	0	0	0	0	0	0	0	0	0	0	0	0	0	0	0	0	0	0	0	0	0	0	0	0	0	0
ENSG00000229393.1	RP3-395M20.3	0	0	0	0	0	0	0	0	0	0	0	0	0	0	0	0	0	0	0	0	0	0	0	0	0	0	0	0	0	0	0	0	0	0	0	0	0	0	0	0	0	0	0	0	0	0	0	0
ENSG00000157881.13	PANK4	8	10	3	0	20	9	3	2	7	13	2	9	4	0	0	5	8	0	4	5	0	3	20	2	2	2	4	2	0	4	2	27	10	0	5	7	4	4	4	3	0	1	2	2	3	2	11	5
ENSG00000197921.5	HES5	0	5	0	0	10	1	0	0	0	0	0	0	0	0	0	5	0	0	4	0	0	0	0	0	0	0	0	0	0	0	2	0	0	0	0	0	0	0	0	0	0	0	0	2	1	0	0	0
ENSG00000272449.1	RP3-395M20.12	0	34	2	0	4	4	7	6	1	2	0	6	3	2	2	0	2	4	12	9	0	4	7	3	4	2	10	2	0	19	2	3	42	3	4	4	0	0	1	5	0	0	0	13	11	0	4	0
ENSG00000238164.6	RP3-395M20.8	0	0	0	0	0	0	0	0	3	0	0	0	0	0	0	0	0	0	0	0	0	0	0	0	0	0	0	0	0	0	0	0	0	0	0	0	0	0	0	0	0	0	0	0	0	0	0	0
ENSG00000157873.17	TNFRSF14	14	112	21	21	117	16	30	32	60	27	50	133	37	56	34	16	62	25	100	74	49	22	62	34	47	17	109	35	20	43	5	6	24	32	43	55	18	49	66	3	3	24	26	12	10	11	36	34
ENSG00000225931.3	RP3-395M20.7	0	0	0	0	0	0	0	0	0	0	0	0	0	0	0	0	0	0	0	0	0	0	0	0	0	0	0	0	0	0	0	0	0	0	0	0	0	0	0	0	0	0	0	0	0	0	0	0
ENSG00000228037.1	RP3-395M20.9	0	0	0	0	0	0	0	7	0	0	0	0	0	1	0	0	0	0	9	1	0	0	0	0	0	0	0	0	1	0	0	0	0	0	0	0	0	0	0	0	0	0	0	0	0	0	4	0
ENSG00000157870.14	FAM213B	0	12	0	0	0	2	0	0	25	0	0	0	0	0	9	0	0	0	0	0	0	0	0	0	7	8	0	0	0	0	0	0	0	0	1	0	0	0	0	0	0	0	0	0	0	0	1	0
ENSG00000142606.15	MMEL1	0	0	0	2	8	0	0	0	0	0	0	0	0	0	0	0	0	0	0	0	0	0	3	0	0	0	18	0	0	0	0	0	0	0	0	2	0	0	0	0	0	0	0	0	0	2	0	1
ENSG00000237058.1	RP13-436F16.1	0	0	0	0	0	0	0	0	0	0	0	0	1	0	0	0	0	0	0	0	0	0	0	0	0	0	0	0	0	0	0	0	0	0	2	0	0	0	0	0	0	0	0	0	0	0	0	0
ENSG00000215912.12	TTC34	0	0	0	0	0	0	0	0	1	0	0	0	2	0	0	0	0	0	17	0	0	0	0	4	0	1	0	0	0	0	4	0	0	0	0	0	0	4	0	0	0	5	0	0	0	0	0	0
ENSG00000283259.1	ABC14-1188822O7.1	0	0	0	0	0	0	0	0	0	0	0	0	0	0	0	0	0	0	0	0	0	0	0	0	0	0	0	0	0	0	0	0	0	0	0	0	0	0	0	0	0	0	0	0	0	0	0	0
ENSG00000233234.1	RP11-740P5.2	0	0	0	0	0	0	0	0	0	0	0	0	0	0	0	0	0	0	0	0	0	0	0	0	0	0	0	0	0	0	0	0	0	0	0	0	0	0	0	0	0	0	0	0	0	0	0	0
ENSG00000231630.1	RP11-740P5.3	0	0	0	0	0	0	0	0	0	0	0	0	0	0	0	0	0	0	0	0	0	0	0	0	0	0	0	0	0	0	0	0	0	0	0	0	0	0	0	0	0	0	0	0	0	0	0	0
ENSG00000169717.6	ACTRT2	0	0	0	0	0	0	0	0	0	0	0	0	0	0	0	0	0	0	0	0	0	0	0	0	0	0	0	0	0	0	0	0	0	0	0	0	0	0	0	0	0	0	0	0	0	0	0	0
ENSG00000177133.10	LINC00982	0	0	0	0	0	0	0	0	0	0	0	0	0	0	0	0	0	0	0	0	0	0	0	0	0	0	4	0	0	0	0	0	0	0	0	0	0	0	0	0	0	0	6	0	0	0	0	0
ENSG00000142611.16	PRDM16	0	35	1	2	14	6	2	3	5	0	1	12	2	2	0	0	0	0	2	2	0	0	0	0	0	0	1	1	0	3	3	0	0	4	0	2	7	2	7	2	0	2	9	0	4	0	2	14
ENSG00000283572.1	MIR4251	0	0	0	0	0	0	0	0	0	0	0	0	0	0	0	0	0	0	0	0	0	0	0	0	0	0	0	0	0	0	0	0	0	0	0	0	0	0	0	0	0	0	0	0	0	0	0	0
ENSG00000226286.1	RP1-163G9.2	0	0	0	0	0	0	0	0	0	0	0	0	0	0	0	0	0	0	0	0	0	0	0	0	0	0	0	0	0	0	0	0	0	0	0	0	0	0	0	0	0	0	0	0	0	0	0	0
ENSG00000279839.1	RP11-193J6.1	0	0	0	0	0	0	0	1	0	0	0	0	0	0	0	0	0	0	0	0	0	0	0	0	0	0	0	0	0	0	0	0	0	0	0	0	0	0	0	0	0	0	0	0	0	0	0	0
ENSG00000272235.1	RP11-22L13.1	0	0	0	0	0	0	0	0	0	0	0	0	0	0	0	0	0	0	0	5	0	0	0	0	0	0	0	0	0	0	0	0	0	0	0	0	0	0	1	0	0	0	0	0	0	0	0	0
ENSG00000130762.14	ARHGEF16	2	0	1	10	9	0	9	10	3	26	0	14	11	3	21	15	0	0	5	0	0	11	29	0	0	1	0	1	0	12	0	0	9	7	16	12	6	16	11	11	19	2	0	0	19	8	17	9
ENSG00000272088.1	RP11-168F9.2	0	0	0	0	0	0	0	0	0	0	0	0	0	0	0	0	0	0	0	0	0	0	0	0	0	0	0	0	0	0	0	0	0	0	0	0	0	0	0	0	0	0	0	0	0	0	0	0
ENSG00000162591.15	MEGF6	16	122	32	37	40	2	12	31	7	39	62	19	26	13	29	15	33	9	1	4	0	11	18	23	21	18	39	22	4	0	3	35	12	7	38	29	14	37	28	7	11	55	45	7	24	19	13	23
ENSG00000207776.1	MIR551A	0	0	0	0	0	0	0	0	0	0	0	0	0	0	0	0	0	0	0	0	0	0	0	0	0	0	0	0	0	0	0	0	0	0	0	0	0	0	0	0	0	0	0	0	0	0	0	0
ENSG00000238260.1	RP11-46F15.2	0	0	3	0	0	0	0	0	0	0	0	0	0	0	0	0	0	0	0	0	0	0	0	0	0	0	0	0	0	0	0	0	0	0	0	0	0	0	0	0	0	0	0	0	0	0	0	0
ENSG00000158109.14	TPRG1L	0	10	2	1	19	6	4	4	3	15	17	7	0	16	4	6	0	0	8	13	4	1	42	13	4	1	4	3	0	31	0	0	1	2	10	19	7	9	4	0	0	7	0	6	17	2	11	4
ENSG00000116213.15	WRAP73	6	32	4	7	26	5	7	4	9	0	8	18	0	15	4	6	14	0	18	26	17	8	20	7	1	3	1	9	3	9	10	0	19	19	11	6	2	9	11	3	0	0	0	13	14	2	8	4
ENSG00000078900.14	TP73	9	0	10	0	12	0	4	8	16	23	0	7	2	6	21	0	0	0	2	20	6	3	7	17	4	3	4	4	6	0	0	0	0	9	25	17	4	7	7	6	0	26	1	20	2	4	1	8
ENSG00000227589.1	RP5-1092A11.5	0	0	0	0	0	0	0	0	0	0	0	0	0	0	0	0	0	0	0	0	0	0	0	0	0	0	0	0	0	0	0	0	0	0	0	0	0	0	0	0	0	0	0	0	0	0	0	0
ENSG00000235131.1	RP5-1092A11.2	0	0	0	0	0	0	0	0	0	0	0	0	0	0	0	0	0	0	0	0	0	0	0	0	0	0	0	0	0	0	0	0	0	0	0	0	0	0	0	0	0	0	0	0	0	0	0	0
ENSG00000227372.11	TP73-AS1	0	6	12	3	35	6	6	1	0	13	0	0	2	9	7	2	25	0	27	3	0	0	1	6	9	14	0	1	7	0	7	0	0	16	8	13	2	16	7	0	3	12	30	0	3	2	11	11
ENSG00000276189.1	TP73-AS1	0	0	0	0	0	0	0	0	0	0	0	0	0	0	0	0	0	0	0	0	0	0	0	0	0	0	0	0	0	0	0	0	0	0	0	0	0	0	0	0	0	0	0	0	0	0	0	0
ENSG00000162592.9	CCDC27	0	0	0	0	0	0	1	0	2	0	0	2	0	0	0	0	0	0	0	4	0	0	0	2	0	0	0	0	0	0	0	0	0	0	0	0	0	0	0	0	0	0	0	0	0	0	0	0
ENSG00000235169.7	SMIM1	0	0	0	0	0	0	0	0	0	0	0	0	0	0	0	0	0	0	0	0	0	0	0	0	0	0	0	0	0	0	0	0	0	0	0	0	0	0	0	0	0	0	0	0	0	0	0	0
ENSG00000130764.9	LRRC47	0	0	0	0	7	0	0	0	6	0	0	0	2	0	8	0	0	0	0	0	0	0	0	0	0	0	0	0	0	0	2	0	0	4	0	0	0	2	1	0	0	0	0	0	0	2	0	1
ENSG00000266075.2	RN7SL574P	0	0	0	0	0	0	0	0	0	0	0	0	0	0	0	0	0	0	0	0	0	0	0	0	0	0	0	0	0	0	0	0	0	0	0	0	0	0	0	0	0	0	0	0	0	0	0	0
ENSG00000272153.1	RP1-286D6.5	0	4	0	0	0	0	0	0	0	0	0	0	0	0	0	0	0	0	0	0	0	0	13	0	0	0	0	0	0	0	0	0	0	0	0	0	0	0	0	0	0	0	0	0	0	0	0	0
ENSG00000116198.12	CEP104	1	35	4	15	49	17	8	4	6	3	3	25	1	1	11	16	7	16	28	7	10	7	21	12	10	9	2	5	6	14	15	24	14	9	18	2	11	17	7	19	18	9	6	8	11	8	7	19
ENSG00000169598.15	DFFB	0	0	5	0	2	0	0	0	2	0	0	0	1	3	0	1	0	18	0	3	0	1	0	0	10	5	0	0	3	0	0	0	0	0	1	5	0	1	1	0	0	0	0	0	2	0	0	0
ENSG00000198912.10	C1orf174	43	16	8	19	69	10	11	24	13	32	22	11	14	1	14	15	14	0	11	30	17	14	3	14	9	8	4	6	11	8	19	74	20	11	20	19	16	18	17	2	0	15	23	13	19	8	13	11
ENSG00000236423.5	LINC01134	0	0	0	0	0	0	0	0	0	0	0	0	0	0	1	0	0	2	0	0	0	0	0	0	3	0	0	0	0	0	0	0	0	0	0	0	0	0	0	0	0	0	0	0	2	0	0	0
ENSG00000233304.6	LINC01346	0	0	0	0	0	0	0	0	0	0	0	0	0	0	0	0	0	0	0	0	0	0	0	0	0	0	0	0	0	0	0	0	0	0	0	0	0	0	0	0	0	0	0	0	0	0	0	0
ENSG00000226374.2	RP13-614K11.2	0	0	0	0	0	0	0	0	0	0	0	0	0	0	0	0	0	0	0	0	0	0	0	0	0	0	0	0	0	0	0	0	0	0	0	0	0	0	0	0	0	0	0	0	0	0	0	0
ENSG00000229280.1	EEF1DP6	0	2	0	0	0	0	0	0	13	21	0	0	1	4	9	0	39	0	26	24	10	0	0	2	0	5	0	0	0	0	0	0	0	0	2	2	0	0	0	0	0	0	0	1	7	1	20	3
ENSG00000235054.3	RP5-1166F10.1	0	0	0	0	0	0	0	0	0	0	0	0	0	0	0	0	0	0	0	0	0	0	0	0	0	0	0	0	0	0	0	0	0	0	0	0	0	0	0	0	0	0	0	0	0	0	0	0
ENSG00000227169.2	RP1-37J18.1	0	0	0	0	0	0	0	0	0	0	0	0	0	0	0	0	0	0	0	0	0	0	0	0	0	0	0	0	0	0	0	0	0	0	0	0	0	0	0	0	0	0	0	0	0	0	0	0
ENSG00000232596.2	RP1-37J18.2	0	0	0	0	0	0	0	0	0	0	0	0	0	0	0	0	0	0	0	0	0	0	0	0	0	0	0	0	0	0	0	0	0	0	0	0	0	0	0	0	0	0	0	0	0	0	0	0
ENSG00000196581.10	AJAP1	0	0	0	0	18	8	0	0	0	5	0	0	0	0	0	0	0	0	2	1	8	0	0	1	11	1	0	0	0	17	2	0	1	0	0	0	0	2	4	1	0	0	0	0	0	0	0	0
ENSG00000231510.1	RP11-542C10.1	0	0	0	0	0	0	0	0	0	0	0	0	0	0	0	0	0	0	0	0	0	0	0	0	0	0	0	0	0	0	0	0	0	0	0	0	0	0	0	0	0	0	0	0	0	0	0	0
ENSG00000260972.1	RP1-58B11.1	0	0	0	0	0	0	0	0	0	0	0	0	0	0	0	0	0	0	0	0	0	0	0	0	0	0	0	0	0	0	0	0	0	0	0	0	0	0	0	0	0	0	0	0	0	0	0	0
ENSG00000283356.1	RP3-491M17.1	0	0	0	0	0	0	0	0	0	0	0	0	0	0	0	0	0	0	0	0	0	0	0	0	0	0	0	0	0	0	0	0	0	0	0	0	0	0	0	0	0	0	0	0	0	0	0	0
ENSG00000236948.2	RP11-154H17.1	0	0	0	0	0	0	0	0	0	0	0	0	0	0	0	0	0	0	0	0	0	0	0	0	0	0	0	0	0	0	0	0	0	0	0	0	0	0	0	0	0	0	0	0	0	0	0	0
ENSG00000264341.1	MIR4417	0	0	0	0	0	0	0	0	0	0	0	0	0	0	0	0	0	0	0	0	0	0	0	0	0	0	0	0	0	0	0	0	0	0	0	0	0	0	0	0	0	0	0	0	0	0	0	0
ENSG00000264101.1	MIR4689	0	0	0	0	0	0	0	0	0	0	0	0	0	0	0	0	0	0	0	0	0	0	0	0	0	0	0	0	0	0	0	0	0	0	0	0	0	0	0	0	0	0	0	0	0	0	0	0
ENSG00000131697.17	NPHP4	0	0	0	3	13	3	1	0	9	3	15	3	4	1	7	0	1	5	0	0	0	3	5	10	0	0	4	0	0	7	6	0	2	0	7	30	2	2	0	0	7	0	0	2	2	0	0	7
ENSG00000069424.14	KCNAB2	15	95	12	20	74	27	13	29	29	34	42	67	13	5	8	7	40	0	99	76	32	23	42	22	36	23	81	18	16	12	45	54	22	34	52	47	26	22	35	22	36	29	8	3	0	24	14	24
ENSG00000116254.17	CHD5	0	13	1	0	10	0	3	0	1	7	3	0	5	3	0	0	1	0	2	1	0	3	0	0	2	0	0	0	1	0	0	0	0	0	0	9	1	4	2	0	0	0	0	0	7	3	2	3
ENSG00000116251.9	RPL22	24	393	36	64	361	58	97	140	73	68	105	179	75	62	148	123	97	26	300	156	80	92	244	77	118	82	159	62	34	85	48	65	72	131	131	102	52	144	88	40	19	130	51	118	221	62	127	134
ENSG00000226944.1	RP1-120G22.11	0	0	0	0	0	0	0	0	0	0	0	0	0	0	0	0	0	0	0	0	0	0	0	0	0	0	0	0	0	0	0	0	0	0	0	0	0	0	0	0	0	0	0	0	0	0	0	0
ENSG00000158286.12	RNF207	0	0	6	0	0	4	0	2	0	0	0	0	1	0	0	2	5	0	20	4	0	0	0	0	0	0	0	0	0	0	0	0	0	0	1	0	5	7	1	0	0	0	0	0	0	1	1	0
ENSG00000116237.15	ICMT	12	28	3	1	63	22	4	8	6	40	1	2	11	11	20	14	1	0	35	28	10	10	49	15	18	23	38	7	4	24	5	0	0	42	35	22	17	21	13	2	19	33	3	18	19	6	17	16
ENSG00000225077.2	LINC00337	0	0	0	0	0	0	0	0	0	4	0	0	0	0	0	0	0	0	11	0	0	0	0	0	0	0	0	0	0	0	0	0	0	0	3	0	0	0	0	0	0	2	0	0	0	0	0	0
ENSG00000173673.7	HES3	0	0	0	0	0	0	0	0	0	0	0	0	0	0	0	0	0	0	0	0	0	0	0	0	0	0	0	0	0	0	0	0	0	0	0	0	0	0	0	0	0	0	0	0	0	0	0	0
ENSG00000158292.6	GPR153	0	6	3	0	15	2	0	6	5	22	41	27	6	4	7	4	2	4	0	14	9	0	4	15	0	4	0	2	2	0	0	0	28	9	27	0	6	14	15	0	0	12	27	16	12	6	13	14
ENSG00000097021.19	ACOT7	3	29	12	0	99	14	5	5	9	1	17	2	19	5	20	12	11	0	38	13	4	14	23	5	7	0	31	7	2	4	5	0	7	10	25	49	11	12	14	3	16	3	0	5	17	10	11	8
ENSG00000271746.1	RP1-202O8.3	0	0	0	0	0	0	0	1	0	0	0	0	0	0	0	0	0	0	0	0	0	0	0	0	0	0	0	0	0	0	0	0	0	0	0	0	0	0	0	0	0	0	0	0	0	0	0	0
ENSG00000069812.11	HES2	33	8	11	1	18	13	11	19	7	8	29	19	16	0	18	2	0	0	10	0	4	3	17	0	0	0	0	0	0	7	6	0	9	8	11	7	11	9	0	10	16	1	0	15	17	8	31	2
ENSG00000187017.15	ESPN	20	18	4	0	16	3	10	11	4	6	0	18	0	4	17	3	0	0	7	0	0	0	3	6	0	1	0	2	1	0	0	0	0	16	5	27	7	17	1	31	5	0	0	18	10	2	3	0
ENSG00000265392.1	MIR4252	0	0	0	0	0	0	0	0	0	0	0	0	0	0	0	0	0	0	0	0	0	0	0	0	0	0	0	0	0	0	0	0	0	0	0	0	0	0	0	0	0	0	0	0	0	0	0	0
ENSG00000231868.1	RP1-202O8.2	0	0	0	0	0	0	0	0	0	0	0	0	0	0	0	0	0	0	0	0	0	0	0	0	0	0	0	0	0	0	0	0	0	0	0	0	0	0	0	0	0	0	0	0	0	0	0	0
ENSG00000215788.9	TNFRSF25	57	337	51	55	196	38	70	62	82	76	56	97	52	26	96	44	96	27	72	46	33	29	77	47	135	49	224	33	18	47	24	116	83	113	63	67	40	93	72	36	62	45	11	73	109	50	75	59
ENSG00000171680.20	PLEKHG5	24	91	12	0	40	5	18	13	0	51	0	7	15	0	6	7	0	0	0	0	18	2	16	1	18	6	0	7	3	14	2	0	3	45	58	53	21	17	18	22	1	9	1	8	32	4	16	1
ENSG00000162408.10	NOL9	14	47	7	5	46	0	19	12	16	61	27	23	10	16	11	15	14	0	13	10	3	9	48	6	3	10	29	5	3	0	3	6	23	22	31	35	3	9	15	4	1	25	0	7	23	16	19	21
ENSG00000253022.1	RNU6-731P	0	0	0	0	0	0	0	0	0	0	0	0	0	0	0	0	0	0	0	0	0	0	0	0	0	0	0	0	0	0	0	0	0	0	0	0	0	0	0	0	0	0	0	0	0	0	0	0
ENSG00000229519.2	RP11-58A11.2	105	282	76	98	355	44	95	96	46	73	67	86	106	33	118	80	114	36	125	39	57	77	133	79	133	68	193	65	59	78	81	70	88	96	129	94	64	146	80	85	64	51	66	51	86	75	112	129
ENSG00000173662.20	TAS1R1	0	0	0	0	0	0	0	0	0	0	0	0	0	0	0	0	0	0	0	0	0	0	0	0	0	0	0	0	0	1	0	0	0	0	0	0	0	0	1	0	0	0	0	0	0	1	0	0
ENSG00000204859.12	ZBTB48	0	0	1	0	1	0	0	2	0	0	0	0	1	3	0	0	0	0	0	0	0	0	3	0	0	0	0	0	0	0	1	0	0	0	0	0	0	4	0	0	0	0	0	0	0	0	0	0
ENSG00000162413.16	KLHL21	13	55	15	0	73	28	10	22	16	11	41	31	6	19	21	25	31	9	37	4	17	7	22	9	4	13	21	14	9	0	7	5	25	51	28	59	16	26	26	5	13	70	24	15	48	6	23	16
ENSG00000116273.5	PHF13	9	13	1	6	59	4	4	9	10	0	9	0	2	10	1	3	5	2	6	0	5	4	3	0	3	0	0	1	0	0	0	33	0	3	11	2	2	2	3	1	14	5	8	15	5	0	3	1
ENSG00000041988.15	THAP3	0	27	0	23	11	0	1	3	2	0	0	7	0	1	0	0	14	0	2	0	1	0	1	2	1	4	0	5	0	8	0	0	4	0	0	1	0	0	7	0	0	5	8	5	8	2	0	2
ENSG00000007923.15	DNAJC11	0	17	7	5	17	7	2	2	1	0	2	9	6	0	9	13	0	1	3	12	8	2	0	0	7	4	6	2	0	2	5	0	0	5	3	0	0	8	14	0	0	3	0	0	13	2	3	2
ENSG00000228750.6	RP11-242F24.1	0	0	0	0	0	0	0	1	0	0	0	1	0	0	0	0	0	0	0	0	0	0	0	0	0	0	0	0	0	0	0	0	0	0	1	0	0	0	0	0	0	0	0	0	1	0	0	0
ENSG00000237436.1	RP11-312B8.1	0	6	0	0	0	0	1	0	0	0	0	0	0	0	0	0	0	0	0	0	5	0	0	8	0	0	0	0	0	0	0	0	0	0	2	0	0	0	0	0	0	0	0	0	0	0	0	0
ENSG00000171735.18	CAMTA1	32	76	23	33	84	16	17	12	30	2	49	15	30	15	40	20	17	4	36	29	13	17	33	25	7	3	23	7	18	19	20	12	19	23	35	30	8	24	16	17	22	25	3	5	31	16	27	20
ENSG00000227950.1	RP11-312B8.2	0	0	0	0	0	0	0	2	0	0	0	0	0	0	0	0	0	20	0	0	0	0	0	0	0	0	0	0	1	0	0	0	0	0	0	0	0	0	0	0	0	0	0	0	0	0	0	0
ENSG00000237365.1	RP11-334N17.1	0	0	0	0	0	0	0	0	0	0	0	0	0	0	0	0	0	0	0	0	0	0	0	0	0	0	0	0	0	0	0	0	0	0	0	0	0	0	0	0	0	0	0	0	0	0	0	0
ENSG00000207056.1	RNU1-8P	0	0	0	0	0	0	0	0	0	0	0	0	0	0	0	0	0	0	0	0	0	0	0	0	0	0	0	0	0	0	0	0	0	0	0	0	0	0	0	0	0	0	0	0	0	0	0	0
ENSG00000237402.1	CAMTA1-IT1	0	0	0	0	0	0	0	0	0	0	0	0	0	0	0	0	0	0	0	0	0	0	0	0	0	0	0	0	0	0	0	0	0	0	0	0	0	0	0	0	0	0	0	0	0	0	0	0
ENSG00000237728.2	RP3-453P22.2	0	0	0	0	0	0	0	0	0	0	0	0	0	0	0	0	0	0	0	0	0	0	0	0	0	0	0	0	0	0	0	0	0	0	0	0	0	0	0	0	0	0	0	0	0	0	0	0
ENSG00000225126.1	RP4-549F15.1	0	0	0	0	0	0	0	0	0	0	0	0	0	0	0	0	0	0	0	0	0	0	0	0	0	0	0	0	0	0	0	0	0	0	0	0	0	0	0	0	0	0	0	0	0	0	0	0
ENSG00000270171.1	RP11-338N10.1	0	0	0	0	0	0	0	0	0	0	0	0	0	0	0	0	0	0	0	0	0	0	0	0	0	0	0	0	0	0	0	0	0	0	0	0	0	0	0	0	0	0	0	0	0	0	0	0
ENSG00000270035.1	RP11-338N10.2	0	0	0	0	0	0	0	0	0	0	0	0	0	0	0	0	0	0	0	0	0	0	0	0	0	0	0	0	0	0	0	0	0	0	0	0	0	0	0	0	0	0	0	0	0	0	0	0
ENSG00000269978.1	RP11-338N10.3	0	0	0	0	0	0	0	0	0	0	0	0	0	0	1	0	0	0	5	0	0	0	0	0	0	0	0	4	0	0	0	0	0	0	0	0	0	1	0	0	0	0	0	0	0	0	0	0
ENSG00000049245.12	VAMP3	130	219	35	29	396	51	41	34	8	34	32	68	40	23	58	44	50	27	56	90	40	37	61	69	58	24	152	34	14	68	38	4	46	36	52	52	43	77	56	52	10	71	37	32	44	38	88	57
ENSG00000269925.1	RP3-467L1.6	0	0	0	0	0	0	0	0	0	0	0	0	0	0	0	0	0	0	0	0	0	0	0	0	0	0	0	0	0	0	0	0	0	0	0	0	0	0	0	0	0	0	0	0	0	0	0	0
ENSG00000049246.14	PER3	54	76	30	48	65	7	16	9	12	36	25	35	5	29	36	10	9	4	12	41	1	7	16	0	57	14	69	34	6	23	12	7	7	27	40	49	23	29	11	22	52	16	2	12	26	15	28	17
ENSG00000236266.1	RP3-467L1.4	0	0	0	0	0	0	0	0	0	0	0	0	0	0	0	0	0	0	0	0	0	0	0	0	0	0	0	0	0	0	0	0	0	0	0	0	0	0	0	0	0	0	0	0	0	0	0	0
ENSG00000049247.13	UTS2	0	0	0	0	0	0	1	0	4	0	0	0	0	0	0	0	0	0	0	2	0	0	0	0	0	0	0	2	0	0	0	0	0	0	0	0	0	0	1	0	0	0	0	0	0	0	4	0
ENSG00000049249.8	TNFRSF9	3	33	6	0	29	19	4	0	30	7	29	10	1	3	2	7	16	0	63	70	39	6	18	12	3	5	34	8	7	4	4	6	4	39	20	4	5	9	4	4	7	0	0	5	5	7	24	11
ENSG00000270330.1	RP5-892F13.2	0	0	0	0	0	0	0	0	0	0	0	0	0	0	0	0	0	0	0	0	0	0	0	0	0	0	0	0	0	0	0	0	0	0	0	0	0	0	0	0	0	0	0	0	0	0	0	0
ENSG00000116288.12	PARK7	49	155	27	27	213	42	47	45	73	33	49	107	37	50	64	41	40	2	118	125	56	29	95	51	41	20	162	29	44	104	34	40	61	61	84	69	41	81	80	21	34	61	74	25	27	33	58	64
ENSG00000200344.1	Y_RNA	0	0	0	0	0	0	0	0	0	0	0	0	0	0	0	0	0	0	0	0	0	0	0	0	0	0	0	0	0	0	0	0	0	0	0	0	0	0	0	0	0	0	0	0	0	0	0	0
ENSG00000116285.12	ERRFI1	29	41	16	7	117	63	7	3	0	32	20	2	2	0	4	7	2	0	39	0	12	5	0	5	10	0	8	4	9	0	0	7	0	11	9	23	3	5	9	0	0	6	2	32	43	7	10	18
ENSG00000238290.1	RP11-431K24.1	0	0	0	0	0	0	0	0	0	0	0	0	0	0	0	0	0	0	0	0	0	0	0	0	0	0	0	0	0	0	0	0	0	0	0	0	0	0	0	0	0	0	0	0	0	0	0	0
ENSG00000232848.1	CTA-215D11.4	0	0	0	0	0	0	0	0	0	0	0	0	0	0	0	0	0	0	0	0	0	0	0	0	0	0	0	0	0	0	0	0	0	0	0	0	0	0	0	0	0	0	0	0	0	0	0	0
ENSG00000229305.1	RP11-431K24.2	0	0	0	0	0	0	0	0	0	0	0	0	0	0	0	0	0	0	0	0	0	0	0	0	0	0	0	0	0	0	0	0	0	0	0	0	0	0	0	0	0	0	0	0	0	0	0	0
ENSG00000227634.2	RP11-431K24.3	0	0	0	0	0	0	0	0	0	0	0	0	0	0	0	0	0	0	0	0	0	0	0	0	0	0	0	0	0	0	0	0	0	0	0	0	1	0	0	0	0	0	0	0	0	0	0	0
ENSG00000200975.1	RNU1-7P	0	0	0	0	0	0	0	0	0	0	0	0	0	0	0	0	0	0	0	0	0	0	0	0	0	0	0	0	0	0	0	0	0	0	0	0	0	0	0	0	0	0	0	0	0	0	0	0
ENSG00000233645.1	RP11-431K24.4	0	0	0	0	0	0	0	0	0	0	0	0	0	0	0	0	0	0	0	0	0	0	0	0	0	0	0	0	0	0	0	0	0	0	0	0	0	0	0	0	0	0	0	0	0	0	0	0
ENSG00000251977.1	RNU6-991P	0	0	0	0	0	0	0	0	0	0	0	0	0	0	0	0	0	0	0	0	0	0	0	0	0	0	0	0	0	0	0	0	0	0	0	0	0	0	0	0	0	0	0	0	0	0	0	0
ENSG00000162426.14	SLC45A1	0	0	0	0	0	0	0	1	0	0	0	0	0	0	0	0	0	0	0	0	0	0	0	0	0	0	0	0	0	0	0	0	0	0	0	0	0	0	0	1	0	0	0	0	0	1	0	0
ENSG00000252254.1	Y_RNA	0	0	0	0	0	0	0	0	0	0	0	0	0	0	0	0	0	0	0	0	0	0	0	0	0	0	0	0	0	0	0	0	0	0	0	0	0	0	0	0	0	0	0	0	0	0	0	0
ENSG00000142599.17	RERE	80	83	32	60	125	36	43	53	40	20	66	56	51	36	37	33	67	13	120	116	19	30	63	63	47	26	50	25	23	40	14	92	28	27	85	67	23	66	73	12	49	59	40	38	30	24	61	59
ENSG00000232912.5	RP5-1115A15.1	0	0	0	0	0	0	0	0	0	0	0	0	0	0	0	0	0	0	0	0	0	0	0	0	0	0	0	0	0	0	0	0	0	0	0	0	0	5	0	0	0	0	0	0	0	0	0	0
ENSG00000221083.1	SNORA77	0	11	0	6	1	0	2	1	1	0	0	6	0	0	0	1	0	0	0	0	0	0	8	3	0	0	0	2	0	0	0	0	0	0	0	0	2	4	0	0	0	9	0	0	0	0	0	0
ENSG00000270282.1	RP5-1115A15.2	0	0	0	0	0	0	0	0	0	0	0	0	0	0	0	0	0	0	0	0	0	0	0	0	0	0	0	0	0	0	0	0	0	0	0	0	0	0	0	0	0	0	0	0	0	0	0	0
ENSG00000234619.1	RPL7P11	0	0	0	0	0	0	0	0	0	0	0	0	0	0	0	0	0	0	0	0	0	0	0	0	0	0	0	0	0	0	0	0	0	0	0	0	0	0	0	0	0	0	0	0	0	0	0	0
ENSG00000224315.2	RPL7P7	0	0	0	0	0	0	0	0	0	0	0	0	0	0	0	0	0	0	0	0	0	0	0	0	0	0	0	0	0	0	0	0	0	0	0	0	0	0	0	0	0	0	0	0	0	0	0	0
ENSG00000222511.2	Y_RNA	0	0	0	0	0	0	0	0	0	0	0	0	0	0	0	0	0	0	0	0	0	0	0	0	0	0	0	0	0	0	0	11	2	0	0	0	0	0	0	0	0	0	0	0	0	0	0	0
ENSG00000226545.1	RP4-633I8.3	0	0	0	0	1	0	0	0	0	0	0	0	0	0	0	0	0	0	0	0	0	0	0	0	0	0	0	0	0	8	0	0	0	0	0	0	0	1	0	0	0	0	0	1	0	0	0	0
ENSG00000228423.2	RP4-633I8.4	0	2	1	0	0	0	0	0	0	0	0	0	0	0	9	2	0	0	1	0	0	0	0	0	0	0	0	1	0	0	0	0	0	0	0	1	0	0	0	0	0	0	0	0	0	0	1	4
ENSG00000229716.2	RPL23AP19	0	0	0	0	1	0	0	0	0	0	0	0	0	0	0	0	0	0	0	0	0	0	0	0	0	0	0	0	0	0	0	0	0	0	0	0	0	0	0	0	0	0	0	0	0	0	0	0
ENSG00000074800.13	ENO1	268	559	170	193	3686	634	374	441	333	315	302	349	254	273	446	519	224	137	661	600	286	306	413	271	248	139	510	118	160	343	234	278	588	413	600	453	188	426	347	170	214	395	130	268	334	428	669	440
ENSG00000274258.1	MIR6728	0	0	0	0	0	0	0	0	0	0	0	0	0	0	0	0	0	0	0	0	0	0	0	0	0	0	0	0	0	0	0	0	0	0	0	0	0	0	0	0	0	0	0	0	0	0	0	0
ENSG00000236269.1	ENO1-IT1	0	0	0	0	0	0	0	0	0	0	0	0	0	0	0	0	0	0	0	0	0	0	0	0	0	0	0	0	0	0	0	0	0	0	0	0	0	0	0	0	0	0	0	0	0	0	0	0
ENSG00000230679.1	ENO1-AS1	0	0	0	0	0	0	0	0	0	0	0	0	0	0	0	3	0	0	0	0	0	0	0	0	0	0	0	0	0	1	0	6	0	0	0	0	0	0	0	0	0	0	0	0	0	1	0	0
ENSG00000201725.1	RNU6-304P	0	0	0	0	0	0	0	0	0	0	0	0	0	0	0	0	0	0	0	0	0	0	0	0	0	0	0	0	0	0	0	0	0	0	0	0	0	0	0	0	0	0	0	0	0	0	1	0
ENSG00000238249.2	HMGN2P17	0	0	0	0	2	0	0	0	0	0	1	2	0	0	0	0	0	0	0	0	0	0	0	1	0	0	0	0	0	0	0	0	0	0	0	0	0	0	0	0	0	0	0	0	0	0	0	0
ENSG00000232208.2	RP3-477M7.5	11	0	0	0	8	4	2	1	2	0	1	13	5	0	1	0	9	10	2	0	10	1	2	3	8	0	1	4	0	0	1	0	15	2	5	3	0	9	4	2	0	2	24	4	11	6	10	6
ENSG00000232663.2	RP3-477M7.6	0	0	0	0	0	0	0	0	0	0	0	0	0	0	0	0	0	0	0	0	0	0	0	0	0	0	0	0	0	0	0	0	0	0	0	0	0	0	0	0	0	0	0	0	0	0	0	0
ENSG00000131686.14	CA6	0	0	0	0	0	0	0	0	0	0	0	0	0	0	0	0	0	0	0	0	0	0	0	0	0	0	0	0	0	0	0	0	0	0	0	0	0	0	0	0	0	0	0	0	0	0	0	0
ENSG00000265141.2	RN7SL451P	0	0	0	0	0	0	0	0	0	0	0	0	0	0	0	0	0	0	0	0	0	0	0	0	0	0	0	0	0	0	0	0	0	0	0	0	0	0	0	0	0	0	0	0	0	0	0	0
ENSG00000197241.3	SLC2A7	0	0	0	0	0	0	0	0	0	0	0	0	0	0	0	0	0	0	0	0	0	0	0	0	0	0	0	0	0	0	0	0	0	0	0	0	0	0	0	0	0	0	0	0	0	0	0	0
ENSG00000142583.17	SLC2A5	0	9	0	0	21	7	3	16	4	4	0	23	8	2	0	0	9	0	22	12	20	5	0	3	0	2	20	4	5	28	0	6	0	3	5	1	3	10	3	2	30	6	0	0	1	3	3	15
ENSG00000252404.1	SCARNA16	0	0	0	0	0	0	0	0	0	0	0	0	0	0	0	0	0	0	0	0	0	0	0	0	0	0	0	0	0	0	0	0	0	0	0	0	0	0	0	0	0	0	0	0	0	0	0	0
ENSG00000180758.11	GPR157	38	45	18	11	77	34	44	30	10	13	19	32	11	8	46	41	11	1	43	15	18	24	16	9	14	31	20	9	6	14	6	10	43	34	27	17	16	23	28	8	0	13	0	54	70	25	49	22
ENSG00000228526.5	MIR34A	15	13	7	4	4	6	0	0	5	7	9	0	0	1	2	2	16	0	0	0	0	1	35	8	2	9	16	1	3	13	0	0	29	2	0	16	3	1	5	0	0	28	4	0	9	2	6	1
ENSG00000234546.3	RP3-510D11.2	0	16	0	8	0	0	0	0	0	0	0	0	0	0	0	0	20	0	0	0	0	0	0	2	0	0	0	0	0	0	0	0	0	0	0	0	1	0	0	0	0	0	3	5	0	0	5	0
ENSG00000281937.1	RP3-510D11.4	0	0	0	0	0	0	0	0	0	0	0	0	0	0	0	0	0	0	0	0	0	0	0	0	0	0	0	0	0	0	0	0	0	0	0	0	0	0	0	0	0	0	0	0	2	0	0	0
ENSG00000049239.12	H6PD	25	147	15	22	93	9	21	23	37	65	54	48	33	18	38	13	46	18	121	40	12	14	75	31	37	33	83	19	16	8	15	15	34	45	37	79	39	59	41	30	13	51	65	27	52	27	29	36
ENSG00000171621.13	SPSB1	0	0	0	0	7	0	0	3	0	0	0	0	0	3	0	2	2	0	1	0	0	0	0	0	0	0	43	1	3	1	2	0	0	0	0	0	0	4	0	0	0	2	0	0	4	0	1	2
ENSG00000252956.1	RNA5SP40	0	0	0	0	0	0	0	0	0	0	0	0	0	0	0	0	0	0	0	0	0	0	0	0	0	0	0	0	0	0	0	0	0	0	0	0	0	0	0	0	0	0	0	0	0	0	0	0
ENSG00000235263.1	RP13-392I16.1	0	0	0	0	0	0	0	0	0	0	0	0	0	0	0	0	0	0	0	0	0	0	0	0	0	0	0	0	0	0	0	0	0	0	0	0	0	0	0	0	0	0	0	0	0	0	0	0
ENSG00000171612.6	SLC25A33	0	0	0	0	54	1	4	8	16	4	0	11	0	0	0	4	0	0	15	22	1	3	7	3	4	0	11	0	2	6	0	48	1	0	5	7	0	4	11	0	0	2	0	0	3	5	2	1
ENSG00000231181.1	RP13-15M17.1	0	2	0	0	0	0	0	0	0	0	0	0	0	0	0	0	0	0	0	0	0	0	0	0	0	0	0	0	0	0	0	0	0	0	0	0	0	0	0	0	0	0	0	0	0	0	0	0
ENSG00000188807.12	TMEM201	3	5	1	0	14	5	1	10	4	28	0	4	3	5	10	5	9	0	5	26	9	2	23	0	11	3	40	4	3	0	23	23	0	3	7	7	7	6	6	4	0	0	3	2	5	0	11	2
ENSG00000171608.15	PIK3CD	18	46	14	9	53	13	24	36	52	14	15	12	18	16	24	0	59	0	124	46	22	31	27	34	25	7	57	19	13	60	33	132	34	10	38	17	6	71	21	11	8	12	14	9	3	12	23	31
ENSG00000179840.5	PIK3CD-AS1	0	0	0	0	0	0	0	0	0	0	0	0	0	0	0	0	1	0	0	0	0	0	0	0	0	0	0	0	0	0	0	0	0	0	0	0	0	0	0	0	0	0	0	0	0	0	0	0
ENSG00000233268.3	RP11-558F24.2	0	0	0	0	0	0	0	0	0	0	0	0	0	0	0	0	0	0	0	0	0	0	0	0	0	0	0	0	0	0	0	0	0	0	0	0	0	0	0	0	0	0	0	0	0	0	0	0
ENSG00000231789.2	PIK3CD-AS2	0	0	0	0	0	0	0	0	0	0	0	0	0	0	0	0	0	0	0	0	0	0	0	0	0	0	0	1	0	2	0	0	0	0	0	0	1	0	3	0	0	0	0	0	6	1	1	1
ENSG00000171603.16	CLSTN1	48	132	30	28	141	34	24	41	25	66	63	51	33	39	73	23	49	25	66	18	28	25	100	42	35	28	30	27	15	27	34	9	22	50	41	58	48	82	41	52	55	65	69	34	56	39	45	50
ENSG00000271264.1	MZT1P1	0	0	0	0	0	0	0	0	0	0	0	0	0	0	0	0	0	0	0	0	0	0	0	0	0	0	0	0	0	0	0	0	0	0	0	0	0	0	0	0	0	0	0	0	0	0	0	0
ENSG00000280113.1	AL357140.1	0	0	0	0	0	0	0	0	0	0	0	0	0	0	0	0	0	0	0	0	0	0	0	0	0	0	0	0	0	0	0	0	0	0	0	0	0	0	0	0	0	0	0	0	0	0	0	0
ENSG00000178585.14	CTNNBIP1	88	220	65	0	205	38	101	33	13	114	18	55	24	15	60	78	26	0	75	2	25	31	9	5	10	9	0	10	1	16	0	0	29	98	116	66	21	48	22	52	58	15	0	210	329	17	109	29
ENSG00000223989.1	RP11-84A14.5	0	0	0	0	0	0	0	0	0	0	0	0	0	0	0	0	0	0	0	0	0	0	0	0	0	0	0	0	0	0	0	0	0	0	0	0	0	0	0	0	0	0	0	0	0	0	0	0
ENSG00000162441.11	LZIC	20	0	3	0	54	0	11	7	5	0	1	0	0	3	6	2	9	0	8	0	10	0	3	6	0	3	7	0	4	6	4	0	1	5	15	8	3	7	4	3	0	0	2	4	3	4	7	7
ENSG00000228150.1	RP11-84A14.4	0	0	0	0	0	0	0	0	0	0	0	0	0	0	0	0	0	0	0	0	0	0	0	0	0	0	0	0	0	0	0	0	0	0	0	0	0	0	0	0	0	0	0	0	0	0	0	0
ENSG00000173614.13	NMNAT1	0	12	5	0	2	5	4	7	6	0	3	9	3	0	3	3	8	0	6	2	0	0	7	1	4	6	9	0	2	0	5	6	16	3	11	3	3	10	1	0	0	5	2	4	5	5	4	4
ENSG00000202415.1	RN7SKP269	0	0	0	0	0	0	0	0	0	0	0	0	0	0	0	0	0	0	0	0	0	0	0	0	0	0	0	0	0	0	0	0	0	0	0	0	0	0	0	0	0	0	0	0	0	0	0	0
ENSG00000283611.1	RP11-84A14.6	0	0	0	0	0	0	0	0	0	0	0	0	0	0	0	0	0	0	0	0	0	0	0	0	0	0	0	0	0	0	0	0	0	0	0	0	0	0	0	0	0	0	0	0	0	0	0	0
ENSG00000265521.1	MIR5697	0	0	0	0	0	0	0	0	0	0	0	0	0	0	0	0	0	0	0	0	0	0	0	0	0	0	4	0	0	0	0	0	0	0	0	0	0	0	0	0	0	0	0	0	0	0	0	0
ENSG00000241326.1	RP11-807G9.2	0	0	0	0	0	0	0	0	0	0	0	0	0	0	0	0	0	0	0	0	0	0	0	0	0	0	0	0	0	0	0	0	0	0	0	0	0	0	0	0	0	0	0	0	0	0	0	0
ENSG00000162444.11	RBP7	0	0	4	0	34	0	7	4	0	0	3	4	1	0	2	2	8	6	0	0	0	0	9	0	27	0	0	0	1	0	2	7	9	1	2	0	0	14	4	5	0	0	0	7	1	1	8	9
ENSG00000130939.18	UBE4B	46	68	26	14	77	27	23	16	12	44	35	28	16	13	9	6	18	9	3	24	20	1	23	19	16	29	23	13	9	21	10	13	54	56	18	49	13	50	22	17	8	44	21	35	49	5	24	22
ENSG00000224340.1	RP11-496H15.2	0	0	0	0	0	0	0	0	0	0	0	0	0	0	0	0	0	0	0	0	0	0	0	0	1	0	0	0	0	0	0	0	0	0	0	0	0	0	0	0	0	0	0	0	0	0	0	0
ENSG00000233623.2	PGAM1P11	0	0	0	0	0	0	0	0	0	0	0	0	0	0	0	0	0	0	0	0	0	0	0	0	0	0	0	0	0	0	0	0	0	0	0	0	0	0	0	0	0	0	0	0	0	0	0	0
ENSG00000201746.1	RNU6-828P	0	1	2	0	0	0	0	0	0	0	0	0	0	0	0	0	0	0	0	0	0	0	0	0	0	0	0	1	0	0	0	0	0	0	0	0	0	3	0	0	0	0	0	0	0	0	0	0
ENSG00000054523.17	KIF1B	0	36	20	36	129	30	38	18	3	11	10	0	15	10	14	14	15	0	22	15	19	7	24	18	20	7	29	6	4	10	2	2	33	21	28	36	14	34	16	8	42	12	19	23	42	19	24	21
ENSG00000264881.1	MIR1273D	0	0	0	0	0	0	0	0	0	0	0	0	0	0	0	0	0	0	0	0	0	0	0	0	0	0	0	0	0	0	0	0	0	0	0	0	0	0	0	0	0	0	0	0	0	0	0	0
ENSG00000199562.1	RNU6-37P	0	0	0	0	0	0	0	0	0	0	0	0	0	0	0	0	1	0	0	0	0	0	0	0	0	0	0	0	0	0	0	0	0	0	0	0	0	0	0	0	0	0	0	0	0	0	0	0
ENSG00000264501.2	RN7SL731P	0	0	0	0	0	0	0	0	0	0	0	0	0	0	0	0	0	0	0	0	0	0	0	0	0	0	0	0	0	0	0	0	0	0	0	0	0	0	0	0	0	0	0	0	0	0	0	0
ENSG00000142657.20	PGD	40	19	9	0	97	10	29	26	59	63	29	28	7	28	37	26	19	4	89	20	39	17	7	9	17	6	73	8	24	15	1	59	0	34	75	8	4	4	22	4	0	34	5	17	35	13	45	18
ENSG00000271989.1	RP4-736L20.3	0	0	0	0	0	0	0	0	0	0	0	0	0	0	0	0	0	0	0	0	0	0	0	0	0	0	0	0	0	0	0	0	0	0	0	0	0	0	0	0	0	0	0	0	0	0	0	0
ENSG00000251503.8	APITD1-CORT	0	0	0	0	0	0	0	0	0	0	0	0	0	0	0	0	0	0	0	0	0	0	0	0	0	0	0	0	0	0	0	0	0	0	0	0	0	0	0	0	0	0	0	0	0	0	0	0
ENSG00000175279.21	APITD1	0	1	0	0	27	5	6	8	9	8	9	9	5	0	0	13	0	0	8	0	2	2	0	7	4	0	2	1	1	0	1	0	24	0	17	2	1	10	6	0	0	0	6	0	0	2	0	3
ENSG00000241563.3	CORT	0	0	0	0	0	0	0	0	0	0	0	0	0	0	0	0	0	0	0	0	0	0	0	0	0	0	0	0	0	0	0	0	0	0	0	0	0	0	0	0	0	0	0	0	0	0	0	0
ENSG00000160049.11	DFFA	11	37	9	3	46	22	10	9	6	37	5	23	16	14	16	15	31	0	3	1	8	17	5	16	17	18	12	3	9	9	10	10	8	0	28	16	9	26	20	10	12	3	30	2	12	6	16	13
ENSG00000203469.2	RP5-1113E3.3	0	0	0	0	0	0	0	0	0	0	0	0	0	0	0	0	0	0	0	0	0	0	0	0	0	0	0	0	0	0	0	0	0	0	0	0	0	0	0	0	0	0	0	0	0	0	0	0
ENSG00000142655.12	PEX14	14	7	3	15	85	8	12	20	34	1	24	16	20	8	9	18	8	17	30	11	4	4	6	6	11	3	29	8	11	18	19	51	0	8	5	14	10	16	18	7	13	13	8	17	1	6	13	15
ENSG00000243267.3	RN7SL614P	0	0	0	0	0	0	0	0	0	0	0	1	0	0	0	0	0	0	0	0	0	0	0	0	0	0	0	0	0	0	0	0	0	0	0	0	0	2	0	0	0	0	0	0	0	0	0	0
ENSG00000130940.14	CASZ1	85	188	61	9	259	42	89	33	33	90	28	73	43	7	51	61	0	1	49	7	5	50	36	2	2	2	29	19	1	20	11	48	29	131	88	63	22	37	28	45	19	65	1	130	209	17	86	29
ENSG00000272078.1	RP4-734G22.3	0	0	0	0	0	0	0	0	0	0	0	0	0	0	0	0	0	0	0	0	0	0	0	0	0	0	0	0	0	0	0	0	0	0	0	0	0	0	0	0	0	0	0	0	0	0	0	0
ENSG00000225158.2	HSPE1P24	0	0	0	0	0	0	0	0	0	0	0	0	0	0	0	0	0	0	0	0	0	0	0	0	0	0	0	0	0	0	0	0	0	0	0	0	0	0	0	0	0	0	0	0	0	0	0	0
ENSG00000175262.14	C1orf127	0	0	0	0	0	0	0	0	0	0	0	0	0	0	0	0	0	0	0	0	0	0	0	0	0	0	0	0	0	0	0	0	0	0	0	0	0	0	0	0	0	0	0	0	0	0	0	0
ENSG00000215785.2	CFL1P6	0	0	0	0	0	0	0	0	0	0	0	0	0	0	0	0	0	0	0	0	0	0	0	0	0	0	0	0	0	0	0	0	0	0	0	0	0	0	0	0	0	0	0	0	0	0	0	0
ENSG00000120948.15	TARDBP	5	40	10	56	121	21	13	11	38	77	29	32	30	15	39	33	32	6	75	37	33	48	1	15	27	14	9	14	15	29	15	42	23	37	23	19	21	27	40	16	6	63	29	23	61	16	32	17
ENSG00000277726.4	RP4-635E18.9	0	0	0	0	0	0	0	0	0	0	0	0	0	0	0	0	0	0	0	0	0	0	0	0	0	0	0	0	0	0	0	0	0	0	0	0	0	0	0	0	0	0	0	0	0	0	0	0
ENSG00000009724.16	MASP2	0	0	0	0	0	0	0	0	0	0	0	0	0	0	0	0	0	0	0	0	0	0	0	0	0	0	0	0	0	0	0	0	0	0	0	0	0	0	0	0	0	0	0	0	0	0	0	0
ENSG00000271895.2	RP4-635E18.8	0	0	0	0	0	0	0	0	0	0	0	0	0	0	0	0	0	0	0	0	0	0	0	0	0	0	0	0	0	0	0	0	0	0	0	0	0	0	0	0	0	0	0	0	0	0	0	0
ENSG00000116649.9	SRM	0	0	0	0	3	5	1	0	0	1	13	0	0	0	0	0	1	0	0	0	0	0	0	0	0	2	0	0	0	0	0	0	0	0	0	0	0	0	0	0	0	0	0	0	0	0	5	0
ENSG00000171824.13	EXOSC10	16	59	17	10	69	3	15	15	25	58	8	7	18	16	12	18	17	1	41	17	2	5	5	14	3	2	38	8	4	5	5	25	1	17	19	18	10	19	24	0	0	10	18	7	2	7	13	21
ENSG00000226849.1	RP4-635E18.7	0	0	0	0	0	0	0	0	0	0	0	0	0	0	0	0	0	0	0	0	0	0	0	0	0	0	0	0	0	0	0	0	0	0	0	0	0	0	0	0	0	0	0	0	0	0	0	0
ENSG00000230337.1	RP4-635E18.6	0	0	0	0	0	0	0	0	0	0	0	0	0	0	0	0	0	0	0	0	0	0	0	0	0	0	0	0	0	0	0	0	0	0	0	0	0	0	0	0	0	0	0	0	0	0	0	0
ENSG00000198793.12	MTOR	4	36	21	25	62	12	20	11	7	10	22	0	18	25	0	4	12	0	29	2	5	12	4	9	0	1	0	2	10	0	8	0	38	22	25	16	0	21	14	2	6	4	17	20	11	5	25	15
ENSG00000225602.5	MTOR-AS1	0	0	0	0	0	0	0	0	0	0	0	0	0	0	0	0	0	0	0	0	0	0	0	0	0	0	0	0	0	0	0	0	0	0	0	0	0	0	0	0	0	0	0	0	0	0	0	0
ENSG00000253086.1	RNU6-537P	0	0	0	0	0	0	0	0	0	0	0	0	0	0	0	0	0	0	0	0	0	0	0	0	0	0	0	0	0	0	0	0	0	0	0	0	0	0	0	0	0	0	0	0	0	0	0	0
ENSG00000171819.4	ANGPTL7	0	0	0	0	1	0	0	0	0	0	1	0	0	0	0	0	0	0	0	0	0	0	0	0	0	0	0	1	0	0	0	0	0	0	0	0	0	1	0	0	0	0	0	0	0	0	0	0
ENSG00000207451.1	RNU6-291P	0	0	0	0	0	0	0	0	0	0	0	0	0	0	0	0	0	0	0	0	0	0	0	0	0	0	0	0	0	0	0	0	0	0	0	0	0	0	0	0	0	0	0	0	0	0	0	0
ENSG00000238173.1	RPL39P6	0	0	0	0	0	0	0	0	0	0	0	0	0	0	0	0	0	0	0	0	0	0	0	0	0	0	0	0	0	0	0	0	0	0	0	0	0	0	0	0	0	0	0	0	0	0	0	0
ENSG00000120942.13	UBIAD1	21	34	0	11	13	7	2	2	3	0	3	4	4	2	13	3	4	2	23	0	2	9	2	0	0	0	8	3	10	0	1	0	0	4	21	8	2	5	4	0	0	0	8	0	0	13	4	7
ENSG00000238199.1	UBE2V2P3	0	0	0	0	0	0	0	0	0	0	0	0	0	0	0	0	0	0	0	0	0	0	0	0	0	0	0	0	0	0	0	0	0	0	2	0	0	0	0	0	0	0	0	0	0	0	0	0
ENSG00000224338.2	RP11-149P14.1	0	0	0	0	0	0	0	0	0	0	0	0	0	0	0	0	0	0	0	0	0	0	0	0	0	0	0	0	0	0	0	0	0	0	0	0	0	0	0	0	0	0	0	0	0	0	0	0
ENSG00000204624.7	DISP3	0	0	0	0	0	0	0	0	0	0	0	0	0	0	0	0	0	0	0	0	0	0	0	0	0	0	0	0	0	0	0	0	0	0	0	0	0	0	0	0	0	0	0	0	0	0	0	0
ENSG00000235643.1	RP1-69M21.2	0	0	0	0	0	0	0	0	0	0	0	0	0	0	0	0	0	0	0	0	0	0	0	0	0	0	0	0	0	0	0	0	0	0	0	0	0	0	0	0	0	0	0	0	0	0	0	0
ENSG00000116661.9	FBXO2	0	0	0	0	15	0	3	3	1	0	0	4	0	0	0	0	0	0	8	0	0	0	16	0	0	0	0	0	0	0	0	0	0	9	10	0	0	1	6	0	0	0	0	1	6	0	1	0
ENSG00000132879.13	FBXO44	19	13	5	4	4	6	3	6	2	0	7	5	3	0	14	0	4	3	8	0	0	0	11	0	6	6	26	2	2	0	4	2	0	1	8	11	4	20	4	2	2	3	15	7	8	0	11	9
ENSG00000116663.10	FBXO6	0	0	0	0	20	2	1	0	0	1	4	0	3	0	3	1	0	0	1	9	4	0	1	2	0	0	6	1	3	0	0	0	0	0	0	3	4	6	0	0	0	1	0	0	3	3	8	6
ENSG00000116670.14	MAD2L2	0	0	15	13	23	15	6	4	23	2	4	10	15	13	15	9	4	0	57	11	5	11	14	15	7	2	43	1	4	8	12	35	2	2	13	16	2	11	7	2	8	0	22	3	2	16	11	19
ENSG00000162490.6	DRAXIN	0	0	0	0	0	0	0	0	0	0	0	0	0	0	0	0	0	0	67	15	10	5	0	0	1	0	0	0	0	0	0	0	0	0	0	0	0	0	3	0	0	0	0	0	0	0	0	2
ENSG00000177674.15	AGTRAP	5	52	16	31	200	17	22	37	9	20	32	25	7	37	11	27	34	0	46	48	18	21	33	11	32	13	74	19	14	22	10	71	98	10	34	33	43	24	33	25	47	56	17	26	48	28	42	14
ENSG00000215910.7	C1orf167	18	0	2	0	13	0	0	1	1	1	4	7	0	1	0	0	0	4	0	0	0	0	0	2	0	0	0	0	5	0	0	0	2	0	0	4	0	2	0	2	0	0	13	0	0	0	1	0
ENSG00000177553.6	RP11-56N19.5	0	0	0	0	0	0	0	0	0	0	0	0	0	0	0	0	0	0	0	0	0	0	0	0	0	0	0	0	0	0	0	0	0	0	0	0	0	0	0	0	0	0	0	0	0	0	0	0
ENSG00000177000.10	MTHFR	20	58	16	12	96	37	29	34	8	27	14	34	15	19	20	19	28	3	27	22	9	15	14	28	40	13	11	8	15	14	7	7	14	47	55	26	28	30	19	13	42	3	5	28	19	15	33	30
ENSG00000011021.21	CLCN6	3	26	0	16	29	1	8	5	5	1	2	3	6	11	5	3	7	0	12	16	0	7	20	6	16	6	8	6	6	7	4	43	3	5	13	15	1	14	8	2	0	8	24	5	7	6	8	11
ENSG00000242349.5	NPPA-AS1	0	0	0	0	0	0	0	0	0	0	0	0	0	0	0	0	0	0	0	0	0	1	0	0	0	0	0	0	0	0	0	44	0	0	3	0	0	0	0	0	0	0	0	0	0	0	0	0
ENSG00000276470.1	NPPA-AS1_1	0	0	0	0	0	0	0	0	0	0	0	0	0	0	0	0	0	0	0	0	0	0	0	0	0	0	0	0	0	0	0	0	0	0	0	0	0	0	0	0	0	0	0	0	0	0	0	0
ENSG00000278852.1	NPPA-AS1_2	0	0	0	0	0	0	0	0	0	0	0	0	0	0	0	0	0	0	0	0	0	0	0	0	0	0	0	0	0	0	0	0	0	0	0	0	0	0	0	0	0	0	0	0	0	0	0	0
ENSG00000175206.10	NPPA	0	0	0	0	0	0	0	0	0	0	0	0	0	0	0	0	0	0	0	0	0	0	0	0	0	0	0	0	0	0	0	0	0	0	0	0	0	0	0	0	0	0	0	0	0	0	0	0
ENSG00000275915.1	NPPA-AS1_3	0	0	0	0	0	0	0	0	0	0	0	0	0	0	0	0	0	0	0	0	0	0	0	0	0	0	0	0	0	0	0	0	0	0	0	0	0	0	0	0	0	0	0	0	0	0	0	0
ENSG00000120937.8	NPPB	0	0	0	0	0	0	0	0	0	0	0	0	0	0	0	0	0	0	0	0	0	0	0	0	0	0	0	0	0	0	0	0	0	0	0	0	0	0	0	0	0	0	0	0	0	0	0	0
ENSG00000224904.1	RP5-934G17.6	0	0	0	0	0	0	0	0	0	0	0	0	0	0	0	0	0	0	0	0	0	0	0	0	0	0	0	0	0	0	0	0	0	0	0	0	0	0	0	0	0	0	0	0	0	0	0	0
ENSG00000199347.1	RNU5E-1	0	0	0	0	0	0	0	0	0	0	0	0	0	0	0	0	0	0	0	0	0	0	0	0	0	0	0	0	0	0	0	0	0	0	0	0	0	0	0	0	0	0	0	0	0	0	0	0
ENSG00000201801.1	RNU5E-4P	0	0	0	0	0	0	0	0	0	0	0	0	0	0	0	0	0	0	0	0	0	0	0	0	0	0	0	0	0	0	0	0	0	0	0	0	0	0	0	0	0	0	0	0	0	0	0	0
ENSG00000116685.15	KIAA2013	2	73	20	10	82	9	23	20	7	32	51	21	11	10	14	13	6	0	81	49	11	21	57	14	13	36	60	11	14	13	30	23	68	32	33	43	6	22	22	17	17	30	62	23	19	16	34	20
ENSG00000083444.16	PLOD1	0	0	0	0	9	0	0	0	0	0	0	6	0	2	0	0	3	0	0	14	0	0	0	1	0	0	0	5	0	0	0	0	20	0	16	7	0	1	0	0	0	0	11	0	4	3	3	1
ENSG00000116688.16	MFN2	86	65	18	17	286	38	43	30	41	59	40	27	35	28	37	24	38	34	56	31	8	35	59	17	24	28	47	12	26	36	25	48	5	40	54	28	33	50	28	16	8	34	66	40	40	39	65	59
ENSG00000270914.1	RP5-1077B9.5	0	0	0	0	0	0	0	0	0	0	0	0	0	0	0	0	0	0	0	0	0	0	0	0	0	0	0	0	0	0	0	0	0	0	0	0	0	0	0	0	0	0	0	0	0	0	0	0
ENSG00000116691.10	MIIP	2	10	1	19	15	3	7	2	1	6	18	3	7	10	1	3	7	0	10	0	2	0	12	1	11	3	5	0	5	10	0	0	0	1	6	14	0	10	4	0	8	0	0	1	9	5	9	9
ENSG00000202461.1	Y_RNA	0	0	0	0	0	0	0	0	0	0	0	0	0	0	0	0	0	0	0	0	0	0	0	0	0	0	0	0	0	0	0	0	0	0	0	0	0	0	0	0	0	0	0	0	0	0	0	0
ENSG00000276869.1	MIR6729	0	0	0	0	0	0	0	0	0	0	0	0	0	0	0	0	0	0	0	0	0	0	0	0	0	0	0	0	0	0	0	0	0	0	0	0	0	0	0	0	0	0	0	0	0	0	0	0
ENSG00000243539.3	RN7SL649P	0	0	0	0	0	0	0	0	0	0	0	0	0	0	0	0	0	0	0	0	0	0	0	0	0	0	0	0	0	0	0	0	0	0	1	0	0	0	0	0	0	0	0	0	0	0	0	0
ENSG00000120949.14	TNFRSF8	0	0	0	0	5	0	0	0	4	0	0	0	4	2	0	0	2	0	1	0	1	1	11	1	3	0	2	0	0	2	9	0	0	0	0	0	0	3	0	0	0	0	0	0	0	1	2	0
ENSG00000201135.1	RNU6-777P	0	0	0	0	0	0	0	0	0	0	0	0	0	0	0	0	0	0	0	0	0	0	0	0	0	0	0	0	0	0	0	0	0	0	0	0	0	0	0	0	0	0	0	0	0	0	0	0
ENSG00000227875.2	RPL23AP89	5	0	0	0	0	0	0	0	0	0	0	0	0	0	0	0	0	0	0	0	0	0	0	0	0	0	0	0	0	0	0	0	0	0	0	0	0	0	0	0	0	0	0	0	0	0	0	0
ENSG00000028137.17	TNFRSF1B	19	106	20	48	88	48	14	13	58	37	31	47	10	16	9	12	47	31	184	54	25	28	35	8	24	23	48	12	17	16	105	221	120	52	70	24	3	32	39	14	36	45	0	14	0	25	17	22
ENSG00000263676.1	MIR4632	0	0	0	0	0	0	0	0	0	0	0	0	0	0	0	0	0	0	0	0	0	0	0	0	0	0	0	0	0	0	0	0	0	0	0	0	0	0	0	0	0	0	0	0	0	0	0	0
ENSG00000225196.2	RP5-1118D24.2	0	0	0	0	0	0	0	0	0	0	0	0	0	0	0	0	0	0	0	0	0	0	0	0	0	0	0	0	0	0	0	0	0	0	0	0	0	0	0	0	0	0	0	0	0	0	0	0
ENSG00000252969.1	SNORA70	0	0	0	0	0	0	0	0	0	0	0	0	0	0	0	0	0	0	0	0	0	0	0	0	0	0	0	0	0	0	0	0	0	0	0	0	0	0	0	0	0	0	0	0	0	0	0	0
ENSG00000048707.13	VPS13D	8	48	15	16	62	17	12	11	23	30	5	35	11	15	12	16	11	6	28	4	20	12	3	11	20	5	26	6	11	55	16	40	20	57	28	25	21	19	15	18	0	48	0	39	37	13	24	13
ENSG00000239149.1	SNORA59A	0	0	0	0	0	0	0	0	0	0	0	0	0	0	0	0	0	0	0	0	0	0	0	0	0	0	0	0	0	0	0	0	0	0	0	0	0	0	0	0	0	0	0	0	0	0	0	0
ENSG00000229484.1	RP5-888M10.2	0	0	0	0	0	0	0	0	0	0	0	0	0	0	0	0	0	0	0	0	0	0	0	0	0	0	0	0	0	0	0	0	0	0	0	0	0	0	0	0	0	0	0	0	0	0	0	0
ENSG00000162496.8	DHRS3	2	0	2	0	0	0	0	0	0	0	0	0	0	2	0	0	38	0	2	0	0	0	0	0	0	0	0	1	0	0	0	0	0	0	0	0	0	0	0	0	0	0	0	0	2	0	0	0
ENSG00000221340.1	RNU6ATAC18P	0	0	0	0	0	0	0	0	0	0	0	0	0	0	0	0	0	0	0	0	0	0	0	0	0	0	0	0	0	0	0	0	0	0	0	0	0	0	0	0	0	0	0	0	0	0	0	0
ENSG00000276830.1	MIR6730	0	0	0	0	0	0	0	0	0	0	0	0	0	0	0	0	0	0	0	0	0	0	0	0	0	0	0	0	0	0	0	0	0	0	0	0	0	0	0	0	0	0	0	0	0	0	0	0
ENSG00000272482.1	RP11-474O21.5	0	0	0	0	0	0	0	0	0	0	0	0	0	0	0	0	0	0	0	0	0	0	0	0	0	0	0	0	0	0	0	0	0	0	0	0	0	0	0	0	0	0	0	0	0	0	0	0
ENSG00000204518.2	AADACL4	0	0	0	0	0	0	0	0	0	0	0	0	0	0	0	0	0	0	0	0	0	0	0	0	0	0	0	0	0	0	0	0	0	0	0	0	0	0	0	0	0	0	0	0	0	0	0	0
ENSG00000226166.2	RP11-474O21.2	0	0	0	0	0	0	0	0	0	0	0	0	0	0	0	0	0	0	0	0	0	0	0	0	0	0	0	0	0	0	0	0	0	0	0	0	0	0	0	0	0	0	0	0	0	0	0	0
ENSG00000188984.11	AADACL3	0	0	0	0	0	0	0	0	0	0	0	0	0	0	0	0	0	0	0	0	0	0	0	0	0	0	0	0	0	0	0	0	0	0	0	0	0	0	0	0	0	0	0	0	0	1	0	0
ENSG00000157330.9	C1orf158	0	0	0	0	0	0	0	0	0	0	0	0	0	0	0	0	0	0	0	0	0	0	0	0	0	0	0	0	0	0	0	0	0	0	0	0	0	0	0	0	0	0	0	0	0	0	0	0
ENSG00000116726.4	PRAMEF12	0	0	0	0	0	0	0	0	0	0	0	0	0	0	0	0	0	0	0	0	0	0	0	0	0	0	0	0	0	0	0	0	0	0	0	0	0	0	0	0	0	0	0	0	0	0	0	0
ENSG00000116721.9	PRAMEF1	0	0	0	0	0	0	0	0	0	0	0	0	0	0	0	0	0	0	0	0	0	0	0	0	0	0	0	0	0	0	0	0	0	0	0	0	2	0	0	0	0	0	0	0	0	0	0	0
ENSG00000228338.1	RP5-845O24.8	0	0	0	0	0	0	0	0	0	0	0	0	0	0	0	0	0	0	0	0	0	0	0	0	0	0	0	0	0	0	0	0	0	0	0	0	0	0	0	0	0	0	0	0	0	0	0	0
ENSG00000239810.3	PRAMEF11	0	0	0	0	0	0	0	0	0	0	0	0	0	0	0	0	0	0	0	0	0	0	0	0	0	0	0	0	0	0	0	0	0	0	0	0	0	0	0	0	0	0	0	0	0	0	0	0
ENSG00000231103.2	PRAMEF30P	0	0	0	0	0	0	0	0	0	0	0	0	0	0	0	0	0	0	0	0	0	0	0	0	0	0	0	0	0	0	0	0	0	0	0	0	0	0	0	0	0	0	0	0	0	0	0	0
ENSG00000179172.9	HNRNPCL1	0	0	0	0	0	0	0	0	0	0	0	0	0	0	0	0	0	0	0	0	0	0	0	0	0	0	0	0	0	0	0	0	0	0	0	0	0	0	0	0	0	0	0	0	0	0	0	0
ENSG00000120952.4	PRAMEF2	0	0	0	0	0	0	0	0	0	0	0	0	0	0	0	0	0	0	0	0	0	0	0	0	0	0	0	0	0	0	0	0	0	0	0	0	0	0	0	0	0	0	0	0	0	0	0	0
ENSG00000243073.3	PRAMEF4	0	0	0	0	0	0	0	0	0	0	0	0	0	0	0	0	0	0	0	0	0	0	0	0	0	0	0	0	0	0	0	0	0	0	0	0	0	0	0	0	0	0	0	0	0	0	0	0
ENSG00000187545.5	PRAMEF10	0	0	0	0	0	0	0	0	0	0	0	0	0	0	0	0	0	0	0	0	0	0	0	0	0	0	0	0	0	0	0	0	0	0	0	0	0	0	0	0	0	0	0	0	0	0	0	0
ENSG00000204510.5	PRAMEF7	0	0	0	0	0	0	0	0	0	0	0	0	0	0	0	0	0	0	0	0	0	0	0	0	0	0	0	0	0	0	0	0	0	0	0	0	0	0	0	0	0	0	0	0	0	0	0	0
ENSG00000207434.1	RNU6-1072P	0	0	0	0	0	0	0	0	0	0	0	0	0	0	0	0	0	0	0	0	0	0	0	0	0	0	0	0	0	0	0	0	0	0	0	0	0	0	0	0	0	0	0	0	0	0	0	0
ENSG00000234064.1	PRAMEF29P	0	0	0	0	0	0	0	0	0	0	0	0	0	0	0	0	0	0	0	0	0	0	0	0	0	0	0	0	0	0	0	0	0	0	0	0	0	0	0	0	0	0	0	0	0	0	0	0
ENSG00000232423.6	PRAMEF6	0	0	0	0	0	0	0	0	0	0	0	0	0	0	0	0	0	0	0	0	0	0	0	0	0	0	0	0	0	0	0	0	0	0	0	0	0	0	0	0	0	0	0	0	0	0	0	0
ENSG00000274178.2	PRAMEF28	0	0	0	0	0	0	0	0	0	0	0	0	0	0	0	0	0	0	0	0	0	0	0	0	0	0	0	0	0	0	0	0	0	0	0	0	0	0	0	0	0	0	0	0	0	0	0	0
ENSG00000274764.5	PRAMEF27	0	0	0	0	0	0	0	0	0	0	0	0	0	0	0	0	0	0	0	0	0	0	0	0	0	0	0	0	0	0	0	0	0	0	0	0	0	0	0	0	0	0	0	0	0	0	0	0
ENSG00000229571.6	PRAMEF25	0	0	0	0	0	0	0	0	0	0	0	0	0	0	0	0	0	0	0	0	0	0	0	0	0	0	0	0	0	0	0	0	0	0	0	0	0	0	0	0	0	0	0	0	0	0	0	0
ENSG00000277058.2	HNRNPCL3	0	0	0	0	0	0	0	0	0	0	0	0	0	0	0	0	0	0	0	0	0	0	0	0	0	0	0	0	0	0	0	0	0	0	0	0	0	0	0	0	0	0	0	0	0	0	1	0
ENSG00000277862.1	PRAMEF34P	0	0	0	0	0	0	0	0	0	0	0	0	0	0	0	0	0	0	0	0	0	0	0	0	0	0	0	0	0	0	0	0	0	0	0	0	0	0	0	0	0	0	0	0	0	0	0	0
ENSG00000236179.1	PRAMEF35P	0	0	0	0	0	0	0	0	0	0	0	0	0	0	0	0	0	0	0	0	0	0	0	0	0	0	0	0	0	0	0	0	0	0	0	0	0	0	0	0	0	0	0	0	0	0	0	0
ENSG00000275774.2	HNRNPCL2	0	0	0	0	0	0	0	0	0	0	0	0	0	0	0	0	0	0	0	0	0	0	0	0	0	0	0	0	0	0	0	0	0	0	0	0	0	0	0	0	0	0	0	0	0	0	0	0
ENSG00000229978.1	PRAMEF36P	0	0	0	0	0	0	0	0	0	0	0	0	0	0	0	0	0	0	0	0	0	0	0	0	0	0	0	0	0	0	0	0	0	0	0	0	0	0	0	0	0	1	0	0	0	0	0	0
ENSG00000233336.1	RP13-221M14.2	0	0	0	0	0	0	0	0	0	0	0	0	0	0	0	0	0	0	0	0	0	0	0	0	0	0	0	0	0	0	0	0	0	0	0	0	0	0	0	0	0	0	0	0	0	0	0	0
ENSG00000280267.4	PRAMEF26	0	0	0	0	0	0	0	0	0	0	0	0	0	0	0	0	0	0	0	0	0	0	0	0	0	0	0	0	0	0	0	0	0	0	0	0	0	0	0	0	0	0	0	0	0	0	0	0
ENSG00000179412.10	HNRNPCL4	0	0	0	0	0	0	0	0	0	0	0	0	0	0	0	0	0	0	0	0	0	0	0	0	0	0	0	0	0	0	0	0	0	0	0	0	0	0	0	0	0	0	0	0	0	0	0	0
ENSG00000204505.4	PRAMEF9	0	0	0	0	0	0	0	0	0	0	0	0	0	0	0	0	0	0	0	0	0	0	0	0	0	0	0	0	0	0	0	0	0	0	0	0	0	0	0	0	0	0	0	0	0	0	0	0
ENSG00000279169.1	PRAMEF13	0	0	0	0	0	0	0	0	0	0	0	0	0	0	0	0	0	0	0	0	0	0	0	0	0	0	0	0	0	0	0	0	0	0	0	0	0	0	0	0	0	0	0	0	0	0	0	0
ENSG00000279804.1	PRAMEF18	0	0	0	0	0	0	0	0	0	0	0	0	0	0	0	0	0	0	0	0	0	0	0	0	0	0	0	0	0	0	0	0	0	0	0	0	0	0	0	0	0	0	0	0	0	0	0	0
ENSG00000250894.1	PRAMEF31P	0	0	0	0	0	0	0	0	0	0	0	0	0	0	0	0	0	0	0	0	0	0	0	0	0	0	0	0	0	0	0	0	0	0	0	0	0	0	0	0	0	0	0	0	0	0	0	0
ENSG00000270601.4	PRAMEF5	0	0	0	0	0	0	0	0	0	0	0	0	0	0	0	0	0	0	0	0	0	0	0	0	0	0	0	0	0	0	0	0	0	0	0	0	0	0	0	0	0	0	0	0	0	0	0	0
ENSG00000231219.1	PRAMEF32P	0	0	0	0	0	0	0	0	0	0	0	0	0	0	0	0	0	0	0	0	0	0	0	0	0	0	0	0	0	0	0	0	0	0	0	0	0	0	0	0	0	0	0	0	0	0	0	0
ENSG00000207511.1	RNU6-443P	0	0	0	0	0	0	0	0	0	0	0	0	0	0	0	0	0	0	0	0	0	0	0	0	0	0	0	0	0	0	0	0	0	0	0	0	0	0	0	0	1	0	0	0	0	0	0	0
ENSG00000182330.10	PRAMEF8	0	0	0	0	0	0	0	0	0	0	0	0	0	0	0	0	0	0	0	0	0	0	0	0	0	0	0	0	0	0	0	0	1	0	0	0	0	0	0	0	0	0	0	0	0	0	0	0
ENSG00000204501.6	PRAMEF15	0	0	0	0	0	0	0	0	0	0	0	0	0	0	0	0	0	0	0	0	0	0	0	0	0	0	0	0	0	0	0	0	0	0	0	0	0	0	0	0	0	0	0	0	0	0	0	0
ENSG00000237700.1	PRAMEF33P	0	0	0	0	0	0	0	0	0	0	0	0	0	0	0	0	0	0	0	0	0	0	0	0	0	0	0	0	0	0	0	0	0	0	0	0	0	0	0	0	0	0	0	0	0	0	0	0
ENSG00000228229.2	RP11-219C24.10	0	0	0	0	0	0	0	0	0	0	0	0	0	0	0	0	0	0	0	0	0	0	0	0	0	0	0	0	0	0	0	0	0	0	0	0	0	0	0	0	0	0	0	0	0	0	0	0
ENSG00000204481.7	PRAMEF14	0	0	0	0	0	0	0	0	0	0	0	0	0	0	0	0	0	0	0	0	0	0	0	0	0	0	0	0	0	0	0	0	0	0	0	0	0	0	0	0	0	0	0	0	0	0	0	0
ENSG00000204480.7	PRAMEF19	0	0	0	0	0	0	0	0	0	0	0	0	0	0	0	0	0	0	0	0	0	0	0	0	0	0	0	0	0	0	0	0	0	0	0	0	0	0	0	0	0	0	0	0	0	0	0	0
ENSG00000204479.4	PRAMEF17	0	0	0	0	0	0	0	0	0	0	0	0	0	0	0	0	0	0	0	0	0	0	0	0	0	0	0	0	0	0	0	0	0	0	0	0	0	0	0	0	0	0	0	0	0	0	0	0
ENSG00000204478.9	PRAMEF20	0	0	0	0	0	0	0	0	0	0	0	0	0	0	0	0	0	0	0	0	0	0	0	0	0	0	0	0	0	0	0	0	0	0	0	0	0	0	0	0	0	0	0	0	0	0	0	0
ENSG00000162494.5	LRRC38	0	0	0	0	2	0	0	0	0	0	0	0	1	1	0	0	0	0	2	0	0	0	0	0	0	0	0	0	0	0	0	0	0	0	0	0	1	0	0	0	0	0	0	0	0	0	0	0
ENSG00000259961.1	RP4-597A16.2	0	0	0	0	0	0	0	0	0	0	0	0	0	0	0	0	0	0	0	0	0	0	0	0	0	0	0	0	0	0	0	0	0	0	0	0	0	0	0	0	0	0	0	0	0	0	0	0
ENSG00000215909.3	BRWD1P1	0	0	0	0	0	0	0	0	0	0	0	0	0	0	0	0	0	0	0	0	0	0	0	0	0	0	0	0	0	0	0	0	0	0	0	0	0	0	0	0	0	0	0	0	0	0	0	0
ENSG00000162493.16	PDPN	21	2	2	10	301	42	12	32	10	41	9	10	18	21	37	20	11	5	24	15	15	3	9	32	10	8	23	15	28	56	21	48	47	5	22	19	7	41	12	6	0	20	17	6	2	12	15	23
ENSG00000222952.1	RNA5SP41	0	0	0	0	0	0	0	0	0	0	0	0	0	0	0	0	0	0	0	0	0	0	0	0	0	0	0	0	0	0	0	0	0	0	0	0	0	0	0	0	0	0	0	0	0	0	0	0
ENSG00000237445.2	CTA-520D8.2	0	0	0	0	0	0	0	0	0	0	0	0	0	0	0	0	0	0	0	0	0	0	0	0	0	0	0	0	0	0	0	0	0	0	0	0	0	0	0	0	0	0	0	0	0	0	0	0
ENSG00000253085.1	SCARNA11	0	0	0	0	0	0	0	0	0	0	0	0	0	0	0	0	0	0	0	0	0	0	0	0	0	0	0	0	0	0	0	0	0	0	0	0	0	0	0	0	0	0	0	0	0	0	0	0
ENSG00000116731.22	PRDM2	20	102	21	38	134	25	33	31	67	23	44	38	37	46	25	28	54	25	110	14	20	18	32	15	47	30	113	22	17	34	21	21	63	27	20	45	9	45	37	35	42	28	36	30	70	25	26	40
ENSG00000189337.16	KAZN	4	68	9	7	69	21	16	6	0	9	15	11	0	6	21	4	0	5	6	5	4	0	12	4	3	5	7	4	4	24	3	0	2	2	16	14	2	10	7	3	21	1	4	12	23	7	17	16
ENSG00000252151.1	RNU6-1265P	0	0	0	0	0	0	0	0	0	0	0	0	0	0	0	0	0	0	0	0	0	0	0	0	0	0	0	0	0	0	0	0	0	0	0	0	0	0	0	0	0	0	0	0	0	0	0	0
ENSG00000231606.1	RP11-344F13.1	0	0	0	0	0	0	0	0	0	0	0	0	0	0	0	0	0	0	0	0	0	0	0	0	0	0	0	0	0	0	0	0	0	0	0	0	0	0	0	0	0	0	0	0	0	0	0	0
ENSG00000234593.2	RP4-704D23.1	0	0	0	0	0	0	0	0	0	0	0	0	0	0	0	0	0	0	0	0	0	0	0	0	0	0	0	0	0	0	0	0	0	0	0	0	0	0	0	0	0	0	0	0	0	0	0	0
ENSG00000235829.1	TBCAP2	0	0	0	0	0	1	0	0	0	0	0	0	0	0	0	0	0	0	0	0	0	0	0	0	0	0	0	0	1	0	0	0	0	0	0	0	0	2	0	0	0	0	0	0	0	0	0	0
ENSG00000175147.11	TMEM51-AS1	0	0	0	0	0	0	0	0	0	0	0	2	0	0	0	0	0	0	0	0	0	0	0	0	0	0	0	0	0	0	0	0	0	0	0	0	0	1	0	0	0	0	0	0	0	2	1	0
ENSG00000171729.13	TMEM51	4	1	28	8	174	26	16	24	10	24	6	8	19	8	22	36	9	3	77	64	7	16	11	4	12	3	38	18	10	8	10	8	16	11	23	30	26	29	26	7	2	23	4	7	11	16	31	31
ENSG00000204464.7	C1orf195	0	0	0	0	0	0	0	0	0	0	0	0	0	0	0	0	0	0	0	0	0	0	0	0	0	0	0	0	0	0	0	0	0	0	0	0	0	0	0	0	0	0	0	0	0	0	0	0
ENSG00000215720.4	RP1-21O18.3	0	0	0	0	0	0	0	0	0	0	0	0	0	0	0	0	0	0	0	0	0	0	0	0	0	0	0	0	0	0	0	0	0	0	0	0	0	0	0	0	0	0	0	0	0	0	0	0
ENSG00000278480.1	RP5-903E17.2	0	0	0	0	0	0	0	1	0	0	0	0	0	0	0	0	0	0	0	0	0	0	0	0	0	0	0	0	0	0	0	0	0	1	0	0	0	0	0	0	0	0	0	0	0	0	0	0
ENSG00000142621.19	FHAD1	0	0	0	0	5	3	0	0	0	0	2	0	4	0	0	2	0	0	20	1	0	3	0	6	0	0	3	0	0	6	6	8	18	0	0	0	3	1	4	0	0	0	0	0	0	3	0	2
ENSG00000233485.1	RP3-467K16.2	0	0	0	0	0	0	0	0	0	0	0	0	0	0	0	0	0	0	0	0	0	0	0	0	0	0	0	0	0	0	0	0	0	0	0	0	2	0	0	0	0	0	0	0	0	0	0	0
ENSG00000236045.1	RP3-467K16.7	0	0	0	0	0	0	0	0	0	0	0	0	0	0	0	0	0	0	0	0	0	0	0	0	0	0	0	0	0	0	0	0	0	0	0	0	0	0	0	0	0	0	0	0	0	0	0	0
ENSG00000228140.1	RP3-467K16.4	0	0	0	0	0	0	0	0	0	0	0	0	0	3	0	0	0	0	0	0	0	0	0	0	0	0	0	0	0	0	0	0	0	0	0	0	0	0	0	0	0	0	0	0	0	0	0	1
ENSG00000142634.12	EFHD2	31	56	47	47	437	77	41	45	50	45	40	77	84	51	61	69	52	38	119	97	70	75	110	57	47	26	77	41	62	111	60	66	112	34	63	59	39	61	63	46	44	46	41	22	6	43	86	45
ENSG00000162438.11	CTRC	0	0	0	0	0	0	0	0	0	1	0	0	0	0	0	0	2	0	0	0	0	0	0	0	0	0	0	0	0	0	0	0	0	0	0	0	0	0	0	0	0	0	0	0	0	0	0	0
ENSG00000142615.7	CELA2A	0	0	0	0	1	0	0	0	0	0	0	0	0	0	0	0	0	0	0	0	1	0	1	0	0	0	0	0	0	0	0	0	0	0	0	0	0	0	0	0	0	0	0	0	0	0	0	0
ENSG00000215704.9	CELA2B	0	6	0	0	0	0	0	0	0	0	0	0	0	0	0	0	0	0	0	0	0	0	0	0	0	0	0	0	0	0	0	0	0	0	0	0	0	0	0	0	0	0	0	0	0	0	0	0
ENSG00000132906.17	CASP9	1	0	0	2	0	0	0	0	1	0	3	1	1	0	0	0	1	0	9	0	0	1	4	4	13	2	0	0	0	0	0	0	0	3	3	2	0	2	3	0	0	0	0	2	0	0	0	4
ENSG00000116138.12	DNAJC16	0	15	1	0	64	4	0	3	3	0	12	10	3	11	4	1	6	3	24	11	1	4	1	0	15	1	46	0	5	3	0	0	18	11	1	0	1	0	7	0	4	0	9	5	8	2	3	4
ENSG00000251866.1	SCARNA21	0	0	0	0	0	0	0	0	0	0	0	0	0	0	0	0	0	0	0	0	0	0	0	0	0	0	0	0	0	0	0	0	0	0	0	0	0	0	1	0	0	0	0	0	0	0	0	0
ENSG00000272510.1	RP4-680D5.8	0	0	0	0	0	0	0	3	0	0	0	0	3	0	0	0	0	0	0	0	0	0	0	0	0	0	0	0	0	0	0	0	0	0	0	0	0	0	0	0	0	0	0	0	0	0	0	2
ENSG00000116771.5	AGMAT	0	0	0	0	0	0	0	0	2	0	0	0	1	0	0	0	0	0	2	1	1	0	0	0	0	0	1	0	0	0	0	0	0	0	0	0	0	0	0	0	0	0	0	0	0	0	0	0
ENSG00000237301.1	RP4-680D5.2	0	0	0	0	0	0	0	0	0	0	0	0	0	0	0	0	0	0	0	0	0	0	0	0	0	0	0	0	0	0	0	0	0	0	0	0	0	0	0	0	0	0	0	0	0	0	1	0
ENSG00000235084.3	CHCHD2P6	0	0	0	0	0	0	0	0	0	0	0	0	0	0	0	0	0	0	0	0	0	0	0	0	0	0	0	0	0	0	0	0	0	0	0	0	0	0	3	0	0	0	0	0	0	0	0	0
ENSG00000252417.1	RNU7-179P	0	0	0	0	0	0	0	0	0	0	0	0	0	0	0	0	0	0	0	0	0	0	0	0	0	0	0	0	0	0	0	0	0	0	0	0	0	0	0	0	0	0	0	0	0	0	0	0
ENSG00000236500.1	RP4-680D5.4	0	0	0	0	0	0	0	0	0	0	0	0	0	0	0	0	0	0	0	0	0	0	0	0	0	0	0	0	0	0	0	0	0	0	0	0	0	0	0	0	0	0	0	0	0	0	0	0
ENSG00000197312.11	DDI2	21	46	26	23	99	32	22	19	27	18	13	10	23	13	39	26	14	5	69	22	24	26	25	24	14	7	26	10	5	1	22	14	7	38	24	28	9	38	35	28	1	4	10	24	74	21	30	31
ENSG00000215695.1	RSC1A1	0	0	0	0	0	0	0	0	0	0	0	0	0	0	0	0	0	0	0	0	0	0	0	0	0	0	0	0	0	0	0	0	0	0	0	0	0	0	0	0	0	0	0	0	0	0	0	0
ENSG00000271742.1	RP4-680D5.9	0	0	0	0	0	0	0	0	0	0	0	0	0	0	0	0	0	0	0	0	0	0	0	0	0	0	0	0	0	0	0	0	0	0	0	0	0	4	0	0	0	0	0	0	0	0	0	0
ENSG00000116786.11	PLEKHM2	9	40	3	19	42	2	5	8	30	12	12	12	9	3	5	10	13	6	35	8	6	2	1	14	7	5	14	8	6	3	4	8	13	3	17	6	6	10	12	2	2	12	2	6	22	6	22	12
ENSG00000237938.5	RP11-288I21.1	0	0	0	0	0	0	0	0	0	0	0	0	0	0	0	0	0	0	0	0	0	0	0	0	0	0	0	0	1	0	0	0	0	0	0	1	0	0	0	0	0	0	0	0	0	0	0	0
ENSG00000162461.7	SLC25A34	0	0	0	0	0	10	0	1	0	12	0	10	0	0	0	5	0	0	0	0	0	0	9	0	0	0	0	0	1	0	0	2	0	3	6	0	0	1	0	1	0	0	0	2	0	4	1	0
ENSG00000224459.1	RP11-169K16.4	0	0	0	0	0	0	0	0	0	0	0	0	0	0	0	0	0	0	0	0	0	0	0	0	0	0	0	0	0	0	0	0	0	0	0	0	0	0	0	0	0	0	0	0	0	0	0	0
ENSG00000162460.6	TMEM82	0	0	0	0	0	0	0	0	0	0	0	0	0	0	0	0	0	0	0	0	0	0	0	0	0	0	0	0	0	0	0	0	0	0	0	0	0	0	0	0	0	0	0	0	0	0	0	0
ENSG00000162458.12	FBLIM1	26	7	3	31	72	10	8	7	7	21	0	10	31	6	9	18	15	0	9	0	2	3	2	3	0	2	4	2	0	5	0	0	0	5	0	11	2	4	13	3	1	9	3	5	16	3	18	5
ENSG00000224321.1	RPL12P14	0	0	0	0	0	0	0	1	0	0	0	0	0	0	0	1	0	0	0	0	0	0	0	0	0	0	0	0	1	0	0	2	0	0	0	0	0	0	0	0	1	0	0	0	0	1	1	0
ENSG00000233954.6	UQCRHL	135	133	36	51	316	54	43	46	30	37	35	53	59	46	43	69	21	0	144	65	43	40	82	32	67	27	77	29	46	42	51	62	62	77	68	63	40	73	49	22	41	33	53	28	56	43	75	84
ENSG00000178715.8	RP11-169K16.8	0	0	7	0	27	1	16	7	43	12	10	0	5	9	7	9	55	0	54	0	0	11	0	5	12	13	113	3	1	0	0	0	0	2	27	0	0	19	14	0	0	0	0	17	20	7	9	7
ENSG00000179743.4	FLJ37453	0	0	0	0	0	0	0	0	0	0	0	0	0	0	0	0	0	0	0	0	0	0	0	0	0	0	0	0	0	0	0	0	0	0	0	0	0	0	0	0	0	0	0	0	0	0	0	0
ENSG00000065526.10	SPEN	7	72	27	81	95	38	31	27	54	33	60	64	12	21	32	24	49	2	79	15	15	19	15	14	14	8	45	19	20	21	61	49	49	31	61	21	21	37	42	23	59	40	44	4	19	22	22	35
ENSG00000270620.1	RP1-134O19.3	0	0	0	0	0	0	0	0	0	0	0	0	0	0	0	0	0	0	0	0	0	0	0	0	0	0	0	0	0	0	0	0	0	0	0	0	0	0	0	0	0	0	0	0	0	0	0	0
ENSG00000116809.11	ZBTB17	0	0	1	0	1	0	2	2	2	0	0	0	0	0	3	0	0	0	0	0	0	1	0	0	0	0	0	0	0	0	0	0	0	0	0	0	0	1	1	0	0	0	0	0	0	0	0	2
ENSG00000234607.2	RP11-5P18.1	0	0	0	0	0	0	0	0	0	0	0	0	0	0	0	0	0	0	0	0	0	0	0	0	0	0	0	0	0	0	0	0	0	0	0	0	0	0	0	0	0	0	0	0	0	0	0	0
ENSG00000231353.1	RP11-5P18.3	0	0	0	0	0	0	0	1	0	0	0	0	0	0	1	0	0	0	0	0	0	0	0	0	0	0	0	0	0	0	0	0	0	0	0	0	0	0	2	0	0	0	0	0	0	0	0	0
ENSG00000275503.1	RP11-5P18.11	0	0	0	0	0	0	0	0	0	0	0	0	0	0	0	0	0	0	0	0	0	0	0	0	0	0	0	0	0	0	0	0	0	0	0	0	0	0	0	0	0	0	0	0	0	0	0	0
ENSG00000224966.4	TBC1D3P6	0	0	0	0	0	0	0	0	0	0	0	0	0	0	0	0	0	0	0	0	0	0	0	0	0	0	0	0	0	0	0	0	0	0	0	0	0	0	0	0	0	0	0	0	0	0	0	0
ENSG00000183888.4	C1orf64	0	0	0	0	3	0	0	0	0	0	0	0	0	0	0	0	0	0	0	0	0	0	0	0	0	0	0	0	0	0	0	0	0	0	0	0	0	0	0	0	0	0	0	0	0	0	0	0
ENSG00000233078.1	RP11-5P18.5	0	0	0	0	0	0	0	0	0	0	0	0	0	0	0	0	0	0	0	0	0	0	0	0	0	0	0	0	0	0	0	0	0	0	0	0	0	0	0	0	0	0	0	0	0	0	0	0
ENSG00000173641.17	HSPB7	14	4	1	2	0	7	0	0	0	7	0	0	3	3	0	0	3	0	5	0	0	0	3	2	0	1	0	4	2	9	0	0	19	0	0	0	3	4	0	0	0	0	18	0	2	4	5	3
ENSG00000186510.11	CLCNKA	0	0	0	0	0	0	0	0	0	0	0	0	0	0	0	0	0	0	0	0	0	0	0	0	0	0	0	0	0	0	0	0	0	0	0	0	0	1	0	0	0	0	1	0	0	0	0	2
ENSG00000232456.1	RP11-5P18.10	0	0	0	0	0	0	0	0	0	0	0	0	0	0	0	0	0	0	0	0	0	0	0	0	0	0	0	0	0	0	0	0	0	0	0	0	0	0	0	0	0	0	0	0	0	0	0	0
ENSG00000184908.17	CLCNKB	0	0	0	0	0	0	0	0	0	0	0	0	0	0	0	0	0	0	0	0	0	0	0	0	0	0	0	0	0	0	0	0	0	0	0	0	0	0	0	0	0	0	0	0	0	0	0	0
ENSG00000185519.8	FAM131C	0	0	0	0	0	0	0	0	0	0	0	1	0	0	0	0	0	0	0	0	0	0	0	0	0	0	0	0	0	0	0	0	0	0	0	0	0	0	0	0	0	0	0	0	0	0	0	0
ENSG00000142627.12	EPHA2	10	0	7	0	398	102	20	10	0	5	11	10	6	13	19	78	0	0	3	0	4	9	0	1	0	3	5	3	10	26	4	0	6	15	8	4	3	7	9	9	11	7	7	18	28	8	25	14
ENSG00000227959.1	RP11-276H7.2	0	0	0	0	0	0	0	0	0	0	0	0	0	0	0	0	0	0	0	0	0	0	0	0	0	0	0	0	0	0	0	0	3	0	0	0	0	0	0	0	0	0	0	1	0	0	1	0
ENSG00000224621.1	RP11-276H7.3	0	0	0	0	3	2	0	1	0	0	0	0	0	0	0	0	0	0	0	0	0	0	0	0	0	0	0	0	0	0	0	0	0	0	0	0	0	0	0	0	0	0	0	0	0	0	0	0
ENSG00000234166.1	ARHGEF19-AS1	0	0	0	0	0	0	0	0	0	0	0	0	0	0	0	0	0	0	0	0	0	0	0	0	0	0	0	0	0	0	0	0	0	0	0	0	0	0	0	0	0	0	0	0	0	0	0	0
ENSG00000142632.16	ARHGEF19	0	11	5	1	33	4	7	16	8	36	2	10	20	14	2	9	0	0	8	0	0	3	2	4	0	0	8	2	11	0	6	0	12	1	7	10	4	20	8	8	2	0	0	7	12	5	1	6
ENSG00000237276.8	ANO7P1	0	0	1	0	0	0	0	0	0	0	0	0	0	0	0	1	0	0	0	0	0	0	5	0	0	0	0	0	0	0	0	0	0	0	0	0	0	2	0	0	0	0	0	2	8	0	0	0
ENSG00000132881.11	RSG1	0	0	1	0	10	0	0	0	0	0	0	0	0	0	0	1	0	0	20	0	0	0	0	0	0	0	0	2	0	0	0	0	0	0	0	0	1	0	0	0	0	0	0	0	1	0	1	0
ENSG00000233929.1	MT1XP1	0	0	0	0	0	0	0	0	0	24	0	0	0	0	8	1	0	0	2	0	0	0	20	0	0	0	0	0	0	0	0	0	0	9	0	0	0	0	0	0	0	0	11	0	0	0	0	0
ENSG00000037637.10	FBXO42	6	70	4	0	52	9	14	8	12	26	5	7	16	6	32	5	23	0	10	28	14	16	17	18	26	6	14	4	7	6	5	15	24	10	32	9	5	20	18	10	3	27	5	21	30	14	10	13
ENSG00000055070.16	SZRD1	59	126	40	10	240	69	50	24	37	84	36	50	45	35	44	22	50	22	183	111	35	60	128	57	55	35	104	32	50	68	66	58	88	57	81	86	42	101	65	45	33	55	75	37	42	33	65	58
ENSG00000226457.1	RP11-430L17.1	8	2	2	3	8	0	2	11	7	7	5	1	7	7	0	1	0	0	1	4	3	2	1	1	2	1	3	0	4	0	0	28	5	1	1	1	4	3	5	4	0	3	1	4	2	2	6	4
ENSG00000187144.11	SPATA21	0	0	0	0	0	0	0	0	0	0	0	0	0	0	0	0	0	0	0	0	0	0	0	0	0	0	0	0	0	0	0	0	0	0	0	0	0	0	0	0	0	0	0	0	0	0	0	0
ENSG00000157191.19	NECAP2	43	104	22	21	127	18	14	18	11	34	58	83	23	16	40	6	73	2	57	108	31	31	45	26	45	30	95	16	15	13	25	117	43	36	45	32	31	12	42	22	15	23	7	22	21	28	32	44
ENSG00000226029.1	RP4-798A10.2	0	0	5	0	3	0	0	3	0	0	6	0	0	3	5	0	2	0	4	0	0	1	0	3	0	1	0	2	0	0	0	0	0	0	0	0	0	0	4	1	0	0	0	0	0	3	0	6
ENSG00000080947.14	CROCCP3	0	0	1	6	0	0	1	2	0	1	8	15	0	3	0	0	0	0	0	0	0	2	10	0	2	0	1	1	0	0	0	8	0	0	0	0	0	3	4	5	0	0	21	1	1	1	8	5
ENSG00000206652.1	RNU1-1	0	0	0	0	0	0	0	0	0	0	0	0	0	0	0	0	0	0	0	0	0	0	0	0	0	0	0	0	0	0	0	0	0	0	0	0	0	0	0	0	0	0	0	0	0	0	0	0
ENSG00000261135.1	RP4-798A10.7	0	0	0	0	0	0	0	0	0	0	0	0	0	0	0	0	0	0	0	0	0	0	0	0	0	0	0	0	0	0	0	0	0	0	0	0	0	0	0	0	0	0	0	0	0	0	0	0
ENSG00000224174.2	RP4-798A10.4	0	0	5	0	0	0	0	0	1	0	0	0	0	2	0	0	0	0	0	1	0	0	8	0	0	0	0	1	1	0	1	0	0	0	0	0	0	5	2	0	0	0	0	0	0	0	0	0
ENSG00000233421.4	RP5-875O13.1	0	0	0	0	0	2	0	0	0	0	0	0	0	0	0	0	0	0	0	0	0	1	0	0	0	0	0	0	0	0	0	0	0	0	1	0	0	0	0	0	0	0	0	0	0	0	0	0
ENSG00000277344.1	RNU1-6P	0	0	0	0	0	0	0	0	0	0	0	0	0	0	0	0	0	0	0	0	0	0	0	0	0	0	0	0	0	0	0	0	0	0	0	0	0	0	0	0	0	0	0	0	0	0	0	0
ENSG00000268991.2	FAM231B	0	0	0	0	0	0	0	0	0	0	0	0	0	0	0	0	0	0	0	0	0	0	0	0	0	0	0	0	0	0	0	0	0	0	0	0	0	0	0	0	0	0	0	0	0	0	0	0
ENSG00000225710.1	RP5-875O13.6	0	0	0	0	0	0	0	0	0	0	0	0	0	0	0	0	0	0	0	0	0	0	0	0	0	0	0	0	0	0	0	0	0	0	0	0	0	0	0	0	0	0	0	0	0	0	0	0
ENSG00000219481.10	NBPF1	4	20	5	15	20	1	6	7	3	0	10	12	4	13	14	4	14	4	5	0	2	5	5	16	29	4	17	7	9	2	5	17	9	1	10	10	14	19	30	5	0	13	27	0	4	10	8	6
ENSG00000271732.1	RP5-1182A14.5	0	0	0	0	0	0	0	0	0	0	0	0	0	0	0	0	0	0	0	0	0	0	0	0	0	0	0	0	0	0	0	0	0	0	0	0	0	0	0	0	0	0	0	0	0	0	0	0
ENSG00000215908.9	CROCCP2	0	3	0	0	1	0	0	2	0	1	0	0	1	0	3	0	0	0	3	0	2	0	0	0	0	0	0	2	1	0	0	0	0	4	0	0	0	4	5	0	0	1	0	1	1	0	5	0
ENSG00000186301.8	MST1P2	0	24	0	0	0	0	0	0	3	14	0	7	5	0	11	0	1	0	3	0	0	0	13	0	9	3	0	0	0	6	0	0	0	17	0	0	0	5	0	0	0	0	0	5	4	0	2	2
ENSG00000282143.1	RP1-163M9.8	0	0	0	0	0	0	0	0	0	0	0	0	0	0	0	0	0	0	0	0	0	0	0	0	0	0	0	0	0	0	0	0	0	0	0	0	0	0	0	0	0	0	0	0	0	0	0	0
ENSG00000207513.1	RNU1-3	0	0	0	0	0	0	0	0	0	0	0	0	0	0	0	0	0	0	0	0	0	0	0	0	0	0	0	0	0	0	0	0	0	0	0	0	0	0	0	0	0	0	0	0	0	0	0	0
ENSG00000237847.2	FAM231A	0	0	0	0	0	0	0	0	0	0	0	0	0	0	0	0	0	0	0	0	0	0	0	0	0	0	0	0	0	0	0	0	0	0	0	0	0	0	0	0	0	0	0	0	0	0	0	0
ENSG00000280114.1	RP5-875O13.7	0	0	0	0	0	0	0	0	0	0	0	0	0	0	0	0	0	0	0	0	0	0	0	0	0	0	0	0	0	0	0	0	0	0	0	0	0	0	0	0	0	0	0	0	0	0	0	0
ENSG00000236698.1	EIF1AXP1	0	2	4	0	14	0	3	3	1	20	0	0	8	11	15	7	1	0	5	0	5	5	0	1	0	0	0	2	5	4	0	2	0	1	0	1	0	4	9	3	8	15	0	5	0	1	5	0
ENSG00000268869.5	ESPNP	0	0	0	0	0	0	0	0	0	0	0	0	0	0	0	0	0	0	0	0	0	0	0	0	0	0	0	0	0	0	0	0	0	0	0	1	0	0	0	0	0	0	0	0	0	0	1	0
ENSG00000279151.1	RP1-163M9.7	0	0	0	0	0	0	0	0	0	0	0	0	0	0	0	1	0	0	0	0	0	0	0	0	0	0	1	0	0	0	0	0	0	0	0	0	0	0	0	1	0	0	0	0	0	0	0	0
ENSG00000279132.1	FAM231C	0	0	0	0	0	0	0	0	0	0	0	0	0	0	0	0	0	0	0	0	0	0	0	0	0	0	0	0	0	0	0	0	0	0	0	0	0	0	0	0	0	0	0	0	0	0	0	0
ENSG00000282740.1	RP5-1182A14.7	0	0	0	0	0	0	0	0	0	0	0	0	0	0	0	0	0	0	0	0	0	0	0	0	0	0	0	0	0	0	0	0	0	0	0	0	0	0	0	0	0	0	0	0	0	0	0	0
ENSG00000058453.16	CROCC	0	18	0	0	11	0	4	0	3	0	0	0	5	5	0	0	6	0	6	0	0	4	14	0	5	0	0	8	0	0	0	0	0	9	0	0	0	6	12	6	0	0	18	9	12	0	3	4
ENSG00000227684.2	CROCCP4	0	0	0	0	0	0	0	0	0	0	0	0	0	0	0	0	0	0	0	0	0	0	0	0	0	0	0	0	0	0	0	0	0	0	0	0	0	0	0	0	0	0	0	0	0	0	0	0
ENSG00000207389.1	RNU1-4	0	0	0	0	0	0	0	0	0	0	0	0	0	0	0	0	0	0	0	0	0	0	0	0	0	0	0	0	0	0	0	0	0	0	0	0	0	0	0	0	0	0	0	0	0	0	0	0
ENSG00000186715.10	MST1L	0	0	1	0	0	1	0	1	0	2	4	0	4	0	0	1	8	0	0	0	0	7	4	5	0	1	20	1	0	0	0	3	0	13	6	6	0	2	0	0	0	0	0	3	9	0	0	0
ENSG00000223643.6	RP11-108M9.1	0	0	0	0	0	0	0	0	0	0	0	0	0	0	0	0	0	0	0	0	0	0	0	0	0	0	0	0	0	0	0	0	0	0	0	0	0	0	0	0	0	0	0	0	0	0	0	0
ENSG00000230239.1	RP11-108M9.2	0	0	0	0	0	0	0	0	0	0	0	0	0	0	0	0	0	0	0	0	0	0	0	0	0	0	0	0	0	0	0	0	0	0	0	0	0	0	0	0	0	0	0	0	0	0	0	0
ENSG00000263811.1	MIR3675	0	0	0	0	0	0	0	0	0	0	0	0	0	0	0	0	0	0	0	0	0	0	0	0	0	0	0	0	0	0	0	0	0	0	0	0	0	0	0	0	0	0	0	0	0	0	0	0
ENSG00000228549.3	RP11-108M9.3	0	0	0	0	0	0	0	0	0	0	0	0	0	0	0	0	0	1	1	0	0	0	0	0	0	0	0	0	0	0	0	0	0	0	0	0	0	0	0	0	0	0	0	0	0	0	0	0
ENSG00000277234.1	RNU1-5P	0	0	0	0	0	0	0	0	0	0	0	0	0	0	0	0	0	0	0	0	0	0	0	0	0	0	0	0	0	0	0	0	0	0	0	0	0	0	0	0	0	0	0	0	0	0	0	0
ENSG00000238142.1	RP11-108M9.4	0	29	1	0	0	0	9	0	0	5	11	1	4	9	6	1	3	0	1	0	0	1	2	3	8	4	0	3	2	0	1	0	0	0	1	0	5	5	1	0	0	4	0	0	0	2	7	0
ENSG00000235241.1	RP11-108M9.5	0	0	0	0	0	0	0	0	0	0	0	0	0	0	0	0	0	0	0	0	0	0	0	0	0	0	0	0	0	0	0	0	0	0	0	0	0	0	0	0	0	0	0	0	0	0	0	0
ENSG00000207005.1	RNU1-2	0	0	0	0	0	0	0	0	0	0	0	0	0	0	0	0	0	0	0	0	0	0	0	0	0	0	0	0	0	0	0	0	0	0	0	0	0	0	0	0	0	0	0	0	0	0	0	0
ENSG00000272426.1	RP11-108M9.6	0	0	0	0	0	0	0	0	0	0	0	0	1	0	0	0	0	0	0	0	0	0	0	0	0	0	0	0	0	0	0	0	0	0	0	0	0	0	0	0	0	0	0	0	0	0	0	0
ENSG00000117122.13	MFAP2	0	0	0	0	0	0	0	0	0	0	0	0	0	0	0	0	0	0	0	0	0	0	0	0	0	0	0	0	0	0	0	0	0	0	0	0	0	0	0	0	0	0	0	0	0	0	0	0
ENSG00000226526.1	RP1-37C10.3	0	0	0	0	0	0	0	0	0	0	0	0	0	0	0	0	0	0	0	0	0	0	0	0	0	0	0	0	0	0	0	0	0	0	0	0	0	0	0	0	0	0	0	0	0	0	0	0
ENSG00000159363.17	ATP13A2	0	23	0	0	0	1	1	0	0	0	0	0	1	0	6	0	3	0	0	0	5	0	0	5	0	0	12	0	0	0	0	0	53	0	10	0	8	0	0	0	0	0	0	1	0	1	0	0
ENSG00000117118.9	SDHB	4	11	2	0	61	9	18	14	22	0	31	9	10	14	6	10	17	0	68	22	27	22	26	12	13	5	44	3	2	8	5	0	0	21	29	15	15	11	11	0	0	18	0	11	13	6	9	8
ENSG00000117115.12	PADI2	0	0	3	2	0	0	1	1	0	0	1	0	3	0	5	0	6	0	28	0	2	1	15	4	0	0	11	0	1	0	0	0	0	3	1	12	0	5	2	0	0	11	2	0	5	10	11	5
ENSG00000204362.6	RP11-380J14.1	0	0	0	0	0	0	1	0	0	0	0	0	0	0	0	0	0	0	0	0	0	0	0	0	0	0	0	0	0	0	0	0	0	0	0	0	0	0	0	0	0	0	0	0	0	0	0	0
ENSG00000282843.1	RP11-380J14.4	0	0	0	0	0	0	0	0	0	0	0	0	0	0	0	0	0	0	0	0	0	0	0	0	0	0	0	0	0	0	0	0	0	0	0	0	0	0	0	0	0	0	0	0	0	0	0	0
ENSG00000142623.9	PADI1	27	47	5	0	5	6	5	0	0	2	0	0	0	0	0	0	0	0	0	0	0	25	0	0	0	0	0	0	0	0	0	0	0	16	0	4	0	0	0	0	3	9	0	28	66	0	3	0
ENSG00000142619.4	PADI3	0	0	0	0	0	0	0	0	0	0	0	0	0	0	0	0	0	0	0	0	0	12	0	0	0	0	0	0	0	0	0	0	0	0	0	0	0	0	0	0	0	0	0	0	0	0	0	0
ENSG00000266634.1	MIR3972	0	0	0	0	0	0	0	0	0	0	0	0	0	0	0	0	0	0	0	0	0	0	0	0	0	0	0	0	0	0	0	0	0	0	0	0	0	0	0	0	0	0	0	0	0	0	0	0
ENSG00000159339.13	PADI4	0	0	0	0	0	0	0	0	0	0	0	0	0	0	0	0	0	0	0	0	0	0	0	0	0	0	0	0	0	0	0	0	0	0	0	0	0	4	0	0	0	0	0	0	0	0	0	0
ENSG00000280226.1	AC004824.1	0	0	0	0	0	0	0	0	0	0	0	0	0	0	0	0	0	0	0	0	0	0	0	0	0	0	0	0	0	0	0	0	0	0	0	0	0	0	0	0	0	0	0	0	0	0	0	0
ENSG00000276747.1	PADI6	0	0	0	0	0	0	0	0	0	0	0	0	0	0	0	0	0	0	0	0	0	0	0	0	0	0	0	0	0	0	0	0	0	0	0	0	0	0	0	0	0	0	0	0	0	0	0	0
ENSG00000227751.1	RP1-20B21.4	0	0	0	0	0	0	0	0	0	0	0	0	0	0	0	0	0	0	0	0	0	0	0	0	0	0	0	0	0	0	0	0	0	0	0	0	0	0	0	0	0	0	0	0	0	0	0	0
ENSG00000179051.13	RCC2	23	65	34	9	150	37	38	36	36	41	25	6	13	14	30	32	27	0	87	23	13	32	56	21	21	15	49	6	17	22	40	55	76	65	61	61	16	25	30	32	22	33	1	21	7	10	30	21
ENSG00000074964.16	ARHGEF10L	37	79	39	59	220	83	45	42	10	84	47	32	39	20	54	28	48	13	60	67	32	8	20	50	39	18	135	16	19	20	16	36	69	65	57	62	24	26	39	6	66	48	26	49	100	16	44	46
ENSG00000236648.1	RP11-473A10.2	0	0	2	0	0	0	0	0	0	0	0	0	0	0	0	2	0	0	0	0	0	0	0	0	0	0	0	0	0	0	0	0	0	0	0	0	0	0	0	0	0	0	0	0	1	0	1	0
ENSG00000117148.7	ACTL8	0	0	0	0	0	0	0	0	0	0	0	0	0	0	0	0	0	0	0	0	0	0	0	0	0	0	0	0	0	0	0	0	0	0	0	0	0	0	0	0	0	0	0	0	0	0	0	0
ENSG00000261781.1	RP11-174G17.2	0	0	0	0	0	0	0	0	0	0	0	0	0	0	0	0	0	0	0	0	0	0	0	0	0	0	0	0	0	0	0	0	0	0	0	0	0	0	0	0	0	0	0	0	0	0	0	0
ENSG00000117154.11	IGSF21	17	20	0	0	23	0	3	1	0	4	5	9	3	3	2	0	9	0	22	6	3	0	24	5	0	2	12	0	0	0	3	0	0	1	6	0	2	4	2	0	0	8	0	0	6	3	2	3
ENSG00000280222.1	RP11-174G17.3	0	0	0	0	6	1	1	0	0	0	0	0	0	0	0	0	3	0	1	0	0	0	0	0	0	0	0	0	0	0	0	0	0	0	2	0	0	0	0	0	0	0	0	0	0	0	1	1
ENSG00000230035.2	RP11-174G17	0	0	0	0	0	0	0	0	0	0	0	0	0	0	0	0	0	0	0	0	0	0	0	0	0	0	0	0	0	0	0	0	0	0	0	0	0	0	0	0	0	0	0	0	0	0	0	0
ENSG00000225387.1	RP11-422P22.1	0	0	0	0	0	0	0	0	0	0	0	0	0	0	0	0	0	0	0	0	0	0	0	0	0	0	0	0	0	0	0	0	0	0	0	0	0	0	0	0	0	0	0	0	0	0	0	0
ENSG00000179023.8	KLHDC7A	0	0	0	1	0	0	0	0	0	0	0	0	0	2	0	0	0	0	0	1	0	0	0	0	0	0	0	0	2	0	0	0	0	0	0	0	0	0	0	0	0	0	0	0	0	1	1	0
ENSG00000235282.3	DYNLL1P3	0	0	0	0	0	0	0	0	0	0	0	0	0	0	0	0	0	0	0	0	0	0	0	0	0	0	0	0	1	0	0	0	0	0	0	0	5	0	0	0	0	0	0	0	0	0	0	0
ENSG00000225478.2	RP1-8B22.2	0	0	0	0	0	0	0	0	0	0	0	0	0	0	0	0	0	0	0	0	0	0	0	0	0	0	0	0	0	0	0	0	0	0	0	0	0	0	0	0	0	0	0	0	0	0	0	0
ENSG00000009709.11	PAX7	0	11	0	0	0	0	0	0	0	0	0	0	0	0	0	0	0	0	0	0	0	0	0	0	0	0	0	0	0	0	0	0	0	0	0	0	0	0	0	0	0	0	0	0	0	0	0	0
ENSG00000179002.5	TAS1R2	0	0	0	0	0	0	0	0	0	0	0	0	0	0	0	0	0	0	0	0	0	0	0	0	0	0	0	0	0	0	0	0	0	0	0	0	0	0	0	0	0	0	0	0	0	0	0	0
ENSG00000255275.3	RP13-279N23.2	0	0	0	0	0	0	0	0	0	0	0	0	0	0	0	0	0	0	0	0	0	0	0	0	0	0	0	0	0	0	0	0	0	0	0	0	0	0	0	0	0	0	0	0	0	0	0	0
ENSG00000159423.16	ALDH4A1	23	11	9	11	57	2	14	17	0	29	10	8	9	16	38	25	3	0	3	5	5	12	28	3	1	1	0	1	3	0	0	0	36	26	18	20	15	9	19	3	10	21	0	19	21	13	32	11
ENSG00000265606.1	MIR4695	0	0	0	0	0	0	0	0	0	0	0	0	0	0	0	0	0	0	0	0	0	0	0	0	0	0	0	0	0	0	0	0	0	0	0	0	0	0	0	0	0	0	0	0	0	0	0	0
ENSG00000221662.1	MIR1290	0	0	0	0	0	0	0	0	0	0	0	0	0	0	0	0	0	0	0	0	0	0	0	0	0	0	0	0	0	0	0	0	0	0	0	0	0	0	0	0	0	0	0	0	0	0	0	0
ENSG00000169991.10	IFFO2	55	64	57	14	569	104	60	15	0	30	38	27	20	8	34	82	1	5	9	15	4	12	43	7	5	5	23	10	4	20	20	5	18	84	24	59	9	15	2	38	21	9	0	83	198	14	51	11
ENSG00000272084.1	RP5-1126H10.2	1	0	0	0	0	2	0	4	0	0	0	0	0	0	0	2	0	0	0	0	0	0	0	0	0	0	0	0	0	0	0	0	0	0	0	0	0	0	2	0	0	0	0	0	0	0	0	0
ENSG00000127481.14	UBR4	0	5	5	17	50	2	6	5	5	0	0	2	13	9	6	9	2	3	63	1	9	4	13	14	7	2	10	1	5	3	1	2	7	0	0	4	6	15	5	5	5	27	7	12	3	6	9	9
ENSG00000230424.1	RP1-43E13.2	0	0	1	0	0	0	1	0	0	0	0	0	0	0	0	0	0	0	0	0	0	0	0	0	0	0	0	0	0	0	0	0	0	0	2	0	0	0	0	0	0	0	3	0	0	0	0	0
ENSG00000127463.13	EMC1	27	38	8	9	27	4	7	8	13	14	0	1	5	14	12	10	5	1	5	2	5	2	4	0	13	5	6	2	10	0	6	52	13	0	9	8	2	4	6	3	0	0	0	6	16	4	6	14
ENSG00000053372.4	MRTO4	0	16	3	15	86	29	10	15	11	2	0	22	10	8	7	40	2	7	33	15	20	5	4	6	12	2	15	4	0	26	6	7	11	16	9	15	6	18	30	4	0	17	2	17	19	19	24	23
ENSG00000211454.13	AKR7L	0	0	7	0	0	0	0	4	0	0	0	0	0	0	0	0	0	0	7	0	0	0	0	0	6	0	0	0	1	0	0	0	0	0	0	0	0	3	0	0	0	5	0	2	1	2	1	1
ENSG00000162482.4	AKR7A3	0	20	0	24	6	0	4	3	0	1	15	0	6	0	0	0	0	0	2	5	0	5	0	0	0	0	0	1	0	0	0	0	0	13	0	0	0	0	4	0	0	0	0	0	1	0	2	0
ENSG00000270728.1	RP4-657E11.10	0	0	0	0	0	0	0	1	0	0	0	0	0	0	0	0	0	0	0	0	0	0	0	0	0	0	0	0	0	0	0	0	0	0	0	0	0	0	0	0	0	0	0	0	0	0	0	0
ENSG00000053371.12	AKR7A2	4	22	5	7	37	0	2	10	0	4	15	0	3	22	11	5	16	0	15	23	6	9	21	7	0	3	28	4	1	5	3	11	3	6	7	1	3	25	10	12	0	2	10	7	24	11	19	13
ENSG00000200403.1	RNU6-1099P	0	0	0	0	0	0	1	0	0	0	0	0	1	0	0	0	0	0	1	0	0	0	0	0	0	0	0	0	2	0	0	0	0	0	0	0	0	0	0	0	0	0	0	0	0	0	0	0
ENSG00000040487.12	PQLC2	0	0	0	0	0	0	0	0	0	0	0	0	0	0	0	0	0	0	0	0	0	0	0	0	0	0	0	0	0	0	0	0	0	0	0	0	0	0	0	0	0	0	0	0	0	0	0	0
ENSG00000077549.17	CAPZB	67	157	63	23	569	101	61	87	66	63	75	85	68	84	87	55	109	88	187	125	82	73	83	68	88	42	173	45	53	71	39	107	79	68	120	98	55	130	93	33	35	77	61	55	60	56	93	63
ENSG00000240490.3	RN7SL277P	0	0	0	0	0	0	0	0	0	0	0	0	0	0	0	0	0	0	0	0	0	0	0	0	0	0	0	0	0	0	0	0	0	0	0	0	0	0	0	0	0	0	0	0	0	0	0	0
ENSG00000201609.1	RNU4-28P	0	0	0	0	0	0	0	0	0	0	0	0	0	0	0	0	0	0	0	0	0	0	0	0	0	0	0	0	0	0	0	0	0	0	0	0	0	0	0	0	0	0	0	0	0	0	0	0
ENSG00000235185.1	RP5-1056L3.1	0	0	0	0	0	0	0	0	0	0	0	0	0	0	0	0	0	0	0	0	0	0	0	0	0	0	0	0	0	0	0	0	0	0	0	0	0	0	0	0	0	0	0	0	0	0	0	0
ENSG00000173436.13	MINOS1	23	25	4	16	54	7	11	6	17	31	0	10	10	11	13	20	31	0	40	38	19	12	35	1	12	4	33	9	5	1	0	16	3	2	8	11	4	5	16	14	0	2	22	33	14	8	16	11
ENSG00000270136.5	MINOS1-NBL1	0	0	0	0	0	0	0	0	0	0	0	0	0	0	0	0	0	0	0	0	0	0	0	0	0	0	0	0	0	0	0	0	0	0	0	0	0	0	0	0	0	0	0	0	0	0	0	0
ENSG00000226396.1	RP5-1056L3.3	355	1519	262	244	1839	313	319	357	448	536	489	623	381	253	541	393	587	107	941	558	363	496	683	436	487	327	940	179	180	452	266	586	430	586	734	494	213	515	401	246	383	548	319	351	506	317	569	544
ENSG00000158747.13	NBL1	21	72	12	61	95	17	12	21	16	32	10	61	16	27	19	38	14	6	27	20	10	2	84	27	17	5	27	10	12	4	10	12	39	44	79	31	14	21	24	26	33	23	48	31	86	7	22	17
ENSG00000158748.3	HTR6	0	0	0	0	0	0	0	0	0	0	0	0	0	0	0	0	0	0	0	0	0	0	0	0	0	0	0	0	0	0	0	0	0	0	0	0	0	0	0	0	0	0	0	0	0	0	0	0
ENSG00000162542.13	TMCO4	1	50	16	5	32	4	5	10	6	0	12	0	6	16	7	3	6	0	20	10	4	5	8	14	10	15	12	11	3	8	0	0	4	6	10	11	1	16	11	0	0	16	14	2	10	2	1	5
ENSG00000178828.6	RNF186	0	0	0	0	0	0	0	0	0	0	0	0	0	0	0	0	0	0	0	0	0	0	0	0	0	0	0	0	0	0	0	0	0	0	0	0	0	0	0	0	0	0	0	0	0	0	0	0
ENSG00000235434.1	RP11-91K11.2	0	0	0	0	0	0	0	0	0	0	0	0	0	0	0	0	0	0	0	0	0	0	0	0	0	0	0	0	0	0	0	0	0	0	0	0	0	0	0	0	0	0	0	0	0	0	0	0
ENSG00000169914.5	OTUD3	0	0	0	0	0	0	0	2	0	0	0	0	0	0	0	0	0	0	11	0	0	1	41	0	0	0	0	0	0	0	0	0	3	0	0	0	0	0	0	0	0	0	0	0	1	0	0	0
ENSG00000188784.4	PLA2G2E	0	0	0	0	0	0	0	0	0	0	0	0	0	0	0	0	0	0	0	0	0	0	0	0	0	0	0	0	0	0	0	0	0	0	0	0	0	0	0	0	0	0	0	0	0	0	0	0
ENSG00000242688.3	RN7SL304P	0	0	0	0	0	0	0	0	0	0	0	0	0	0	0	0	0	0	0	0	0	0	0	0	0	0	0	0	0	0	0	0	0	0	0	0	0	0	0	0	0	0	0	0	0	0	0	0
ENSG00000188257.10	PLA2G2A	1	54	5	34	34	0	7	1	0	0	52	0	11	32	4	4	4	14	1	0	0	0	64	39	2	8	17	1	3	10	6	1	0	0	12	6	4	37	56	11	0	11	35	0	0	4	1	34
ENSG00000127472.10	PLA2G5	0	0	0	0	0	0	0	0	0	0	0	0	0	0	0	0	0	0	1	0	0	0	0	0	0	0	0	0	0	0	0	0	0	0	0	0	0	0	0	0	0	0	0	0	0	0	0	0
ENSG00000117215.14	PLA2G2D	0	0	2	0	6	0	2	7	0	0	11	15	5	1	3	0	6	0	0	0	0	0	0	0	0	0	15	0	0	0	0	0	0	0	2	10	5	1	5	0	0	0	0	0	0	0	0	0
ENSG00000158786.4	PLA2G2F	0	12	14	0	203	42	14	0	0	17	0	6	0	5	0	18	0	0	0	0	2	4	0	0	0	0	0	0	0	0	0	1	0	18	5	18	5	0	0	4	0	7	0	42	54	1	11	0
ENSG00000227066.1	RP3-340N1.2	0	0	0	0	0	2	0	0	0	0	0	0	0	0	0	0	0	0	0	0	0	0	0	0	0	0	0	0	0	0	0	0	0	0	0	0	0	0	0	0	0	0	0	0	0	0	0	0
ENSG00000187980.6	PLA2G2C	0	0	0	0	0	0	0	0	0	0	0	0	0	0	0	0	0	0	0	0	0	0	0	0	0	0	0	0	0	0	0	0	0	0	0	0	0	0	0	0	0	0	0	0	0	0	0	0
ENSG00000225986.1	UBXN10-AS1	0	0	0	0	0	0	0	0	0	0	0	0	0	0	0	0	0	0	4	4	0	0	0	0	0	0	0	0	1	0	0	0	0	0	2	0	0	0	1	0	0	0	0	0	0	1	0	0
ENSG00000162543.5	UBXN10	0	11	1	0	0	2	0	0	0	9	0	0	0	0	0	0	0	1	8	1	7	3	0	0	0	0	0	0	0	0	0	0	0	0	0	0	0	0	0	0	3	0	0	0	0	0	0	0
ENSG00000228105.1	RP3-340N1.6	0	0	0	0	0	0	0	0	0	0	0	0	0	0	0	0	0	0	0	0	0	0	0	0	0	0	0	0	0	0	0	0	0	0	0	0	0	0	0	0	0	0	0	0	0	0	0	0
ENSG00000158816.15	VWA5B1	0	0	0	0	0	0	0	0	0	0	0	0	0	0	0	0	0	0	0	0	0	0	0	0	0	0	2	0	0	0	0	0	0	0	0	0	0	0	0	0	0	0	0	0	0	0	0	1
ENSG00000226664.1	RP4-745E8.2	0	0	0	0	0	0	0	0	0	0	0	0	0	0	0	0	0	0	0	0	0	0	0	0	0	1	0	1	0	0	0	0	0	0	0	0	0	0	0	0	0	0	0	0	0	0	0	0
ENSG00000236963.6	LINC01141	0	1	0	0	0	0	0	0	0	0	0	0	0	0	0	0	0	0	0	0	0	0	0	0	0	0	0	0	0	0	0	0	0	0	0	0	0	0	0	0	0	0	0	0	0	0	0	0
ENSG00000226487.1	RP4-749H3.2	0	0	0	0	0	0	0	0	0	0	0	0	0	0	0	0	0	0	0	0	0	0	0	0	0	0	0	0	0	0	0	0	0	0	0	0	0	0	0	0	0	0	0	0	0	0	0	0
ENSG00000162545.5	CAMK2N1	10	73	13	14	84	3	2	17	0	7	14	4	9	5	13	4	24	21	67	44	19	76	40	29	6	5	4	3	9	12	6	23	74	5	24	17	3	36	26	1	5	38	40	15	3	2	7	22
ENSG00000090432.6	MUL1	0	30	5	3	59	8	13	12	8	10	1	3	5	6	24	17	12	6	37	8	11	16	14	9	32	5	29	9	7	6	14	18	27	13	26	28	5	12	14	7	23	17	33	11	8	6	13	18
ENSG00000215520.3	RPS4XP4	0	0	0	0	0	0	0	0	0	0	0	0	0	0	0	0	0	0	0	0	0	0	0	0	0	0	0	0	0	0	0	0	0	0	0	0	0	0	0	0	0	0	0	0	0	0	0	0
ENSG00000183114.7	FAM43B	0	0	0	0	0	0	0	0	0	0	0	0	0	0	0	0	0	0	7	0	0	0	0	0	0	0	0	0	0	0	0	0	0	0	0	0	0	0	0	0	0	0	0	0	0	0	0	0
ENSG00000158825.5	CDA	0	20	0	0	8	0	2	1	0	0	3	0	0	0	0	0	1	0	0	0	0	2	0	0	0	0	0	0	2	13	0	0	0	0	0	0	0	3	1	0	2	5	0	2	7	0	8	1
ENSG00000158828.6	PINK1	16	47	1	22	1	2	0	0	3	0	34	0	0	3	14	0	15	0	9	29	6	5	1	11	18	2	5	3	0	0	1	2	16	3	3	11	3	8	2	1	1	8	19	9	43	2	12	10
ENSG00000117242.7	PINK1-AS	0	0	0	0	14	0	0	2	0	0	0	0	0	0	0	0	2	0	6	0	0	0	2	0	0	5	0	1	0	0	0	0	0	0	0	2	0	0	0	0	0	0	16	0	0	1	3	0
ENSG00000244038.9	DDOST	21	46	32	39	201	35	42	23	42	43	33	31	34	28	38	25	14	8	80	51	36	19	41	37	29	11	39	6	19	31	5	32	46	46	48	39	17	58	32	7	2	46	4	16	21	17	36	49
ENSG00000117245.12	KIF17	0	11	1	1	3	0	3	1	0	0	0	7	0	6	0	0	6	0	8	5	0	3	3	0	11	0	0	1	2	1	1	0	0	2	0	1	0	5	1	1	0	0	0	0	0	0	4	0
ENSG00000235432.1	RP5-930J4.5	0	12	0	0	20	3	5	2	0	0	3	3	3	4	4	8	0	0	0	0	0	0	0	0	3	1	5	3	0	0	0	0	0	0	0	0	2	0	10	2	0	0	2	2	5	0	2	8
ENSG00000189410.11	SH2D5	0	0	0	0	6	0	0	0	0	0	0	0	0	0	0	2	0	0	0	0	0	0	0	0	0	0	0	0	0	0	0	0	0	0	0	0	0	0	0	0	0	0	0	0	0	0	0	0
ENSG00000233069.1	RP5-930J4.2	0	0	0	0	0	0	0	0	0	0	0	0	0	0	0	0	0	0	0	0	0	0	0	0	0	0	0	0	0	0	0	0	0	0	0	0	0	0	0	0	0	0	0	0	0	0	0	0
ENSG00000127483.17	HP1BP3	14	156	21	79	164	45	37	87	40	38	77	110	64	77	60	46	88	35	159	78	42	54	77	41	82	50	74	34	37	48	25	95	47	63	88	61	46	55	76	30	97	15	49	51	152	43	63	36
ENSG00000075151.20	EIF4G3	59	109	40	37	227	48	63	32	59	65	46	75	56	35	81	42	88	11	124	61	24	38	115	67	86	30	117	38	32	71	14	42	31	30	54	64	41	49	93	18	10	64	104	38	85	42	72	52
ENSG00000251914.1	RNU7-200P	0	0	0	0	0	0	0	0	0	0	0	0	0	0	0	0	0	0	0	0	0	0	0	0	1	0	0	0	0	0	0	0	0	0	0	0	0	0	0	0	0	0	0	0	0	0	0	0
ENSG00000221808.1	MIR1256	0	0	0	0	0	0	0	0	0	0	0	0	0	0	0	0	0	0	0	0	0	0	0	0	0	0	0	0	0	0	0	0	0	0	0	0	0	0	0	0	0	0	0	0	0	0	0	0
ENSG00000233072.1	RPS15AP6	0	0	3	0	0	0	0	0	0	0	0	0	0	0	0	0	0	0	0	0	0	0	0	3	0	0	0	0	0	0	0	0	0	0	0	0	0	0	0	0	0	0	0	0	0	0	0	1
ENSG00000236073.2	RP11-487E1.2	0	0	0	0	0	0	0	0	0	0	0	0	0	0	0	0	0	0	0	0	0	0	0	0	0	0	0	0	0	0	0	0	0	0	0	0	0	0	0	0	0	0	0	0	0	0	0	0
ENSG00000235112.1	HSPE1P27	0	0	0	0	0	0	0	0	0	0	0	0	0	0	0	0	0	0	0	0	0	0	0	0	0	0	0	0	0	0	0	0	0	0	0	0	0	0	0	0	0	0	0	0	0	0	0	0
ENSG00000117298.14	ECE1	41	114	5	23	106	17	30	20	47	42	46	13	24	24	19	16	53	0	47	44	15	15	32	25	87	20	80	23	7	30	8	5	36	42	57	52	13	43	51	4	30	21	112	16	14	22	25	32
ENSG00000236936.1	RP3-329E20.2	0	0	0	0	0	0	0	0	0	0	0	0	0	0	0	0	0	0	0	0	0	0	0	0	0	0	0	0	0	0	0	0	0	0	0	0	0	0	0	0	0	0	0	0	0	0	0	0
ENSG00000231105.1	RP5-1071N3.1	0	0	0	0	0	0	0	0	0	0	5	0	0	1	0	0	0	0	0	0	0	1	0	0	0	0	0	0	0	0	0	0	0	0	0	0	0	0	0	0	0	0	0	0	0	0	0	1
ENSG00000236216.5	PPP1R11P1	0	0	0	0	0	0	0	0	0	0	0	0	0	0	0	0	0	0	0	0	0	1	0	0	0	0	0	0	1	0	0	0	0	0	0	0	0	0	1	0	0	0	2	0	0	0	0	0
ENSG00000228823.1	RP11-293F5.8	0	0	0	0	0	0	0	0	0	0	0	0	0	0	0	0	0	0	0	0	0	0	0	0	0	0	0	0	0	0	0	0	0	0	0	0	0	0	0	0	0	0	0	0	0	0	0	0
ENSG00000236009.1	RP11-293F5.1	0	0	0	0	0	0	0	0	0	0	0	0	0	0	0	0	0	0	0	0	0	0	0	0	0	0	0	0	0	0	0	0	0	0	0	0	0	0	0	0	0	0	0	0	0	0	0	0
ENSG00000227001.3	NBPF2P	0	0	0	0	0	0	0	0	0	0	0	0	0	0	0	0	0	0	0	0	0	0	0	0	0	0	0	0	0	0	0	0	0	0	0	0	0	0	0	0	0	1	0	0	0	0	0	0
ENSG00000187952.9	HS6ST1P1	0	0	0	0	0	0	0	0	0	0	0	0	0	0	0	0	0	0	0	0	0	0	0	0	0	0	0	0	0	2	0	0	0	0	0	0	0	0	0	0	0	0	0	0	0	0	0	0
ENSG00000186543.7	CROCCP5	0	0	0	0	0	0	0	0	0	0	0	0	0	0	0	0	0	0	0	0	0	0	0	0	0	0	0	0	0	0	0	0	0	0	0	0	0	0	0	0	0	0	0	0	0	0	0	0
ENSG00000142794.18	NBPF3	0	0	0	15	6	2	1	2	0	52	0	2	0	0	1	0	0	0	0	0	0	0	3	5	0	0	1	1	1	0	0	0	0	0	0	4	0	0	1	1	0	4	0	0	0	2	0	0
ENSG00000176378.8	PFN1P10	0	0	0	0	0	0	0	0	0	0	0	0	0	0	0	0	0	0	0	0	0	0	0	0	0	0	0	0	0	0	0	0	0	0	0	0	0	0	0	0	0	0	0	0	0	0	0	0
ENSG00000162551.13	ALPL	0	0	0	0	5	15	7	0	0	14	15	1	5	3	3	0	0	0	3	2	0	4	0	8	4	4	18	0	5	18	1	0	3	0	3	8	0	0	10	0	5	7	0	0	0	1	3	7
ENSG00000233431.1	RP11-63N8.3	0	0	0	0	0	0	0	0	0	0	0	0	0	0	0	0	0	0	0	0	0	8	0	0	0	0	0	0	0	0	0	0	0	0	0	0	0	0	0	0	0	0	0	0	0	0	0	0
ENSG00000076864.19	RAP1GAP	0	1	1	0	26	5	0	0	0	7	0	1	0	0	1	3	0	0	0	0	0	0	0	0	0	0	0	0	0	7	0	0	0	6	0	0	0	7	0	0	0	0	0	0	2	0	3	0
ENSG00000090686.15	USP48	26	33	22	55	96	9	44	23	30	18	19	54	28	18	39	35	25	23	39	44	6	5	32	22	18	12	82	6	23	14	23	16	5	78	24	29	22	51	28	22	69	17	19	18	49	22	27	18
ENSG00000231978.2	RP11-132G19.3	0	0	0	0	0	0	0	0	0	0	0	0	0	0	0	0	0	0	0	0	0	0	0	0	0	0	0	0	0	0	0	0	0	0	0	0	0	0	0	0	0	0	0	0	0	0	0	0
ENSG00000187942.11	LDLRAD2	0	0	0	0	0	0	2	0	0	0	0	0	0	0	0	0	0	0	5	0	0	0	0	0	0	0	0	0	0	0	0	0	0	0	0	0	0	0	0	0	0	0	0	0	0	0	0	4
ENSG00000142798.17	HSPG2	19	175	32	79	127	26	33	42	8	34	51	47	36	74	25	12	107	23	78	26	6	13	98	62	100	34	81	12	37	43	13	46	91	23	75	31	33	94	61	18	8	73	139	9	22	26	33	43
ENSG00000232037.3	RP11-26H16.1	0	0	0	0	0	0	0	0	0	0	0	0	0	0	0	0	0	0	1	0	0	0	0	1	0	0	0	0	0	0	0	0	0	0	0	0	0	0	0	0	0	0	0	0	0	0	0	0
ENSG00000283234.1	RP11-26H16.4	0	0	0	0	0	0	0	0	0	0	0	0	0	0	0	0	0	0	0	0	0	0	0	0	0	0	0	0	0	0	0	0	0	0	0	0	0	0	0	0	0	0	0	0	0	0	0	0
ENSG00000219073.7	CELA3B	0	3	0	0	0	0	0	0	0	0	0	1	0	0	0	0	0	0	0	0	0	1	0	0	0	0	0	2	0	0	0	0	0	0	0	0	0	0	0	0	0	0	0	0	0	0	0	0
ENSG00000273610.1	RN7SL386P	0	0	0	0	0	0	0	0	0	0	0	0	0	0	0	1	0	0	0	0	0	0	0	0	0	0	0	0	0	0	0	0	0	0	0	0	0	0	0	0	0	0	0	0	0	0	0	0
ENSG00000201919.1	RNU6-1022P	0	0	0	0	5	0	3	0	0	0	0	0	0	0	6	0	0	0	0	0	0	0	0	0	0	0	0	0	0	0	0	0	0	0	0	0	0	0	1	0	0	0	0	0	0	0	0	0
ENSG00000142789.19	CELA3A	0	7	0	0	0	0	0	0	0	0	0	6	0	0	0	0	0	0	0	0	0	4	0	0	0	0	0	1	0	0	0	0	0	0	0	5	0	0	0	0	0	0	0	0	0	0	0	0
ENSG00000278124.1	RN7SL186P	0	0	0	0	0	0	0	0	0	0	0	0	0	0	0	0	0	0	0	0	0	0	0	0	0	0	0	0	0	0	0	0	0	0	0	0	0	0	0	0	0	0	0	0	0	0	0	0
ENSG00000201273.1	RNU6-776P	0	0	0	0	0	0	0	0	0	0	0	0	0	0	0	0	0	0	0	0	0	0	0	0	0	0	0	0	0	0	0	0	0	0	0	0	0	0	0	0	0	0	0	0	0	0	0	0
ENSG00000228397.2	RP1-224A6.3	0	0	0	0	0	0	0	0	0	0	0	0	0	0	0	0	0	0	0	0	0	0	0	0	0	0	0	0	0	0	0	0	9	0	0	0	0	0	0	0	0	0	2	0	0	0	0	0
ENSG00000218510.6	LINC00339	5	0	3	0	26	0	0	1	6	0	2	20	0	2	4	1	18	10	20	10	0	2	15	11	0	1	4	6	4	5	6	0	4	9	13	10	3	4	9	1	1	16	27	12	23	6	5	8
ENSG00000070831.15	CDC42	116	213	72	73	515	100	94	67	104	95	129	185	55	77	103	97	94	30	298	180	99	81	141	126	118	44	96	37	58	106	92	206	83	109	187	90	43	107	117	50	105	90	91	69	85	67	164	104
ENSG00000230068.2	CDC42-IT1	0	0	1	11	6	0	1	0	0	0	0	0	0	0	8	0	0	0	0	0	0	0	0	0	0	0	0	0	0	0	2	0	0	0	0	0	4	0	0	0	0	0	0	0	6	3	1	0
ENSG00000271428.1	RP1-224A6.8	0	0	0	0	0	0	0	0	0	0	0	0	0	0	0	0	0	0	0	0	0	0	0	0	0	0	0	0	0	0	0	0	0	0	0	0	0	0	0	0	0	0	0	0	0	0	0	0
ENSG00000271840.1	RP1-224A6.9	0	0	0	0	0	0	4	0	0	0	0	0	0	0	0	0	0	0	0	0	0	0	0	0	0	0	0	0	0	0	0	0	0	0	0	0	0	0	0	0	0	0	0	0	0	0	0	0
ENSG00000162552.14	WNT4	0	42	6	0	0	2	11	9	1	35	0	14	5	6	8	1	0	1	0	0	0	0	17	2	0	1	0	1	0	0	0	17	3	4	17	2	5	6	1	0	0	24	0	1	12	3	7	4
ENSG00000266564.1	MIR4418	0	0	0	0	0	0	0	0	0	0	0	0	0	0	0	0	0	0	0	0	0	0	0	0	0	0	0	0	0	0	0	0	0	0	0	0	0	0	0	0	0	0	0	0	0	0	0	0
ENSG00000234397.3	RP11-415K20.1	0	0	0	0	0	0	0	0	0	0	0	0	0	0	0	0	0	0	0	0	0	0	0	0	0	0	0	0	0	0	0	0	0	0	0	0	0	0	0	0	0	0	0	0	0	0	0	0
ENSG00000279625.1	RP11-415K20.2	0	0	0	0	0	0	0	0	0	0	0	0	0	0	0	0	0	0	0	0	0	0	0	0	0	0	0	0	0	0	0	0	0	0	0	0	0	0	0	0	2	0	0	0	0	0	0	0
ENSG00000184677.16	ZBTB40	0	11	8	5	34	5	5	3	22	14	14	12	3	2	10	4	2	5	13	10	4	4	1	2	4	15	10	1	8	0	0	4	0	3	6	3	6	10	6	0	0	4	6	9	13	7	10	18
ENSG00000237200.1	ZBTB40-IT1	0	0	0	0	0	0	0	0	0	0	0	0	0	0	0	0	0	0	0	0	0	0	0	0	0	0	0	0	0	0	0	0	0	0	0	0	0	0	0	0	0	0	0	0	0	0	0	0
ENSG00000070886.11	EPHA8	0	0	0	0	0	0	0	0	0	0	0	0	0	0	0	0	0	0	0	0	0	0	0	0	0	0	0	0	0	0	0	0	0	0	0	0	0	0	0	0	0	0	0	0	0	0	0	0
ENSG00000276835.2	MIR6127	0	0	0	0	0	0	0	0	0	0	0	0	0	0	0	0	0	0	0	0	0	0	0	0	0	0	0	0	0	0	0	0	0	0	0	0	0	0	0	0	0	0	0	0	0	0	0	0
ENSG00000173372.16	C1QA	0	0	0	0	0	0	0	0	0	0	12	0	0	0	0	0	0	0	0	0	0	0	0	0	0	1	1	0	0	0	0	0	0	0	0	1	0	0	0	5	0	0	0	0	0	0	0	0
ENSG00000159189.11	C1QC	1489	789	335	686	2920	392	509	568	248	281	1079	959	365	582	569	153	1195	297	3213	3550	1485	825	1046	687	690	243	1648	484	409	574	282	1087	766	890	986	837	440	689	738	218	404	575	619	67	26	152	312	418
ENSG00000173369.15	C1QB	199	88	63	160	458	68	121	149	104	28	161	188	34	114	82	25	300	112	1028	871	326	259	189	134	124	43	273	88	66	92	43	136	246	118	226	224	69	213	157	19	65	87	137	14	5	37	51	109
ENSG00000133216.16	EPHB2	0	12	5	0	10	0	8	0	1	0	40	0	0	0	0	5	12	9	10	8	2	1	0	1	0	0	0	0	0	0	0	0	0	0	10	3	0	9	2	0	0	2	10	0	1	5	2	1
ENSG00000265422.1	MIR4684	0	0	0	0	0	0	0	0	0	0	0	0	0	0	0	0	0	0	0	0	0	0	0	0	0	0	0	0	0	0	0	0	0	0	0	0	0	0	0	0	0	0	0	0	0	0	0	0
ENSG00000225952.1	RP11-69E9.1	0	0	0	0	0	0	0	0	0	0	0	0	0	0	0	0	0	0	0	0	0	0	0	0	0	0	0	0	0	0	0	0	0	0	0	0	0	0	0	0	0	0	0	0	0	0	0	0
ENSG00000264014.1	MIR4253	0	0	0	0	0	0	0	0	0	0	0	0	0	0	0	0	0	0	0	0	0	0	0	0	0	0	0	0	0	0	0	0	0	0	0	0	0	0	0	0	0	0	0	0	0	0	0	0
ENSG00000215906.8	LACTBL1	0	0	0	0	0	0	0	0	0	0	0	0	0	0	0	0	0	0	0	0	0	0	0	0	0	0	0	0	1	0	0	0	0	0	0	0	0	0	0	0	0	0	0	0	0	0	0	0
ENSG00000227868.5	C1orf234	0	0	0	0	0	0	0	0	0	0	0	0	0	0	0	0	0	0	0	0	0	0	0	0	0	0	0	0	0	0	0	0	0	0	0	0	0	0	0	0	0	0	0	0	0	0	0	0
ENSG00000004487.15	KDM1A	28	48	21	18	128	15	19	21	11	52	14	40	25	16	6	42	46	3	70	18	14	9	56	33	38	12	10	14	11	8	8	13	14	30	29	15	21	21	33	34	23	29	29	9	48	16	29	33
ENSG00000240553.1	RP1-184J9.2	0	0	0	0	0	0	0	0	0	0	0	0	0	0	0	0	0	0	0	0	0	0	0	0	0	0	0	0	0	0	0	0	0	0	0	0	0	0	0	0	0	0	0	0	0	0	0	0
ENSG00000263793.1	MIR3115	0	0	0	0	0	0	0	0	0	0	0	0	0	0	0	0	0	0	0	0	0	0	0	0	0	0	0	0	0	0	0	0	0	0	0	0	0	0	0	0	0	0	0	0	0	0	0	0
ENSG00000266802.1	MIR4419A	0	0	0	0	0	0	0	0	0	0	0	0	0	0	0	0	0	0	0	0	0	0	0	0	0	0	0	0	0	0	0	0	0	0	0	0	0	0	0	0	0	0	0	0	0	0	0	0
ENSG00000169641.13	LUZP1	6	70	10	12	49	7	15	21	8	9	23	16	54	15	31	14	14	2	17	2	6	14	36	10	9	6	5	7	10	7	1	6	19	21	7	3	14	26	18	5	18	42	39	12	22	15	29	25
ENSG00000229010.1	RP5-979D14.1	0	0	0	0	0	0	0	0	0	0	0	0	0	0	0	0	0	0	0	0	0	0	0	0	0	0	0	0	0	0	0	0	0	0	0	0	0	0	0	0	0	0	0	0	0	0	0	0
ENSG00000206935.1	RNU6-514P	0	0	0	0	0	0	0	0	0	0	0	0	0	0	0	0	0	0	0	0	0	0	0	0	0	0	0	0	0	0	0	0	0	0	0	0	0	0	0	0	0	0	0	0	0	0	0	0
ENSG00000252578.1	RNU6-135P	0	0	0	0	0	0	0	0	0	0	0	0	0	0	0	0	0	0	0	0	0	0	0	0	0	0	0	0	0	0	0	0	0	0	0	0	0	0	0	0	0	0	0	0	0	0	0	0
ENSG00000179546.4	HTR1D	0	0	0	0	0	0	0	0	0	0	0	0	0	0	0	0	0	0	0	0	0	0	0	0	0	0	0	0	0	0	0	0	0	0	0	0	0	0	0	0	0	0	0	0	0	0	0	0
ENSG00000215381.3	RP5-1057J7.1	0	0	0	0	0	0	0	0	0	0	0	0	0	0	0	1	0	0	0	0	0	0	0	0	0	0	0	0	0	0	0	0	0	0	0	0	0	0	0	0	0	0	0	0	0	0	0	0
ENSG00000261326.2	LINC01355	2	0	2	4	0	0	0	5	4	0	0	0	0	1	0	8	12	0	10	0	1	1	9	1	2	0	0	4	1	0	0	0	0	0	9	0	0	5	3	0	0	10	0	0	3	2	1	1
ENSG00000125944.18	HNRNPR	73	228	69	80	602	73	116	118	85	143	137	110	96	85	126	86	55	18	278	150	68	67	165	89	82	58	167	51	79	133	79	130	143	134	111	137	51	112	165	49	102	102	90	36	93	71	85	135
ENSG00000125945.14	ZNF436	0	55	6	31	1	3	1	0	0	5	0	0	2	0	6	4	2	0	30	0	0	2	9	5	13	4	11	1	2	4	0	6	24	0	3	5	0	19	4	0	0	13	40	2	7	0	5	10
ENSG00000249087.6	ZNF436-AS1	0	10	3	0	0	0	0	5	0	0	0	0	2	1	1	0	34	5	6	0	0	1	0	0	0	2	0	0	0	0	3	0	0	0	9	0	0	0	0	4	0	7	0	0	0	0	0	0
ENSG00000201405.1	Y_RNA	0	0	0	0	0	0	0	0	0	0	0	0	0	0	0	0	0	0	0	0	0	0	0	0	0	0	0	0	0	0	0	0	0	0	0	0	0	0	0	0	0	0	0	0	0	0	0	0
ENSG00000271420.1	RP5-1057J7.7	0	0	0	0	0	5	2	0	0	0	0	0	0	0	0	0	0	0	0	0	0	0	0	0	0	0	0	0	0	0	0	0	0	0	0	0	0	0	2	0	0	0	0	0	0	0	0	0
ENSG00000204219.9	TCEA3	22	56	22	30	37	10	33	20	5	84	19	20	24	15	31	20	25	6	58	7	17	8	55	32	16	20	33	16	6	25	2	36	2	40	53	32	17	44	13	29	5	26	68	55	54	14	31	7
ENSG00000232482.2	RP4-654C18.1	0	0	0	0	0	0	0	0	0	0	0	0	0	3	0	0	0	0	0	0	0	0	0	0	0	2	0	0	0	0	0	0	0	0	0	0	0	0	0	0	0	0	0	0	0	0	0	0
ENSG00000088280.18	ASAP3	0	99	10	8	17	5	4	5	0	18	0	18	6	22	5	6	7	0	7	0	0	5	2	8	3	0	0	1	1	0	0	10	0	7	5	2	5	9	9	5	4	20	7	34	40	1	12	0
ENSG00000007968.6	E2F2	0	18	4	0	16	3	6	2	5	7	2	5	0	8	6	0	0	0	8	0	7	1	9	1	5	2	4	1	1	21	8	0	7	0	7	6	0	6	0	0	0	8	0	5	7	1	1	3
ENSG00000235052.1	RP1-150O5.3	0	0	0	0	0	0	0	0	0	0	0	0	0	0	0	0	0	0	0	0	0	0	0	0	0	0	0	0	0	0	0	0	0	0	0	0	0	0	0	0	0	0	0	0	0	0	0	0
ENSG00000117318.8	ID3	0	0	0	0	0	0	0	0	0	0	0	0	0	0	0	0	0	0	0	0	0	0	0	0	0	0	0	0	0	0	0	0	0	0	0	0	0	0	0	0	0	0	0	0	1	0	0	0
ENSG00000197880.8	MDS2	0	0	0	0	0	0	0	0	0	0	0	0	0	0	0	0	0	0	0	0	0	2	0	0	0	0	11	0	0	0	0	0	0	0	0	0	0	0	0	0	0	0	0	0	0	0	0	0
ENSG00000229239.2	RP11-223J15.2	0	0	0	0	0	0	0	0	0	0	0	0	0	0	0	0	0	0	0	0	0	0	0	0	0	0	0	0	0	0	0	0	0	0	0	0	0	0	0	0	0	0	0	0	0	0	0	0
ENSG00000142676.12	RPL11	225	862	158	259	1369	259	226	188	252	215	294	289	205	134	338	219	318	236	639	283	246	301	411	228	204	168	348	124	167	270	160	289	325	316	479	265	115	317	192	169	108	295	225	280	353	248	358	322
ENSG00000011007.12	TCEB3	46	40	13	36	128	39	24	34	13	20	30	3	9	19	25	54	3	9	20	31	10	7	35	31	6	19	35	10	11	3	13	26	7	24	43	30	8	26	16	27	38	19	35	19	10	10	21	23
ENSG00000236810.5	TCEB3-AS1	0	0	0	1	0	0	0	0	0	0	1	0	0	0	4	0	9	0	1	0	0	4	0	1	0	2	16	0	1	0	0	0	0	12	2	0	0	10	0	1	0	10	0	5	0	1	6	5
ENSG00000057757.9	PITHD1	82	18	7	7	85	6	6	15	9	0	35	12	12	3	11	14	2	27	4	52	4	23	11	1	13	2	22	0	6	4	10	17	3	21	8	25	20	18	24	11	8	27	25	4	32	13	25	5
ENSG00000011009.10	LYPLA2	12	16	19	9	204	20	23	17	8	10	5	38	12	19	6	26	16	4	8	10	8	16	36	7	4	7	7	10	16	16	4	42	30	31	9	24	12	12	13	9	9	7	13	22	36	24	32	22
ENSG00000117308.14	GALE	0	0	10	1	20	12	0	4	11	0	1	2	4	3	4	28	0	0	22	1	5	5	0	5	5	1	0	3	0	0	4	0	5	6	15	8	1	2	10	5	31	1	0	2	8	6	10	3
ENSG00000117305.14	HMGCL	22	0	0	1	9	0	6	4	0	0	34	0	3	1	1	0	5	0	0	5	6	0	27	3	8	6	0	1	5	1	2	0	0	6	3	10	0	3	4	2	0	0	15	3	9	2	2	0
ENSG00000179163.11	FUCA1	1	22	2	15	0	8	15	14	17	0	33	3	5	8	24	3	26	2	58	85	8	26	13	4	11	13	0	3	7	2	5	15	0	38	19	2	7	15	29	8	63	20	33	2	3	5	11	18
ENSG00000188822.7	CNR2	0	0	0	0	0	4	0	0	0	0	0	0	3	0	0	0	0	0	0	0	0	1	0	4	0	0	0	0	0	0	0	0	0	0	0	0	0	1	0	0	0	0	0	0	0	2	0	0
ENSG00000229106.1	BTBD6P1	0	0	0	0	0	0	0	0	0	0	0	0	0	0	0	0	0	0	0	0	0	0	0	0	0	0	0	0	0	0	0	0	0	0	0	0	0	0	0	0	0	0	0	0	0	0	0	0
ENSG00000232557.3	RP11-4M23.3	0	0	0	0	0	0	0	0	0	0	0	0	0	0	0	0	0	0	0	0	0	0	0	0	0	0	0	0	0	0	0	0	0	0	0	0	0	0	0	0	0	0	0	0	0	0	0	0
ENSG00000264926.1	MIR378F	0	0	0	0	0	0	0	0	0	0	0	0	0	0	0	0	0	0	0	0	0	0	0	0	0	0	0	0	0	0	0	0	0	0	0	0	0	0	0	0	0	0	0	0	0	0	0	0
ENSG00000230228.2	RP11-4M23.4	1	20	1	2	50	3	2	10	6	24	1	24	1	7	5	6	0	1	8	0	2	9	9	1	9	2	8	2	0	1	5	6	0	3	25	9	2	7	16	0	0	8	0	4	29	4	8	7
ENSG00000189266.11	PNRC2	0	93	27	67	165	22	33	42	32	77	59	45	36	23	44	34	53	16	59	31	12	21	24	37	56	18	88	19	30	46	21	6	53	28	39	56	26	45	45	21	36	56	31	48	43	24	44	46
ENSG00000188529.14	SRSF10	6	272	49	91	314	52	77	77	98	121	67	41	86	57	105	68	98	15	182	90	54	52	62	44	83	35	106	49	52	45	30	49	54	40	78	83	33	103	77	28	63	107	35	20	47	40	77	114
ENSG00000215905.4	RP11-4M23.7	10	23	9	4	41	4	12	11	5	15	8	7	4	8	8	12	9	1	15	3	0	12	17	2	3	5	12	4	2	9	1	30	11	5	17	3	3	11	5	2	5	9	8	2	15	10	12	13
ENSG00000225315.2	RP11-293P20.2	0	0	0	0	0	0	0	0	0	0	0	0	0	0	0	0	0	0	0	0	0	0	0	0	0	0	0	0	0	0	0	0	0	0	0	0	0	0	0	0	0	0	0	0	0	0	0	0
ENSG00000142661.18	MYOM3	0	0	0	0	3	3	0	2	0	2	0	0	0	0	0	0	0	0	0	0	0	1	0	0	0	0	0	0	2	0	0	0	0	0	0	0	0	1	1	0	0	3	0	0	0	0	3	1
ENSG00000230703.1	RP11-293P20.4	0	0	0	0	0	0	0	0	0	0	0	0	0	0	0	0	0	0	0	0	0	0	0	0	0	0	0	0	0	0	0	0	0	0	0	0	0	0	0	0	0	0	0	0	0	0	0	0
ENSG00000142677.3	IL22RA1	0	2	8	1	36	0	11	10	0	16	0	2	2	3	7	10	0	0	0	0	0	0	0	0	8	3	0	1	0	0	0	0	0	42	0	5	4	5	3	8	0	5	0	26	35	5	22	6
ENSG00000185436.11	IFNLR1	7	0	0	0	3	12	0	0	0	0	0	0	3	0	2	4	0	0	0	0	0	3	0	0	0	0	0	0	0	0	0	3	0	0	0	1	4	2	1	0	0	0	0	0	0	1	2	0
ENSG00000230023.2	RP11-10N16.2	0	0	0	0	0	0	0	0	0	0	0	0	0	0	0	0	0	0	0	0	0	0	0	0	0	0	0	0	0	0	0	0	0	1	0	0	0	0	0	0	0	0	0	0	0	0	0	0
ENSG00000232298.2	RP11-10N16.3	0	0	0	0	0	0	0	0	0	0	0	0	0	0	0	0	0	0	0	0	0	0	0	0	0	0	0	0	0	0	0	0	0	0	0	0	0	0	0	0	0	0	0	0	0	0	0	0
ENSG00000158055.15	GRHL3	27	9	12	0	137	52	9	0	0	0	0	17	1	0	15	59	0	0	0	0	0	2	4	1	9	0	0	0	0	0	3	0	0	31	4	26	4	6	2	9	0	3	0	19	38	7	14	0
ENSG00000001460.17	STPG1	1	16	2	6	7	0	2	1	8	11	1	10	0	0	1	1	3	1	3	8	1	0	0	3	0	0	7	1	0	1	6	0	0	15	0	0	3	3	2	1	1	4	3	3	7	2	11	1
ENSG00000001461.16	NIPAL3	11	27	12	24	39	8	4	18	34	17	11	24	7	1	12	5	9	0	12	0	4	10	4	6	15	9	27	8	6	0	8	0	6	14	17	11	4	6	20	6	0	23	3	21	19	4	10	3
ENSG00000117602.11	RCAN3	9	55	14	29	45	6	9	28	18	22	16	9	23	4	22	16	30	1	43	30	4	15	22	34	26	12	45	19	16	10	26	112	50	23	55	35	14	17	26	11	3	24	6	22	30	7	28	27
ENSG00000264443.1	RP4-594I10.3	0	0	0	0	0	0	0	0	0	0	0	0	0	0	0	0	0	0	0	0	0	0	0	0	0	0	0	0	0	0	0	0	0	0	0	0	0	0	0	0	0	0	0	0	0	0	0	0
ENSG00000184454.6	NCMAP	0	0	0	0	0	0	0	0	0	0	0	0	0	0	0	0	0	0	0	0	0	0	0	0	0	0	0	0	0	0	0	0	0	0	0	0	0	0	0	0	0	0	0	0	1	0	0	0
ENSG00000227312.2	RP11-496D1.2	1	0	0	0	0	0	0	0	0	0	0	0	0	0	0	0	0	0	0	0	0	0	0	0	1	0	0	0	0	0	0	0	0	0	0	0	0	0	0	0	0	0	0	0	0	0	0	0
ENSG00000239106.1	Y_RNA	0	0	0	0	0	0	0	0	0	0	0	0	0	0	0	0	0	0	0	0	0	0	0	0	0	0	0	0	0	0	0	0	0	0	0	0	0	0	0	0	0	0	0	0	0	0	0	0
ENSG00000133226.16	SRRM1	1	45	19	1	94	11	30	17	15	17	0	3	11	19	51	21	1	0	32	12	24	9	30	16	11	2	5	9	3	21	5	0	10	42	13	4	19	12	27	2	27	8	41	5	29	23	21	16
ENSG00000169504.14	CLIC4	0	23	7	46	146	10	14	21	10	32	50	27	22	33	42	21	8	9	39	2	8	30	50	18	10	10	5	6	20	4	7	0	83	11	21	4	20	31	34	14	23	28	45	4	26	15	26	32
ENSG00000238482.1	RNU6-1208P	0	0	0	0	0	0	0	0	0	0	0	0	0	0	0	0	0	0	0	0	0	0	0	0	0	0	0	0	0	0	0	0	0	0	0	0	0	0	0	0	0	0	0	0	0	0	0	0
ENSG00000020633.18	RUNX3	62	50	36	32	307	69	41	47	121	69	95	95	32	18	46	31	83	9	368	95	68	42	153	17	76	41	121	42	39	86	23	35	63	58	67	95	50	61	50	26	21	28	11	24	46	33	151	103
ENSG00000278034.1	MIR6731	0	0	0	0	0	0	0	0	0	0	0	0	0	0	0	0	0	0	0	0	0	0	0	0	0	0	0	0	0	0	0	0	0	0	0	0	0	0	0	0	0	0	0	0	0	0	0	0
ENSG00000229162.1	RP11-84D1.1	0	0	0	0	0	0	0	0	0	0	0	0	0	0	0	0	0	0	0	0	0	0	0	0	0	0	0	0	0	0	0	0	0	0	0	0	0	0	0	0	0	0	0	0	0	0	0	0
ENSG00000261025.1	RP11-84D1.2	0	0	3	0	0	0	0	0	0	0	0	0	0	0	0	0	0	0	0	0	0	4	0	0	0	0	0	0	0	0	0	0	0	0	0	0	0	0	0	0	0	0	0	0	0	0	2	0
ENSG00000264371.1	MIR4425	0	0	0	0	0	0	0	0	0	0	0	0	0	0	0	0	0	0	0	0	0	0	0	0	0	0	0	0	0	0	0	0	0	0	0	0	0	0	0	0	0	0	0	0	0	0	0	0
ENSG00000233755.1	RP4-799D16.1	0	0	0	0	0	0	0	0	0	0	0	0	0	0	0	0	0	0	0	0	0	0	0	0	0	0	0	0	0	0	0	0	0	0	0	0	0	0	0	0	0	0	0	0	0	0	0	0
ENSG00000233419.3	RP4-781L3.1	0	0	0	0	0	0	0	0	0	0	0	0	0	0	0	0	0	0	0	0	0	0	0	0	0	0	0	0	0	0	0	0	0	0	0	0	0	0	0	0	0	0	0	0	0	0	0	0
ENSG00000231953.2	RP4-706G24.1	0	0	0	0	0	0	0	0	0	0	0	0	0	0	0	0	0	0	0	0	0	0	0	0	0	0	0	0	0	0	0	0	0	0	0	0	0	0	0	0	0	0	0	0	0	0	0	0
ENSG00000117614.9	SYF2	63	114	27	38	164	41	32	39	44	67	62	89	39	21	50	21	32	9	109	39	33	57	141	25	77	51	52	32	33	43	35	52	21	70	41	51	21	58	35	3	17	23	100	50	70	42	48	37
ENSG00000117616.17	RSRP1	0	36	10	40	92	17	12	13	40	32	10	15	8	13	19	6	32	28	93	39	20	12	49	51	31	13	37	27	17	30	7	0	24	26	43	27	9	34	42	20	32	51	32	17	39	32	22	28
ENSG00000272432.1	RP3-465N24.6	0	0	0	0	0	0	0	1	0	0	0	0	0	0	0	0	0	0	0	0	0	0	0	0	0	0	0	0	0	0	0	0	0	0	0	0	0	0	1	0	0	0	0	0	0	0	0	0
ENSG00000261349.1	RP3-465N24.5	0	0	0	0	0	0	0	0	0	1	0	0	0	0	0	0	0	0	0	0	0	0	0	0	0	0	0	0	0	0	0	0	0	0	0	0	0	0	0	0	0	0	0	0	0	0	0	0
ENSG00000187010.19	RHD	0	0	0	0	0	0	0	0	0	0	0	0	0	0	0	0	0	0	0	0	0	0	0	0	0	0	0	0	0	0	0	0	0	0	0	0	0	0	0	0	0	0	0	0	0	0	0	0
ENSG00000224183.1	SDHDP6	0	0	0	0	0	0	0	0	0	0	0	0	0	0	0	0	0	0	0	0	0	0	0	0	0	0	0	0	0	0	0	0	0	0	0	0	0	0	0	0	0	0	0	0	0	0	0	0
ENSG00000259984.1	RP11-335G20.7	0	0	0	0	0	0	0	0	0	0	0	0	0	0	0	0	0	0	0	0	0	0	0	0	0	0	0	0	0	0	0	0	0	0	0	0	0	0	0	0	0	0	0	0	0	0	0	0
ENSG00000183726.10	TMEM50A	131	79	43	34	479	83	81	112	46	131	146	44	85	78	49	47	86	47	101	106	49	55	111	68	68	20	94	39	51	55	27	44	77	89	84	98	71	91	74	52	105	30	130	59	112	47	96	111
ENSG00000188672.17	RHCE	0	0	0	0	9	0	0	0	4	4	0	0	0	0	0	0	0	0	0	0	0	0	0	0	0	0	0	0	0	0	0	0	0	0	0	0	1	0	0	0	0	0	0	0	1	0	0	0
ENSG00000238084.4	RP3-469D22.1	0	0	0	0	0	0	0	0	0	0	0	0	0	0	0	0	0	0	0	0	0	0	0	0	0	0	0	0	0	0	0	0	0	0	0	0	0	0	0	0	0	0	0	0	0	0	0	0
ENSG00000204178.9	TMEM57	43	54	28	0	133	24	29	10	18	57	16	21	27	9	33	8	46	10	44	25	5	12	4	18	22	13	16	8	10	22	12	63	76	21	29	23	13	54	27	16	0	21	72	53	57	19	39	53
ENSG00000157978.11	LDLRAP1	18	23	6	9	49	3	5	7	0	1	2	0	15	17	11	5	9	10	2	0	4	18	9	2	5	4	11	5	5	0	0	17	32	26	9	8	5	11	7	2	1	21	5	10	9	9	13	17
ENSG00000225643.1	RP11-70P17.1	0	0	1	0	0	0	0	0	0	0	0	0	0	0	0	0	0	0	0	0	0	0	0	5	0	0	0	2	0	0	0	0	0	0	0	0	0	0	0	0	0	0	0	0	0	0	0	0
ENSG00000117643.14	MAN1C1	14	15	6	4	45	2	7	15	12	2	17	0	11	19	10	7	10	5	18	21	7	8	57	13	4	8	5	6	13	29	7	32	4	8	6	2	13	16	15	9	12	26	43	4	11	15	10	25
ENSG00000233478.1	RP1-187B23.1	0	0	0	0	1	5	0	0	2	5	0	0	0	2	0	1	8	1	1	0	2	4	2	0	3	0	2	1	0	4	0	0	1	1	5	3	0	0	3	0	0	0	0	0	0	1	4	1
ENSG00000162430.16	SEPN1	5	17	4	11	69	7	7	3	7	20	6	24	4	8	13	1	32	18	24	19	11	6	38	14	4	15	2	5	7	23	13	46	60	16	18	20	8	26	12	5	6	9	18	6	0	4	6	19
ENSG00000255054.3	RP1-317E23.6	0	0	0	0	0	0	0	0	0	0	0	0	0	0	0	0	0	0	0	0	0	0	0	0	0	0	0	0	0	0	0	0	0	0	0	0	0	0	0	0	0	0	0	0	0	0	0	0
ENSG00000228172.5	RP1-317E23.3	0	0	1	0	0	1	1	0	0	1	0	3	0	0	2	0	4	0	6	0	1	0	0	0	0	0	0	0	1	0	0	0	0	5	0	3	2	1	0	0	0	0	0	2	0	0	1	1
ENSG00000117640.17	MTFR1L	0	9	8	9	24	3	6	4	6	0	10	0	2	2	9	2	19	5	5	0	2	2	4	0	3	12	0	5	0	2	3	10	12	1	0	19	2	4	4	0	0	6	2	5	6	2	6	8
ENSG00000272478.1	RP1-317E23.7	0	0	0	0	0	0	0	0	0	0	0	0	0	0	0	0	0	0	0	0	0	0	0	0	0	0	0	0	0	0	0	0	0	0	0	0	0	0	0	0	0	0	0	0	0	0	0	0
ENSG00000127423.10	AUNIP	0	0	0	0	7	0	0	0	3	0	0	0	0	1	2	5	0	0	0	4	7	1	10	0	0	0	0	0	0	0	0	0	0	0	0	0	0	3	0	0	0	0	0	1	0	1	1	0
ENSG00000236528.1	RP1-125I3.2	0	0	0	0	0	0	0	0	0	0	0	0	0	0	0	0	0	0	0	0	0	0	0	0	0	0	0	0	0	0	0	0	0	0	0	0	0	0	0	0	0	0	0	0	0	0	0	0
ENSG00000182749.5	PAQR7	14	6	23	11	27	2	18	10	4	3	3	13	11	2	12	7	5	4	2	5	0	7	14	9	21	8	0	2	3	7	3	0	12	11	22	17	0	12	8	21	1	11	11	14	83	5	46	8
ENSG00000207302.1	Y_RNA	0	0	0	0	0	0	0	0	0	0	0	0	0	0	0	0	0	0	0	0	1	0	0	0	0	0	0	0	0	0	0	0	0	0	0	0	0	0	0	0	0	0	0	0	0	0	0	0
ENSG00000117632.21	STMN1	63	58	20	43	189	23	52	59	83	63	74	74	78	71	44	43	51	13	227	217	103	63	73	77	23	31	124	35	16	19	33	84	100	51	52	76	25	56	29	17	11	103	49	31	39	36	39	59
ENSG00000229786.1	SNRPFP2	1	0	0	0	0	7	1	1	4	1	3	1	1	2	2	2	0	0	1	1	9	6	3	0	2	0	0	0	2	1	1	0	1	1	0	1	0	1	1	0	0	5	0	1	0	0	1	1
ENSG00000223624.1	RP1-125I3.4	0	0	0	0	0	0	0	0	0	0	0	0	0	0	0	0	1	0	0	0	0	0	0	1	0	0	0	0	0	0	0	0	0	0	0	0	0	0	0	0	0	0	0	0	0	0	0	0
ENSG00000158006.13	PAFAH2	0	21	0	11	0	0	0	2	0	0	0	0	6	0	0	0	0	0	0	0	0	0	0	0	1	0	3	0	0	0	1	0	0	0	0	0	0	1	0	0	0	0	0	0	0	1	0	0
ENSG00000207237.1	RNU6-110P	0	0	0	0	0	0	0	0	0	0	0	0	0	0	0	0	0	0	0	0	0	0	0	0	0	0	0	0	0	0	0	0	0	0	0	0	0	0	0	0	0	0	0	0	0	0	0	0
ENSG00000252190.1	SCARNA17	0	0	0	0	0	0	0	0	0	0	0	0	0	0	0	0	0	0	0	0	0	0	0	0	0	0	0	0	0	0	0	0	0	0	0	0	0	0	0	0	0	0	0	0	0	0	0	0
ENSG00000252691.1	SCARNA18	0	0	0	0	0	0	0	0	0	0	0	0	0	0	0	0	0	0	0	0	0	0	0	0	0	0	0	0	0	0	0	0	0	0	0	0	0	0	0	0	0	0	0	0	0	0	0	0
ENSG00000158008.9	EXTL1	0	0	0	0	0	0	0	0	0	0	0	0	0	0	0	0	0	0	0	0	0	0	0	0	0	0	0	0	0	0	0	0	0	0	0	1	1	0	0	0	0	0	0	0	0	0	0	0
ENSG00000158014.14	SLC30A2	0	0	0	0	0	0	0	0	0	0	0	0	0	0	0	0	0	0	0	0	0	0	0	0	0	0	0	0	0	0	0	0	0	0	0	0	0	0	0	0	0	0	0	0	0	0	1	0
ENSG00000158022.6	TRIM63	0	0	6	0	0	0	0	0	0	0	0	0	1	0	1	3	0	0	0	0	0	0	13	0	0	4	0	1	0	0	0	0	0	0	0	2	0	0	0	0	0	0	0	0	0	0	0	1
ENSG00000175087.9	PDIK1L	0	43	17	0	33	6	4	3	13	9	14	16	23	4	13	4	8	7	48	2	3	9	27	4	16	0	0	7	6	12	4	9	20	8	18	24	10	18	8	4	1	6	15	6	13	3	17	21
ENSG00000197245.5	FAM110D	4	16	0	7	6	0	1	2	0	0	12	4	0	0	22	0	0	19	1	0	1	4	0	10	1	6	13	4	2	1	0	18	46	0	5	0	1	8	3	0	11	0	0	0	6	3	4	17
ENSG00000282872.1	RP11-96L14.8	0	0	0	0	0	0	0	0	0	0	0	0	0	0	0	0	0	0	0	0	0	0	0	0	0	0	0	0	0	0	0	0	0	0	0	0	0	0	0	0	0	0	0	0	0	0	0	0
ENSG00000236782.6	RP11-96L14.7	0	0	0	0	0	0	0	0	0	0	0	0	0	0	0	0	0	0	0	0	0	0	0	0	0	0	0	0	0	0	0	0	0	0	0	0	0	0	0	0	23	0	0	0	0	0	0	0
ENSG00000142684.8	ZNF593	0	0	1	0	16	6	3	0	0	0	0	0	0	0	5	8	1	0	1	2	3	0	0	4	0	1	0	0	2	0	0	0	0	0	3	1	2	0	4	1	0	2	0	0	0	0	4	1
ENSG00000142675.17	CNKSR1	0	0	0	0	7	0	0	0	0	0	0	0	0	1	0	0	0	0	0	0	0	0	0	0	0	0	0	0	0	0	0	0	0	0	0	2	0	0	0	0	0	0	0	0	1	0	2	0
ENSG00000188782.8	CATSPER4	0	0	0	0	0	0	0	0	0	0	0	0	0	0	0	0	0	0	0	0	0	0	0	0	0	0	0	0	0	0	0	0	0	0	0	0	0	2	0	0	0	0	0	0	0	0	1	0
ENSG00000236155.6	RP11-231P20.2	0	0	0	11	1	0	0	0	0	0	0	0	0	0	0	0	0	0	0	0	0	0	0	5	0	0	0	0	0	0	0	0	0	0	0	0	0	0	0	0	0	0	0	0	0	0	0	0
ENSG00000278572.1	RP11-231P20.6	0	0	0	0	0	0	0	0	0	0	0	0	1	0	0	0	0	1	0	0	0	0	0	0	0	0	0	0	0	0	0	1	0	0	0	0	0	0	0	0	0	0	0	0	0	0	0	0
ENSG00000130695.13	CEP85	0	21	2	0	1	0	0	8	6	35	0	0	5	0	5	1	9	0	10	0	0	3	17	1	0	12	0	0	1	0	0	0	0	0	6	1	0	12	0	0	0	0	1	4	0	2	0	0
ENSG00000270733.1	RP11-231P20.5	0	0	0	0	0	0	0	0	0	0	0	0	0	0	0	0	0	0	0	0	0	0	0	0	0	0	0	0	0	0	0	0	0	0	0	0	0	0	0	0	0	0	0	0	0	0	0	0
ENSG00000142669.14	SH3BGRL3	437	660	162	220	2566	477	376	336	296	227	503	363	304	314	345	277	281	155	933	579	396	419	745	400	424	261	735	204	218	334	207	351	581	421	449	438	191	354	354	200	365	336	277	139	226	228	472	403
ENSG00000158062.20	UBXN11	0	0	0	0	0	0	0	0	0	0	0	0	0	1	0	0	0	0	0	0	0	0	0	0	0	0	0	0	0	0	0	0	0	0	0	0	0	0	0	0	0	0	0	0	0	0	0	0
ENSG00000169442.8	CD52	15	60	10	36	45	6	24	24	32	33	56	84	16	16	15	23	90	0	198	113	56	76	99	23	89	51	172	13	16	46	35	105	68	27	34	3	9	26	54	4	1	50	1	3	10	22	45	54
ENSG00000176092.13	AIM1L	0	8	0	0	1	2	0	1	0	0	0	0	0	0	2	1	0	0	2	0	0	1	1	0	0	0	0	0	0	0	0	0	0	0	0	0	0	0	0	0	0	0	0	0	17	4	4	0
ENSG00000225854.2	RP11-569G9.7	7	20	8	27	56	10	9	8	7	7	10	9	13	2	11	11	6	1	10	8	3	4	11	7	24	5	15	8	5	1	9	22	18	3	22	12	12	14	7	5	5	13	3	4	10	9	11	15
ENSG00000176083.17	ZNF683	0	0	0	0	0	0	0	0	0	0	0	0	0	0	0	0	0	0	0	0	0	0	0	0	0	0	0	0	0	0	0	0	0	0	0	0	0	0	0	0	0	0	0	0	0	0	0	0
ENSG00000131914.10	LIN28A	0	17	0	0	0	0	1	0	10	7	1	3	0	0	1	1	0	0	2	1	0	0	1	0	3	0	2	2	0	6	1	2	3	0	3	1	0	1	3	0	0	0	3	0	0	0	0	2
ENSG00000117682.16	DHDDS	7	4	8	13	18	1	4	4	17	0	0	0	8	4	13	5	34	1	0	13	0	0	0	1	4	14	4	9	1	34	0	0	0	5	4	4	4	4	6	0	0	3	1	1	29	1	2	8
ENSG00000223583.1	RP3-476K8.4	4	6	5	0	55	6	2	8	1	9	7	14	1	5	4	10	5	0	13	1	2	13	12	2	14	0	2	2	3	0	1	0	4	2	3	3	4	2	5	0	1	8	1	4	4	9	9	6
ENSG00000225891.1	RP3-476K8.3	0	0	0	0	0	0	0	0	0	0	0	0	0	0	0	0	0	0	0	0	0	0	0	0	0	0	0	0	0	0	0	0	0	0	0	0	0	0	0	0	0	0	0	0	0	0	0	0
ENSG00000198830.10	HMGN2	0	0	0	4	1	0	0	2	3	0	0	0	0	1	0	0	0	0	0	0	0	0	0	1	1	0	0	0	1	0	0	0	0	0	0	0	0	0	0	0	0	0	0	0	0	0	0	0
ENSG00000224129.1	DPPA2P2	0	0	0	0	0	0	0	0	0	0	0	0	0	0	0	0	0	0	0	0	0	0	0	0	0	0	0	0	0	0	0	0	0	0	0	0	0	0	0	0	0	0	0	0	0	0	0	0
ENSG00000117676.13	RPS6KA1	9	33	11	0	74	14	4	13	19	39	11	6	13	21	6	6	11	4	116	41	12	19	41	28	37	0	90	14	4	6	11	2	0	12	24	20	13	25	20	3	14	24	1	7	9	11	23	10
ENSG00000238705.1	MIR1976	0	0	0	0	0	0	0	0	0	0	0	0	0	0	0	0	0	0	0	0	0	0	0	0	0	0	0	0	0	0	0	0	0	0	0	0	0	0	0	0	0	0	0	0	0	0	0	0
ENSG00000243905.3	RN7SL679P	0	0	0	0	0	0	0	1	0	0	8	0	0	1	0	1	0	0	7	0	1	0	0	0	0	0	0	0	0	0	0	0	0	0	0	0	0	0	0	0	0	0	0	0	0	0	0	0
ENSG00000252802.1	Y_RNA	0	0	0	0	0	0	0	0	0	0	0	0	0	0	0	0	0	0	0	0	0	0	0	0	0	0	0	0	0	0	0	0	0	0	0	0	0	0	0	0	0	0	0	0	0	0	1	0
ENSG00000252429.2	RNU7-29P	0	0	0	0	0	0	0	0	0	0	0	0	0	0	0	0	0	0	0	0	0	0	0	0	0	0	0	0	0	0	0	0	0	0	0	0	0	0	0	0	0	0	0	0	0	0	0	0
ENSG00000229247.2	RP11-492M19.3	0	0	0	0	0	0	0	0	0	0	0	0	0	0	0	0	0	0	0	0	0	0	0	0	0	0	0	0	0	0	0	0	0	0	0	2	0	0	0	0	0	0	0	0	0	0	0	0
ENSG00000238316.1	snoU13	0	3	1	1	6	1	2	0	1	0	0	0	2	4	2	1	0	0	0	0	0	1	1	0	1	1	2	1	2	0	0	0	2	0	0	0	0	0	0	0	0	0	0	0	0	1	1	1
ENSG00000235069.2	RP4-785J1.1	14	0	0	0	6	0	1	1	9	0	0	0	0	0	0	4	0	0	5	0	0	4	0	0	0	0	0	0	0	0	0	0	0	20	0	6	0	4	3	0	0	0	0	0	2	2	4	0
ENSG00000260063.1	RP5-968P14.2	0	0	1	0	0	0	2	0	0	0	0	0	0	0	0	0	22	0	0	0	4	0	0	0	0	0	0	0	2	0	0	0	0	0	1	0	0	0	0	0	0	0	0	0	0	0	3	0
ENSG00000117713.18	ARID1A	131	331	92	148	449	66	120	120	119	102	114	191	104	54	134	88	111	38	327	148	72	89	196	137	90	81	289	69	77	139	72	104	90	148	189	154	88	135	124	42	41	98	70	72	121	110	148	152
ENSG00000060642.10	PIGV	1	51	3	1	23	1	9	6	2	0	4	9	3	14	3	1	14	0	10	0	6	0	13	0	3	1	0	5	0	0	3	0	0	2	14	0	5	13	0	1	0	5	5	0	7	1	8	5
ENSG00000241188.3	RN7SL165P	0	0	0	0	0	0	0	0	0	0	0	0	0	0	0	0	0	0	0	0	0	0	0	0	0	0	0	0	0	0	0	0	0	0	0	0	0	0	0	0	0	0	0	0	0	0	0	0
ENSG00000204160.11	ZDHHC18	41	82	17	14	88	20	15	15	33	56	27	25	15	17	40	5	8	11	117	38	17	41	37	9	4	23	70	11	8	16	20	10	11	24	51	35	7	29	33	10	2	18	7	15	24	17	10	37
ENSG00000175793.11	SFN	1690	967	560	9	8412	1711	931	536	139	507	7	495	318	234	1129	2407	17	26	36	10	371	233	609	93	10	32	15	118	68	444	449	10	512	1781	1534	948	389	701	496	237	406	860	6	1240	2387	1007	3190	510
ENSG00000226698.1	RP1-50O24.6	0	0	0	0	0	0	0	0	0	0	0	0	0	0	0	0	0	0	0	0	0	0	0	0	0	0	0	0	0	0	0	0	0	0	0	0	0	0	0	0	0	0	0	0	0	0	0	0
ENSG00000142751.14	GPN2	33	52	13	5	73	7	24	41	21	32	41	12	13	5	21	17	33	23	43	59	13	16	42	21	10	4	27	7	19	19	16	27	22	17	28	15	16	19	21	21	3	24	20	16	13	9	26	33
ENSG00000198746.12	GPATCH3	5	0	2	12	6	9	1	6	5	8	2	10	6	7	3	5	2	0	9	1	2	4	1	0	0	1	1	0	0	0	0	11	0	2	3	7	5	0	1	3	0	9	5	3	0	2	14	8
ENSG00000090273.13	NUDC	19	58	6	9	90	21	20	34	23	33	49	63	28	24	15	21	15	0	58	23	5	20	52	9	21	6	46	10	7	11	7	29	0	41	16	5	7	19	40	7	0	45	24	2	17	13	28	24
ENSG00000131910.4	NR0B2	0	0	0	0	0	0	0	0	0	0	0	0	0	0	0	0	0	0	0	0	0	0	0	0	0	0	0	0	0	0	0	0	0	0	0	0	0	0	0	0	0	0	0	0	0	0	0	0
ENSG00000175707.8	KDF1	3	7	3	0	22	0	6	10	4	6	0	0	16	0	13	3	0	0	10	0	1	0	7	0	0	0	0	4	0	0	5	0	0	4	0	8	2	2	0	0	0	7	0	0	2	1	5	4
ENSG00000172746.6	RPL12P13	6	14	6	11	31	5	6	7	3	5	5	6	12	4	8	9	13	1	13	1	3	4	23	3	2	5	8	7	17	3	7	0	12	3	11	10	11	10	7	5	4	3	1	5	7	9	14	14
ENSG00000224064.1	RP11-344H11.5	0	0	3	0	0	0	4	0	0	0	0	0	0	0	0	0	0	0	0	0	0	0	0	0	0	0	0	0	0	0	0	0	0	0	0	0	0	0	0	0	0	0	0	0	0	0	0	0
ENSG00000225294.1	OSTCP2	0	0	0	0	0	0	0	0	0	0	0	0	1	0	0	0	0	0	0	0	0	0	0	0	0	0	0	0	0	0	0	0	0	0	0	0	0	1	0	0	0	0	0	0	0	0	0	0
ENSG00000253368.3	TRNP1	35	0	4	10	32	12	8	3	0	0	3	3	14	1	7	5	0	0	0	0	0	3	7	0	9	0	1	3	5	0	0	0	6	15	11	7	4	1	2	14	8	8	0	1	11	6	7	2
ENSG00000158246.7	FAM46B	0	40	9	0	40	6	3	7	26	0	0	22	0	0	2	1	0	0	0	0	0	6	25	2	3	1	0	0	0	0	0	0	0	10	0	5	5	8	0	0	0	5	0	4	45	14	20	0
ENSG00000280403.1	AL137860.1	0	0	0	0	0	0	0	0	0	0	0	0	0	0	0	0	0	0	0	0	0	0	0	0	0	0	0	0	0	0	0	0	0	0	0	0	0	0	0	0	0	0	0	0	0	0	0	0
ENSG00000090020.10	SLC9A1	0	7	7	8	42	6	5	14	6	0	7	14	8	8	25	8	13	1	36	21	18	6	3	2	8	10	30	1	1	7	2	0	14	4	26	9	3	12	5	5	24	20	4	3	1	8	11	9
ENSG00000229985.2	RP11-40H20.5	0	0	0	0	0	0	0	0	0	0	0	0	0	0	0	0	0	0	0	0	0	0	0	0	0	0	0	0	0	0	0	0	0	0	0	0	0	0	0	0	0	0	0	0	0	0	0	0
ENSG00000214973.3	CHCHD3P3	0	0	0	0	0	0	0	0	0	0	0	0	0	0	0	0	0	0	0	0	0	0	0	0	0	0	0	1	0	0	0	0	0	0	0	0	0	0	0	0	0	0	0	0	0	0	0	0
ENSG00000225159.1	NPM1P39	0	0	0	0	0	2	0	2	0	0	1	1	0	0	0	0	0	0	3	0	0	0	0	1	0	2	0	1	1	2	0	0	0	0	0	0	0	0	0	0	0	0	0	0	0	0	0	0
ENSG00000225990.2	SNRPEP7	0	0	0	0	0	0	0	0	0	0	0	0	0	0	0	0	0	0	0	0	0	0	0	0	0	0	0	0	0	0	0	0	0	0	0	0	1	0	0	0	0	0	0	0	0	0	0	0
ENSG00000224311.1	RP11-40H20.4	0	0	0	0	0	0	0	0	0	0	0	0	0	0	0	0	0	0	0	0	0	0	0	0	0	0	0	0	0	0	0	0	0	0	0	0	0	0	0	0	0	0	0	0	0	0	0	0
ENSG00000142784.15	WDTC1	15	46	11	29	66	18	17	11	10	19	13	35	23	11	13	12	26	7	29	20	12	17	43	30	4	14	39	8	3	11	5	0	10	7	7	26	12	32	11	2	55	5	29	7	16	10	14	28
ENSG00000252098.1	Y_RNA	0	0	0	0	0	0	0	0	0	0	0	0	0	0	0	0	0	0	0	0	0	0	0	0	0	0	0	0	0	0	0	0	0	0	0	0	0	0	0	0	0	0	0	0	0	0	0	0
ENSG00000243659.1	RP11-4K3__A.3	0	0	0	0	0	0	0	0	0	0	0	0	0	0	0	0	0	0	0	0	0	0	0	0	0	0	0	0	0	0	0	0	0	0	0	0	0	0	0	0	0	0	0	0	0	0	0	0
ENSG00000186501.14	TMEM222	25	17	9	2	43	12	3	9	9	15	2	6	16	2	2	0	8	0	8	12	4	5	26	5	4	0	5	1	1	7	4	5	2	4	27	7	7	14	8	4	1	10	2	6	5	5	8	11
ENSG00000206888.1	RNU6-48P	0	0	0	0	0	0	0	0	0	0	0	0	0	0	0	0	0	0	0	0	0	0	0	0	0	0	0	0	0	0	0	0	0	0	0	0	0	0	0	0	0	0	0	0	0	0	0	0
ENSG00000241547.1	ACTG1P20	0	0	0	0	0	0	0	0	0	0	0	0	0	0	0	0	0	0	0	0	0	0	0	0	0	0	0	0	0	0	0	0	0	0	0	0	0	0	0	0	0	0	0	0	0	0	0	0
ENSG00000142765.17	SYTL1	66	57	25	1	62	7	20	12	12	27	17	15	24	2	21	10	21	10	8	0	1	10	48	18	14	14	41	5	4	3	2	10	6	15	20	18	18	15	18	35	39	30	0	22	50	16	40	16
ENSG00000142733.14	MAP3K6	0	63	8	13	18	0	20	24	12	91	7	12	14	16	37	8	4	0	42	6	10	7	12	9	7	7	0	0	2	4	2	51	0	24	8	47	2	22	9	6	0	15	1	33	25	6	24	13
ENSG00000142748.12	FCN3	13	0	0	0	1	0	1	0	0	0	0	0	0	0	0	1	0	0	0	0	0	0	0	0	0	0	0	0	0	0	1	0	0	0	0	0	0	0	0	0	0	0	0	0	0	0	0	0
ENSG00000174950.10	CD164L2	11	0	5	0	5	0	2	3	6	4	0	2	0	1	5	0	0	0	0	0	0	0	0	0	0	0	0	0	0	0	0	0	0	0	4	0	2	1	3	9	0	8	0	11	23	1	11	1
ENSG00000231207.1	RP1-144C9.2	0	0	0	0	0	0	0	0	0	0	0	0	0	0	0	0	0	0	0	0	0	0	0	0	0	0	0	0	0	0	0	0	0	0	0	0	0	1	0	0	0	0	0	0	0	0	0	0
ENSG00000181773.6	GPR3	0	0	0	0	0	0	0	0	0	0	0	0	0	3	0	0	0	0	0	0	2	0	0	0	0	0	0	0	0	0	0	0	0	0	2	0	0	0	0	0	0	0	0	0	0	0	0	3
ENSG00000158195.10	WASF2	34	102	13	43	93	19	23	23	4	5	26	22	30	22	17	13	30	10	47	24	29	9	30	16	14	14	35	22	25	16	8	42	13	26	45	23	26	45	21	8	18	24	51	16	22	14	24	12
ENSG00000241169.1	RP4-752I6.1	0	0	0	0	0	0	0	0	0	0	0	0	0	0	0	0	0	0	0	0	0	0	0	0	0	0	0	0	0	0	0	0	0	0	0	0	0	0	0	0	0	0	0	0	0	0	0	0
ENSG00000237429.1	RP1-159A19.4	0	0	0	0	0	0	0	0	0	2	0	0	0	0	0	0	0	0	0	0	0	0	0	0	0	0	0	0	0	0	0	0	0	0	0	5	0	0	0	0	0	0	0	0	0	0	2	0
ENSG00000126705.13	AHDC1	64	93	66	16	96	18	32	39	21	48	14	50	23	31	32	37	24	30	53	46	10	26	106	38	59	12	68	11	11	51	18	5	40	56	59	66	22	56	55	47	25	64	29	21	41	18	37	33
ENSG00000000938.12	FGR	0	2	3	3	87	18	17	6	26	41	31	43	8	19	28	11	12	5	29	47	23	5	27	26	45	8	27	6	12	20	5	0	3	30	12	7	10	19	10	3	10	9	20	7	8	11	32	15
ENSG00000235912.1	RP1-159A19.3	0	0	0	0	8	0	3	0	1	7	0	0	2	0	6	5	0	0	2	0	1	0	0	1	0	0	0	0	0	0	0	0	0	0	0	9	0	3	1	0	8	0	0	0	5	1	1	0
ENSG00000233975.1	RP11-288L9.1	0	0	0	0	0	0	0	0	0	0	0	0	0	0	0	0	0	0	0	0	0	0	0	0	0	0	0	0	0	0	0	0	0	0	0	0	0	0	0	0	0	0	0	0	0	0	0	0
ENSG00000126709.14	IFI6	142	9	23	2	420	67	68	50	52	111	92	82	15	44	15	11	76	29	44	44	53	44	17	22	21	4	91	10	20	26	7	0	19	154	82	28	40	63	30	14	0	63	10	8	159	30	170	86
ENSG00000225886.3	RP11-288L9.4	0	0	0	0	0	0	0	0	0	0	0	0	0	0	0	0	0	0	0	0	0	0	0	0	0	0	0	0	0	0	0	0	0	0	0	0	0	0	0	0	0	0	0	0	0	0	0	0
ENSG00000206767.1	RNU6-949P	0	0	0	0	0	0	0	0	0	0	0	0	0	0	0	0	0	0	0	0	0	0	0	0	0	0	0	0	0	0	1	0	0	0	0	0	0	0	0	0	0	0	0	0	0	0	0	0
ENSG00000226662.2	CHMP1AP1	0	0	0	0	0	0	0	0	0	0	0	0	0	0	0	0	0	0	0	0	0	0	0	0	0	0	0	0	0	0	0	0	0	0	0	0	0	0	0	0	0	0	0	0	0	0	0	0
ENSG00000207095.1	RNU6-424P	0	0	0	0	0	0	0	0	0	0	0	0	0	0	0	0	0	0	0	0	0	0	0	0	0	0	0	0	0	0	0	0	0	0	0	0	0	0	0	0	0	0	0	0	0	0	0	0
ENSG00000009780.15	FAM76A	13	95	5	15	108	26	18	23	18	22	21	22	14	14	19	11	3	27	44	25	6	14	7	13	14	24	42	6	7	21	9	25	8	24	40	30	15	17	26	30	13	24	39	5	28	15	25	17
ENSG00000231344.1	RP3-426I6.2	0	0	0	0	0	0	0	0	0	1	0	0	4	0	0	0	0	0	0	0	0	0	0	0	0	0	0	0	0	0	2	0	0	0	0	0	0	0	0	0	0	0	0	0	0	0	0	0
ENSG00000230833.1	RPEP3	0	0	0	0	0	0	0	0	0	0	0	0	0	0	0	0	0	0	0	0	0	0	0	0	0	0	0	0	0	0	0	0	0	0	0	0	0	0	0	0	0	0	0	0	0	0	0	0
ENSG00000117758.13	STX12	16	93	14	23	103	40	14	12	29	31	11	8	7	12	36	20	7	1	59	14	24	10	17	19	12	5	29	4	17	47	15	12	21	53	29	17	8	24	32	17	12	4	1	28	60	14	28	30
ENSG00000269971.1	RP3-426I6.5	0	0	0	0	0	0	0	0	0	0	0	0	0	0	0	1	0	0	0	0	0	0	0	0	0	0	0	0	0	0	0	0	0	2	0	0	0	0	0	0	0	0	0	0	0	0	1	5
ENSG00000270031.1	RP3-426I6.6	0	0	0	0	0	0	0	0	0	0	0	0	0	0	0	0	0	0	0	0	0	0	0	0	0	0	0	0	0	0	0	0	0	0	0	0	0	0	0	0	0	0	0	0	0	0	0	0
ENSG00000223062.1	RNU6-1245P	0	0	0	0	0	0	0	0	0	0	0	0	0	0	0	0	0	0	0	0	0	0	0	0	0	0	0	0	0	0	0	0	0	0	0	0	0	0	0	0	0	0	0	0	0	0	0	0
ENSG00000117751.17	PPP1R8	0	34	4	16	92	0	18	9	19	49	2	18	22	3	42	9	16	7	31	0	6	16	19	21	1	7	15	3	9	18	5	0	0	7	11	7	5	28	13	0	0	7	0	5	20	7	14	17
ENSG00000252947.1	SCARNA1	0	0	0	0	0	0	0	0	0	0	0	0	0	0	0	0	0	0	0	0	0	0	0	0	0	0	0	0	0	0	0	0	0	0	0	0	0	0	0	0	0	0	0	0	0	1	0	0
ENSG00000278868.1	AL109927.1	0	0	0	0	0	0	0	0	0	0	0	0	0	0	0	0	0	0	0	0	0	0	0	0	0	0	0	0	0	0	0	0	0	0	0	0	0	0	0	0	0	0	0	0	0	0	0	0
ENSG00000130775.15	THEMIS2	12	61	12	18	142	33	14	16	5	8	65	38	35	12	13	8	43	31	116	28	43	13	38	22	30	19	76	12	32	68	4	0	16	20	30	18	18	23	33	12	5	2	10	1	5	32	27	39
ENSG00000117748.9	RPA2	0	53	9	15	10	3	19	9	26	28	8	18	7	5	10	9	12	0	41	54	24	1	11	6	17	7	74	9	4	0	0	8	0	16	18	26	4	23	15	2	0	2	17	2	16	7	6	2
ENSG00000130768.14	SMPDL3B	0	0	0	0	0	0	0	0	0	0	0	0	0	0	0	0	0	0	0	0	0	0	0	0	0	0	0	0	0	0	0	0	0	0	0	0	0	0	0	0	0	0	0	0	0	0	0	0
ENSG00000227050.1	RP11-460I13.2	0	0	0	0	0	0	0	0	0	0	0	0	0	0	0	0	0	0	0	0	0	0	0	0	0	0	0	0	0	0	0	0	0	0	0	0	0	0	0	0	0	0	0	0	0	0	0	0
ENSG00000158156.7	XKR8	0	19	2	0	58	11	7	5	5	7	9	8	6	5	5	1	11	0	8	6	4	3	10	13	5	0	0	6	10	24	8	18	12	1	3	9	5	12	5	7	16	5	3	8	18	5	12	10
ENSG00000158161.15	EYA3	20	31	6	0	32	5	6	10	1	0	7	18	17	9	6	6	7	0	20	24	0	7	22	5	0	3	7	2	3	0	0	12	29	7	19	0	0	13	9	20	43	6	5	6	19	6	5	5
ENSG00000238231.2	RP11-460I13.6	0	0	0	0	0	0	0	0	0	0	0	0	0	0	0	0	0	0	0	0	0	0	0	0	0	0	0	0	0	0	0	0	0	0	0	0	0	0	0	0	0	0	0	0	0	0	0	0
ENSG00000240750.3	RN7SL559P	4	10	4	1	31	7	3	4	0	10	4	0	2	2	5	3	0	0	15	0	2	1	0	6	6	0	9	1	4	2	0	0	2	0	4	4	3	6	2	0	13	0	2	7	0	4	7	6
ENSG00000228589.3	SPCS2P4	0	0	0	6	23	1	2	6	5	0	9	3	7	3	8	0	0	0	0	8	1	0	0	0	0	0	0	0	1	0	0	0	0	5	8	5	3	2	7	0	0	0	0	0	3	0	6	0
ENSG00000228943.1	RP5-1053E7.2	0	0	0	0	0	0	0	0	0	0	0	0	0	0	0	0	0	0	0	0	0	0	0	0	0	0	0	0	0	0	0	0	0	0	0	0	0	0	0	0	0	0	0	0	0	0	0	0
ENSG00000214812.3	RP5-1053E7.3	1	0	0	0	0	0	0	0	0	0	0	0	0	0	0	0	0	0	0	0	0	0	0	0	0	0	0	0	0	0	0	0	0	0	0	0	2	0	1	0	0	0	0	0	0	0	0	0
ENSG00000253005.1	RNU6-176P	0	0	0	0	6	0	0	0	0	0	0	0	0	0	0	0	0	0	0	0	0	0	0	0	0	0	0	0	0	0	0	0	0	0	0	0	0	0	0	0	0	0	0	0	0	0	0	0
ENSG00000169403.11	PTAFR	0	0	8	3	78	14	14	10	13	0	2	0	2	10	5	9	35	8	53	84	6	18	21	0	14	2	13	6	7	11	4	0	0	1	6	11	9	1	7	2	2	22	4	8	0	10	12	4
ENSG00000126698.10	DNAJC8	7	111	5	26	134	16	16	18	18	26	16	44	18	33	15	11	32	6	55	22	8	22	19	6	16	3	31	10	15	17	8	7	5	13	14	17	6	26	42	1	0	8	33	28	27	21	23	25
ENSG00000130770.17	ATPIF1	173	153	51	29	232	43	48	68	51	37	69	80	43	56	67	47	54	5	116	87	28	65	133	38	28	36	138	33	42	36	58	92	105	78	114	82	56	64	49	83	36	126	52	76	94	47	110	66
ENSG00000270605.1	RP5-1092A3.4	0	0	2	2	0	0	1	1	2	0	15	0	2	0	3	0	0	0	28	0	0	1	0	0	0	0	0	3	0	3	0	0	0	0	0	0	0	1	0	4	23	0	0	0	0	0	0	0
ENSG00000271398.1	RP5-1092A3.5	0	0	0	0	0	0	0	0	0	0	0	0	0	0	0	0	0	0	0	0	0	0	0	0	0	0	0	0	0	0	0	0	0	0	0	0	0	0	0	0	0	0	0	0	0	0	0	0
ENSG00000130766.4	SESN2	0	0	0	2	18	4	2	0	1	0	0	0	0	1	0	0	27	0	0	0	1	0	0	1	4	5	1	0	0	3	0	0	0	0	3	0	0	1	1	0	3	3	0	3	1	0	0	0
ENSG00000130772.13	MED18	8	0	5	1	22	0	4	0	0	5	2	0	1	0	5	0	0	0	4	0	0	0	0	2	0	3	26	0	2	0	0	0	0	6	0	5	3	3	5	0	0	4	29	13	4	2	2	0
ENSG00000204138.12	PHACTR4	44	44	16	9	51	24	14	31	5	53	43	29	17	19	20	8	31	2	31	25	33	15	32	7	10	8	25	22	16	12	7	14	26	26	69	20	15	25	22	11	50	28	63	27	71	12	37	19
ENSG00000206779.1	Y_RNA	0	0	0	0	0	0	0	0	0	0	0	0	0	0	0	0	0	0	0	0	0	0	0	0	0	0	0	0	0	0	0	0	0	0	0	0	0	0	0	0	0	0	0	0	0	0	0	0
ENSG00000229820.2	RP1-308E4.1	0	0	2	0	14	0	0	1	0	0	0	0	0	2	0	0	1	0	1	5	0	0	0	0	1	0	4	0	0	0	0	0	0	0	0	0	0	0	1	0	0	0	0	1	1	1	1	1
ENSG00000221216.1	RNU6ATAC27P	0	0	0	0	0	0	0	0	0	0	0	0	0	0	0	0	0	0	0	0	0	0	0	0	0	0	0	0	0	0	0	0	0	0	0	0	0	0	0	0	0	0	0	0	0	0	0	0
ENSG00000180198.15	RCC1	0	53	6	0	34	0	10	4	1	3	33	26	2	0	2	2	0	0	3	0	1	1	0	1	1	7	0	1	2	0	8	2	26	1	0	12	2	6	8	0	0	0	0	4	1	9	10	3
ENSG00000242125.3	SNHG3	0	0	3	2	30	0	0	4	1	0	4	1	1	7	4	4	0	0	5	3	0	8	14	0	0	6	3	0	2	0	1	0	0	11	7	3	0	10	2	1	0	0	0	5	23	1	4	0
ENSG00000274266.1	SNORA73A	0	0	0	0	0	0	0	0	0	0	0	0	0	0	0	0	0	0	0	0	0	0	0	0	0	0	0	0	0	0	0	0	0	0	0	0	0	0	0	0	0	0	0	0	0	0	0	0
ENSG00000200087.1	SNORA73B	0	0	0	0	0	0	0	0	0	0	0	0	0	0	0	0	0	0	0	0	0	0	0	0	0	0	0	0	0	0	0	0	0	0	0	0	0	0	0	0	0	0	0	0	0	0	0	0
ENSG00000231468.2	PRDX3P2	0	0	0	0	0	0	0	0	0	0	0	0	0	0	0	0	0	0	0	0	0	0	0	0	0	0	0	0	0	0	0	0	0	0	0	0	0	0	0	0	0	0	0	0	0	0	0	0
ENSG00000279443.1	RP4-669K10.8	1	0	0	2	6	0	0	0	0	0	0	0	0	0	1	0	0	0	0	0	0	0	0	0	0	0	0	0	1	0	0	0	0	0	0	0	0	0	2	6	0	0	0	0	0	0	0	2
ENSG00000180098.9	TRNAU1AP	1	20	7	8	25	7	11	6	5	4	17	6	10	5	13	17	8	0	22	12	3	7	17	5	2	1	5	3	3	0	3	26	22	8	6	3	1	9	6	4	6	17	3	7	15	6	8	15
ENSG00000197989.13	SNHG12	7	130	14	11	207	68	44	52	11	21	30	18	31	28	79	56	15	8	49	11	18	7	36	24	52	44	33	29	19	49	26	28	38	58	33	54	35	54	57	31	34	25	12	21	49	15	56	35
ENSG00000221539.1	SNORD99	0	0	0	0	0	0	0	0	0	0	0	0	0	0	0	0	0	0	0	0	0	0	0	0	0	0	0	0	0	0	0	0	0	0	0	0	0	0	0	0	0	0	0	0	0	0	0	0
ENSG00000278274.1	SNORA61	0	0	0	0	0	0	0	0	0	0	0	0	0	0	0	0	0	0	0	0	0	0	0	0	0	0	0	0	0	0	0	0	0	0	0	0	0	0	0	0	0	0	0	0	0	0	0	0
ENSG00000273544.1	SNORA44	0	0	0	0	0	0	0	0	0	0	0	0	0	0	0	0	0	0	0	0	0	0	0	0	0	0	0	0	0	0	0	0	0	0	0	0	0	0	0	0	0	0	0	0	0	0	0	0
ENSG00000280498.1	SNORA16A	0	0	0	0	0	0	0	0	0	0	0	0	0	0	0	0	0	0	0	0	0	0	0	0	0	0	0	0	0	0	0	0	0	0	0	0	0	0	0	0	0	0	0	0	0	0	0	0
ENSG00000274582.1	SNORA16A	0	0	0	0	0	0	0	0	0	0	0	0	0	0	0	0	0	0	0	0	0	0	0	0	0	0	0	0	0	0	0	0	0	0	0	0	0	0	0	0	0	0	0	0	0	0	0	0
ENSG00000120656.11	TAF12	0	32	5	16	64	5	18	6	11	0	11	4	6	10	15	14	7	10	21	0	27	14	51	9	2	15	38	14	9	21	13	6	6	7	6	17	6	12	29	1	0	6	10	12	27	16	23	13
ENSG00000188060.6	RAB42	0	0	0	0	0	0	2	2	0	0	4	14	0	2	0	0	10	0	0	0	0	0	1	0	0	0	0	0	2	0	0	0	0	0	0	0	0	3	1	0	0	7	0	0	0	0	0	0
ENSG00000229388.1	RP11-442N24__B.1	0	0	0	0	0	0	0	0	0	1	0	0	0	0	0	0	0	0	0	0	0	0	0	0	0	0	0	0	0	1	2	0	0	0	0	0	0	0	1	1	0	0	0	2	0	0	0	0
ENSG00000270103.3	RNU11	0	0	0	0	0	0	0	0	0	0	0	0	0	0	0	0	0	0	0	0	0	0	0	0	0	0	0	0	0	0	0	0	0	0	0	0	0	0	0	0	0	0	0	0	0	0	0	0
ENSG00000274978.1	RNU11	0	0	0	0	0	0	0	0	0	0	0	0	0	0	0	0	0	0	0	0	0	0	0	0	0	0	0	0	0	0	0	0	0	0	0	0	0	0	0	0	0	0	0	0	0	0	0	0
ENSG00000162419.12	GMEB1	6	14	9	0	73	7	15	5	5	1	14	0	3	6	19	13	9	1	30	6	0	5	10	6	10	4	9	4	6	11	4	0	0	1	7	16	3	29	5	1	2	10	8	7	5	6	11	9
ENSG00000252777.1	SCARNA24	0	0	0	0	0	0	0	0	0	0	0	0	0	0	0	0	0	0	0	0	0	0	0	0	0	0	0	0	0	0	0	0	0	0	0	0	2	0	0	0	0	0	0	0	0	0	0	0
ENSG00000198492.15	YTHDF2	112	138	62	27	355	61	69	60	52	35	57	46	32	52	70	71	59	1	106	84	33	39	47	83	34	39	149	28	34	95	21	51	30	83	71	75	43	68	47	58	21	46	100	41	80	40	120	101
ENSG00000116329.10	OPRD1	1	2	0	5	6	7	1	3	0	0	0	2	2	0	1	0	1	1	0	1	0	2	6	3	6	0	10	0	2	0	1	7	0	1	1	7	1	2	0	4	4	4	2	1	0	0	1	6
ENSG00000233427.1	RP1-212P9.3	0	0	0	0	0	0	0	0	0	0	0	0	0	0	0	0	0	0	0	0	0	0	0	0	0	0	0	0	0	0	0	0	0	0	0	0	0	0	0	0	0	0	0	0	0	0	0	0
ENSG00000199756.1	Y_RNA	0	0	0	0	0	0	0	0	0	0	0	0	0	0	0	0	0	0	0	0	0	0	0	0	0	0	0	0	0	0	0	0	0	0	0	0	0	0	0	0	0	0	0	0	0	0	0	0
ENSG00000159023.19	EPB41	13	0	4	0	38	1	3	5	6	4	16	7	9	4	1	6	15	0	0	36	11	16	38	1	27	4	0	1	1	6	6	0	65	0	6	2	1	1	9	9	0	0	0	13	21	7	8	6
ENSG00000225616.2	RP4-604A21.1	83	317	51	59	370	49	54	55	77	84	82	61	41	49	99	73	96	24	145	87	54	75	161	67	75	49	132	21	25	42	38	101	84	83	132	67	30	81	81	20	79	104	51	61	61	53	99	66
ENSG00000206704.1	Y_RNA	0	0	0	0	0	0	0	0	0	0	0	0	0	0	0	0	0	0	0	0	0	0	0	0	0	0	0	0	0	0	0	0	0	0	0	0	0	0	0	0	0	0	0	0	0	0	0	0
ENSG00000277958.1	Metazoa_SRP	0	0	0	0	11	0	1	0	0	0	0	0	0	0	0	0	0	0	0	0	0	1	0	9	0	0	0	0	0	0	0	0	0	0	0	0	0	0	0	0	0	0	0	1	0	0	0	0
ENSG00000253304.1	TMEM200B	0	6	0	0	0	0	0	0	0	0	0	0	1	0	0	1	0	0	0	0	0	0	0	2	3	0	0	0	0	0	0	0	0	0	0	0	0	1	4	0	0	0	0	0	0	0	0	2
ENSG00000225750.1	RP11-242O24.3	0	0	0	0	0	0	0	0	0	0	0	0	0	0	0	0	0	0	0	0	0	0	0	0	0	0	0	0	0	0	0	0	0	0	0	0	0	0	0	0	0	0	0	0	0	0	0	0
ENSG00000116350.16	SRSF4	15	77	21	27	184	41	45	42	38	60	37	15	38	45	42	25	76	13	55	46	24	33	59	30	44	16	38	26	45	67	20	33	39	38	31	32	25	52	52	32	16	25	19	20	35	23	36	53
ENSG00000277916.1	uc_338	0	0	0	0	0	0	0	0	0	0	0	0	0	0	0	0	0	0	0	0	0	0	0	0	0	0	0	0	0	0	0	0	0	0	0	0	0	0	0	0	0	0	0	0	0	0	0	0
ENSG00000116353.15	MECR	12	21	10	0	29	3	2	5	7	10	2	4	1	3	6	3	0	0	12	23	7	1	6	4	10	6	11	8	2	3	6	29	0	7	9	0	0	12	5	0	0	8	12	4	11	7	12	10
ENSG00000237934.1	RP11-467D18.2	0	0	0	0	0	0	0	0	0	0	0	0	0	0	0	0	0	0	0	0	0	0	0	0	0	0	0	0	0	0	0	0	0	0	0	0	0	0	0	0	0	0	0	0	0	0	0	0
ENSG00000060656.19	PTPRU	0	26	2	3	0	0	0	4	0	0	7	7	0	8	0	0	8	0	1	5	0	0	0	4	6	0	0	0	3	0	0	1	0	2	0	14	1	4	5	0	0	10	0	4	0	0	4	8
ENSG00000230523.1	RP3-437I16.1	0	0	0	0	0	0	0	0	0	0	0	0	0	0	0	0	0	0	0	0	0	0	0	0	0	0	0	0	0	0	0	0	0	0	0	0	0	0	0	0	0	0	0	0	0	0	0	0
ENSG00000225011.4	RP11-810H18.1	0	0	0	0	0	0	0	0	0	0	0	0	0	0	0	0	0	0	0	0	0	0	0	0	0	0	0	0	0	0	0	0	0	0	0	0	0	0	0	0	0	0	0	0	0	0	0	0
ENSG00000228176.1	RP4-656G21.1	0	0	0	0	0	0	0	0	0	0	0	0	0	0	0	0	0	0	0	0	0	0	0	0	0	0	0	0	0	0	0	0	0	0	0	0	0	0	0	0	0	0	0	0	0	0	0	0
ENSG00000270927.1	RP11-179G8.1	0	0	0	0	0	0	0	0	0	0	0	0	0	0	0	0	0	0	0	0	0	0	0	0	0	0	0	0	0	0	0	0	0	0	0	0	0	0	0	0	0	0	0	0	0	0	0	0
ENSG00000233399.2	RP11-111I12.1	0	0	0	0	0	0	0	0	0	0	0	0	0	0	0	0	0	0	0	0	0	0	0	0	0	0	0	0	0	0	0	0	0	0	0	0	0	0	0	0	0	0	0	0	0	0	0	0
ENSG00000233372.1	RP5-893G23.1	0	0	0	0	0	0	0	0	0	0	0	0	0	0	0	0	0	0	0	0	0	0	0	0	0	0	0	0	0	0	0	0	0	0	0	0	0	0	0	0	0	0	0	0	0	0	0	0
ENSG00000231251.1	RP3-357I16.1	0	0	0	0	0	0	0	0	0	0	0	0	0	0	0	0	0	0	0	0	0	0	0	0	0	0	0	0	0	0	0	0	0	0	0	0	0	0	0	0	0	0	0	0	0	0	0	0
ENSG00000236335.1	RP4-591L5.1	0	0	0	0	0	0	0	0	0	0	0	0	0	0	0	0	0	0	0	0	0	0	0	0	0	0	0	0	0	0	0	0	0	0	0	0	0	0	0	0	0	0	0	0	0	0	0	0
ENSG00000231949.1	RP4-591L5.2	0	0	0	0	0	0	0	0	0	0	0	0	0	0	0	0	0	0	0	0	0	0	0	0	0	0	0	0	0	0	0	0	0	0	0	0	0	0	0	0	0	0	0	0	0	0	0	0
ENSG00000162510.5	MATN1	0	0	0	0	0	0	0	0	0	0	0	0	2	0	0	0	4	0	0	0	0	0	0	0	0	0	0	0	0	0	0	0	0	0	0	0	0	0	0	0	0	0	0	0	0	2	0	0
ENSG00000186056.9	MATN1-AS1	17	0	0	3	0	0	0	0	3	0	0	0	0	5	0	0	0	0	0	0	3	0	0	0	0	5	0	0	0	2	0	2	0	0	0	0	0	1	0	0	0	0	0	0	0	0	0	0
ENSG00000162511.7	LAPTM5	269	214	127	215	829	189	167	190	198	94	256	309	133	134	198	66	362	45	757	708	274	294	454	202	322	174	429	117	112	277	102	285	232	172	299	233	108	230	201	120	107	135	97	34	15	151	238	249
ENSG00000264773.1	MIR4420	0	0	0	0	0	0	0	0	0	0	0	0	0	0	0	0	0	0	0	0	0	0	0	0	0	0	0	0	0	0	0	0	0	0	0	0	0	0	0	0	0	0	0	0	0	0	0	0
ENSG00000229607.1	RP5-1125N11.1	0	0	0	0	0	0	0	0	0	0	0	0	0	0	0	0	0	0	0	0	0	0	0	0	0	0	0	0	0	0	0	0	0	0	0	0	0	0	0	0	0	0	0	0	0	0	0	0
ENSG00000223382.4	RP5-1125N11.2	0	0	0	0	0	0	0	0	0	0	0	0	0	2	0	0	0	0	0	0	0	0	0	0	0	0	0	0	0	0	0	0	0	0	0	0	1	0	0	0	0	0	0	0	0	0	0	0
ENSG00000222784.1	RN7SKP91	0	0	0	0	0	0	0	0	0	0	0	0	0	0	0	0	0	0	0	0	0	0	0	0	0	0	0	0	0	0	0	0	0	0	0	0	0	0	0	0	0	0	0	0	0	0	0	0
ENSG00000235143.1	RP1-65J11.5	0	0	0	0	0	0	0	0	0	0	0	0	0	0	0	0	0	0	0	0	0	0	0	0	0	0	0	0	0	0	0	0	0	0	0	0	0	0	0	0	0	0	0	0	0	0	0	0
ENSG00000162512.15	SDC3	65	52	13	42	140	19	6	30	9	13	19	27	20	13	20	3	39	23	129	112	58	35	29	22	46	12	58	30	38	55	6	16	34	35	30	27	31	55	50	18	10	12	45	1	1	8	16	17
ENSG00000266210.2	RN7SL371P	0	0	0	0	0	0	0	0	0	0	0	0	0	0	0	0	0	0	0	0	0	0	0	0	0	0	0	0	0	0	0	0	0	0	0	0	0	0	0	0	0	0	0	0	0	0	0	0
ENSG00000134644.15	PUM1	39	162	34	76	329	25	51	68	51	47	75	49	57	63	75	40	80	9	104	24	20	52	50	61	42	32	104	32	29	58	36	90	78	68	143	77	70	74	87	10	39	55	51	46	89	66	83	60
ENSG00000237329.2	RP11-201O14.1	0	0	0	0	0	0	0	0	0	0	0	0	0	0	0	0	0	0	0	0	0	0	0	0	0	0	0	0	0	0	0	0	0	0	0	0	0	0	0	0	0	0	0	0	0	0	0	0
ENSG00000232768.1	RP11-201O14.2	0	0	0	0	0	0	0	0	0	0	0	0	0	0	0	0	0	0	0	0	0	0	0	0	0	0	0	0	0	0	0	0	0	0	0	0	0	0	0	0	0	0	0	0	0	0	0	0
ENSG00000215900.4	SEPW1P	0	0	0	0	0	0	0	0	0	0	0	0	0	0	0	0	0	0	0	0	0	0	0	0	0	0	0	0	0	4	0	0	0	0	0	0	0	0	0	0	0	0	0	0	0	0	0	0
ENSG00000225142.2	RP11-490K7.1	0	0	0	0	0	0	0	0	0	0	0	0	0	0	0	0	0	0	0	0	0	0	0	0	0	0	0	0	0	0	0	0	0	0	0	0	0	0	0	0	0	0	0	0	0	0	0	0
ENSG00000084628.9	NKAIN1	0	0	0	0	0	0	0	0	0	0	0	0	0	0	0	0	0	0	0	0	0	0	0	0	0	0	0	0	0	0	0	0	0	0	0	0	0	0	0	0	0	0	0	0	1	1	0	0
ENSG00000060688.12	SNRNP40	4	51	17	10	71	33	15	13	12	1	0	52	7	1	13	19	17	6	17	23	13	9	14	8	22	11	4	7	17	19	8	27	9	22	43	20	9	23	9	24	0	22	0	8	12	11	18	14
ENSG00000229447.2	RP11-490K7.4	0	0	0	0	0	0	0	0	0	0	0	0	0	0	0	0	0	0	0	0	2	0	0	2	0	0	0	0	1	0	0	0	0	0	0	0	0	1	1	0	0	0	0	0	0	0	0	1
ENSG00000121766.15	ZCCHC17	0	10	0	0	5	8	1	2	5	5	15	0	0	12	1	6	21	0	21	18	9	6	0	0	2	8	10	2	0	0	3	0	0	0	5	3	3	12	2	12	0	12	0	2	1	1	9	10
ENSG00000229044.1	RP11-266K22.2	0	0	0	0	0	0	0	0	0	0	0	0	0	0	0	0	0	0	0	0	0	0	0	0	0	0	0	0	0	0	0	0	0	0	0	0	0	0	0	0	0	0	0	0	0	0	0	0
ENSG00000121769.7	FABP3	0	23	1	0	3	0	2	2	2	0	0	32	0	0	0	0	1	0	3	13	0	0	0	2	11	0	1	1	0	17	0	3	7	3	0	3	2	0	0	0	0	5	7	0	0	1	1	0
ENSG00000168528.11	SERINC2	6	0	12	1	32	1	2	5	0	27	0	3	12	4	5	10	7	0	9	19	0	40	0	4	0	0	0	2	0	0	6	0	14	38	12	12	5	9	10	0	0	21	4	17	41	8	35	5
ENSG00000215899.3	RP11-439L8.2	0	0	0	0	0	0	0	0	0	0	0	0	0	0	0	0	0	0	0	0	0	0	0	0	0	0	0	0	0	0	0	0	0	0	0	0	0	0	0	0	0	0	0	0	0	0	0	0
ENSG00000206981.1	RNU6-40P	0	0	0	0	0	0	0	0	0	0	0	0	0	0	0	0	0	0	0	0	0	0	0	0	0	0	0	0	0	0	0	0	0	0	0	0	0	0	0	0	0	0	0	0	0	0	0	0
ENSG00000260386.6	LINC01225	0	0	0	0	0	0	0	0	0	0	0	0	0	0	0	0	0	0	0	0	0	0	0	0	0	0	0	0	0	0	0	0	0	0	0	0	0	0	0	0	0	0	0	0	0	0	0	0
ENSG00000265961.1	Y_RNA	0	0	0	0	0	0	0	0	0	0	0	0	0	0	0	0	0	0	0	0	0	0	0	0	0	0	0	0	0	0	0	0	0	0	0	0	0	0	0	0	0	0	0	0	0	0	0	0
ENSG00000229167.1	RP11-73M7.1	0	0	0	0	0	0	0	0	0	0	0	0	0	0	0	0	0	0	0	0	0	0	0	0	0	0	0	0	0	0	0	0	0	0	0	0	0	0	0	0	0	0	0	0	0	0	0	0
ENSG00000142910.15	TINAGL1	6	63	0	24	41	15	5	6	4	0	9	14	11	20	13	4	1	0	5	0	0	2	16	13	14	6	30	4	17	34	1	0	23	8	20	0	11	15	17	14	0	21	21	0	2	6	5	18
ENSG00000121764.11	HCRTR1	0	0	0	0	0	0	0	0	0	0	0	0	0	0	0	0	0	0	0	0	0	0	0	0	0	0	0	0	0	0	0	0	0	0	0	0	0	0	0	0	0	0	0	0	0	0	0	0
ENSG00000162517.12	PEF1	12	13	20	44	91	16	18	34	13	12	20	13	15	10	30	29	12	3	49	18	13	22	43	12	14	11	41	13	13	22	20	73	16	23	35	16	15	17	26	24	3	30	15	35	33	15	29	22
ENSG00000235790.7	RP11-73M7.6	0	0	0	0	0	0	0	0	0	0	0	0	0	0	0	0	0	0	0	0	0	0	0	0	0	0	0	0	0	0	0	0	0	0	0	0	0	0	0	0	0	0	0	0	0	0	0	0
ENSG00000264078.1	RP11-73M7.9	0	0	0	0	0	0	0	0	0	0	0	0	0	0	0	0	0	0	0	0	0	0	0	0	0	0	0	0	0	0	0	0	0	1	0	0	0	0	0	0	0	0	0	0	0	0	0	0
ENSG00000084636.17	COL16A1	53	158	22	86	97	11	21	22	2	11	40	13	35	28	35	14	41	15	11	0	9	2	20	20	18	8	11	12	10	6	4	2	5	21	25	37	29	16	9	26	15	81	154	42	22	14	32	34
ENSG00000121753.12	ADGRB2	28	37	16	21	80	7	9	10	10	18	23	18	13	9	8	13	22	15	16	11	8	8	26	11	9	6	23	8	9	10	17	2	18	20	10	19	13	8	8	19	9	17	6	11	12	16	10	15
ENSG00000266580.1	MIR4254	0	0	0	0	0	0	0	0	0	0	0	0	0	0	0	0	0	0	0	0	0	0	0	0	0	0	0	0	0	0	0	0	0	0	0	0	0	0	0	0	0	0	0	0	0	0	0	0
ENSG00000254545.1	RP11-84A19.3	0	0	0	0	0	0	0	0	0	0	0	0	0	0	0	0	0	0	0	0	0	0	0	0	0	0	0	0	0	0	0	0	0	0	0	0	0	0	0	0	0	0	0	0	0	0	0	0
ENSG00000134668.12	SPOCD1	0	0	0	0	0	0	0	0	0	0	0	0	0	0	0	0	0	0	0	0	0	0	0	0	0	0	0	0	2	0	0	0	0	0	0	0	0	0	0	0	0	0	0	0	0	0	0	0
ENSG00000203620.2	RP11-84A19.2	3	0	0	0	0	0	0	0	0	0	0	0	0	0	0	0	0	0	0	0	0	0	0	0	0	0	0	0	0	0	0	0	0	0	0	0	0	0	0	0	0	0	0	0	0	0	0	0
ENSG00000269967.1	RP11-84A19.4	0	0	0	0	0	0	0	0	0	6	0	0	0	0	0	0	1	0	3	0	0	0	0	0	0	0	1	0	0	0	0	0	0	0	0	0	0	0	2	0	0	0	0	0	0	0	0	0
ENSG00000184007.18	PTP4A2	155	356	79	162	822	204	170	201	193	201	178	209	196	160	222	120	198	71	544	284	169	164	129	155	246	96	493	101	91	223	77	124	138	185	206	172	105	277	187	76	116	121	160	80	62	155	205	253
ENSG00000228634.1	RP4-534N18.2	4	0	0	0	0	0	0	0	0	0	0	0	0	0	0	0	0	0	0	0	0	0	0	0	0	0	0	0	0	0	0	0	0	0	0	0	0	0	0	0	0	0	0	0	0	0	0	0
ENSG00000121774.17	KHDRBS1	147	232	72	111	623	105	119	126	86	196	167	114	131	80	119	102	85	59	216	244	99	109	143	100	145	99	198	46	84	136	56	104	118	88	175	104	96	134	119	71	116	110	98	61	107	86	107	136
ENSG00000203325.3	RP11-277A4.4	0	0	0	0	0	0	0	0	0	0	0	0	0	0	0	0	0	0	0	0	0	0	0	0	0	0	0	0	0	0	0	0	0	0	0	0	0	0	0	0	0	0	0	0	0	0	0	0
ENSG00000121775.17	TMEM39B	3	4	6	5	59	3	9	18	8	23	32	0	2	4	4	5	23	15	13	10	32	1	33	14	21	3	10	13	7	16	2	66	39	11	38	15	8	16	20	10	0	15	13	8	23	5	12	15
ENSG00000266203.1	MIR5585	0	0	0	0	0	0	0	0	0	0	0	0	0	0	0	0	0	0	0	0	0	0	0	0	0	0	0	0	0	0	0	0	0	0	0	0	0	0	0	0	0	0	0	0	0	0	0	0
ENSG00000276493.1	Metazoa_SRP	0	0	2	0	0	0	0	0	0	0	0	1	0	1	0	0	0	0	0	0	0	0	0	0	0	0	0	0	0	0	0	0	0	0	0	0	0	0	0	0	0	0	0	0	0	0	0	0
ENSG00000025800.13	KPNA6	6	112	26	52	151	28	36	38	43	90	48	59	37	49	33	45	43	0	71	45	28	34	56	21	34	29	11	14	9	26	16	53	14	50	63	29	13	54	47	8	23	44	6	42	34	28	65	49
ENSG00000250135.1	RP4-622L5.2	0	0	0	0	0	0	0	0	0	0	0	0	0	0	0	0	0	0	0	0	0	0	0	0	0	0	0	0	0	0	0	0	0	0	0	0	0	0	0	0	0	0	0	0	0	0	0	0
ENSG00000084652.15	TXLNA	35	138	29	24	178	21	36	35	46	64	27	52	32	39	29	24	37	29	53	91	11	37	63	24	54	13	132	6	31	46	34	18	47	56	46	55	25	66	34	19	53	33	21	25	33	35	38	51
ENSG00000160050.14	CCDC28B	4	13	0	0	3	0	1	0	4	15	0	0	1	0	3	0	0	0	6	0	0	1	1	0	2	0	0	0	0	0	0	0	0	1	0	0	1	0	1	2	7	0	0	0	0	0	4	0
ENSG00000224066.1	RP4-622L5.7	0	0	0	0	0	0	0	0	0	0	7	0	0	0	0	0	12	0	0	0	0	0	0	0	0	0	0	0	0	0	0	0	0	0	0	0	0	0	0	0	0	0	0	0	0	1	1	0
ENSG00000160051.11	IQCC	0	0	1	1	4	0	0	0	0	2	0	0	0	2	4	0	0	0	1	0	0	8	0	0	0	1	2	0	0	0	0	0	0	1	0	1	0	2	0	0	0	0	0	0	0	0	0	0
ENSG00000222046.2	DCDC2B	0	0	0	0	0	0	0	0	0	0	0	0	0	0	0	0	0	0	0	0	0	0	0	0	0	0	0	0	0	0	0	0	0	0	0	0	0	0	0	0	0	0	0	0	0	0	0	0
ENSG00000160055.19	TMEM234	31	2	2	0	10	5	3	9	0	0	2	0	4	1	5	4	4	0	6	0	0	2	5	0	0	1	0	3	1	0	2	0	6	0	1	0	3	4	1	0	1	2	0	1	2	0	8	3
ENSG00000084623.11	EIF3I	7	55	14	1	212	25	34	27	16	44	37	22	28	27	20	51	21	2	56	31	6	22	35	14	14	8	16	7	16	34	1	22	0	22	23	11	13	18	18	5	0	19	29	48	44	21	45	46
ENSG00000220785.7	MTMR9LP	9	0	15	23	22	3	4	20	0	1	10	0	3	4	15	0	8	4	7	0	1	6	9	31	14	5	40	7	3	1	0	29	13	0	7	13	1	16	15	4	13	1	5	0	0	2	3	13
ENSG00000183615.5	FAM167B	0	4	0	0	25	0	1	3	1	0	0	0	1	1	5	0	0	0	0	0	0	0	0	0	0	0	9	0	0	0	0	0	0	0	0	1	0	1	6	0	0	0	0	0	0	0	0	0
ENSG00000182866.16	LCK	0	22	3	4	5	4	3	17	21	50	15	22	0	0	0	0	7	0	106	30	4	4	8	16	13	0	11	4	6	39	5	0	7	29	16	6	0	15	13	3	0	0	0	0	0	6	10	8
ENSG00000277617.1	Metazoa_SRP	0	0	0	0	0	0	0	0	0	0	0	0	0	0	0	0	0	0	0	0	0	0	0	0	0	0	0	0	0	0	0	0	0	0	0	0	0	0	0	0	0	0	0	0	0	0	0	0
ENSG00000252450.1	Y_RNA	0	0	0	0	0	0	0	0	0	0	0	0	0	0	0	0	0	0	0	0	0	0	0	0	0	0	0	0	0	0	0	0	0	0	0	0	0	0	0	0	0	0	0	0	0	0	0	0
ENSG00000116478.11	HDAC1	9	99	25	34	191	31	37	20	47	12	4	45	7	42	30	25	23	0	56	17	13	27	5	17	16	10	42	12	6	22	11	12	11	60	45	30	18	58	48	10	40	1	0	21	49	30	46	26
ENSG00000175130.6	MARCKSL1	37	113	67	68	356	88	27	62	163	62	50	72	73	27	100	37	88	41	145	88	80	85	90	78	87	104	42	23	24	67	32	36	63	78	127	84	44	71	123	41	111	34	1	14	11	65	79	96
ENSG00000233775.1	RP4-811H24.9	0	0	0	0	0	0	0	0	0	0	0	0	0	0	0	0	0	0	0	0	0	0	0	0	0	0	0	0	0	0	0	0	0	0	0	0	0	0	0	0	0	0	0	0	0	0	0	0
ENSG00000162526.6	TSSK3	0	0	0	0	0	0	0	0	0	0	0	0	0	0	0	0	0	0	0	0	0	0	0	0	0	0	0	0	0	0	0	0	0	0	0	0	0	0	0	0	0	0	0	0	0	0	0	0
ENSG00000225828.1	FAM229A	9	11	1	3	6	2	8	7	7	10	17	1	12	9	1	1	7	0	8	11	1	3	16	9	0	2	3	1	2	15	0	23	0	0	7	0	2	13	11	0	0	6	0	19	8	2	8	6
ENSG00000160058.18	BSDC1	56	147	24	44	80	20	23	20	23	55	14	26	22	17	23	11	32	6	44	38	26	18	108	23	38	19	23	12	7	17	17	7	77	14	54	37	12	17	30	18	15	17	18	31	44	21	21	14
ENSG00000224333.1	GAPDHP20	0	0	0	0	0	0	0	0	0	0	0	0	0	0	0	0	0	0	0	0	0	0	0	0	0	0	0	0	0	0	0	0	0	0	0	0	0	0	0	0	0	0	0	0	0	0	0	0
ENSG00000270850.1	RP11-395N6.4	0	0	0	0	0	0	0	0	0	0	0	0	0	0	0	0	0	0	0	0	0	0	0	0	0	0	0	0	0	0	0	0	0	0	0	0	0	0	0	0	0	0	0	0	0	0	0	0
ENSG00000229259.1	LRRC37A12P	0	0	0	0	0	0	0	0	0	0	0	0	0	0	0	0	0	0	0	0	0	0	0	0	0	0	0	0	0	0	0	0	0	0	0	0	0	0	0	0	0	0	0	0	0	0	1	0
ENSG00000263529.2	RN7SL122P	0	0	0	0	0	0	0	0	0	0	0	0	0	0	0	0	0	0	0	0	0	0	0	0	0	0	0	0	0	0	0	0	0	0	0	0	0	0	0	0	0	0	0	0	0	0	0	0
ENSG00000254553.1	RP1-27O5.3	0	0	0	0	0	0	0	0	0	0	0	0	0	0	0	0	0	0	0	0	0	0	0	0	0	0	0	0	0	0	0	0	0	0	0	0	0	0	0	0	0	0	0	0	0	0	0	0
ENSG00000273274.1	ZBTB8B	0	2	2	0	1	0	3	1	0	0	0	0	1	0	2	0	0	0	1	2	0	1	0	0	1	0	0	1	1	0	1	0	1	0	0	0	0	1	2	1	0	0	6	0	0	3	0	1
ENSG00000160062.14	ZBTB8A	0	0	0	1	7	0	0	0	0	0	0	26	8	7	3	0	0	0	0	0	0	3	0	3	1	4	0	2	3	0	1	0	0	0	3	6	0	1	1	0	0	0	16	0	3	0	2	1
ENSG00000176261.15	ZBTB8OS	9	69	3	18	92	23	17	21	17	35	3	32	22	15	22	16	6	11	52	1	6	16	19	11	2	11	25	22	13	21	6	15	0	25	19	21	21	28	22	23	14	12	5	25	41	6	24	16
ENSG00000200591.1	Y_RNA	0	0	0	0	0	0	0	0	0	0	0	0	0	0	0	0	0	0	0	0	0	0	0	0	0	0	0	0	0	0	0	0	0	0	0	0	0	0	0	0	0	0	0	0	0	0	0	0
ENSG00000162521.18	RBBP4	98	244	67	71	387	68	74	82	95	120	76	73	71	60	103	29	48	31	173	90	61	92	108	89	68	53	149	61	42	97	35	117	107	54	126	109	60	94	92	58	111	92	121	63	68	41	92	102
ENSG00000162520.14	SYNC	0	4	4	0	7	1	1	3	0	0	2	0	0	0	0	0	3	3	0	0	1	0	0	1	0	0	0	0	1	0	3	0	0	4	11	2	2	2	3	0	0	1	0	1	0	0	3	0
ENSG00000224409.1	RP11-114B7.6	0	0	0	0	0	0	0	0	0	0	0	0	0	0	0	0	0	0	0	0	0	0	0	0	0	0	0	0	0	0	0	0	0	0	0	0	0	0	0	0	0	0	0	0	0	0	1	0
ENSG00000162522.10	KIAA1522	67	116	56	3	271	51	75	60	22	58	10	45	34	30	75	36	10	0	49	2	43	16	32	44	1	17	13	23	6	39	2	0	22	132	122	92	40	64	26	46	78	30	13	94	106	20	56	26
ENSG00000134684.10	YARS	22	116	19	10	250	22	55	31	38	11	26	35	28	26	30	28	7	0	40	90	10	13	11	16	16	25	38	15	20	28	9	14	30	23	37	44	19	48	34	26	16	23	51	10	24	37	37	31
ENSG00000116497.17	S100PBP	5	101	11	21	63	12	11	19	1	15	16	47	12	2	9	5	31	0	26	37	10	5	7	16	29	15	63	15	9	8	8	30	16	24	32	28	12	26	26	14	14	17	36	7	18	4	28	19
ENSG00000160097.15	FNDC5	0	0	1	0	0	0	0	0	0	0	0	0	0	5	0	0	0	0	2	0	0	0	0	0	0	2	0	3	0	0	0	0	0	0	0	1	0	1	1	0	0	0	31	0	0	0	0	0
ENSG00000121905.9	HPCA	0	0	0	0	0	0	0	0	0	0	0	0	0	0	0	0	0	0	0	0	0	0	0	0	0	0	0	0	0	0	0	0	0	0	0	0	0	0	0	0	0	0	0	0	0	0	0	0
ENSG00000121900.18	TMEM54	32	50	38	3	385	47	27	30	24	33	0	27	30	15	37	67	0	0	4	0	9	22	13	10	0	6	5	13	10	19	20	0	13	66	46	60	22	26	30	26	21	22	2	89	153	19	103	14
ENSG00000116514.16	RNF19B	0	0	1	0	14	5	0	2	13	0	0	5	12	0	0	4	0	0	11	8	2	2	0	0	0	0	9	0	1	0	0	0	0	0	0	0	0	6	3	0	0	3	0	0	0	0	5	10
ENSG00000278966.2	RP5-1174N9.2	0	0	0	0	0	0	0	0	0	0	0	0	0	0	0	0	0	0	0	0	0	0	0	0	0	0	0	0	0	0	0	0	0	0	0	0	0	0	0	0	0	0	0	0	0	0	0	0
ENSG00000217644.5	RP4-803A2.1	0	0	0	0	0	0	0	0	0	0	0	0	0	0	0	0	0	0	0	0	0	0	0	0	0	0	0	0	0	0	0	0	0	0	0	0	0	0	0	0	0	0	0	0	0	1	1	0
ENSG00000239670.1	RP4-803A2.2	0	0	0	0	0	0	0	0	0	0	0	0	0	0	0	0	0	0	0	0	0	0	0	0	0	0	0	0	0	0	0	0	0	0	0	0	0	0	0	0	0	0	0	0	0	0	0	0
ENSG00000236065.2	RP1-117O3.2	0	0	0	0	0	0	0	0	0	0	1	0	0	0	0	0	0	0	0	0	0	0	0	0	0	0	0	0	0	0	0	0	0	0	0	0	0	0	0	0	0	0	0	0	0	0	0	0
ENSG00000004455.16	AK2	58	20	14	16	79	25	25	17	14	65	3	16	10	16	17	12	15	18	30	25	21	6	14	9	2	0	0	7	6	21	0	1	15	20	7	2	10	11	17	1	0	8	9	7	16	14	24	29
ENSG00000276645.1	Metazoa_SRP	0	1	0	0	1	0	0	1	0	2	0	0	0	0	0	0	0	0	7	0	0	2	0	0	0	3	0	1	0	0	2	0	12	0	1	1	1	5	0	0	0	0	5	2	6	4	4	0
ENSG00000142920.16	AZIN2	0	8	5	5	16	7	2	0	9	0	0	8	4	3	0	0	26	0	30	0	6	0	5	0	4	0	9	0	1	0	0	0	0	12	4	6	1	5	0	2	0	4	0	0	0	0	2	1
ENSG00000278997.1	RP11-131M11.2	1	0	0	0	6	1	0	0	0	7	0	0	0	0	0	0	0	2	17	6	1	0	0	0	1	0	0	0	0	10	0	0	0	2	0	0	0	0	0	0	0	0	0	0	0	1	0	1
ENSG00000116525.13	TRIM62	12	0	1	0	26	7	6	1	9	19	3	6	6	2	0	6	8	0	2	13	0	0	0	0	0	0	0	0	0	0	7	0	0	16	8	4	3	6	4	20	0	0	10	16	10	5	10	4
ENSG00000279179.1	RP11-131M11.3	0	0	0	0	0	0	0	0	0	0	0	0	0	0	0	0	0	0	0	0	0	0	0	0	0	0	0	0	0	0	0	0	0	0	0	0	0	0	0	0	0	0	0	0	0	0	0	0
ENSG00000160094.14	ZNF362	32	59	13	6	31	17	18	22	5	38	57	26	45	27	37	3	28	3	36	19	10	19	42	38	15	20	38	10	8	24	1	19	34	19	47	26	8	48	23	15	13	30	13	7	43	8	19	18
ENSG00000270115.1	RP11-415J8.7	0	0	0	0	0	0	0	0	0	0	0	0	0	0	0	0	0	0	0	0	0	0	0	0	0	0	0	0	0	0	0	0	0	0	0	0	0	0	0	0	0	0	0	0	0	0	0	0
ENSG00000184389.9	A3GALT2	0	0	0	0	0	0	0	0	0	0	0	0	0	0	0	0	0	0	0	0	0	0	0	0	0	0	0	0	0	0	0	0	0	0	0	0	0	0	0	0	0	0	0	0	0	0	0	0
ENSG00000225313.5	RP11-415J8.3	0	0	0	0	0	0	0	0	0	0	0	0	0	0	0	0	0	0	0	0	0	0	0	0	0	0	0	0	0	0	0	0	0	0	0	0	0	0	0	0	0	0	0	0	0	0	0	0
ENSG00000134686.17	PHC2	23	22	8	17	62	14	14	10	11	20	31	4	19	8	21	14	0	1	41	16	5	10	47	9	30	3	15	0	16	42	5	9	0	7	4	30	7	11	9	10	3	9	21	7	10	11	17	31
ENSG00000222112.1	RN7SKP16	0	0	0	0	0	0	0	0	0	0	0	0	0	0	0	3	0	0	0	0	0	0	0	0	0	0	0	0	0	0	0	0	0	0	0	0	3	0	2	0	0	0	0	0	0	0	0	0
ENSG00000233246.1	RP11-415J8.5	0	0	0	0	0	0	0	0	0	0	0	0	0	0	0	0	0	0	0	0	0	0	0	0	0	0	0	0	0	0	0	0	0	0	0	0	0	0	0	0	0	0	0	0	0	0	0	0
ENSG00000234512.1	TLR12P	0	0	0	0	0	0	0	0	0	0	0	0	0	0	0	0	0	0	0	0	0	0	0	0	0	0	0	0	0	0	0	0	0	0	0	0	0	0	0	0	0	0	0	0	0	0	0	0
ENSG00000121903.14	ZSCAN20	0	0	0	0	5	0	0	0	0	0	0	0	5	0	0	0	0	0	0	0	0	0	0	4	0	0	2	0	0	0	0	0	0	0	0	0	0	0	0	0	0	0	0	1	0	1	0	0
ENSG00000235907.2	RP4-580O19.2	0	5	3	0	47	7	0	4	11	9	3	50	11	10	16	5	16	0	21	40	8	5	22	1	27	16	0	1	6	0	0	0	1	0	34	5	6	5	9	10	42	0	0	2	3	0	2	7
ENSG00000121904.17	CSMD2	0	0	0	3	0	0	0	0	3	5	0	0	0	0	6	0	0	0	0	6	0	1	0	0	3	0	0	0	0	0	0	0	0	0	1	0	1	1	3	0	0	0	0	0	0	0	0	0
ENSG00000227000.2	HSPD1P14	0	0	0	0	0	0	0	0	0	0	0	0	0	0	0	0	0	0	0	0	0	0	0	0	0	0	0	0	0	0	0	0	0	0	0	0	0	0	0	0	0	0	0	0	0	0	0	0
ENSG00000176256.10	HMGB4	0	0	0	0	0	0	0	0	0	0	0	0	0	0	0	0	0	0	0	0	0	0	0	0	0	0	0	0	0	0	0	0	0	0	0	0	0	0	0	0	0	0	0	0	0	0	0	0
ENSG00000231163.5	CSMD2-AS1	0	0	0	0	0	0	0	0	0	0	0	0	0	0	0	0	0	0	0	0	0	0	0	0	0	0	0	0	0	0	0	0	0	0	0	0	0	0	0	0	0	0	0	0	0	0	0	0
ENSG00000201148.1	RNA5SP42	0	0	0	0	0	0	0	0	0	0	0	0	0	0	0	0	0	0	0	0	0	0	0	0	0	0	0	0	0	0	0	0	0	0	0	0	0	0	0	0	0	0	0	0	0	0	0	0
ENSG00000142698.14	C1orf94	0	0	0	0	0	0	0	0	0	0	0	0	0	0	0	0	0	0	0	0	0	2	0	0	0	1	0	0	0	0	0	0	0	0	0	0	0	0	0	0	0	0	0	0	0	0	0	0
ENSG00000270241.1	RP4-657M3.2	0	0	0	0	0	0	0	0	0	0	0	0	0	0	0	0	0	0	0	0	0	0	0	0	0	0	0	0	0	0	0	0	0	0	0	0	0	0	0	0	0	0	0	0	0	0	0	0
ENSG00000207941.1	MIR552	0	0	0	0	0	0	0	0	0	0	0	0	0	0	0	0	0	0	0	0	0	0	0	0	0	0	0	0	0	0	0	0	0	0	0	0	0	0	0	0	0	0	0	0	0	0	0	0
ENSG00000163866.8	SMIM12	0	14	2	8	20	8	10	14	18	5	9	18	6	14	10	4	6	0	51	0	13	3	35	5	13	0	41	2	8	25	5	23	10	24	10	4	8	10	6	3	3	0	10	6	3	4	9	12
ENSG00000189280.3	GJB5	9	51	9	0	113	36	18	11	4	15	6	6	8	0	25	23	0	0	1	0	1	3	14	0	0	1	0	2	1	6	4	0	2	33	31	10	3	16	21	18	7	5	0	7	51	9	18	7
ENSG00000189433.5	GJB4	0	0	0	0	0	0	0	0	0	0	0	0	0	0	0	0	0	0	0	0	0	0	0	0	0	0	0	0	0	0	0	0	0	0	0	0	0	0	0	5	0	0	0	0	0	0	0	0
ENSG00000255811.1	RP1-34M23.5	0	0	0	0	0	0	0	0	0	0	0	0	0	0	0	0	0	0	0	0	0	0	0	0	0	0	0	0	0	0	0	0	0	0	0	0	0	0	0	0	0	0	0	0	0	0	0	0
ENSG00000188910.7	GJB3	34	165	29	0	256	59	38	26	13	21	14	75	18	2	43	101	0	0	0	3	7	3	42	2	0	0	0	10	4	10	26	0	30	80	51	52	24	11	18	28	15	17	1	28	97	21	24	13
ENSG00000187513.8	GJA4	0	6	0	2	34	3	3	3	0	0	0	0	2	5	0	0	0	0	0	0	2	7	8	1	0	0	0	0	0	2	3	0	0	0	3	0	0	1	3	5	0	8	0	0	0	4	3	0
ENSG00000230163.1	RP5-997D16.2	0	0	0	0	0	0	0	0	0	0	0	0	0	0	0	0	0	0	0	0	0	0	0	0	0	0	0	0	0	0	0	0	0	0	0	0	0	0	0	0	0	0	0	0	0	0	0	0
ENSG00000116544.11	DLGAP3	0	0	1	0	1	0	0	1	0	0	0	0	0	0	0	0	0	0	0	1	0	1	0	0	0	0	0	0	0	0	0	0	0	2	0	0	0	4	0	0	0	0	0	0	0	0	0	0
ENSG00000241014.1	RP11-244H3.1	0	1	4	3	0	0	5	1	0	0	0	4	2	10	0	0	0	0	7	0	1	4	0	0	11	0	0	1	1	0	1	0	2	0	7	0	2	2	7	0	0	18	33	2	0	0	1	5
ENSG00000271741.1	RP11-244H3.4	0	0	0	0	0	0	0	0	0	0	0	0	0	0	0	0	0	0	0	0	0	0	0	0	0	0	0	0	0	0	0	0	0	0	0	0	0	0	0	0	0	0	0	0	0	0	0	0
ENSG00000243749.1	TMEM35B	0	0	0	0	0	0	0	0	0	0	0	0	0	0	0	0	0	0	0	0	0	0	0	0	0	0	0	0	0	0	0	0	0	0	0	0	0	0	0	0	0	0	0	0	0	0	0	0
ENSG00000163867.16	ZMYM6	14	102	10	57	38	4	12	7	14	18	31	14	11	7	2	10	18	0	13	20	17	3	13	10	4	9	12	7	7	3	4	10	7	27	22	25	3	10	8	10	5	9	2	11	35	11	15	8
ENSG00000233940.1	RPL12P45	0	0	0	0	0	1	0	0	0	0	0	0	0	0	0	0	0	0	0	0	0	1	0	0	0	0	0	0	0	0	0	0	0	0	0	0	0	0	0	0	0	0	0	0	0	0	0	0
ENSG00000197056.9	ZMYM1	11	9	2	8	15	1	2	0	0	0	2	0	1	2	1	2	8	0	7	0	1	0	4	2	9	5	1	1	0	0	0	0	0	0	13	0	2	4	10	1	0	0	7	2	5	2	4	4
ENSG00000228348.1	EFCAB14P1	0	0	0	0	1	0	0	0	0	0	0	0	0	0	0	0	0	0	2	0	0	0	0	0	0	0	0	0	0	0	0	0	0	0	0	0	0	0	0	0	0	0	0	0	0	2	0	0
ENSG00000116560.10	SFPQ	90	379	135	201	648	154	173	207	246	315	160	87	176	181	282	201	114	47	456	269	133	112	161	141	158	92	299	79	86	94	78	70	97	200	271	136	84	333	218	45	117	95	158	220	331	108	164	228
ENSG00000201868.1	Y_RNA	0	0	0	0	0	0	0	0	7	0	0	0	0	0	0	0	0	0	0	0	0	0	0	0	0	0	0	1	0	0	0	0	0	0	0	0	1	0	1	0	0	0	0	0	0	0	0	0
ENSG00000146463.11	ZMYM4	0	53	12	6	36	9	23	12	19	32	2	4	10	11	20	9	7	5	21	24	6	14	34	29	23	13	30	7	12	13	2	1	17	6	28	33	11	19	30	7	0	0	68	13	29	12	20	24
ENSG00000240374.3	RN7SL503P	0	0	0	0	0	0	0	0	0	0	0	0	0	0	0	0	0	0	0	0	0	0	0	0	1	0	0	0	0	0	0	0	0	0	0	0	0	0	0	0	0	0	0	0	0	0	0	0
ENSG00000201542.1	SNORA62	0	0	0	0	1	0	1	0	0	1	4	0	0	3	14	4	0	0	7	8	0	1	0	2	0	3	0	4	0	0	0	0	0	0	0	0	4	7	1	0	0	0	2	0	0	0	3	3
ENSG00000229994.1	RPL5P4	0	0	0	0	2	0	0	0	1	0	0	1	4	0	0	0	0	0	2	0	0	2	0	1	1	0	0	0	2	0	2	0	0	0	0	0	0	1	1	0	0	0	0	0	2	0	0	2
ENSG00000227409.1	ZMYM4-AS1	0	0	0	0	0	0	0	0	0	0	0	0	0	0	0	0	0	0	0	0	0	0	0	0	0	0	0	0	0	0	0	0	0	0	0	0	0	0	0	0	0	0	0	0	0	0	0	0
ENSG00000278702.1	Metazoa_SRP	0	0	0	0	0	2	1	0	0	0	0	1	0	5	0	0	0	0	10	0	0	0	0	5	1	1	1	0	1	1	1	1	1	0	0	3	1	0	1	1	0	4	3	1	0	0	1	1
ENSG00000142687.17	KIAA0319L	6	32	15	37	75	6	22	16	21	30	13	19	21	12	13	24	21	9	48	34	30	20	40	24	49	28	65	11	3	13	3	0	9	40	56	6	2	48	27	5	21	68	17	9	50	24	29	17
ENSG00000236274.1	RP4-728D4.3	0	0	0	0	0	0	0	0	0	0	0	0	0	0	0	0	0	3	0	0	0	0	0	0	0	0	0	0	0	0	0	0	0	0	0	0	0	0	0	0	0	0	0	0	0	0	0	0
ENSG00000020129.15	NCDN	7	61	0	1	62	0	7	5	5	9	7	6	4	3	6	5	10	10	1	6	0	13	9	2	14	2	17	0	7	0	4	1	4	6	1	3	7	7	13	9	14	22	11	2	11	9	3	7
ENSG00000239636.1	RP4-728D4.2	0	0	0	2	0	0	1	3	1	0	2	0	2	2	0	0	9	0	9	4	3	1	5	0	2	6	2	0	3	0	0	0	0	7	9	1	1	7	0	0	0	0	0	0	4	2	2	4
ENSG00000116819.6	TFAP2E	0	6	0	0	0	6	0	0	3	0	0	0	0	0	0	0	0	0	0	0	0	1	0	2	0	0	0	0	0	0	0	0	0	0	0	0	0	1	0	0	0	0	0	0	0	1	4	0
ENSG00000126067.11	PSMB2	127	178	47	60	593	107	69	53	70	90	77	63	57	59	76	68	23	13	127	122	104	59	100	56	53	32	73	25	41	77	57	59	157	115	90	95	47	77	72	39	5	82	55	57	90	58	123	86
ENSG00000142686.7	C1orf216	0	0	4	3	1	0	1	1	5	1	3	2	1	3	8	1	0	0	1	12	1	1	15	2	10	0	30	0	3	0	5	0	0	0	8	1	1	5	0	0	0	12	2	0	7	3	0	0
ENSG00000092853.13	CLSPN	0	14	0	8	52	0	4	12	0	30	3	0	1	5	2	7	0	2	18	28	6	3	0	6	0	0	0	3	2	1	0	0	0	8	4	3	0	9	4	0	2	1	0	0	3	2	6	0
ENSG00000232335.1	RP11-435D7.3	0	0	0	0	0	0	0	0	0	0	0	0	0	0	0	0	0	0	0	0	0	0	0	0	0	0	0	0	0	0	0	0	0	0	0	0	0	0	0	0	0	0	0	0	0	0	0	0
ENSG00000134698.10	AGO4	56	59	10	6	71	10	10	4	5	25	16	38	20	7	17	9	31	13	48	40	5	21	54	25	23	8	16	9	11	10	10	23	13	35	16	20	8	23	12	26	0	10	4	20	35	11	9	8
ENSG00000092847.11	AGO1	23	110	24	11	126	15	23	20	21	16	14	7	26	21	22	14	39	1	37	31	8	10	18	17	27	10	17	10	24	13	10	22	26	33	31	41	14	34	18	8	30	35	30	34	41	12	46	17
ENSG00000271164.1	RP4-789D17.4	0	0	0	0	0	0	0	0	0	0	0	0	0	0	0	0	0	0	0	0	0	0	0	0	0	0	0	0	0	0	0	0	0	0	0	0	0	0	0	0	0	0	0	0	0	0	0	0
ENSG00000271914.1	RP4-789D17.5	0	0	0	4	0	0	0	0	0	0	0	0	0	0	0	0	0	0	1	0	0	0	0	0	0	0	0	0	0	1	0	0	0	0	0	0	0	0	0	0	0	0	0	0	0	0	0	0
ENSG00000126070.19	AGO3	2	116	6	38	96	23	30	31	24	16	47	64	12	10	16	11	61	24	23	36	17	13	65	27	49	8	44	20	13	26	7	2	5	9	29	15	15	22	19	25	14	58	11	6	12	9	14	38
ENSG00000271554.1	RP4-665N4.8	0	0	0	0	4	0	0	0	0	0	0	0	0	0	0	0	0	0	0	0	0	0	0	5	0	0	0	0	0	0	0	0	0	0	0	0	0	0	0	0	0	0	0	0	0	0	0	0
ENSG00000232862.5	RP4-665N4.4	0	0	0	0	0	0	0	0	0	0	0	0	0	0	3	0	0	0	0	0	0	0	0	0	0	0	0	0	0	0	0	0	0	0	0	0	0	0	0	0	0	0	0	0	0	0	0	0
ENSG00000092850.11	TEKT2	0	0	0	0	0	0	0	0	0	0	0	0	0	0	0	0	0	0	0	0	0	0	0	0	0	0	0	0	0	0	0	0	0	0	0	0	0	0	0	0	0	0	0	0	0	0	0	1
ENSG00000116863.10	ADPRHL2	0	0	8	0	21	0	0	1	17	11	0	3	6	0	8	12	4	0	4	0	3	3	3	8	19	5	0	1	3	0	0	0	0	27	11	2	0	6	1	5	0	0	0	5	0	2	10	4
ENSG00000171812.11	COL8A2	3	4	5	30	71	4	10	4	12	55	15	10	28	7	10	7	4	23	26	5	2	6	31	18	29	9	27	13	2	8	1	17	4	21	10	17	11	11	5	7	0	1	11	1	11	2	7	6
ENSG00000054116.11	TRAPPC3	1	5	0	14	34	13	13	6	3	11	29	16	4	3	18	4	8	0	33	18	4	2	27	2	8	2	21	4	2	2	4	17	31	28	9	22	7	22	11	3	2	0	0	7	25	6	7	4
ENSG00000116871.15	MAP7D1	126	146	36	53	697	146	72	34	67	47	38	123	28	30	62	134	83	25	157	119	46	33	109	47	52	43	141	20	22	56	18	68	121	149	69	60	32	48	51	47	53	66	69	59	140	53	109	46
ENSG00000264592.2	RN7SL131P	0	0	0	1	9	2	0	3	0	0	0	0	3	2	0	2	4	0	7	0	1	0	1	4	0	2	0	3	0	0	0	0	0	0	2	9	0	3	4	0	1	0	0	0	3	4	1	0
ENSG00000054118.13	THRAP3	57	133	69	80	333	67	106	93	110	87	71	44	133	99	171	71	79	20	151	99	79	65	89	91	84	54	126	24	43	93	12	90	43	63	139	149	43	89	95	62	10	91	118	71	80	48	100	127
ENSG00000231849.1	UBE2V2P4	0	0	0	0	0	0	0	0	0	0	0	0	0	0	0	0	0	0	0	0	0	0	0	0	0	0	0	0	0	0	0	0	0	0	0	0	0	0	0	0	0	0	0	0	0	0	0	0
ENSG00000214193.9	SH3D21	11	0	0	0	50	4	3	2	1	0	0	0	0	1	2	14	0	0	0	5	5	3	6	1	3	0	0	0	0	0	0	1	16	5	0	12	2	4	4	0	0	7	0	4	11	1	10	2
ENSG00000142694.6	EVA1B	23	117	15	58	157	31	23	43	29	26	37	39	36	38	54	11	67	23	108	76	24	25	97	50	22	27	125	17	28	21	20	22	51	34	34	51	31	48	33	5	8	46	89	20	16	19	30	45
ENSG00000116883.8	RP11-268J15.5	0	0	0	0	7	10	0	9	0	0	0	5	1	0	0	4	0	0	7	0	1	1	0	3	0	0	0	1	0	0	0	0	0	0	0	0	0	0	0	0	0	0	0	4	2	0	1	0
ENSG00000196182.10	STK40	38	158	10	12	266	43	25	14	25	13	28	19	27	35	37	77	24	6	67	41	18	33	58	14	18	9	16	20	24	53	24	56	28	44	30	20	15	43	25	13	12	50	29	32	40	25	31	40
ENSG00000181817.5	LSM10	0	29	12	2	11	0	4	3	8	19	1	28	2	5	0	11	4	0	3	0	0	7	39	13	18	2	6	1	2	6	0	22	28	0	27	8	0	15	2	1	0	8	1	5	13	1	3	8
ENSG00000222821.1	RNU4-27P	0	0	0	0	0	0	0	0	0	0	0	0	0	0	0	0	0	0	0	0	0	0	0	0	0	0	0	0	0	0	0	0	0	0	0	0	0	0	0	0	0	0	0	0	0	0	0	0
ENSG00000116885.18	OSCP1	14	0	1	0	12	0	6	4	0	0	7	0	3	4	2	0	0	0	0	0	6	0	0	3	6	0	0	0	0	0	2	0	15	0	0	1	0	4	0	0	0	0	0	3	1	0	3	0
ENSG00000201448.1	SNORA63	0	0	0	0	0	0	0	0	0	0	0	0	0	0	0	0	0	0	0	0	0	0	0	0	1	0	0	0	1	0	0	0	0	0	0	0	0	0	0	0	0	0	0	0	0	0	0	0
ENSG00000116898.11	MRPS15	13	5	8	1	8	1	6	0	3	0	2	0	0	1	0	5	0	0	12	0	0	8	0	11	0	0	16	0	2	0	0	4	2	24	0	3	0	3	5	0	0	0	0	1	2	0	11	3
ENSG00000119535.17	CSF3R	0	0	0	3	6	3	3	7	0	0	0	0	0	0	4	0	3	0	0	0	0	1	0	0	2	1	2	3	1	0	0	0	7	0	7	3	1	1	3	3	0	0	0	0	4	4	1	2
ENSG00000230214.1	FTLP18	0	0	0	0	0	0	0	0	0	0	0	0	0	0	0	0	0	0	0	0	0	0	0	0	0	0	0	0	0	0	0	0	0	0	0	0	0	0	0	0	0	0	0	0	0	0	0	0
ENSG00000234481.1	RP4-614N24.1	0	0	0	0	0	0	0	0	0	0	0	0	0	0	0	0	0	0	0	0	0	0	0	0	0	0	0	0	0	0	0	0	0	0	0	0	0	0	0	0	0	0	0	0	0	0	0	0
ENSG00000163873.9	GRIK3	0	0	0	0	2	0	0	0	0	0	0	0	0	2	0	0	0	0	0	0	0	0	0	0	0	0	0	0	0	0	0	0	0	0	0	0	0	0	0	0	0	0	0	0	0	0	0	0
ENSG00000264698.1	MIR4255	0	0	0	0	0	0	0	0	0	0	0	0	0	0	0	0	0	0	0	0	0	0	0	0	0	0	0	0	0	0	0	0	0	0	0	0	0	0	0	0	0	0	0	0	0	0	0	0
ENSG00000207328.1	RNU6-636P	0	0	0	0	0	0	0	0	0	0	0	0	0	0	0	0	0	0	6	0	0	0	0	0	0	0	0	0	0	0	0	0	7	0	0	0	0	0	0	0	0	0	0	0	0	0	0	0
ENSG00000223944.1	RP5-1180C18.1	0	0	0	0	0	0	0	0	0	0	0	0	0	0	0	0	0	0	0	0	0	0	0	0	0	0	0	0	0	0	0	0	0	0	0	0	0	0	0	0	0	0	0	0	0	0	0	0
ENSG00000252368.1	RNA5SP43	0	0	0	0	0	0	0	0	0	0	0	0	0	0	0	0	0	0	0	0	0	0	0	0	0	0	0	0	0	0	0	0	0	0	0	0	0	0	0	0	0	0	0	0	0	0	0	0
ENSG00000230451.2	RPS29P6	0	0	0	0	0	0	0	0	0	0	0	0	0	0	0	0	0	0	0	0	0	0	0	0	0	0	0	0	0	0	0	0	0	0	0	0	0	0	0	0	0	0	0	0	0	0	0	0
ENSG00000233621.1	LINC01137	0	0	0	0	0	0	0	0	1	0	0	0	0	0	0	0	0	0	15	0	0	0	0	0	0	0	0	0	0	0	0	0	0	1	0	0	0	2	0	0	0	0	0	1	0	1	2	0
ENSG00000163874.9	ZC3H12A	3	0	0	0	182	28	13	1	0	17	0	12	17	12	8	32	18	0	19	3	4	12	0	3	1	1	20	0	5	2	5	20	0	5	10	1	4	7	16	4	14	0	0	4	16	12	18	33
ENSG00000163875.15	MEAF6	30	29	14	35	100	33	21	14	27	10	45	58	23	9	36	20	17	0	38	9	12	16	23	23	32	10	42	7	2	30	11	5	1	59	49	21	14	29	18	5	104	14	20	23	34	10	12	20
ENSG00000263675.1	MIR5581	0	0	0	0	0	0	0	0	0	0	0	0	0	0	0	0	0	0	0	0	0	0	0	0	0	0	0	0	0	0	0	0	0	0	0	0	0	0	0	0	0	0	0	0	0	0	0	0
ENSG00000163877.9	SNIP1	23	2	8	8	39	10	9	5	8	37	2	15	6	2	21	6	30	5	38	0	0	3	28	0	3	3	21	6	5	6	6	0	30	1	4	13	7	6	10	2	22	14	2	5	11	5	8	9
ENSG00000232273.1	FTH1P1	11	135	7	47	65	9	16	10	153	57	47	46	7	50	32	19	125	0	186	286	27	14	33	53	36	18	51	17	3	16	0	0	25	42	65	1	8	36	63	0	0	79	100	26	9	15	7	13
ENSG00000237749.4	RP3-423B22.5	23	158	40	87	170	30	69	56	108	186	102	59	64	58	117	52	135	20	307	126	73	94	93	112	113	71	180	38	21	86	20	61	35	113	104	40	29	144	85	33	8	37	69	53	117	42	111	106
ENSG00000163879.10	DNALI1	11	0	1	3	5	0	1	0	0	0	0	0	0	0	0	0	0	0	0	0	0	0	0	0	0	0	0	0	0	0	0	0	0	0	0	0	1	0	0	0	0	0	0	0	0	0	1	0
ENSG00000134697.12	GNL2	17	68	14	6	151	52	33	19	18	23	17	22	19	15	20	52	12	0	52	26	6	16	18	24	0	9	10	16	24	28	24	21	26	22	62	33	23	31	22	18	1	13	17	19	31	17	33	53
ENSG00000169218.13	RSPO1	0	0	5	0	0	0	1	1	0	0	0	0	0	1	1	1	0	0	0	0	1	0	0	5	5	0	0	0	0	8	0	0	0	1	0	0	5	0	0	0	0	5	0	0	0	0	0	4
ENSG00000116922.14	C1orf109	20	1	0	2	19	0	4	2	0	1	0	1	2	16	12	2	10	0	5	7	1	1	11	7	13	6	5	0	1	8	0	0	0	0	2	6	6	9	9	2	0	9	5	4	13	1	1	7
ENSG00000134690.10	CDCA8	6	18	1	0	9	0	1	4	8	0	7	5	8	1	4	10	0	3	16	14	0	2	0	0	9	2	0	0	1	0	1	0	0	24	6	5	6	8	3	0	0	4	7	4	6	1	9	1
ENSG00000183317.16	EPHA10	0	0	0	0	0	0	0	0	0	0	0	0	0	0	0	0	0	0	0	0	0	0	0	0	0	0	0	0	0	0	0	0	0	0	0	0	0	0	0	0	0	0	0	0	0	0	0	0
ENSG00000200421.1	Y_RNA	0	0	0	0	0	0	0	0	0	0	0	0	0	0	0	0	0	0	0	0	0	0	0	0	0	0	0	0	0	0	0	0	0	0	0	0	0	0	0	0	1	0	0	0	0	0	0	0
ENSG00000214141.4	ACTN4P2	0	0	0	0	0	0	0	0	0	0	0	0	0	0	0	0	0	0	0	0	0	0	0	0	0	0	0	0	0	0	2	0	0	0	0	0	0	0	0	0	0	0	0	0	0	0	0	0
ENSG00000227416.2	RP11-109P14.2	0	0	0	0	0	0	0	0	0	0	0	0	0	0	0	0	0	0	0	0	0	0	0	0	0	0	0	0	0	0	0	0	0	0	0	0	0	0	0	0	0	0	0	0	0	0	0	0
ENSG00000185090.14	MANEAL	0	0	0	0	0	0	0	0	0	0	0	0	0	0	0	0	0	0	16	0	0	0	0	0	0	0	0	1	0	1	0	0	0	0	0	0	0	0	0	0	0	0	0	0	0	0	0	0
ENSG00000233728.1	RP11-109P14.9	0	0	0	0	0	0	0	0	0	0	0	0	0	0	0	0	0	0	0	0	0	0	0	0	0	0	0	0	0	0	0	0	0	0	0	0	0	0	0	0	0	0	0	0	0	0	0	0
ENSG00000196449.3	YRDC	0	19	12	3	48	5	13	2	2	11	1	8	4	2	14	9	0	6	2	11	2	6	0	3	1	0	0	2	6	0	1	0	0	5	7	0	2	7	3	0	1	4	0	3	10	2	1	4
ENSG00000197982.13	C1orf122	0	7	6	17	51	6	7	7	12	0	0	11	4	11	11	9	5	0	39	8	3	8	41	5	21	1	15	11	4	7	3	1	3	15	21	2	3	21	10	0	11	5	1	1	4	9	18	11
ENSG00000188786.9	MTF1	11	25	9	4	180	18	14	6	6	7	34	4	6	6	12	24	21	0	15	13	0	19	11	30	5	24	4	7	16	20	6	3	0	12	13	9	4	25	17	0	0	17	1	1	30	4	23	10
ENSG00000235673.1	RP11-109P14.8	0	0	0	0	0	0	0	0	0	0	0	0	0	0	0	0	0	0	0	0	0	0	0	0	0	0	0	0	0	0	0	0	0	0	0	0	0	0	0	0	0	0	0	0	0	0	0	0
ENSG00000230955.1	RP11-109P14.10	0	0	0	0	0	0	0	0	0	0	0	0	0	0	0	0	0	0	0	0	0	0	0	0	0	0	0	0	0	0	0	0	0	0	0	0	0	0	0	0	0	0	0	0	0	0	0	0
ENSG00000204084.12	INPP5B	20	12	5	8	19	12	14	2	10	6	6	25	7	6	18	7	16	2	31	27	4	17	43	24	7	15	27	2	7	0	1	1	12	4	19	11	4	25	27	10	44	10	12	20	10	5	7	24
ENSG00000252448.1	SNORA63	0	0	0	0	0	0	0	0	0	0	0	0	0	0	0	0	0	0	0	0	0	0	0	0	0	0	0	0	0	0	0	0	0	0	0	0	0	0	0	0	0	0	0	0	0	0	0	0
ENSG00000222282.1	RNU6-584P	0	0	0	0	0	0	0	0	0	0	0	0	0	0	0	0	0	0	0	0	0	0	0	0	0	0	0	0	0	0	0	0	0	0	0	0	0	0	1	0	0	0	0	0	0	0	0	0
ENSG00000277168.1	Metazoa_SRP	0	0	0	0	0	0	0	0	0	0	0	0	0	0	0	0	0	0	0	0	0	0	0	0	0	0	0	0	0	0	0	0	0	0	0	0	0	0	0	0	0	0	0	0	0	0	0	0
ENSG00000183431.11	SF3A3	28	34	27	18	152	37	21	22	25	70	59	52	21	30	49	12	46	19	73	61	28	21	49	67	48	7	84	9	20	72	29	17	11	46	64	60	10	25	50	21	25	20	14	23	26	26	36	54
ENSG00000212541.1	RNU6-510P	0	0	0	0	0	0	0	0	0	0	0	0	0	0	0	0	0	0	0	0	0	0	0	0	0	0	0	0	0	0	0	0	0	0	0	0	0	0	0	0	0	0	0	0	0	0	0	0
ENSG00000183386.9	FHL3	7	3	3	1	44	5	1	4	2	0	8	0	8	1	9	1	18	0	11	6	0	4	2	0	0	0	12	3	1	11	0	0	0	2	6	2	1	5	1	0	1	3	0	4	11	3	8	2
ENSG00000183520.11	UTP11	3	51	8	9	119	11	19	16	19	23	26	2	8	14	14	18	12	16	29	28	17	16	41	15	10	15	19	5	23	27	5	15	8	32	37	17	18	20	8	3	0	10	27	6	24	10	23	25
ENSG00000185668.7	POU3F1	16	105	7	0	47	7	29	24	16	60	0	23	1	9	14	18	0	2	0	7	13	8	43	14	8	0	3	9	0	6	7	1	17	71	56	46	21	9	8	23	22	4	0	41	82	11	36	2
ENSG00000224592.5	RP5-884C9.2	0	0	0	0	0	0	0	0	0	0	0	0	0	0	0	0	0	0	0	0	0	0	0	0	0	0	0	0	0	0	0	0	0	0	0	0	0	0	0	0	0	0	0	0	0	0	0	0
ENSG00000223589.2	RP5-884C9.3	0	0	0	0	0	0	0	0	0	0	0	0	0	0	0	0	0	0	0	0	0	0	0	0	0	0	0	0	0	0	0	0	0	0	0	0	0	0	0	0	0	0	0	0	0	0	0	0
ENSG00000265596.1	MIR3659	0	0	0	0	0	0	0	0	0	0	0	0	0	0	0	0	0	0	0	0	0	0	0	0	0	0	0	0	0	0	0	0	0	0	0	0	0	0	0	0	0	0	0	0	0	0	0	0
ENSG00000237290.1	LINC01343	0	0	0	0	0	0	0	0	0	0	0	0	0	0	0	0	0	0	0	0	0	0	0	0	0	0	0	0	0	0	0	0	0	0	0	0	0	0	0	0	0	0	0	0	0	0	0	0
ENSG00000275350.1	RP11-329N22.2	0	0	0	0	0	0	0	0	0	0	0	0	0	0	0	0	0	0	0	0	0	0	0	0	0	0	0	0	0	0	0	0	0	0	0	0	0	0	0	0	0	0	0	0	0	0	0	0
ENSG00000200796.1	RNU6-753P	0	0	0	0	0	0	0	0	0	0	0	0	0	0	0	0	0	0	0	0	0	0	0	0	0	0	0	0	0	0	0	0	0	0	0	0	0	0	0	0	0	0	0	0	0	0	0	0
ENSG00000238063.2	RP11-329N22.1	0	0	0	0	0	0	0	0	0	0	0	0	0	0	0	0	0	0	0	0	0	0	0	0	0	0	0	0	0	0	0	0	0	0	0	0	0	0	0	0	0	0	0	0	0	0	0	0
ENSG00000215895.4	RP11-334L9.1	0	6	11	9	132	53	25	16	14	1	3	6	16	16	32	17	12	13	10	4	19	13	16	31	15	5	28	11	21	8	0	23	8	18	16	9	12	30	51	5	0	4	1	19	15	10	7	19
ENSG00000116954.7	RRAGC	1	18	4	2	106	11	16	21	16	23	7	19	8	22	15	20	0	0	9	6	8	7	24	1	12	3	13	12	10	7	10	42	7	42	25	4	11	7	8	2	4	40	11	8	32	6	16	13
ENSG00000273637.1	RP5-864K19.7	0	0	0	0	0	0	0	0	0	0	0	0	0	0	0	0	0	0	0	0	0	0	0	0	0	0	0	0	0	0	0	0	0	0	0	0	0	0	0	0	0	0	0	0	0	0	0	0
ENSG00000228436.2	RP5-864K19.4	0	0	0	0	0	0	0	0	0	0	1	0	0	2	0	0	0	0	0	0	0	0	0	0	0	0	0	1	0	0	0	0	0	0	0	0	1	2	0	0	0	0	0	0	0	0	0	0
ENSG00000214114.8	MYCBP	21	45	21	8	51	9	12	8	13	10	12	10	10	5	12	4	1	3	17	12	6	5	16	7	17	2	75	0	7	15	8	0	0	13	9	17	7	16	26	13	0	3	0	9	7	11	9	9
ENSG00000274944.4	RP5-864K19.6	0	0	0	0	0	0	0	0	0	0	0	0	0	0	0	0	0	0	0	0	0	0	0	0	0	0	0	0	0	0	0	0	0	0	0	0	0	0	0	0	0	0	0	0	0	0	0	0
ENSG00000131233.9	GJA9	0	0	0	0	0	0	0	0	0	0	0	0	0	0	0	0	0	0	0	0	0	0	0	0	0	0	0	0	0	0	0	0	0	0	0	0	0	0	0	0	0	0	0	0	0	0	0	0
ENSG00000158315.10	RHBDL2	5	8	12	0	30	5	19	5	2	28	0	13	4	2	7	9	0	0	0	0	0	0	0	2	4	0	0	1	0	10	6	0	0	13	22	5	5	5	3	1	3	4	0	18	43	2	17	0
ENSG00000199963.1	RNU6-605P	0	0	1	0	0	0	4	0	0	0	0	0	0	0	0	0	0	0	0	0	0	0	0	0	0	0	0	0	0	0	0	0	0	0	0	0	0	0	1	0	0	0	0	0	0	0	0	0
ENSG00000207466.1	Y_RNA	0	0	0	0	0	0	0	0	0	0	0	0	0	0	0	0	0	0	0	0	0	0	0	0	0	0	0	0	0	0	0	0	0	0	0	0	0	0	0	0	0	0	0	0	0	0	0	0
ENSG00000235549.1	EIF1P2	0	0	0	0	0	0	0	0	0	0	0	0	0	0	0	0	0	0	1	0	0	0	0	0	0	0	0	0	0	0	0	0	0	0	0	0	0	0	0	0	0	0	0	0	0	0	0	0
ENSG00000174574.15	AKIRIN1	7	85	17	4	192	15	11	18	45	17	17	11	15	15	24	19	12	3	113	28	34	21	3	6	40	10	47	19	17	19	19	29	15	21	57	8	9	19	24	27	12	16	25	12	13	16	23	24
ENSG00000168653.10	NDUFS5	33	26	11	13	142	19	18	20	27	48	25	48	18	33	31	36	16	7	96	53	11	49	27	38	24	10	25	22	17	38	13	25	51	42	33	21	15	47	38	2	1	31	12	12	44	25	74	38
ENSG00000127603.23	MACF1	65	369	119	136	704	145	151	134	81	86	102	65	141	86	118	168	109	27	298	143	64	92	133	101	91	48	218	75	71	145	56	113	169	150	196	145	103	113	188	96	172	158	125	125	185	90	182	108
ENSG00000206654.1	RNU6-608P	0	0	0	0	0	0	0	0	0	0	0	0	0	0	0	0	0	0	0	0	0	0	0	0	0	0	0	0	0	0	0	0	0	0	0	0	0	0	0	0	0	0	0	0	0	0	0	0
ENSG00000222378.1	RNA5SP44	0	0	0	0	0	0	0	0	0	0	0	0	0	0	0	0	0	0	0	0	0	0	0	0	0	0	0	0	0	0	0	0	0	0	0	0	0	0	0	0	0	0	0	0	0	0	0	0
ENSG00000270040.1	RP11-416A14.1	0	0	0	0	0	0	0	0	0	6	0	0	0	0	1	0	0	0	0	0	0	0	0	0	0	0	0	0	0	0	0	0	0	0	0	0	0	0	0	0	0	0	0	0	0	0	0	0
ENSG00000226438.1	RP11-420K8.1	0	0	0	0	0	0	0	0	0	0	0	0	0	0	0	0	0	0	0	0	0	0	0	0	0	0	0	0	0	0	0	0	0	0	0	0	0	0	0	0	0	0	0	0	0	0	0	0
ENSG00000217897.2	HSPE1P8	0	0	0	0	0	0	0	0	0	0	0	0	0	0	0	0	0	0	0	0	0	0	0	0	0	0	0	0	0	0	0	0	0	0	0	0	0	0	0	0	0	0	0	0	0	1	0	0
ENSG00000183682.7	BMP8A	0	0	0	0	0	0	0	0	0	0	0	0	0	0	0	0	0	0	0	0	0	0	0	0	0	0	0	0	0	0	0	0	0	0	0	0	0	0	0	0	0	0	0	0	0	0	0	0
ENSG00000237624.1	OXCT2P1	0	0	0	0	0	0	0	0	0	0	0	0	0	0	0	0	0	0	0	0	0	1	0	0	0	0	0	0	0	0	0	0	0	0	0	0	0	0	0	0	0	0	0	0	0	0	0	0
ENSG00000182109.7	RP11-69E11.4	3	57	5	17	34	1	8	7	2	0	5	3	3	9	4	1	5	11	7	5	11	8	0	10	23	0	11	0	2	5	0	7	0	6	20	9	7	10	5	2	0	9	5	0	15	6	6	5
ENSG00000243970.1	PPIEL	0	0	0	0	0	0	0	0	0	0	0	0	0	0	0	0	0	0	0	0	0	0	0	0	0	0	0	0	0	0	0	0	0	0	0	0	0	0	0	0	0	0	0	0	0	0	0	0
ENSG00000090621.13	PABPC4	61	196	49	88	404	60	81	85	101	106	93	79	98	66	110	84	84	57	202	93	99	38	104	55	104	61	144	45	53	47	33	60	69	62	67	69	45	94	78	33	44	114	21	38	105	83	93	94
ENSG00000228060.1	RP11-69E11.8	0	0	0	1	4	0	0	0	0	0	0	0	0	0	0	0	0	0	0	0	0	0	0	0	0	0	0	0	0	0	0	0	0	0	1	0	0	0	1	0	0	0	0	0	0	0	0	0
ENSG00000201457.1	SNORA55	0	0	0	0	0	0	0	0	0	0	0	0	0	0	0	0	0	0	0	0	0	0	0	0	0	0	0	0	0	0	0	0	0	0	0	0	0	0	0	0	0	0	0	0	0	0	0	0
ENSG00000163909.7	HEYL	0	0	1	4	1	5	0	0	0	0	3	0	1	0	0	1	4	0	11	0	0	2	4	5	2	0	0	0	0	0	4	0	14	0	0	0	1	2	3	0	0	6	8	5	0	9	1	5
ENSG00000225903.1	RP1-144F13.3	0	0	0	0	0	0	0	0	0	0	0	0	0	0	0	0	0	0	0	0	0	0	0	0	0	0	0	0	0	0	0	0	0	0	0	0	0	0	0	0	0	0	0	0	0	0	0	0
ENSG00000116981.3	NT5C1A	0	0	0	0	0	0	0	0	0	0	0	0	0	0	0	0	0	0	0	0	0	0	0	0	0	0	0	0	0	0	0	0	0	0	0	0	0	0	0	0	0	0	0	0	0	0	0	0
ENSG00000116983.12	HPCAL4	0	0	0	1	0	0	0	0	0	0	0	0	0	0	0	0	0	0	0	0	0	0	0	0	0	0	0	0	1	0	0	0	0	0	0	0	0	0	0	1	0	0	0	0	0	0	0	0
ENSG00000084072.16	PPIE	0	33	11	17	99	3	5	2	11	9	9	26	11	17	14	5	12	0	18	7	23	10	13	8	2	3	15	8	4	4	7	9	5	2	21	7	14	13	12	2	15	37	0	16	10	8	8	11
ENSG00000225333.6	RP1-144F13.4	0	14	1	20	30	8	0	8	4	0	19	14	7	2	27	6	7	0	1	0	15	1	14	1	2	3	0	2	1	10	0	0	0	10	18	1	1	1	10	1	0	9	0	20	21	2	2	9
ENSG00000252413.1	RNU7-121P	0	0	0	0	0	0	0	0	0	0	0	0	0	0	0	0	0	0	0	0	0	0	0	0	0	0	0	0	0	0	0	0	0	0	0	0	0	0	0	0	0	0	0	0	0	0	0	0
ENSG00000116985.11	BMP8B	0	7	0	0	0	0	0	0	4	0	0	0	0	0	0	0	3	0	27	23	9	8	0	3	0	3	0	0	0	0	0	0	0	0	0	0	0	0	0	0	0	0	0	0	0	0	4	1
ENSG00000198754.5	OXCT2	0	0	0	0	0	0	0	0	0	0	0	5	7	0	0	0	0	0	0	0	0	0	0	0	0	0	0	0	0	0	0	0	0	0	0	0	0	0	0	0	0	0	0	0	0	0	0	0
ENSG00000261798.1	RP1-118J21.25	0	0	0	13	0	0	0	0	0	0	0	0	0	0	1	0	0	0	0	17	0	0	0	0	0	4	0	0	0	0	0	0	0	0	0	0	0	0	0	0	0	0	0	0	0	0	0	0
ENSG00000229213.1	RP1-118J21.24	0	0	0	0	0	0	0	0	0	0	0	0	0	0	0	0	0	0	0	0	0	0	0	0	0	0	0	0	0	0	0	0	0	0	0	0	0	0	0	0	0	0	0	0	0	0	0	0
ENSG00000043514.15	TRIT1	0	19	0	0	9	4	2	0	22	33	0	0	4	1	4	7	0	0	9	0	10	0	3	2	15	8	0	0	0	2	0	0	1	5	0	8	0	4	8	0	2	5	0	20	7	3	2	10
ENSG00000202222.1	Y_RNA	15	22	0	0	10	0	1	0	4	4	4	0	0	0	0	0	0	0	9	0	0	0	0	8	0	6	3	0	3	10	0	0	0	0	0	0	0	3	3	0	0	0	0	0	4	0	0	0
ENSG00000116990.10	MYCL	0	41	0	0	1	0	8	0	7	4	1	3	2	0	0	0	3	6	3	0	0	0	7	4	0	0	2	0	0	0	1	0	0	2	11	8	0	5	4	1	1	0	0	7	12	0	2	4
ENSG00000236546.1	RP1-118J21.5	0	0	0	0	0	0	0	0	0	0	0	0	0	0	0	0	0	0	0	0	0	0	0	0	0	0	0	0	0	0	0	0	0	0	0	0	0	0	0	0	0	0	0	0	0	0	0	0
ENSG00000207356.1	Y_RNA	0	0	0	0	0	0	0	0	2	0	0	0	0	0	0	0	0	0	0	0	0	0	0	0	0	0	0	0	0	0	0	0	0	0	0	0	0	0	0	0	0	0	0	0	0	0	0	0
ENSG00000168389.17	MFSD2A	3	53	19	0	61	11	12	9	0	42	1	4	0	2	11	10	0	0	22	0	0	6	1	2	0	1	21	0	4	0	3	0	0	64	15	23	8	15	7	0	2	0	0	11	29	6	3	7
ENSG00000228477.1	RP3-342P20.2	1	1	1	1	5	0	0	0	0	0	0	0	0	0	1	1	1	0	0	0	0	0	2	2	0	0	0	0	0	0	1	2	0	0	0	4	0	0	0	0	1	0	0	0	0	0	0	0
ENSG00000131236.16	CAP1	128	316	102	99	994	132	87	118	169	161	260	160	128	172	198	122	222	33	540	393	179	217	337	175	243	145	411	75	51	200	65	86	198	203	296	145	72	214	162	50	159	205	140	95	119	106	191	204
ENSG00000131238.16	PPT1	160	126	64	115	409	76	80	80	79	138	97	124	98	59	103	22	211	20	451	339	158	114	127	157	133	79	228	41	41	139	43	149	133	100	102	84	61	109	85	54	17	135	124	55	39	99	97	102
ENSG00000226745.2	RP11-115D7.3	0	0	0	0	0	0	0	0	0	0	0	0	0	0	0	0	0	0	0	0	0	0	0	0	0	0	0	0	0	0	0	0	0	0	0	0	0	0	0	0	0	0	0	0	0	0	0	0
ENSG00000117000.8	RLF	0	38	15	18	70	20	14	2	9	9	37	0	14	13	10	9	34	0	48	27	13	5	11	14	24	7	19	16	11	0	6	3	0	12	8	36	6	13	15	3	0	4	21	10	9	9	9	11
ENSG00000207508.1	RNU6-1237P	0	0	0	0	0	0	0	0	0	0	0	0	0	0	0	0	0	0	0	0	0	0	0	0	0	0	0	0	0	0	0	0	0	0	0	0	0	0	0	0	0	0	0	0	0	0	0	0
ENSG00000188800.5	TMCO2	0	0	0	0	0	0	0	0	0	0	0	0	0	0	0	0	0	0	0	0	0	0	3	0	0	0	0	0	0	0	0	0	0	0	0	0	0	0	0	0	0	0	0	0	0	0	0	0
ENSG00000259943.1	RP1-39G22.7	0	0	0	0	0	0	1	2	0	0	0	0	2	0	0	0	0	0	0	0	0	0	0	0	0	4	38	0	0	0	0	0	0	0	1	0	0	0	0	0	0	0	0	0	0	0	0	1
ENSG00000084073.8	ZMPSTE24	33	31	12	21	115	16	25	15	11	40	5	4	7	28	19	28	5	0	49	32	1	20	61	27	52	10	14	10	14	12	19	30	76	43	19	10	9	13	34	10	8	39	46	19	19	19	25	17
ENSG00000231296.1	RP1-39G22.4	0	0	0	0	0	0	0	0	0	0	0	0	0	0	0	0	0	0	0	0	0	0	0	0	0	0	0	0	0	0	0	0	0	0	0	0	0	0	0	0	0	0	0	0	0	0	0	0
ENSG00000049089.13	COL9A2	0	9	0	1	0	0	0	1	3	0	16	0	4	1	3	0	9	0	15	2	5	4	0	5	0	3	0	3	4	3	0	0	0	0	6	1	0	3	1	0	3	10	0	0	0	2	6	4
ENSG00000227311.3	RP1-228H13.1	0	5	0	0	0	0	0	0	0	0	0	0	0	0	0	0	0	0	0	0	0	1	0	0	0	0	0	0	0	0	0	0	0	0	0	0	0	0	3	0	0	0	0	0	0	0	1	1
ENSG00000084070.11	SMAP2	1	24	14	35	102	9	30	44	77	7	49	57	6	14	39	26	39	10	71	120	39	32	8	12	25	30	99	24	14	37	30	54	26	24	36	22	13	22	40	16	15	24	10	14	35	32	53	40
ENSG00000213172.3	RP1-228H13.2	0	0	0	0	0	0	0	0	0	0	0	0	0	0	0	0	0	0	0	0	0	0	0	1	0	0	0	0	0	0	0	0	0	0	0	0	0	0	1	0	0	0	0	0	0	0	0	0
ENSG00000187801.14	ZFP69B	0	0	2	0	0	0	0	0	0	0	0	0	0	0	0	0	0	7	0	0	0	0	0	0	0	0	0	0	1	0	0	0	0	0	2	2	0	3	0	0	0	0	0	0	0	0	1	4
ENSG00000260920.2	RP1-228H13.5	0	0	0	0	0	0	0	1	5	0	0	0	0	0	0	1	0	0	0	0	0	0	0	2	0	3	0	0	1	0	0	0	0	0	0	0	0	0	1	0	0	0	0	0	0	4	2	3
ENSG00000279667.1	RP11-656D10.7	0	0	0	0	0	0	0	0	0	0	0	0	0	0	0	0	0	0	0	0	0	0	0	0	0	0	0	0	0	0	0	0	0	0	0	0	0	0	0	0	0	0	0	0	0	0	0	0
ENSG00000187815.9	ZFP69	0	0	4	2	7	0	3	3	0	6	0	0	0	1	5	0	0	0	0	0	0	0	0	4	0	0	13	4	0	0	0	2	0	0	0	1	0	0	2	0	0	0	0	0	0	0	0	7
ENSG00000238287.1	RP11-656D10.3	0	0	8	0	1	0	1	0	0	0	0	0	0	0	0	0	3	0	4	4	0	0	0	0	0	0	0	1	0	0	1	0	0	0	0	2	0	0	0	0	0	0	0	0	0	2	0	1
ENSG00000164002.11	EXO5	0	0	1	11	8	0	0	3	10	2	0	1	2	0	0	1	1	0	3	4	0	2	0	6	0	0	0	3	0	9	0	3	0	0	14	0	4	1	1	0	0	2	2	0	0	4	11	0
ENSG00000227278.1	RP11-656D10.5	0	0	0	0	0	0	0	0	0	0	0	0	0	0	0	0	0	0	0	0	0	0	0	0	0	0	0	0	0	0	1	0	0	0	0	0	0	0	0	0	0	0	0	0	0	0	0	0
ENSG00000238186.1	RP11-656D10.6	0	0	0	0	0	0	0	0	0	0	0	0	0	0	0	0	0	0	0	0	0	0	0	0	0	0	0	0	0	0	0	0	0	0	0	0	0	0	0	0	0	0	7	0	0	0	0	0
ENSG00000117010.15	ZNF684	0	48	1	21	5	9	4	2	9	3	13	0	2	4	1	4	0	0	8	22	2	4	4	3	12	0	4	3	0	10	0	0	19	3	14	5	1	3	6	0	0	0	1	1	3	2	2	6
ENSG00000236505.1	RP1-63P18.2	0	0	0	0	0	0	0	0	0	0	0	0	0	0	0	0	0	0	0	0	0	0	0	0	0	0	0	0	0	0	0	0	0	0	0	0	0	0	0	0	0	0	0	0	0	0	0	0
ENSG00000233910.1	GTF2F2P2	0	0	0	0	0	0	0	0	0	0	0	0	0	0	0	0	0	0	0	0	0	0	0	0	0	0	0	0	0	0	0	0	0	0	0	0	0	0	0	0	0	0	0	0	0	0	0	0
ENSG00000117016.9	RIMS3	6	30	2	0	7	3	5	0	7	0	2	0	0	1	2	2	10	0	0	0	0	0	0	1	0	1	1	0	1	0	0	0	0	3	19	2	3	0	1	7	0	2	0	2	3	0	3	8
ENSG00000237899.1	RP4-739H11.3	0	0	0	0	0	0	0	0	0	0	0	0	0	0	0	0	0	0	0	0	0	0	0	0	0	0	0	0	0	0	0	0	0	0	0	0	0	0	0	0	0	0	0	0	0	0	0	0
ENSG00000272145.1	NFYC-AS1	0	0	0	0	0	0	0	0	0	0	0	0	0	0	1	0	0	0	0	0	0	1	0	0	2	0	0	0	0	0	0	0	0	0	0	0	0	0	2	0	0	0	0	0	0	0	0	0
ENSG00000066136.20	NFYC	23	88	9	16	67	14	12	16	2	3	17	6	11	6	14	12	11	9	29	8	16	9	16	5	8	2	50	5	10	39	10	28	25	10	10	12	11	15	17	11	0	4	5	9	17	18	23	12
ENSG00000198974.3	MIR30E	0	0	0	0	0	0	0	0	0	0	0	0	0	0	0	0	0	0	0	0	0	0	0	0	0	0	0	0	0	0	0	0	0	0	0	0	0	0	0	0	0	0	0	0	0	0	0	0
ENSG00000207962.1	MIR30C1	0	0	0	0	0	0	0	0	0	0	0	0	0	0	0	0	0	0	0	0	0	0	0	0	0	0	0	0	0	0	0	0	0	0	0	0	0	0	0	0	0	0	0	0	0	0	0	0
ENSG00000117013.14	KCNQ4	0	0	1	0	1	0	0	0	0	0	0	0	0	0	0	2	0	0	2	0	0	0	0	0	0	0	0	0	0	0	0	0	0	0	3	0	0	0	0	2	0	0	0	0	0	0	0	0
ENSG00000264582.2	RN7SL326P	0	0	0	0	0	0	0	0	0	0	0	0	0	0	0	0	0	0	0	0	0	0	0	0	0	0	0	0	0	0	0	0	0	0	0	0	0	0	0	0	0	0	0	0	0	0	0	0
ENSG00000179862.6	CITED4	9	2	8	0	25	19	2	5	0	1	0	0	5	6	7	31	0	0	4	0	0	1	0	1	0	0	17	0	0	0	0	0	0	5	15	1	3	1	12	0	0	0	0	16	20	7	25	3
ENSG00000229528.1	RP5-1066H13.4	0	0	0	0	0	0	0	0	0	0	0	0	0	0	0	0	0	0	0	0	0	0	0	0	0	0	0	0	0	0	0	0	0	0	0	0	0	0	0	0	0	0	0	0	0	0	0	0
ENSG00000228940.1	RP11-348A7.1	0	1	0	0	0	1	0	0	0	0	0	0	0	0	0	0	0	0	0	0	0	0	0	0	0	0	0	0	0	0	0	0	0	0	0	0	0	1	0	0	0	0	0	0	0	0	0	0
ENSG00000233118.2	UBE2V1P8	0	0	0	0	0	0	0	0	0	0	0	0	0	0	0	0	0	0	0	0	0	0	0	0	0	0	0	0	0	0	0	0	0	0	0	0	0	0	0	0	0	0	0	0	0	0	0	0
ENSG00000171793.13	CTPS1	0	0	3	10	63	1	0	2	8	0	0	16	0	0	0	7	0	0	15	1	15	5	7	4	0	0	0	3	2	0	0	0	0	11	0	0	4	10	0	0	0	0	0	1	7	4	3	1
ENSG00000281207.1	SLFNL1-AS1	0	0	0	0	0	0	0	0	0	0	0	0	0	1	0	0	0	0	0	0	0	1	0	0	0	0	0	0	0	0	0	0	0	0	0	0	0	1	1	0	0	0	0	0	0	1	0	0
ENSG00000171790.15	SLFNL1	0	0	0	0	0	0	0	0	0	0	0	0	0	0	4	0	0	0	0	0	0	0	0	0	0	0	0	0	0	0	0	0	0	0	0	0	0	0	0	0	0	0	0	0	0	0	0	0
ENSG00000010803.16	SCMH1	0	0	1	5	37	0	0	8	9	0	0	0	3	3	7	7	6	4	12	0	0	1	0	0	0	0	6	0	0	0	0	0	0	0	0	8	0	2	4	0	0	2	0	2	1	0	4	1
ENSG00000215893.3	RPL23AP17	0	0	0	0	0	0	0	0	0	0	0	0	0	0	0	0	1	0	0	0	0	0	0	0	0	0	0	0	0	0	0	0	0	0	0	0	0	0	0	0	0	0	0	0	0	0	0	0
ENSG00000235358.1	RP11-399E6.1	0	0	0	0	0	0	0	0	0	0	0	0	0	0	0	0	0	0	0	0	0	0	0	0	0	0	0	0	0	0	0	0	0	0	0	0	0	0	0	0	1	0	0	0	0	0	0	0
ENSG00000213987.4	RP11-399E6.2	0	0	0	0	0	0	0	0	0	0	0	0	0	0	0	0	0	0	0	0	0	0	0	0	0	0	0	0	0	0	0	0	0	0	0	0	0	0	0	0	0	0	0	0	0	0	0	0
ENSG00000204060.6	FOXO6	0	0	0	0	0	0	0	1	0	0	0	0	4	0	0	0	0	0	0	0	0	3	0	0	1	0	0	0	0	0	0	0	0	0	0	0	0	3	0	0	0	3	0	2	0	0	0	0
ENSG00000229901.1	RP11-399E6.4	0	0	0	0	0	0	0	0	0	0	0	0	0	0	0	0	0	0	0	0	0	0	0	0	0	0	0	0	0	0	0	0	0	0	0	0	0	2	0	0	0	0	9	0	0	0	0	0
ENSG00000252563.1	RNA5SP45	0	0	0	0	0	0	0	0	0	0	0	0	0	0	0	0	0	0	0	0	0	0	0	0	0	0	0	0	0	0	0	0	0	0	0	0	0	0	0	0	0	0	0	0	0	0	0	0
ENSG00000127129.9	EDN2	0	0	1	0	0	0	0	0	0	0	0	0	0	0	5	0	0	0	0	3	0	0	0	0	0	0	0	0	0	0	0	0	0	0	0	0	0	0	0	0	0	0	0	0	0	0	0	0
ENSG00000127124.14	HIVEP3	0	0	37	5	52	1	22	22	40	28	20	8	4	14	32	25	16	0	68	30	12	10	46	5	13	6	50	19	11	21	13	2	0	27	18	64	25	19	9	11	13	31	0	13	20	7	12	25
ENSG00000230881.1	RP11-486B10.3	0	0	0	0	0	0	0	0	0	0	0	0	0	0	0	0	0	0	0	0	0	0	0	0	0	0	0	0	0	0	0	0	0	0	0	0	0	0	0	0	0	0	0	0	0	0	0	0
ENSG00000230638.4	RP11-486B10.4	0	0	0	0	0	0	0	0	0	0	0	0	2	0	0	0	0	0	0	0	0	0	0	0	0	0	0	0	0	0	0	0	0	0	0	6	0	3	1	0	0	0	0	0	0	2	0	1
ENSG00000227538.1	HNRNPFP1	0	0	0	0	0	0	0	0	0	0	0	0	0	0	0	0	0	0	0	0	0	0	0	0	0	0	0	0	0	0	0	0	0	0	0	0	0	0	0	0	0	0	0	1	0	0	0	0
ENSG00000228776.2	RP11-319C21.1	0	0	0	0	0	0	0	0	0	0	0	0	0	0	0	0	0	0	0	0	0	0	0	0	0	0	0	0	0	0	0	0	0	0	0	0	0	0	0	0	0	0	0	0	0	0	0	0
ENSG00000044012.3	GUCA2B	0	0	1	0	0	0	0	0	0	0	0	0	0	0	0	0	1	0	0	0	0	0	0	0	0	0	0	0	0	0	0	0	0	0	0	0	0	0	0	0	0	0	0	0	0	0	0	0
ENSG00000197273.3	GUCA2A	0	0	0	0	0	0	0	0	0	0	0	0	0	0	0	0	0	0	0	0	0	0	0	0	0	0	0	0	0	0	0	0	0	0	0	0	0	0	0	0	0	0	0	0	0	0	0	0
ENSG00000198815.8	FOXJ3	3	94	9	7	35	18	11	22	17	40	40	15	17	39	28	2	9	0	67	7	15	20	62	9	21	15	35	12	13	12	10	7	14	18	8	12	9	15	11	10	7	59	6	9	12	5	28	16
ENSG00000227527.2	RP11-223A3.1	0	0	0	0	0	0	0	0	0	0	0	0	0	0	0	0	0	0	0	0	0	0	0	0	0	0	0	0	0	0	0	0	0	0	0	0	0	0	0	0	0	0	0	0	0	0	0	0
ENSG00000177181.14	RIMKLA	0	0	0	0	0	5	0	0	0	0	0	0	0	0	0	0	0	0	0	8	1	6	1	0	0	0	0	0	0	0	0	0	0	0	0	0	0	1	0	0	0	0	0	0	0	1	1	0
ENSG00000235002.1	RP11-157D18.2	0	0	0	0	0	0	0	0	0	0	0	0	0	0	0	0	0	0	0	0	0	0	0	0	0	0	0	0	0	0	0	0	0	0	0	0	0	0	0	0	0	0	0	0	0	0	0	0
ENSG00000066185.12	ZMYND12	0	3	0	0	0	0	2	0	0	0	12	0	2	0	0	0	0	0	0	0	0	0	0	0	0	0	0	0	0	0	0	0	0	0	0	0	0	0	0	0	0	0	0	0	3	0	0	0
ENSG00000127125.8	PPCS	42	126	49	58	191	36	59	70	57	69	44	87	45	25	54	28	50	18	71	105	18	29	104	35	36	20	96	22	27	23	20	75	41	52	118	70	23	104	51	23	12	53	32	76	62	23	88	40
ENSG00000186409.14	CCDC30	3	4	3	0	3	2	3	0	0	1	5	0	4	0	2	0	0	0	1	0	0	0	0	0	0	2	0	2	5	0	0	0	0	0	2	0	0	2	11	0	0	5	0	0	0	1	0	0
ENSG00000230116.1	RP11-163G10.2	0	0	0	0	0	0	0	0	0	0	0	0	0	0	0	0	0	0	0	0	0	0	0	0	0	0	0	0	0	0	0	0	0	0	0	0	0	0	0	0	0	0	0	0	0	0	0	0
ENSG00000236876.3	TMSB4XP1	1	49	19	64	83	30	34	27	16	12	25	24	39	22	25	13	47	46	83	15	18	20	8	29	26	5	31	37	76	98	39	17	16	19	47	24	27	29	55	56	21	3	30	7	11	25	33	57
ENSG00000200254.1	RNU6-536P	0	0	1	0	0	0	0	0	0	0	0	0	0	0	1	0	0	0	0	3	0	0	0	0	0	0	3	0	0	0	0	0	0	0	0	0	0	0	0	3	0	0	0	1	0	0	0	0
ENSG00000236180.2	RP11-163G10.4	0	0	0	0	0	0	0	0	0	0	0	0	0	0	0	0	0	0	0	0	0	0	0	0	0	0	0	0	0	0	0	0	0	0	0	0	0	0	0	0	0	0	0	0	0	0	0	0
ENSG00000171960.10	PPIH	23	19	10	19	96	11	22	13	19	16	20	27	14	26	9	7	23	2	33	22	17	30	10	11	5	13	25	10	13	19	5	23	42	8	19	44	8	10	18	7	12	21	15	11	23	10	25	19
ENSG00000234917.2	RP5-994D16.3	0	0	0	8	4	0	0	0	0	4	0	6	0	0	0	0	0	0	0	0	0	0	0	0	0	0	0	0	0	0	0	0	0	0	0	0	0	4	0	0	0	0	0	0	4	0	0	0
ENSG00000065978.18	YBX1	63	33	10	33	140	16	27	29	15	13	8	32	25	15	31	26	34	2	17	36	8	19	68	27	15	4	48	11	14	34	12	33	33	15	12	15	20	24	20	16	19	8	2	8	49	17	17	15
ENSG00000164007.10	CLDN19	0	0	0	0	0	0	0	0	0	0	0	0	0	0	0	0	0	0	0	0	0	0	0	0	1	0	0	0	0	0	0	0	0	0	0	0	0	0	0	0	0	0	0	0	0	0	0	0
ENSG00000117385.15	P3H1	5	17	2	14	48	2	7	3	5	0	8	5	18	20	8	2	8	2	28	20	0	14	32	10	13	15	26	10	11	0	0	5	10	1	13	2	13	17	8	0	0	4	18	12	7	12	14	4
ENSG00000164008.14	C1orf50	0	0	0	0	4	0	0	1	2	0	0	0	0	0	1	4	0	0	0	0	0	0	0	6	0	1	0	0	0	0	0	0	0	0	0	0	0	0	1	0	0	0	0	0	3	2	5	5
ENSG00000283580.1	RP5-994D16.12	0	0	0	0	0	0	0	0	0	0	0	0	0	0	0	0	0	0	0	0	0	0	0	0	0	0	0	0	0	0	0	0	0	0	0	0	0	0	0	0	0	0	0	0	0	0	0	0
ENSG00000228452.1	RP5-994D16.9	0	0	0	0	0	0	0	0	0	0	0	0	0	0	0	0	0	0	0	0	0	0	0	0	0	0	0	0	0	0	0	0	0	0	0	0	0	0	0	0	0	0	0	0	0	0	0	0
ENSG00000274386.5	RP5-994D16.11	0	0	0	0	1	0	1	0	4	0	0	0	0	0	0	0	0	0	0	0	0	0	0	0	0	0	0	0	0	7	0	15	0	0	0	8	0	0	0	0	0	0	0	0	0	2	0	3
ENSG00000177868.11	SVBP	0	12	0	7	57	0	5	0	10	19	1	4	8	2	22	2	8	0	11	21	7	4	3	8	1	0	19	8	4	1	4	9	23	8	5	16	4	9	8	5	0	8	45	6	0	5	4	3
ENSG00000164010.13	ERMAP	0	48	4	6	29	0	1	5	8	8	0	12	4	14	8	3	7	7	38	8	11	4	16	22	16	2	6	5	3	65	1	1	0	1	11	7	4	4	5	0	0	9	52	8	5	5	10	5
ENSG00000228192.7	RP11-342M1.3	0	0	0	0	0	0	0	0	0	0	0	0	0	0	0	0	0	0	5	0	0	0	3	0	0	0	0	0	0	0	0	0	0	0	0	0	0	0	0	0	0	0	0	0	0	0	0	2
ENSG00000164011.17	ZNF691	0	0	0	0	0	0	9	0	0	0	0	0	0	0	0	1	0	0	0	0	2	0	0	3	0	0	3	0	0	0	0	0	0	0	0	7	1	1	0	0	0	7	0	5	1	0	1	0
ENSG00000233708.1	RP11-342M1.7	0	0	0	0	0	0	0	0	0	0	0	0	0	0	0	0	0	0	0	0	0	0	0	0	0	0	0	0	0	0	0	0	0	0	0	0	0	0	0	0	0	0	0	0	0	0	0	0
ENSG00000237090.1	RP11-342M1.6	0	0	0	0	0	0	0	0	0	0	0	0	0	0	0	0	0	0	0	0	0	0	0	0	0	0	0	0	0	0	0	0	0	0	0	0	0	0	0	0	0	0	0	0	0	0	0	0
ENSG00000225099.1	ATP6V1E1P1	0	0	3	2	23	12	0	3	0	1	0	0	4	0	4	4	9	0	3	12	0	0	2	3	0	8	1	0	1	1	0	0	3	0	2	3	4	5	0	2	12	3	5	0	0	2	6	1
ENSG00000117394.19	SLC2A1	113	130	78	17	644	105	136	68	72	74	89	123	56	56	90	108	75	44	136	78	47	72	144	49	36	14	105	27	33	116	32	45	91	197	193	176	59	78	57	64	51	154	31	83	197	72	136	99
ENSG00000227533.5	SLC2A1-AS1	0	2	8	2	0	0	0	1	0	0	0	2	1	0	3	0	0	0	0	0	0	0	17	5	6	6	1	0	0	0	0	0	0	2	1	0	1	6	2	0	0	7	0	6	8	3	2	2
ENSG00000207256.1	RNU6-880P	0	0	0	0	0	0	0	1	0	0	0	0	0	0	0	0	0	0	0	0	0	0	10	0	0	0	0	1	0	0	0	0	0	1	0	0	0	0	0	0	0	0	0	0	0	0	1	0
ENSG00000283136.1	U6	0	0	0	0	0	0	0	0	0	0	0	0	0	0	0	0	0	0	0	0	0	0	0	0	0	0	0	0	0	0	0	0	0	0	0	0	0	0	0	0	0	0	0	0	0	0	0	0
ENSG00000277513.1	RP3-393B19.1	0	0	0	0	0	0	0	0	0	0	0	0	0	0	0	0	0	0	0	0	0	0	0	0	0	0	0	0	0	0	0	0	0	0	0	0	0	0	0	0	0	0	0	0	0	0	0	0
ENSG00000186973.10	FAM183A	0	0	0	0	0	0	0	0	0	0	0	0	0	0	0	0	0	0	0	0	0	0	0	0	0	0	0	0	0	0	0	0	0	0	0	0	0	0	0	0	0	0	0	0	0	0	0	0
ENSG00000117395.11	EBNA1BP2	18	75	19	0	306	46	28	33	26	9	6	31	11	34	32	54	14	12	17	38	16	14	19	29	3	17	41	17	22	28	24	26	36	82	33	10	16	43	26	29	8	7	6	9	30	16	37	18
ENSG00000243710.7	CFAP57	0	0	1	0	0	0	0	0	1	0	0	0	0	1	0	0	0	0	0	0	1	0	0	1	0	0	0	0	0	0	0	0	0	0	4	3	0	4	0	0	0	2	0	0	0	0	1	0
ENSG00000199240.1	RNA5SP46	0	0	0	0	0	0	0	0	0	0	0	0	0	0	0	0	0	0	0	0	0	0	0	0	0	0	0	0	0	0	0	0	0	0	0	0	0	0	0	0	0	0	0	0	0	0	0	0
ENSG00000179178.10	TMEM125	0	0	0	0	5	0	4	2	0	0	18	0	0	0	0	1	0	0	0	0	0	0	0	0	0	0	0	0	0	0	0	0	0	7	0	0	4	0	0	0	0	0	0	8	1	3	4	0
ENSG00000253313.5	C1orf210	0	1	2	0	10	0	1	1	0	0	0	0	1	0	0	5	0	0	0	0	0	0	0	0	0	0	0	0	0	0	0	0	0	0	0	1	0	4	0	0	0	7	0	17	5	0	5	0
ENSG00000066056.13	TIE1	1	26	3	6	10	1	3	2	11	17	15	0	7	4	2	1	19	0	24	6	4	4	7	25	25	12	23	6	2	0	3	29	11	0	24	4	3	20	9	15	0	9	12	0	3	3	5	12
ENSG00000117400.15	MPL	0	0	0	0	0	0	0	0	0	0	0	0	0	0	0	0	0	0	0	0	0	0	0	0	0	0	0	0	0	0	0	0	0	0	0	0	0	0	0	0	0	0	0	0	0	0	0	0
ENSG00000234694.1	RP1-92O14.3	0	0	1	0	1	0	0	2	0	0	0	0	0	0	0	0	0	0	0	0	0	0	0	0	0	0	0	0	1	0	0	0	0	0	0	0	0	0	0	0	0	0	4	0	6	0	0	0
ENSG00000117399.13	CDC20	0	0	0	0	0	0	0	2	0	1	0	0	0	0	0	0	0	0	0	0	0	0	0	0	0	0	0	0	0	0	0	0	0	0	0	0	0	0	0	0	0	0	3	0	0	1	0	0
ENSG00000066322.13	ELOVL1	21	72	9	0	149	16	26	11	8	8	7	31	2	12	36	42	14	0	22	14	13	13	17	26	5	9	25	7	2	3	3	14	10	28	28	20	5	20	17	1	0	21	3	33	62	9	25	17
ENSG00000159479.16	MED8	24	37	32	40	222	42	37	35	25	26	12	15	14	35	39	34	80	13	37	43	14	10	73	27	29	17	49	19	15	29	17	18	13	42	42	26	34	21	24	23	11	9	39	28	32	22	67	42
ENSG00000229431.1	RP1-92O14.6	0	0	0	0	0	0	0	0	0	0	0	0	0	0	0	0	0	0	0	0	0	0	0	0	0	0	0	0	0	0	0	0	0	0	0	0	0	0	0	0	0	0	0	0	0	0	0	0
ENSG00000198198.14	SZT2	0	0	5	0	3	2	1	5	0	0	0	1	0	5	0	2	1	0	22	3	6	2	0	1	2	3	0	5	2	0	0	0	0	0	4	0	1	9	0	4	0	0	1	1	0	0	0	3
ENSG00000229372.1	SZT2-AS1	0	0	0	0	0	0	0	0	0	0	0	0	0	0	0	0	0	0	0	0	0	0	0	0	0	0	0	0	0	0	0	0	0	0	0	0	0	0	0	0	0	0	0	0	0	0	0	0
ENSG00000274975.1	MIR6735	0	0	0	0	0	0	0	0	0	0	0	0	0	0	0	0	0	0	0	0	0	0	0	0	0	0	0	0	0	0	0	0	0	0	0	0	0	0	0	0	0	0	0	0	0	0	0	0
ENSG00000178922.16	HYI	8	52	7	21	49	2	12	7	2	0	31	11	11	5	2	4	0	2	13	8	2	6	12	7	7	6	39	5	6	3	2	0	0	7	5	6	1	15	17	8	0	10	3	1	5	9	13	16
ENSG00000229348.1	HYI-AS1	0	11	0	0	0	0	0	0	0	0	0	0	0	0	0	0	0	0	0	0	0	0	0	0	0	0	0	0	0	0	0	0	0	0	0	0	0	0	0	0	0	0	0	0	0	0	0	0
ENSG00000142949.16	PTPRF	68	256	117	8	228	36	143	142	56	89	108	155	145	41	117	141	3	0	128	4	51	68	165	42	2	35	8	35	19	61	42	0	53	305	226	181	112	169	98	187	145	230	55	222	221	76	221	66
ENSG00000066135.12	KDM4A	15	57	12	17	81	12	23	9	5	19	18	11	15	15	15	5	10	2	27	7	13	7	45	10	15	7	40	12	7	0	6	49	11	5	13	32	3	27	31	13	7	16	52	14	31	12	17	16
ENSG00000236200.5	KDM4A-AS1	0	0	0	0	0	0	0	0	0	0	0	0	0	0	5	0	0	0	0	0	0	0	0	5	0	0	0	3	0	0	0	0	0	0	0	4	0	0	0	0	0	0	0	0	0	5	0	0
ENSG00000126091.19	ST3GAL3	0	0	1	0	7	0	3	3	1	0	0	0	0	1	0	0	5	0	0	0	0	2	0	4	7	0	4	0	0	1	1	0	20	0	2	7	0	7	0	0	0	3	0	0	0	0	0	0
ENSG00000229444.1	RP11-184I16.4	0	3	0	0	0	0	0	0	0	0	0	0	0	0	0	0	0	0	0	0	0	0	0	0	0	0	0	0	0	0	0	0	0	0	0	0	0	0	0	0	0	0	0	0	0	0	0	1
ENSG00000283414.1	U6	0	0	0	0	0	0	0	0	0	0	0	0	0	0	0	0	0	0	0	0	0	0	0	4	0	0	0	0	0	0	0	0	0	0	0	0	0	0	0	0	0	0	0	0	0	0	0	0
ENSG00000233674.2	RP11-184I16.3	0	0	0	0	0	0	0	0	0	0	0	0	0	0	0	0	0	0	0	0	0	0	0	0	0	0	0	0	0	0	0	0	0	0	0	0	0	0	0	0	0	0	0	0	0	0	0	0
ENSG00000283477.1	MIR6079	0	0	0	0	0	0	0	0	0	0	0	0	0	0	0	0	0	0	0	0	0	0	0	0	0	0	0	0	0	0	0	0	0	0	0	0	0	0	0	0	0	0	0	0	0	0	0	0
ENSG00000224751.2	SHMT1P1	0	0	0	0	0	0	0	0	0	0	0	0	0	0	0	0	0	0	0	0	0	0	0	0	0	0	0	0	0	0	0	0	0	0	0	0	0	0	0	0	0	0	0	0	0	0	0	0
ENSG00000117407.16	ARTN	0	0	0	0	0	0	0	0	0	0	1	0	1	0	0	0	0	0	0	0	0	0	1	0	0	0	0	0	0	0	0	0	0	0	3	0	0	0	0	0	0	0	0	0	0	1	0	0
ENSG00000237950.1	RP11-7O11.3	0	0	0	0	0	0	0	0	0	0	0	0	0	0	0	1	0	0	0	0	0	3	0	0	0	0	0	0	0	0	0	0	0	0	0	0	0	0	0	0	0	0	0	0	0	0	0	1
ENSG00000117408.10	IPO13	12	27	5	0	43	13	7	5	5	0	3	4	4	3	1	12	0	0	2	1	0	2	7	0	0	2	12	1	3	2	9	14	7	9	10	2	3	9	7	1	5	7	0	1	5	1	4	8
ENSG00000132768.13	DPH2	1	17	6	29	51	7	12	4	9	12	3	11	8	7	17	25	1	0	12	0	6	6	6	0	0	2	21	3	7	2	7	25	13	8	17	9	1	11	5	8	0	7	1	3	6	3	18	11
ENSG00000117410.13	ATP6V0B	26	24	20	51	332	57	41	35	35	53	27	35	19	26	20	25	44	27	76	27	25	20	47	36	22	14	112	12	34	50	20	21	54	23	58	30	15	30	28	35	17	33	14	35	48	32	43	57
ENSG00000117411.16	B4GALT2	13	37	16	4	197	22	27	24	14	22	21	12	22	38	24	24	15	22	51	8	6	2	47	16	20	6	21	4	12	31	7	33	18	28	38	18	11	43	34	8	15	37	41	7	15	15	25	28
ENSG00000159214.12	CCDC24	10	0	7	14	13	6	0	13	8	10	4	0	8	6	3	7	10	0	4	0	0	0	5	0	4	2	9	3	2	1	0	0	0	0	0	0	0	2	0	8	0	19	12	0	1	0	3	1
ENSG00000196517.11	SLC6A9	44	37	25	5	51	17	16	6	5	45	3	27	3	1	4	13	11	0	0	0	2	2	33	3	0	3	0	4	2	0	6	0	11	20	31	37	16	6	5	15	25	5	4	33	47	5	20	14
ENSG00000230615.6	RP5-1198O20.4	0	0	0	0	2	0	0	0	0	0	1	0	0	1	0	0	0	0	0	0	0	2	0	0	0	0	1	0	0	0	2	0	0	2	0	0	1	0	0	1	0	1	3	0	0	0	2	0
ENSG00000227163.2	RP5-1198O20.5	0	0	0	0	0	0	1	0	0	0	0	0	0	0	0	0	0	0	0	0	0	0	0	0	0	0	0	0	0	0	0	0	0	0	0	0	0	0	0	0	0	0	0	0	0	0	0	0
ENSG00000271647.1	KRT8P47	1	0	1	0	5	0	1	0	0	0	0	0	0	1	1	1	0	0	0	0	0	0	0	0	0	0	0	0	1	0	0	0	0	0	5	0	1	2	0	0	0	0	0	0	0	0	4	0
ENSG00000239560.3	RN7SL479P	0	0	0	0	0	0	0	0	0	0	0	0	0	0	0	0	0	0	0	0	0	0	0	0	0	0	0	0	0	0	0	0	0	0	0	0	0	1	0	0	0	0	0	0	0	0	0	0
ENSG00000171872.4	KLF17	0	0	0	0	0	0	0	3	0	0	0	0	0	0	0	0	0	0	0	0	1	0	0	0	0	0	0	0	0	0	0	0	0	0	0	0	0	0	0	0	0	0	0	0	2	0	0	0
ENSG00000233514.1	RP11-570P14.1	0	0	1	0	9	0	0	1	0	0	0	0	0	1	0	4	0	0	4	1	0	2	0	2	0	0	0	2	3	1	0	3	0	0	3	0	1	1	5	0	0	0	0	2	3	2	1	1
ENSG00000283039.1	KLF18	0	0	0	0	0	0	0	0	0	0	0	0	0	0	0	0	0	0	0	0	0	0	0	0	0	0	0	0	0	0	0	0	0	0	0	0	0	0	0	0	0	0	0	0	0	0	0	0
ENSG00000226804.4	RP4-675G8.3	0	0	0	0	0	0	0	0	0	0	0	0	0	0	0	0	0	0	0	0	0	0	0	0	0	0	0	0	0	0	0	0	0	0	0	0	0	0	0	0	0	0	0	0	0	0	0	0
ENSG00000200171.1	Y_RNA	0	0	0	0	0	0	0	0	0	0	0	0	0	0	0	0	0	0	0	0	0	0	0	0	0	0	0	0	0	0	0	0	0	0	0	0	0	0	0	0	0	0	0	0	0	0	0	0
ENSG00000238037.1	OOSP1P1	0	0	0	0	0	0	0	0	0	0	0	0	0	0	0	0	0	0	0	0	0	0	0	0	0	0	0	0	0	0	0	0	0	0	0	0	0	0	0	0	0	0	0	0	0	0	0	0
ENSG00000227994.1	RP5-891H21.1	0	0	0	0	0	0	0	0	0	0	0	0	0	0	0	0	0	0	0	0	0	0	0	0	0	0	0	0	0	0	0	0	0	0	0	0	0	0	0	0	0	0	0	0	0	0	0	0
ENSG00000271329.1	RP5-891H21.5	0	0	0	0	0	0	0	0	0	0	0	0	0	0	0	0	6	0	0	0	0	0	0	0	0	0	0	0	0	0	0	0	0	0	0	0	0	0	0	0	0	0	0	0	0	0	0	0
ENSG00000178028.13	DMAP1	0	0	0	7	1	0	2	0	0	0	0	0	2	0	3	1	0	0	0	0	0	0	1	0	0	0	0	1	1	0	0	0	19	0	0	0	0	0	1	1	0	0	0	0	2	0	0	0
ENSG00000117419.14	ERI3	0	1	0	7	11	0	0	3	1	0	1	0	0	0	0	1	0	0	0	1	0	0	0	1	0	0	0	0	0	0	3	0	1	0	2	0	2	1	1	0	0	2	0	0	7	1	0	0
ENSG00000233602.1	ERI3-IT1	0	0	0	0	0	0	0	0	0	0	0	0	0	0	0	0	0	0	0	0	0	0	0	0	0	0	0	0	0	0	0	0	0	0	0	0	0	0	0	0	0	0	0	0	0	0	0	0
ENSG00000199385.1	RNU6-369P	2	0	0	0	0	0	0	0	0	0	0	0	0	0	0	0	0	0	0	0	0	0	0	0	0	0	0	0	0	0	0	0	0	0	0	0	0	0	0	0	0	0	0	0	0	0	0	0
ENSG00000187147.17	RNF220	54	84	21	38	204	42	54	22	28	32	24	55	40	11	60	38	59	6	70	41	27	21	87	32	59	32	44	24	20	18	14	74	124	50	95	70	43	45	53	18	15	86	36	14	50	23	32	52
ENSG00000263381.1	MIR5584	0	0	0	0	0	0	0	0	0	0	0	0	0	0	0	0	0	0	0	0	0	0	0	0	0	0	0	0	0	0	0	0	0	0	0	0	0	0	0	0	0	0	0	0	0	0	0	0
ENSG00000126106.13	TMEM53	0	0	0	0	9	1	3	2	1	0	1	0	1	1	6	4	0	0	4	1	0	2	0	2	0	0	0	0	0	0	0	9	1	0	2	0	0	0	1	0	0	0	0	0	0	1	2	3
ENSG00000198520.10	C1orf228	0	0	1	0	0	0	1	1	1	11	0	6	0	0	9	0	0	0	0	4	0	2	4	0	8	5	0	0	7	0	0	0	0	0	1	2	0	4	1	0	0	0	0	0	0	0	4	0
ENSG00000199377.1	RNU5F-1	0	0	0	0	0	0	0	0	0	0	0	0	0	0	0	0	0	0	0	0	0	0	0	0	0	0	0	0	0	0	0	0	0	0	0	0	0	0	0	0	0	0	0	0	0	0	0	0
ENSG00000200169.1	RNU5D-1	0	0	0	0	0	0	0	0	0	0	0	0	0	0	0	0	0	0	0	0	0	0	0	0	0	0	0	0	0	0	0	0	0	0	0	0	0	0	0	0	0	0	0	0	0	0	0	0
ENSG00000142945.12	KIF2C	27	16	2	0	51	1	6	6	20	0	3	8	0	1	3	0	4	0	23	18	3	3	3	2	0	3	12	2	0	6	2	3	4	14	10	3	6	1	7	2	0	8	0	11	18	9	7	5
ENSG00000225721.5	RP11-269F19.2	0	0	0	0	0	0	0	0	0	0	0	5	0	0	0	0	0	0	0	0	0	0	0	0	0	0	0	0	0	0	0	0	0	0	0	0	0	0	0	0	0	0	0	0	0	0	0	0
ENSG00000142937.11	RPS8	2	11	1	3	16	1	2	2	3	4	1	3	0	1	0	4	2	3	3	3	1	9	5	1	3	3	0	0	2	1	0	39	0	4	6	1	0	5	3	0	0	0	1	6	3	1	0	4
ENSG00000264294.1	SNORD55	0	0	0	0	0	0	0	0	0	0	0	0	0	0	0	0	0	0	0	0	0	0	0	0	0	0	0	0	0	0	0	0	0	0	0	0	0	0	0	0	0	0	0	0	0	0	0	0
ENSG00000200913.1	SNORD46	0	0	0	0	0	0	0	0	0	0	0	0	0	0	0	0	0	0	0	0	0	0	0	0	0	0	0	0	0	0	0	0	0	0	0	0	0	0	0	0	0	0	0	0	0	0	0	0
ENSG00000202031.1	SNORD38A	0	0	0	0	0	0	0	0	0	0	0	0	0	3	0	0	0	0	0	0	0	0	0	0	0	0	0	0	0	0	0	0	0	0	0	0	0	4	0	0	0	0	0	0	0	0	0	0
ENSG00000207421.1	SNORD38B	0	0	0	0	0	0	0	0	0	0	0	0	0	0	0	0	0	0	0	0	0	0	0	0	0	0	0	0	0	0	0	0	0	0	0	0	0	0	0	0	0	0	0	0	0	0	0	0
ENSG00000281859.1	SNORD38B	0	0	0	0	0	0	0	0	0	0	0	0	0	0	0	0	0	0	0	0	0	0	0	0	0	0	0	0	0	0	0	0	0	0	0	0	0	0	0	0	0	0	0	0	0	0	0	0
ENSG00000234093.3	RPS15AP11	0	1	0	0	3	0	0	2	0	0	0	0	1	0	0	1	2	0	2	1	2	1	0	0	0	2	2	0	0	0	0	1	0	0	0	0	2	2	1	0	0	0	0	0	3	2	0	1
ENSG00000142959.4	BEST4	0	1	0	0	0	0	0	0	0	0	0	1	0	0	1	2	0	0	0	0	2	1	0	0	7	3	0	0	0	0	0	0	0	0	0	0	0	2	0	0	0	0	0	1	2	0	1	0
ENSG00000173846.12	PLK3	0	0	1	5	80	15	4	1	5	0	0	0	7	0	0	12	0	0	35	31	0	7	1	2	0	1	9	5	6	0	0	0	0	17	4	0	1	10	3	0	0	11	0	7	4	4	6	14
ENSG00000188396.3	TCTEX1D4	0	0	0	0	0	0	0	1	0	0	0	0	0	0	0	0	0	0	0	0	0	1	0	0	0	0	0	0	0	0	0	0	0	0	0	0	0	0	0	0	0	0	0	0	0	0	0	0
ENSG00000222009.8	BTBD19	0	0	1	1	26	2	6	2	0	12	6	0	10	1	0	0	0	1	16	0	0	0	0	0	0	0	0	0	0	0	0	0	0	0	0	11	2	1	1	0	0	0	8	0	0	0	0	2
ENSG00000117425.13	PTCH2	9	9	0	0	0	0	1	0	0	0	17	0	3	0	1	0	0	0	0	0	0	20	0	0	9	3	12	0	0	0	0	0	0	0	0	0	0	8	8	1	0	0	15	0	0	4	0	0
ENSG00000202444.1	RNU5E-6P	0	0	0	0	0	0	0	0	0	0	0	0	0	0	0	0	0	0	0	0	0	0	0	0	0	0	0	0	0	0	0	0	0	0	0	0	0	0	0	0	0	0	0	0	0	0	0	0
ENSG00000226499.1	RP5-882O7.1	1	132	3	1	71	4	14	32	41	90	22	108	35	32	15	13	28	0	121	37	14	17	21	13	10	7	42	11	0	0	4	1	20	33	17	0	11	36	27	0	0	3	18	30	55	15	40	12
ENSG00000070785.16	EIF2B3	12	28	3	30	46	4	9	15	1	10	19	2	6	1	3	14	14	5	8	5	4	10	6	19	1	2	21	1	2	6	0	36	12	1	12	4	5	10	7	3	3	3	34	1	13	6	6	4
ENSG00000253039.1	RNA5SP47	0	0	0	0	0	0	0	0	0	0	0	0	0	0	0	0	0	0	0	0	0	0	0	0	0	0	0	0	0	0	0	0	0	0	0	0	0	0	0	0	0	0	0	0	0	0	0	0
ENSG00000229815.1	CCNB1IP1P1	0	0	0	0	0	0	0	0	0	0	0	0	0	0	0	0	0	0	0	0	0	0	0	0	0	0	0	0	0	0	0	0	0	0	0	0	0	0	0	0	0	0	0	0	0	0	0	0
ENSG00000232369.1	RP5-882O7.4	0	0	0	0	0	0	0	0	2	0	0	0	0	0	0	0	0	0	3	0	0	0	0	0	0	0	0	0	0	0	0	0	0	0	0	0	0	0	0	0	0	0	0	0	2	0	4	0
ENSG00000268949.1	MRPS17P1	0	0	9	0	31	14	5	1	3	0	1	0	8	2	2	8	7	0	16	0	0	2	0	2	1	0	0	0	0	0	1	5	0	0	13	3	0	6	1	0	0	2	4	3	2	0	4	0
ENSG00000126107.14	HECTD3	26	63	21	17	87	10	21	16	7	14	13	35	16	12	19	9	4	9	6	11	8	19	17	21	19	5	17	8	11	26	9	19	23	45	24	38	3	36	19	22	20	22	15	13	37	19	32	16
ENSG00000126088.13	UROD	0	0	0	0	0	0	0	0	2	0	1	0	5	5	0	4	0	0	13	0	1	0	0	0	0	4	0	0	0	0	1	1	0	0	0	0	0	4	1	0	0	10	0	0	4	1	2	3
ENSG00000162415.6	ZSWIM5	0	0	0	0	0	0	1	3	0	0	0	0	0	3	2	0	0	0	0	0	0	0	0	0	0	0	0	0	0	0	0	0	0	1	0	0	0	0	0	0	0	0	0	2	0	0	0	1
ENSG00000234315.1	OSTCP5	0	0	0	0	0	0	0	0	0	0	0	0	0	0	0	0	0	0	0	0	0	0	0	0	0	0	0	0	0	0	0	0	0	0	0	0	0	0	0	0	0	0	0	0	0	0	0	0
ENSG00000281912.1	LINC01144	0	0	0	0	0	0	0	0	0	0	0	0	0	0	0	0	1	0	0	0	0	0	5	0	0	0	0	0	0	0	0	0	0	0	9	0	0	0	0	0	0	0	0	3	0	0	0	0
ENSG00000186603.5	HPDL	0	0	0	0	0	0	0	3	0	0	0	0	0	3	6	3	0	0	3	0	0	0	0	0	0	0	0	0	0	2	0	0	0	0	1	6	0	4	2	0	0	0	0	0	2	5	0	0
ENSG00000132781.17	MUTYH	24	1	2	4	0	0	0	0	0	0	0	0	1	0	0	0	1	0	7	0	1	0	0	0	0	0	0	0	1	1	0	0	16	0	0	0	0	0	3	0	0	0	0	0	0	0	0	0
ENSG00000132773.11	TOE1	0	15	5	4	13	7	6	4	7	8	12	3	9	3	3	6	7	0	37	16	22	7	4	7	12	1	0	3	14	13	7	6	5	6	16	6	14	8	8	9	3	6	6	6	2	5	9	19
ENSG00000070759.16	TESK2	0	16	0	1	17	5	4	3	0	0	0	0	1	0	1	0	0	0	2	0	2	0	14	14	0	0	0	2	0	10	0	0	8	25	9	11	6	14	6	16	0	17	30	8	0	3	11	3
ENSG00000236872.1	RP11-291L19.1	0	0	0	0	0	0	0	0	0	0	0	0	0	0	0	0	0	0	1	0	0	0	0	0	0	0	0	0	0	0	0	0	0	0	0	1	0	0	0	0	0	0	0	4	0	0	0	0
ENSG00000280670.2	CCDC163P	0	0	0	2	0	0	0	0	0	0	0	0	1	0	0	0	2	0	0	0	0	0	7	0	0	2	19	0	1	0	0	0	0	0	3	2	0	2	1	0	0	0	0	2	0	0	2	7
ENSG00000132763.14	MMACHC	0	0	1	0	5	0	5	2	0	0	0	0	0	12	0	1	0	0	0	0	0	2	0	0	0	0	0	0	0	0	0	0	0	4	12	2	0	4	0	0	0	0	3	0	2	2	1	0
ENSG00000117450.13	PRDX1	306	320	89	113	1179	213	157	138	179	134	217	164	158	160	159	164	237	42	472	542	215	254	293	178	77	84	338	65	103	221	103	167	242	215	301	260	145	222	184	105	84	185	129	143	211	85	261	169
ENSG00000234379.1	HMGB1P48	0	0	0	0	0	0	0	0	0	0	0	0	0	0	0	0	0	0	1	0	0	0	0	0	0	0	0	0	0	0	0	0	0	0	0	0	0	0	0	0	0	0	0	0	0	0	0	0
ENSG00000117448.13	AKR1A1	70	74	49	77	283	47	89	82	38	74	19	56	81	76	93	52	59	24	154	156	62	89	119	94	46	41	119	32	29	22	11	33	87	102	65	91	72	97	64	26	37	45	56	25	59	38	84	66
ENSG00000281133.1	AL355480.3	0	0	0	0	0	0	0	0	0	0	0	0	0	0	0	0	0	0	0	0	0	0	0	0	0	0	0	0	0	0	0	0	0	0	0	0	0	0	0	0	0	0	0	0	0	0	0	0
ENSG00000280836.1	AL355480.1	0	0	0	0	0	0	0	0	0	0	0	0	0	0	0	0	1	0	0	0	0	0	0	0	0	0	0	0	0	0	0	0	0	0	0	0	0	0	0	0	0	0	0	0	0	0	0	0
ENSG00000132780.16	NASP	1	36	4	7	81	10	21	15	4	72	3	17	14	16	19	7	14	0	38	19	12	13	10	3	19	10	35	7	7	28	7	36	6	5	25	17	11	26	17	15	3	0	15	17	9	10	9	12
ENSG00000281112.1	AL355480.2	0	0	0	0	0	0	0	0	0	0	0	0	0	0	0	0	0	0	0	0	0	0	0	0	0	0	0	0	0	0	0	0	0	0	0	0	0	0	0	0	0	0	0	0	0	0	0	0
ENSG00000281825.1	AL355480.4	0	0	0	0	0	0	0	0	0	0	0	0	0	0	0	0	0	0	0	0	0	0	0	0	0	0	0	0	0	0	0	0	0	0	0	0	0	0	0	0	0	0	0	0	0	0	0	0
ENSG00000159588.14	CCDC17	0	0	0	2	9	0	1	0	0	0	0	0	0	0	0	0	0	6	0	0	0	1	0	0	0	0	0	0	0	0	0	0	0	0	0	0	0	3	0	0	0	0	0	0	0	0	1	5
ENSG00000159592.10	GPBP1L1	77	276	58	65	272	67	79	42	69	116	150	84	65	33	74	46	102	26	159	119	92	38	97	83	77	72	112	48	26	29	21	58	94	104	107	116	58	90	54	42	14	96	39	85	134	32	109	59
ENSG00000225447.1	RPS15AP10	0	0	0	0	7	0	3	0	0	0	0	0	0	0	0	0	0	0	0	0	0	0	0	1	0	0	0	0	0	0	0	0	0	0	0	0	0	0	0	0	0	0	0	0	0	0	0	0
ENSG00000234329.1	RP11-767N6.2	0	0	0	0	0	0	0	0	0	0	0	0	0	0	0	0	0	0	0	0	0	0	0	0	0	0	0	0	0	0	0	0	0	0	0	0	0	0	0	0	0	0	0	0	0	0	0	0
ENSG00000159596.6	TMEM69	3	20	2	18	38	3	3	3	1	1	21	36	6	16	14	6	7	1	15	0	0	3	0	14	9	0	2	6	4	8	6	1	18	10	6	22	8	6	15	9	10	10	14	12	6	2	6	1
ENSG00000197429.10	IPP	7	27	18	6	14	0	6	4	2	3	1	0	2	2	5	2	15	1	12	10	0	4	11	3	3	1	0	5	6	0	0	0	0	2	9	4	3	10	4	1	18	1	0	3	7	6	18	1
ENSG00000230896.1	RP11-767N6.7	0	10	2	11	0	0	0	2	0	0	0	1	3	0	0	0	0	0	1	4	0	1	9	0	0	1	0	0	0	4	0	0	0	0	2	1	2	0	2	0	0	0	0	0	1	2	2	0
ENSG00000236111.5	RP11-630I5.1	0	2	0	2	2	0	6	3	0	1	0	0	3	0	1	0	1	0	2	0	0	0	0	0	0	1	2	2	0	2	1	0	0	3	1	1	3	0	3	0	0	0	0	0	1	0	1	0
ENSG00000086015.20	MAST2	0	0	0	0	3	0	0	0	0	5	0	0	2	0	4	4	0	0	0	0	3	2	0	0	0	0	0	0	0	0	0	0	0	1	0	1	0	0	0	0	0	0	0	0	0	0	0	0
ENSG00000232467.2	TMA16P2	0	2	13	0	38	5	7	6	9	13	12	7	9	3	15	7	8	0	15	4	0	0	6	2	0	0	39	0	4	16	0	0	8	7	0	3	1	1	6	0	0	11	0	8	23	1	2	7
ENSG00000117461.14	PIK3R3	0	0	7	3	5	0	1	1	3	0	9	0	0	3	4	1	2	0	10	0	0	1	0	2	2	0	32	0	1	2	0	5	11	0	12	0	5	3	10	0	2	13	2	4	0	2	5	1
ENSG00000278139.1	PIK3R3	0	0	0	0	0	0	0	0	0	0	0	0	0	0	0	0	0	0	0	0	0	0	0	0	0	0	0	0	0	0	0	0	0	0	0	0	0	0	0	0	0	0	0	0	0	0	0	0
ENSG00000226957.1	RP4-533D7.4	0	0	0	0	0	0	0	0	0	0	0	0	0	0	0	0	0	0	0	0	0	0	0	0	0	0	0	0	0	0	0	0	0	0	0	0	0	0	0	0	0	0	0	0	0	0	0	0
ENSG00000233114.2	RP4-533D7.3	0	3	0	0	0	0	0	0	0	0	0	0	0	0	0	0	0	0	0	0	0	0	0	0	0	0	0	0	0	0	0	0	0	0	0	0	0	0	0	0	0	0	0	0	0	0	1	0
ENSG00000227857.2	RP4-533D7.5	0	0	0	0	0	0	0	0	0	0	0	0	0	0	3	0	0	0	5	0	0	0	0	0	0	0	0	0	0	0	0	0	0	0	0	0	0	1	0	0	0	0	0	0	0	0	0	0
ENSG00000117472.9	TSPAN1	0	9	0	17	0	0	0	0	0	0	8	0	0	4	0	0	0	0	15	1	0	2	0	0	3	0	0	0	0	3	1	0	16	0	0	0	0	0	0	0	0	4	5	0	0	1	0	0
ENSG00000250719.1	RP11-322N21.2	0	0	0	0	0	0	0	0	0	0	0	0	0	0	0	0	0	0	0	0	0	0	0	0	0	0	0	0	0	0	0	0	0	0	0	0	0	0	0	0	0	0	0	0	0	0	0	0
ENSG00000085998.13	POMGNT1	0	1	2	13	16	2	6	3	9	45	3	1	8	1	8	1	0	9	20	10	16	2	0	7	3	3	25	0	2	8	0	0	0	16	9	0	3	11	6	0	3	12	2	2	0	2	6	10
ENSG00000171357.5	LURAP1	0	0	0	0	7	0	0	3	0	0	0	0	0	0	0	0	0	0	0	0	0	0	5	0	0	0	0	0	0	0	1	0	0	0	0	0	0	0	0	0	0	8	0	1	0	0	1	0
ENSG00000085999.11	RAD54L	0	0	0	6	7	0	6	8	10	29	0	0	2	2	2	3	2	3	6	12	3	2	0	4	9	0	0	4	0	0	9	0	0	0	12	1	3	3	6	8	0	1	17	1	9	15	1	2
ENSG00000132128.16	LRRC41	0	24	2	20	29	2	7	19	3	12	0	12	8	3	17	7	0	2	7	11	11	7	4	9	1	12	8	4	8	6	9	0	12	3	1	15	6	11	5	0	0	2	7	10	9	10	2	8
ENSG00000173660.11	UQCRH	14	43	8	23	114	16	18	12	23	20	14	49	24	19	34	30	21	2	36	70	25	14	32	28	8	8	54	2	9	12	7	13	16	29	18	1	5	26	22	0	0	15	42	25	36	15	57	21
ENSG00000117481.10	NSUN4	4	37	8	8	54	8	28	19	16	35	12	11	7	10	23	14	19	2	50	29	1	13	33	21	27	7	46	6	9	20	13	0	15	7	20	28	5	25	14	5	8	17	1	30	16	19	13	21
ENSG00000225779.1	RP4-603I14.3	0	0	0	0	0	0	0	0	0	0	0	0	0	0	0	0	0	0	0	0	0	0	0	0	0	0	0	0	0	0	0	0	0	0	0	0	0	0	0	0	0	0	0	0	0	0	0	0
ENSG00000117480.15	FAAH	25	3	0	0	1	2	3	1	0	0	1	5	0	3	12	5	0	3	13	3	0	1	6	13	22	4	3	6	2	3	0	0	0	9	12	15	1	12	2	0	15	6	0	2	0	6	6	5
ENSG00000232022.7	FAAHP1	0	0	0	0	10	0	0	0	0	0	0	0	0	0	0	0	0	0	0	0	0	0	0	0	0	0	0	0	0	0	0	0	0	0	0	0	0	0	0	0	0	0	0	0	0	0	0	0
ENSG00000224863.2	LINC01398	0	0	0	0	0	0	0	0	0	0	0	0	0	0	0	0	0	0	0	0	0	0	0	0	0	0	0	0	0	0	0	0	0	0	0	0	0	0	0	0	0	0	0	0	0	0	0	0
ENSG00000197587.10	DMBX1	0	0	0	0	4	0	0	0	0	0	0	0	0	0	0	0	0	0	0	0	0	0	0	0	0	0	0	0	0	0	0	2	0	0	0	0	0	0	0	0	0	0	0	0	0	0	0	0
ENSG00000282881.1	RP11-49P4.7	0	0	0	0	0	0	0	0	0	0	0	0	0	0	0	0	0	0	0	0	0	0	0	0	0	0	0	0	0	0	0	0	0	0	0	0	0	0	0	0	0	0	0	0	0	0	0	0
ENSG00000269956.1	MKNK1-AS1	0	0	3	0	0	0	0	0	0	0	0	0	0	0	0	0	0	0	0	0	0	0	0	0	0	0	0	0	1	0	0	0	0	0	0	1	0	0	1	0	0	0	0	0	1	0	1	0
ENSG00000162456.9	KNCN	0	0	0	0	0	0	0	0	0	0	0	0	0	0	0	0	0	0	0	0	0	0	0	0	0	0	0	0	0	0	0	0	0	0	0	0	0	0	0	0	0	0	0	0	0	0	0	0
ENSG00000079277.19	MKNK1	38	33	21	34	89	8	17	17	11	5	57	25	18	22	15	11	19	5	107	40	16	21	25	33	17	6	43	14	25	14	7	26	17	17	34	17	11	13	20	8	23	47	16	17	14	9	12	23
ENSG00000142961.14	MOB3C	17	32	16	14	70	20	17	5	7	7	5	21	12	4	11	6	29	0	13	11	4	8	36	3	17	3	47	10	14	5	18	18	61	9	14	29	19	33	16	19	21	11	11	0	10	5	8	9
ENSG00000123472.12	ATPAF1	0	0	6	0	22	2	2	4	7	7	0	23	4	9	6	1	18	0	1	27	10	4	10	1	0	5	4	5	3	10	0	7	0	14	3	2	1	14	8	2	0	2	4	1	10	5	4	2
ENSG00000233647.2	NENFP1	0	0	0	0	0	1	0	0	0	0	0	0	0	0	0	0	0	8	0	0	0	0	0	0	2	0	0	0	0	0	0	0	0	0	0	0	1	0	0	0	0	0	0	0	0	0	0	0
ENSG00000186118.8	TEX38	0	0	0	0	0	0	0	0	0	0	0	0	0	0	0	0	0	0	0	0	0	0	0	0	0	0	0	0	0	0	0	0	0	0	0	0	0	0	0	0	0	0	0	0	0	0	0	0
ENSG00000228237.5	EFCAB14-AS1	0	0	0	0	0	0	0	0	0	0	0	0	0	1	0	0	0	0	0	0	0	0	0	0	0	0	0	0	0	0	0	0	0	0	0	0	0	0	0	0	0	0	0	0	0	0	0	0
ENSG00000159658.10	EFCAB14	42	134	37	58	186	41	47	48	33	62	69	42	47	52	78	41	82	14	50	60	33	62	102	22	43	28	105	42	33	27	44	25	70	58	84	106	40	66	65	44	40	23	23	36	76	35	71	53
ENSG00000236476.2	RP11-8J9.5	0	8	2	0	0	0	1	0	0	0	0	0	0	0	0	0	0	0	0	0	0	0	34	0	0	1	0	0	0	0	0	0	15	0	11	0	0	7	0	0	11	0	0	0	2	0	0	0
ENSG00000142973.12	CYP4B1	0	4	0	0	15	0	1	0	0	13	0	3	0	0	5	2	0	0	0	0	0	0	0	0	0	0	1	7	0	0	0	26	0	3	0	4	3	2	2	11	0	0	0	19	13	0	0	0
ENSG00000154198.14	CYP4Z2P	0	0	0	0	0	0	0	0	0	0	0	0	0	0	0	0	0	0	0	0	0	0	0	0	0	0	0	0	0	0	0	0	0	0	0	0	0	0	0	0	0	0	0	0	0	0	0	0
ENSG00000238145.2	RP11-346M5.1	0	0	0	0	0	0	0	0	0	0	0	0	0	0	0	0	0	5	0	0	0	0	0	0	0	0	0	0	0	0	0	0	0	0	0	0	0	0	0	0	0	0	0	0	0	0	0	0
ENSG00000187048.12	CYP4A11	0	0	0	0	0	0	0	0	0	0	0	0	0	0	0	0	0	0	0	0	0	0	0	0	0	0	0	0	0	0	0	0	0	0	0	0	0	0	0	0	0	0	0	0	0	0	0	0
ENSG00000259832.1	CYP4A26P	0	0	0	0	0	0	0	0	0	0	0	0	0	0	0	0	0	0	0	0	0	0	0	0	0	0	0	0	0	0	0	0	0	0	0	0	0	0	0	0	0	0	0	0	0	0	0	0
ENSG00000261196.1	CYP4A43P	0	0	0	0	0	0	0	0	0	0	0	0	0	0	0	0	0	0	0	0	0	0	0	0	0	0	0	0	0	0	0	0	0	0	0	0	0	0	0	0	0	0	0	0	0	0	0	0
ENSG00000261593.1	CYP4A27P	0	0	0	0	0	0	0	0	0	0	0	0	0	0	0	0	0	0	0	0	0	0	0	0	0	0	0	0	0	0	0	0	0	0	0	0	0	0	0	0	0	0	0	0	0	0	0	0
ENSG00000261290.1	CYP4A44P	0	0	0	0	0	0	0	0	0	0	0	0	0	0	0	0	0	0	0	0	0	0	0	0	0	0	0	0	0	0	0	0	0	0	0	0	0	0	1	0	0	0	0	0	0	0	0	0
ENSG00000186377.7	CYP4X1	0	5	5	4	23	0	0	3	0	0	5	0	5	1	0	0	0	0	0	0	0	0	2	0	5	0	5	1	0	0	2	0	3	0	1	5	0	0	0	0	3	0	4	1	0	4	3	5
ENSG00000186160.4	CYP4Z1	0	45	1	0	0	0	0	0	0	0	0	0	0	0	8	0	0	0	0	0	0	0	0	0	0	0	0	0	0	0	0	0	0	0	0	0	0	0	0	0	0	0	0	0	5	0	0	0
ENSG00000225154.2	RP11-184J23.2	0	0	0	0	0	0	0	0	0	0	0	0	0	0	0	0	0	0	0	0	0	0	0	0	0	0	0	0	0	0	0	0	0	0	0	0	0	0	0	0	0	0	0	0	0	0	0	0
ENSG00000225506.2	CYP4A22-AS1	0	9	0	0	0	0	0	0	0	0	0	0	0	0	0	0	0	0	0	0	0	0	0	0	0	0	0	0	0	0	0	0	0	0	0	0	0	0	0	0	0	0	0	0	0	0	0	0
ENSG00000162365.11	CYP4A22	0	0	0	0	0	0	0	0	0	0	0	0	0	0	0	0	0	0	0	0	0	0	0	0	0	0	3	0	1	0	0	0	0	0	0	0	0	0	0	0	0	0	0	0	0	0	0	0
ENSG00000225514.1	MTND1P34	0	0	0	0	0	0	0	0	0	0	0	0	0	0	0	0	0	0	0	0	0	0	0	0	0	0	0	0	0	0	0	0	0	0	0	0	0	0	0	0	0	0	0	0	0	0	0	0
ENSG00000224805.2	LINC00853	0	0	0	0	0	0	0	0	0	0	0	0	0	0	0	0	0	0	0	0	0	0	0	0	0	0	0	0	0	0	0	0	0	0	0	0	0	0	1	0	0	0	5	0	0	0	0	0
ENSG00000162366.7	PDZK1IP1	0	9	11	0	66	15	6	4	0	0	0	9	7	0	10	19	0	0	0	0	0	0	5	3	0	0	0	0	0	11	1	0	0	9	16	15	3	10	10	6	0	2	0	24	14	5	31	0
ENSG00000162367.11	TAL1	0	9	3	1	8	2	1	2	0	0	2	0	1	7	0	1	2	0	0	0	0	0	0	9	10	4	9	0	0	0	0	0	0	0	5	6	1	3	3	1	0	0	3	2	0	3	3	16
ENSG00000226252.1	RP1-18D14.7	0	1	0	0	3	0	1	1	0	0	0	0	0	0	0	0	1	0	0	0	0	0	5	0	0	0	0	0	0	0	0	0	0	0	0	1	0	0	1	0	0	0	1	0	0	0	0	0
ENSG00000123473.15	STIL	0	10	0	0	1	0	0	3	1	0	0	0	0	0	0	0	0	0	12	0	0	0	0	0	0	0	0	0	0	0	4	0	0	6	0	3	0	6	0	0	0	0	0	0	0	1	0	0
ENSG00000162368.13	CMPK1	51	190	37	15	229	37	36	30	18	66	49	40	30	31	45	35	67	7	70	105	40	39	79	47	27	15	17	28	27	10	31	74	99	60	67	42	30	22	40	17	6	34	51	23	48	22	33	37
ENSG00000225762.1	LINC01389	0	0	0	0	0	0	0	0	0	0	0	0	0	0	0	0	0	0	0	0	0	0	0	0	0	0	0	0	0	0	0	0	0	0	0	0	0	0	0	0	0	0	0	0	0	0	0	0
ENSG00000186790.5	FOXE3	0	0	0	0	0	0	0	0	0	0	0	0	0	0	0	0	0	0	0	2	0	0	0	0	0	0	0	0	0	0	0	0	0	0	0	0	0	0	0	0	0	0	0	0	0	0	0	0
ENSG00000237424.1	FOXD2-AS1	0	0	0	0	2	2	0	0	0	1	13	0	0	0	0	0	0	0	10	0	0	0	0	1	0	0	0	2	3	0	0	9	22	0	0	3	0	1	3	2	0	0	11	3	4	0	1	1
ENSG00000186564.5	FOXD2	0	0	1	2	0	0	0	0	0	0	0	0	1	0	0	0	0	0	12	0	0	0	0	0	0	0	0	0	1	0	1	0	0	0	4	0	0	1	0	0	0	0	0	0	0	0	0	0
ENSG00000271355.1	RP4-666O22.3	0	0	0	0	0	0	0	0	0	0	0	0	0	0	0	0	0	0	0	0	0	0	0	0	0	0	0	0	0	0	0	0	0	0	0	0	0	0	0	0	0	0	0	0	0	0	0	0
ENSG00000229554.2	RPL21P24	0	0	2	0	0	0	0	0	0	0	0	0	0	0	0	0	0	0	0	0	0	0	0	0	0	0	0	0	0	0	0	0	0	0	0	0	0	0	0	0	0	0	0	0	0	0	0	0
ENSG00000227883.1	ATP6V0E1P4	0	0	0	0	0	0	0	0	0	0	0	0	0	0	0	0	0	0	0	0	0	0	0	0	0	0	0	0	0	0	0	0	0	0	0	0	0	0	0	0	0	0	0	0	0	0	0	0
ENSG00000227947.1	RP11-543D5.1	0	0	0	0	0	0	0	0	0	0	0	0	0	0	0	0	0	0	0	0	0	0	0	0	0	0	0	0	0	0	0	0	0	0	0	0	0	0	0	0	0	0	0	0	0	0	0	0
ENSG00000269113.3	TRABD2B	0	0	0	6	8	0	0	5	0	3	0	0	0	0	0	0	0	0	0	0	0	0	0	3	0	0	0	1	0	0	0	0	0	0	0	0	0	3	1	0	0	0	0	0	0	0	0	0
ENSG00000223814.1	RP11-543D5.2	0	0	0	0	0	0	0	0	0	0	0	0	0	0	0	0	0	0	0	0	0	0	0	0	0	0	0	0	0	0	0	0	0	0	0	0	0	0	0	0	0	0	0	0	0	0	0	0
ENSG00000225028.1	RP11-330M19.1	0	0	0	0	0	0	0	0	0	0	0	0	0	0	0	0	0	0	0	0	0	0	0	0	0	0	0	0	0	0	0	0	0	0	0	0	0	0	0	0	0	0	0	0	0	0	0	0
ENSG00000226133.6	RP4-683M8.2	0	0	0	0	0	0	0	0	0	0	0	0	0	0	0	0	0	0	0	0	0	0	0	0	0	0	0	0	0	0	0	0	0	0	0	0	0	0	0	0	0	0	0	0	0	0	0	0
ENSG00000231413.1	RP11-193P11.3	0	0	0	0	0	0	0	0	0	0	0	0	0	0	0	0	0	0	0	0	0	0	0	0	0	0	0	0	0	0	0	0	0	0	0	0	0	0	0	0	0	0	0	0	0	0	0	0
ENSG00000237180.1	CYP46A4P	0	0	0	0	0	0	0	0	0	0	0	0	0	0	0	0	0	0	0	0	0	0	0	0	0	0	0	0	0	0	0	0	0	0	0	0	0	0	0	0	0	0	0	0	0	0	0	0
ENSG00000242267.6	SKINT1L	0	0	0	0	0	0	0	0	0	0	0	0	0	0	0	0	0	0	0	0	0	0	0	0	0	0	0	0	0	0	0	0	0	0	0	0	0	0	0	0	0	0	0	0	0	0	0	0
ENSG00000279096.1	AL356289.1	0	0	0	0	0	0	0	0	0	0	0	0	0	0	0	0	0	0	0	0	0	0	0	0	0	0	0	0	0	0	0	0	0	0	0	0	0	0	0	0	0	0	0	0	0	0	0	0
ENSG00000223720.2	RP5-1024N4.2	0	0	0	0	0	0	0	0	0	0	0	0	0	0	0	0	0	0	0	0	0	0	0	0	0	0	0	0	0	0	0	0	0	0	0	0	0	0	0	0	0	0	0	0	0	0	0	0
ENSG00000117834.12	SLC5A9	0	0	0	0	0	0	0	0	0	0	0	0	0	0	0	1	0	0	0	0	0	0	0	0	0	0	0	0	0	0	0	0	0	0	0	0	0	0	0	0	0	0	0	2	0	0	3	0
ENSG00000272491.1	RP5-1024N4.4	0	8	3	0	0	0	0	0	0	0	0	0	0	3	0	3	0	0	0	0	0	0	4	0	0	3	0	0	0	0	0	0	0	0	0	12	0	0	0	0	0	0	1	0	0	0	0	0
ENSG00000279214.1	RP5-1024N4.5	0	19	0	0	0	0	0	0	0	0	0	0	0	0	9	0	0	0	0	0	0	0	0	0	0	0	0	0	0	0	0	0	0	0	0	0	0	0	0	0	0	0	0	0	0	0	0	0
ENSG00000132122.11	SPATA6	0	14	1	5	0	2	0	0	0	0	0	0	0	2	0	0	14	0	0	0	5	2	1	0	5	4	32	3	1	0	0	0	0	0	2	2	9	2	1	5	2	7	30	9	1	0	1	9
ENSG00000224986.2	PPP1R8P1	0	0	1	0	0	0	0	0	0	0	0	0	0	0	0	0	0	0	0	0	0	0	0	0	0	0	0	0	0	0	0	0	0	0	0	0	0	0	0	0	0	0	0	0	0	0	0	0
ENSG00000206700.1	RNU6-723P	0	0	0	0	0	0	0	0	0	0	0	0	0	0	0	0	0	0	0	0	0	0	0	0	0	0	0	0	0	0	0	0	0	0	0	0	0	0	0	0	0	0	0	0	0	0	0	0
ENSG00000235105.1	RP11-329A14.1	0	0	0	0	0	0	0	0	0	0	0	0	0	0	0	0	0	0	0	0	0	0	0	0	0	0	0	0	0	0	0	0	0	0	0	0	0	0	0	0	0	0	0	0	0	0	0	0
ENSG00000223175.1	RNU4-61P	0	0	0	0	0	0	0	0	0	0	0	0	0	0	0	0	0	0	0	0	0	0	0	0	0	0	0	0	0	0	0	0	0	0	0	0	0	0	0	0	0	0	0	0	0	0	0	0
ENSG00000232514.1	RP11-329A14.2	0	0	0	0	0	0	0	0	0	0	0	0	0	0	0	0	0	0	0	0	0	0	0	0	0	0	0	0	0	0	0	0	0	0	0	0	0	0	0	0	0	0	0	0	0	0	0	0
ENSG00000186094.16	AGBL4	0	0	0	0	0	0	1	0	0	0	0	0	2	0	0	0	0	0	0	0	0	0	0	0	0	0	0	0	0	0	0	0	0	0	0	0	0	0	7	0	0	0	0	0	0	0	0	0
ENSG00000162373.12	BEND5	0	0	0	0	0	0	2	0	0	0	0	1	0	2	0	0	0	0	0	0	0	0	0	6	5	0	0	0	0	0	0	0	0	0	0	0	0	0	1	0	0	0	0	0	0	0	0	2
ENSG00000229846.1	RP11-141A19.1	0	0	0	0	0	0	0	0	0	0	0	0	0	0	0	0	0	0	0	0	0	0	0	0	0	0	0	0	0	0	0	0	0	0	0	0	0	0	0	0	0	0	0	0	0	0	0	0
ENSG00000230114.1	RP11-141A19.2	0	0	0	0	0	0	0	0	0	0	0	0	0	0	0	0	0	0	0	0	0	0	0	0	0	0	0	0	0	0	0	0	0	0	0	0	0	0	0	0	0	0	0	0	0	0	0	0
ENSG00000225623.1	AGBL4-IT1	0	0	0	0	0	0	0	0	0	0	0	0	0	0	0	0	0	0	0	0	0	0	0	0	0	0	0	0	0	0	0	0	0	0	0	0	0	0	0	0	0	0	0	0	0	0	0	0
ENSG00000237478.2	RP5-926E3.1	0	0	0	0	0	0	0	0	0	0	0	0	0	0	0	0	0	0	0	0	0	0	0	0	0	0	0	0	0	0	0	0	0	0	0	0	0	0	0	0	0	0	0	0	0	0	0	0
ENSG00000215887.5	ZNF859P	0	0	0	0	0	0	0	0	0	0	0	0	0	0	0	0	0	0	0	0	0	0	0	0	0	0	0	0	0	0	0	0	0	0	0	0	0	0	0	0	0	0	0	0	0	0	0	0
ENSG00000279324.1	RP11-93G23.2	0	0	0	0	0	0	0	0	0	0	0	0	0	0	0	0	0	0	0	0	0	0	0	0	0	0	0	1	0	0	0	0	0	0	0	0	0	0	0	0	0	0	0	0	0	0	0	0
ENSG00000233595.2	MTND2P29	0	0	0	0	0	0	0	0	0	0	0	0	0	0	0	0	0	0	0	0	0	0	0	0	0	0	0	0	0	0	0	0	0	0	0	0	0	0	0	0	0	0	0	0	0	0	0	0
ENSG00000162374.16	ELAVL4	0	0	0	3	3	0	0	1	0	0	0	12	0	0	0	0	0	0	0	0	0	1	3	0	0	2	0	0	0	0	0	0	12	0	0	0	3	2	0	0	1	0	0	0	0	0	3	0
ENSG00000230828.1	RP11-492I2.1	0	0	0	0	0	0	0	0	0	0	0	0	0	0	0	0	0	0	0	0	0	0	0	0	0	0	0	0	0	0	0	0	0	0	0	0	0	0	0	0	0	0	0	0	0	0	0	0
ENSG00000237337.1	RP11-567C20.2	0	0	0	0	0	0	0	0	0	0	0	0	0	0	0	0	0	0	0	0	0	0	0	0	0	0	0	0	0	0	0	0	0	0	0	0	0	0	0	0	0	0	0	0	0	0	0	0
ENSG00000233407.1	RP11-567C20.3	0	0	0	0	0	0	0	0	0	0	0	0	0	0	0	0	0	0	0	0	0	0	0	0	0	0	0	0	0	0	0	0	0	0	0	0	0	0	0	0	0	0	0	0	0	0	0	0
ENSG00000234080.3	RP11-183G22.1	0	0	0	0	0	0	0	0	4	0	0	0	0	0	0	0	0	0	0	0	0	0	0	0	0	0	0	0	0	0	0	0	0	4	0	0	0	0	0	0	0	0	0	0	0	0	0	0
ENSG00000229316.1	HMGB1P45	0	0	0	0	1	0	0	0	0	0	0	0	0	0	0	0	0	0	0	0	0	0	0	0	0	0	0	0	0	1	0	0	0	0	0	0	0	0	0	0	0	0	0	0	0	0	1	0
ENSG00000225671.2	FCF1P6	0	1	0	0	6	1	0	4	0	0	0	0	1	0	0	1	0	0	1	0	0	0	0	0	0	0	3	1	1	7	0	0	2	0	2	2	0	2	2	0	0	0	0	1	0	5	4	0
ENSG00000142700.11	DMRTA2	0	0	0	0	0	0	0	0	0	0	0	0	0	0	0	0	0	0	0	0	0	0	0	0	0	0	0	0	0	0	0	0	0	0	0	1	0	0	0	0	0	0	0	0	0	0	0	0
ENSG00000185104.19	FAF1	21	74	18	12	136	38	31	24	12	34	36	14	15	12	22	15	9	0	46	13	45	14	50	14	8	8	81	4	6	19	3	2	15	37	18	21	23	28	17	21	0	1	0	4	30	15	18	35
ENSG00000225767.1	RP5-850O15.3	0	0	0	0	0	0	0	0	0	0	0	0	0	0	0	0	0	0	0	0	0	0	0	0	0	0	0	0	0	0	0	0	0	0	0	0	0	0	0	0	0	0	0	0	0	0	0	0
ENSG00000207194.1	RNU6-1026P	0	0	0	0	0	0	0	0	0	0	0	0	0	0	0	0	0	0	0	0	0	0	0	0	0	0	0	0	0	0	0	0	0	0	0	0	0	0	0	0	0	0	0	0	0	0	0	0
ENSG00000230585.2	PHBP12	0	0	0	0	0	0	0	0	0	0	0	0	0	0	0	0	0	0	0	0	0	0	0	0	0	0	0	0	0	0	0	0	0	0	0	0	0	0	0	0	0	0	0	0	0	0	0	0
ENSG00000237130.1	MRPS6P2	0	6	1	0	9	0	1	1	3	5	0	0	0	1	7	2	0	0	4	0	0	0	0	0	4	0	0	2	0	0	0	0	0	2	0	0	0	3	1	0	0	0	0	0	8	3	3	0
ENSG00000123080.10	CDKN2C	0	3	4	3	1	0	0	8	6	29	7	16	5	4	2	0	11	0	35	15	0	4	16	3	10	1	1	0	4	0	0	0	18	0	10	4	2	22	4	5	0	0	5	7	7	5	1	2
ENSG00000265538.1	MIR4421	0	0	0	0	0	0	0	0	0	0	0	0	0	0	0	0	0	0	0	0	0	0	0	0	0	0	0	0	0	0	0	0	0	0	0	0	0	0	0	0	0	0	0	0	0	0	0	0
ENSG00000275816.1	MIR6500	0	0	0	0	0	0	0	0	0	0	0	0	0	0	0	0	0	0	0	0	0	0	0	0	0	0	0	0	0	0	0	0	0	0	0	0	0	0	0	0	0	0	0	0	0	0	0	0
ENSG00000204006.8	C1orf185	0	0	0	0	0	0	0	0	0	0	0	0	0	0	0	0	0	0	0	4	0	0	0	0	0	0	0	0	0	0	0	0	0	0	0	0	0	0	0	0	0	0	0	0	0	0	0	0
ENSG00000200262.1	Y_RNA	0	0	0	0	0	0	0	0	0	0	0	0	0	0	0	0	0	0	0	0	0	0	0	0	0	0	0	0	0	0	0	0	0	0	0	0	0	0	0	0	0	0	0	0	0	0	0	0
ENSG00000213478.2	CFL1P2	0	0	0	0	0	0	0	0	0	0	0	0	0	0	0	0	0	0	0	0	0	0	0	0	0	0	0	0	0	0	0	0	0	0	0	0	0	0	0	0	0	0	0	0	0	0	0	0
ENSG00000203356.2	LINC01562	0	0	0	0	0	0	1	0	0	0	0	0	0	0	0	0	0	0	0	0	0	0	0	0	0	0	0	0	0	0	0	0	0	0	0	0	0	0	0	0	2	0	0	0	0	0	0	0
ENSG00000123091.4	RNF11	70	99	35	16	286	43	24	26	26	61	53	55	29	26	28	62	31	14	48	32	36	38	52	10	35	9	35	15	13	23	24	38	24	88	35	22	24	39	48	34	61	83	9	77	87	40	67	41
ENSG00000233406.5	RP11-296A18.5	0	0	0	0	0	0	0	0	0	0	0	0	0	0	0	0	0	0	0	0	0	0	0	0	0	0	0	0	0	0	0	0	0	0	0	0	0	0	0	0	0	0	0	0	0	0	0	0
ENSG00000236434.2	RP11-296A18.6	0	0	0	0	0	0	0	0	0	0	0	0	0	0	0	0	0	0	0	0	0	0	0	0	0	0	0	0	0	0	0	0	0	0	0	0	0	0	0	0	0	0	0	0	0	0	0	0
ENSG00000085831.15	TTC39A	0	0	0	6	61	12	13	4	0	6	0	8	1	0	4	12	3	0	1	1	0	0	0	2	1	4	3	2	0	0	3	0	2	16	13	1	8	0	4	6	2	0	0	16	17	2	7	0
ENSG00000261664.5	TTC39A-AS1	0	0	0	0	0	0	0	0	0	0	0	0	0	0	0	0	0	0	0	0	0	0	0	0	0	0	0	0	0	0	0	0	0	0	0	2	0	0	0	0	0	0	0	0	0	0	0	0
ENSG00000085832.16	EPS15	81	233	33	74	159	35	45	41	98	71	89	40	41	50	28	29	79	71	152	97	21	46	123	41	74	48	86	29	47	73	21	109	106	122	80	58	40	98	52	31	38	24	61	27	28	23	42	61
ENSG00000232027.2	RP11-275F13.3	0	0	0	0	0	0	0	0	0	0	0	0	0	0	0	0	0	0	0	0	0	0	0	0	0	0	0	0	0	0	0	0	0	0	0	0	0	0	0	0	0	0	0	0	0	0	0	0
ENSG00000206595.1	RNU6-877P	0	0	0	0	0	0	0	0	0	0	0	0	0	0	0	0	0	0	0	0	0	0	0	0	0	0	0	0	0	0	0	0	0	0	0	0	0	0	0	0	0	0	0	0	0	0	0	0
ENSG00000238140.1	RP11-253A20.1	0	0	0	0	0	0	0	0	0	0	0	0	0	0	0	0	0	0	0	0	0	0	0	0	0	0	0	0	0	0	0	0	0	0	0	0	0	0	0	0	0	0	0	0	0	0	0	0
ENSG00000227070.1	RP11-191G24.1	13	0	4	5	24	3	2	4	3	2	0	5	0	0	0	4	10	0	0	0	0	9	0	0	0	1	0	0	2	6	4	0	0	3	1	1	1	0	0	3	0	5	0	0	6	3	0	1
ENSG00000252032.1	RNU6-1281P	0	0	0	0	0	0	0	0	0	0	0	0	0	0	0	0	0	0	0	0	0	0	0	0	0	0	0	0	0	0	0	0	0	0	0	0	0	0	0	0	0	0	0	0	0	0	0	0
ENSG00000227742.1	CALR4P	0	0	0	0	0	0	0	0	0	0	0	0	0	0	0	0	0	0	0	0	0	0	0	0	0	0	0	0	0	0	0	0	0	0	0	0	0	0	0	0	0	0	0	0	0	0	0	0
ENSG00000117859.18	OSBPL9	17	51	23	28	55	6	23	12	38	95	16	23	23	17	12	11	22	8	22	21	11	15	21	35	22	26	20	12	18	19	6	8	44	6	21	16	20	31	9	7	38	0	23	19	23	16	17	31
ENSG00000236973.2	GAPDHP51	0	0	0	0	0	0	0	0	0	0	0	0	0	0	0	0	0	0	0	0	0	0	0	0	0	0	0	0	0	0	0	0	0	0	0	0	0	0	0	0	0	0	0	0	0	0	0	0
ENSG00000232846.1	SLC25A6P3	0	0	0	0	0	0	0	0	0	0	0	0	0	0	0	0	0	0	0	0	0	0	0	0	0	0	0	0	0	0	0	0	0	0	0	0	0	0	0	0	0	0	0	0	0	0	0	0
ENSG00000212624.1	SNORA26	0	0	0	0	0	0	0	0	0	0	0	0	0	0	0	0	0	0	0	0	0	0	0	0	0	0	0	0	0	0	0	0	0	0	0	0	0	0	0	0	0	0	0	0	0	0	0	0
ENSG00000078618.20	NRDC	2	1	7	42	61	6	8	12	19	3	18	11	11	18	12	6	32	0	26	8	10	6	19	5	18	2	5	9	4	6	6	70	16	5	11	4	7	17	14	11	18	32	23	14	21	2	14	6
ENSG00000266993.3	RP4-657D16.3	0	0	0	0	0	0	0	0	0	0	0	0	0	0	0	0	0	0	0	0	0	0	0	0	0	0	0	0	0	0	0	0	0	0	0	0	0	0	0	0	0	0	0	0	0	0	0	0
ENSG00000272175.1	RP4-657D16.6	0	0	0	0	0	0	0	0	0	0	0	0	0	0	1	0	0	0	0	0	0	0	0	0	0	0	0	0	0	0	0	0	0	0	0	0	0	0	0	0	0	0	0	0	0	0	0	1
ENSG00000230604.2	TSEN15P2	0	0	0	0	0	0	0	0	0	0	0	0	0	0	0	0	0	0	0	0	0	0	0	0	0	0	0	0	0	0	0	0	0	0	0	0	0	0	0	0	0	0	0	0	0	0	0	0
ENSG00000169213.6	RAB3B	0	0	2	0	2	1	2	0	0	8	0	0	0	0	0	0	2	0	0	0	0	1	0	0	0	0	0	0	0	0	0	0	0	0	1	0	0	3	0	6	0	0	0	0	3	0	1	0
ENSG00000200839.1	RNA5SP48	0	0	0	0	0	0	0	0	0	0	0	0	0	0	0	0	0	0	0	0	0	0	0	0	0	0	0	0	0	0	0	0	0	0	0	0	0	0	0	0	0	0	0	0	0	0	0	0
ENSG00000229032.1	RP11-91A18.1	0	0	0	0	0	0	0	0	0	0	0	0	0	0	0	0	0	0	0	0	0	0	0	0	0	0	0	0	0	0	0	0	0	0	0	0	0	0	0	0	0	0	0	0	0	0	0	0
ENSG00000264613.2	RN7SL290P	0	0	0	0	0	0	1	0	0	0	0	0	0	0	0	0	0	0	0	0	0	0	0	0	0	0	0	0	0	0	0	0	0	0	0	0	0	0	0	0	0	0	0	0	0	0	0	0
ENSG00000117862.11	TXNDC12	20	107	15	0	69	17	13	14	21	0	30	19	19	19	20	24	20	1	56	99	17	15	14	27	20	5	37	22	12	39	24	28	16	21	31	17	24	35	15	30	0	35	73	10	9	17	21	7
ENSG00000198841.3	KTI12	7	17	0	3	27	2	1	4	9	0	0	2	0	0	4	3	9	0	14	5	16	10	19	6	4	0	23	0	3	10	1	1	0	8	3	6	3	2	5	6	0	8	3	0	25	1	4	7
ENSG00000223390.1	RP11-91A18.4	0	0	0	0	0	1	1	0	0	0	0	0	0	0	0	0	0	0	0	0	0	0	0	0	0	0	0	0	0	0	0	0	0	0	0	0	0	0	0	0	0	3	0	0	0	0	0	0
ENSG00000228369.2	TXNDC12-AS1	0	0	0	0	0	0	0	0	0	0	0	0	0	0	0	0	0	0	0	0	0	0	0	0	0	0	0	0	0	0	0	0	0	0	0	0	0	0	0	0	0	0	0	0	0	0	0	0
ENSG00000134717.17	BTF3L4	35	52	20	5	113	18	13	8	12	50	11	18	11	21	32	30	9	2	52	40	22	42	17	4	3	12	13	13	8	36	7	24	16	15	27	23	14	31	12	20	44	31	25	14	11	12	26	15
ENSG00000157077.14	ZFYVE9	8	23	11	1	58	0	16	10	2	15	3	9	6	11	10	16	0	0	11	1	6	1	6	3	0	1	0	3	7	12	0	0	0	9	14	9	3	4	2	4	2	9	21	13	10	6	8	7
ENSG00000241745.3	RN7SL788P	0	0	1	0	0	0	0	0	0	0	0	0	0	0	0	0	0	0	0	0	0	0	0	0	0	0	0	0	0	0	0	0	0	0	0	0	0	0	1	0	0	0	0	0	0	0	0	0
ENSG00000228407.2	RP4-800M22.1	0	1	0	0	2	1	1	0	0	0	0	0	0	0	2	0	0	0	0	1	0	0	0	0	0	0	1	0	1	1	0	0	0	0	2	0	1	0	0	0	0	0	4	0	2	0	1	2
ENSG00000223429.1	RP4-800M22.2	0	0	0	0	0	0	0	0	0	2	0	0	0	0	0	0	0	0	0	0	0	0	0	0	0	0	0	0	0	0	0	0	0	0	0	0	0	0	0	0	0	0	0	0	0	0	0	0
ENSG00000224255.2	PDCL3P6	0	0	0	0	0	0	0	0	0	0	0	0	0	0	0	0	0	0	0	0	1	0	0	0	0	0	0	0	0	0	0	0	0	0	0	0	0	0	1	0	0	0	0	0	0	0	0	0
ENSG00000236004.2	RP4-800M22.4	0	0	0	0	0	0	0	0	0	0	0	0	0	0	0	0	0	0	0	0	0	0	0	0	0	0	0	0	0	0	0	0	0	0	0	0	0	0	0	0	0	0	0	0	0	0	0	0
ENSG00000237663.2	DNAJC19P7	0	0	0	0	0	0	0	0	0	0	0	0	0	0	0	0	0	0	0	0	0	0	0	0	0	0	0	0	0	0	0	0	0	0	0	0	0	0	0	0	0	0	0	0	0	0	0	0
ENSG00000213735.2	ANAPC10P1	0	0	0	0	0	0	0	0	0	0	0	0	0	0	0	0	0	0	0	0	0	3	0	0	0	0	0	1	0	0	0	0	0	0	0	0	0	0	2	0	0	0	0	0	0	0	0	0
ENSG00000154222.14	CC2D1B	0	0	0	0	8	0	2	1	2	9	0	0	0	1	1	3	8	0	0	15	0	0	1	0	0	6	0	0	0	5	0	0	0	0	1	0	0	2	0	0	0	0	1	1	0	0	6	2
ENSG00000272100.1	RP11-155O18.6	0	0	0	0	0	0	0	0	0	0	0	0	0	0	0	0	0	0	0	0	0	0	0	0	0	0	0	0	0	0	0	0	0	0	0	0	0	0	0	0	0	0	0	0	0	0	0	0
ENSG00000224680.4	PLA2G12AP1	0	0	0	0	0	0	0	0	1	0	0	0	0	0	0	0	2	0	0	0	0	0	0	0	0	6	0	0	0	0	0	0	0	1	0	0	0	0	0	0	0	0	0	0	0	0	0	0
ENSG00000085840.12	ORC1	0	0	2	0	24	2	3	3	11	28	0	10	0	10	7	2	0	0	22	0	0	0	3	0	0	0	2	2	1	0	7	0	0	0	3	0	1	12	4	0	0	0	0	0	2	0	2	3
ENSG00000134748.12	PRPF38A	4	3	1	17	20	1	7	7	31	8	20	9	12	2	19	4	20	0	17	6	2	14	3	3	7	2	32	1	2	2	0	2	11	26	19	15	6	13	19	0	0	20	15	2	12	9	13	28
ENSG00000134744.13	ZCCHC11	1	56	15	13	48	11	36	34	10	7	54	7	30	23	22	16	5	0	6	6	13	20	16	5	31	12	25	26	13	19	10	41	14	22	11	30	14	45	33	34	83	51	28	27	47	18	9	15
ENSG00000272371.1	RP11-25O10.2	0	0	0	0	0	0	0	0	0	0	0	0	0	0	0	0	0	0	0	0	0	0	0	0	0	0	0	0	0	0	0	0	0	0	0	0	0	0	0	0	0	0	0	0	0	0	0	0
ENSG00000236290.1	EEF1GP7	0	0	0	0	0	0	0	0	0	0	0	0	0	0	8	0	0	0	0	0	0	0	0	0	0	0	0	0	0	0	0	0	0	0	0	0	0	0	0	0	0	0	0	0	0	0	0	0
ENSG00000116157.5	GPX7	2	15	0	0	64	7	4	3	14	0	21	8	11	2	16	0	0	0	0	0	0	7	4	12	2	3	15	1	6	0	7	1	3	19	6	3	5	3	9	0	0	6	6	0	6	4	7	12
ENSG00000182183.14	FAM159A	0	1	1	0	0	0	3	0	1	0	0	0	2	0	1	0	6	0	0	0	0	5	0	0	3	3	1	1	0	1	1	0	0	0	3	1	1	4	0	0	0	0	0	0	0	0	2	1
ENSG00000162377.5	COA7	0	17	17	0	7	0	10	1	5	53	0	4	8	1	23	19	14	0	10	5	0	7	0	14	8	0	2	2	3	9	9	1	24	15	6	7	0	6	5	1	0	27	0	0	1	3	6	2
ENSG00000233664.1	NDUFS5P3	0	2	0	0	0	5	1	4	4	0	2	0	6	0	0	0	5	0	1	23	5	5	15	5	0	0	0	0	0	20	0	0	0	6	10	4	0	0	5	0	0	0	0	7	4	1	3	0
ENSG00000239640.3	RN7SL62P	0	0	0	0	0	0	0	0	0	0	0	0	0	0	0	0	0	0	0	0	0	0	0	0	0	0	0	0	0	0	0	0	0	0	0	0	0	0	0	0	0	0	0	0	0	0	0	0
ENSG00000162378.12	ZYG11B	11	93	21	29	107	18	34	37	32	41	46	23	24	27	22	35	42	0	38	41	21	5	29	36	17	31	82	21	14	25	5	49	63	54	47	29	19	27	35	21	77	70	62	17	11	22	59	54
ENSG00000252018.1	RNU2-30P	0	0	0	0	0	0	0	0	0	0	0	0	0	0	0	0	0	0	0	0	0	0	0	0	0	0	0	0	0	0	0	0	0	0	0	0	0	0	0	0	0	0	0	0	0	0	0	0
ENSG00000228929.1	RPS13P2	0	148	5	8	28	7	11	7	27	99	31	69	16	30	7	5	73	0	82	77	5	33	18	11	0	4	0	6	2	0	0	10	0	2	27	0	1	34	34	0	0	0	30	38	76	16	10	9
ENSG00000206627.1	RNU6-969P	0	0	0	0	0	0	0	0	0	0	0	0	0	0	0	0	0	0	0	0	0	0	0	0	0	0	0	0	0	0	0	0	0	0	0	0	0	0	0	0	0	0	0	0	0	0	0	0
ENSG00000203995.9	ZYG11A	0	0	0	0	0	0	0	0	0	0	0	0	0	0	0	0	0	0	0	0	0	0	0	0	0	0	0	0	0	0	0	0	0	0	0	0	0	0	0	0	0	0	0	0	0	0	0	0
ENSG00000242391.2	RP4-631H13.2	0	0	0	0	0	0	0	0	0	0	0	0	0	0	0	0	0	0	0	0	0	0	0	0	0	0	0	0	0	0	0	0	0	0	0	0	0	0	0	0	0	0	0	0	0	0	0	0
ENSG00000121310.16	ECHDC2	16	161	17	47	43	4	22	17	31	9	24	4	44	13	41	16	13	0	10	32	17	11	37	8	17	4	43	12	4	15	13	21	0	71	23	54	11	33	17	12	12	27	20	38	88	8	30	13
ENSG00000230953.2	RP4-631H13.6	0	9	0	0	6	0	0	0	0	1	0	0	0	0	0	0	0	0	0	0	14	0	4	0	0	0	22	0	0	0	0	0	0	22	5	0	0	0	0	0	0	0	0	1	0	0	1	0
ENSG00000231866.2	RP4-631H13.4	0	0	0	0	0	0	0	0	0	0	0	0	0	0	0	0	0	0	0	0	0	0	0	0	0	0	0	0	1	0	0	0	0	0	0	0	0	0	0	0	0	0	0	0	0	0	0	0
ENSG00000116171.16	SCP2	50	13	12	11	107	25	43	56	43	4	59	54	22	28	34	21	24	14	38	21	17	43	54	57	53	9	103	31	32	44	20	51	18	50	47	32	27	59	68	40	23	15	66	32	30	27	35	33
ENSG00000264834.1	MIR1273F	0	11	0	0	0	0	0	0	0	0	0	0	1	0	0	1	0	0	0	0	0	0	0	0	0	0	0	0	0	0	0	0	0	0	0	0	0	0	0	0	0	0	0	0	0	0	0	0
ENSG00000266188.1	MIR5095	0	0	0	0	0	0	0	0	0	0	0	0	0	0	0	0	0	0	0	0	0	0	0	0	0	0	0	0	0	0	0	0	0	0	0	0	0	0	0	0	0	0	0	0	0	0	0	0
ENSG00000265815.1	MIR1273G	0	0	0	0	0	0	0	0	0	0	0	0	0	0	0	0	0	0	0	0	0	0	0	0	0	0	0	0	0	0	0	0	0	0	0	0	0	0	0	0	0	0	0	0	0	0	0	0
ENSG00000237279.2	RP4-631H13.5	0	0	0	0	0	0	0	0	0	0	0	0	0	0	0	0	0	0	0	0	0	0	0	0	0	0	0	0	0	0	0	0	0	0	0	0	0	0	0	0	0	0	0	0	0	0	0	0
ENSG00000236360.2	RP11-334A14.2	0	0	0	0	0	0	0	0	0	0	0	0	0	0	0	0	0	0	0	0	0	0	0	0	0	0	0	0	0	0	0	0	0	0	0	0	0	0	0	0	0	0	0	0	0	0	0	0
ENSG00000226147.1	TUBBP10	0	0	0	0	4	0	0	0	0	2	1	0	0	5	1	0	20	0	0	0	0	0	0	2	0	0	0	0	0	0	0	0	0	0	0	0	0	0	2	0	0	0	19	0	0	0	1	0
ENSG00000279054.1	AL445183.1	0	0	0	0	0	0	0	0	0	0	0	0	0	0	0	0	0	0	0	0	0	0	0	0	0	0	0	0	0	0	0	0	0	0	0	0	0	0	0	0	0	0	0	0	0	0	0	0
ENSG00000174348.13	PODN	22	232	12	37	53	5	8	27	9	2	103	21	30	51	11	3	31	9	31	0	1	7	39	28	46	18	46	28	17	18	15	52	54	15	28	6	4	43	33	32	0	33	132	0	0	8	14	14
ENSG00000232993.1	RP11-334A14.5	0	0	0	0	0	0	0	0	0	0	0	0	0	0	0	0	0	0	0	0	0	0	0	0	0	0	0	0	0	0	0	0	0	0	0	0	0	0	0	0	0	0	0	0	0	0	0	0
ENSG00000227644.2	HIGD1AP11	0	0	0	0	0	0	0	0	0	0	0	0	0	0	0	0	0	0	0	0	0	0	0	0	0	0	0	0	0	0	0	0	0	0	0	0	0	0	0	0	0	0	0	0	0	0	0	0
ENSG00000162383.11	SLC1A7	0	0	0	0	0	0	0	0	0	0	0	0	0	0	0	0	0	0	1	0	0	0	0	0	0	3	0	0	0	0	0	0	0	1	0	0	0	0	0	0	0	0	0	0	0	0	0	0
ENSG00000235563.1	RP11-334A14.8	0	0	0	0	0	0	0	0	0	0	0	0	0	0	0	0	0	0	0	0	0	0	2	0	0	0	0	0	1	0	0	0	0	3	0	0	0	0	0	0	0	0	2	0	0	0	0	0
ENSG00000277397.1	RP5-1024G6.9	0	0	0	0	0	0	0	0	0	0	0	0	0	0	0	0	0	0	0	0	0	0	0	0	0	0	0	0	0	0	0	0	0	0	0	0	0	0	0	0	0	0	0	0	0	0	0	0
ENSG00000157184.6	CPT2	10	69	3	7	35	2	18	13	11	9	11	0	6	13	30	12	41	0	31	11	5	12	30	3	7	11	1	6	15	0	0	12	0	5	5	12	2	40	19	7	0	4	21	20	42	13	17	7
ENSG00000236723.2	RP5-1024G6.2	0	0	0	0	0	0	0	0	0	0	0	0	0	0	0	0	0	0	0	0	0	0	0	0	0	0	0	0	0	0	0	0	0	0	0	1	0	0	0	0	0	0	0	0	0	0	0	0
ENSG00000162384.13	C1orf123	17	7	11	31	30	4	13	25	8	11	47	22	7	20	4	14	19	25	10	21	11	26	10	30	18	12	25	5	15	7	9	1	0	1	6	34	7	7	9	4	10	37	10	15	12	9	12	13
ENSG00000259818.1	RP5-1024G6.7	0	0	0	0	3	0	0	0	0	0	0	0	0	1	0	0	0	1	0	0	0	0	0	0	0	0	0	0	0	0	0	0	0	1	0	0	0	0	0	0	0	0	0	0	0	0	0	0
ENSG00000162385.10	MAGOH	31	32	14	22	204	27	23	16	23	73	27	23	35	26	43	20	2	0	81	60	18	36	56	37	13	4	41	19	25	37	24	6	45	45	27	34	14	32	45	18	4	31	24	23	29	18	41	43
ENSG00000226754.1	RP5-1024G6.5	0	0	2	0	0	0	0	0	0	0	0	0	0	1	0	0	6	0	0	0	0	0	0	0	0	0	0	1	0	0	0	0	0	1	0	0	0	0	2	0	0	6	0	2	0	0	0	0
ENSG00000157193.15	LRP8	0	23	7	17	71	3	11	15	12	22	8	8	22	14	27	23	12	0	27	63	8	17	9	9	25	5	17	3	9	13	10	30	1	44	9	11	7	11	34	7	109	24	1	5	3	10	15	13
ENSG00000234578.1	RP4-784A16.1	0	0	0	0	0	0	0	0	0	0	0	0	0	0	0	0	0	0	0	0	0	0	0	0	0	0	0	0	0	0	0	0	0	0	0	0	0	0	0	0	0	0	0	0	0	0	0	0
ENSG00000228838.1	RP4-784A16.2	0	0	0	0	0	0	0	0	0	0	0	0	0	0	0	0	0	0	0	0	0	0	0	0	0	0	0	0	0	0	0	0	0	0	0	0	0	0	0	0	0	0	0	0	0	0	0	0
ENSG00000225030.1	RP4-784A16.3	0	0	0	0	0	0	0	0	0	0	0	0	0	0	0	0	0	0	0	0	0	0	0	0	0	0	0	0	0	0	0	0	0	0	0	0	0	0	0	0	0	0	0	0	0	0	0	0
ENSG00000232762.1	RP4-784A16.4	0	0	0	0	0	0	0	0	0	0	0	0	0	0	0	0	0	0	0	0	0	0	0	0	0	0	0	0	0	0	0	0	0	0	0	0	0	0	0	0	0	0	0	0	0	0	0	0
ENSG00000225675.2	RP4-784A16.5	0	0	0	0	0	0	0	0	0	0	0	0	0	0	0	0	0	0	7	0	0	0	0	0	0	0	0	0	0	0	0	0	0	0	0	0	0	0	0	0	0	0	0	0	0	0	0	0
ENSG00000226938.1	RP11-117D22.1	0	0	0	0	0	0	0	0	0	0	0	0	0	0	0	0	0	0	0	0	0	0	0	0	0	0	0	0	0	0	0	0	0	0	0	0	0	0	0	0	0	0	0	0	0	0	0	0
ENSG00000230138.1	RP11-117D22.2	2	0	2	4	0	0	0	1	5	0	11	1	8	0	1	0	4	0	9	2	0	0	7	2	9	2	9	0	0	0	0	0	12	0	1	0	3	2	0	4	0	0	0	3	0	2	0	2
ENSG00000236253.7	SLC25A3P1	0	0	0	0	0	0	0	0	0	0	0	0	0	0	0	0	0	0	0	0	0	0	0	0	0	0	0	0	0	0	0	0	0	0	0	0	0	0	0	0	0	0	0	0	0	0	0	0
ENSG00000143006.7	DMRTB1	0	0	0	0	0	0	0	0	0	0	0	0	0	0	0	0	0	0	0	0	0	0	0	0	0	0	0	0	0	0	0	0	0	0	0	0	0	0	0	0	0	0	0	0	0	0	0	0
ENSG00000174332.5	GLIS1	0	3	0	5	0	0	0	3	2	2	0	0	7	0	0	2	0	0	2	0	0	0	0	0	0	0	0	0	0	0	0	0	0	0	1	2	0	1	2	0	0	1	0	0	3	0	0	1
ENSG00000239007.1	RNU7-95P	0	0	0	0	0	0	0	0	0	0	0	0	0	0	0	0	0	0	0	0	0	0	0	0	0	0	0	0	0	0	0	0	0	0	0	0	0	0	0	0	0	0	0	0	0	0	0	0
ENSG00000058804.11	NDC1	3	7	20	0	81	11	15	15	3	59	8	7	13	9	27	22	20	9	56	8	11	3	9	19	7	4	24	4	12	11	9	0	15	6	17	8	9	26	12	10	6	32	11	14	7	18	15	15
ENSG00000201003.1	SNORA58	0	0	0	0	0	0	0	0	0	0	0	0	0	0	0	0	0	0	0	0	0	0	0	0	0	0	0	0	0	0	0	0	0	0	0	0	0	0	0	0	0	0	0	0	0	0	0	0
ENSG00000229687.2	RP4-654H19.2	0	0	0	0	0	0	0	0	0	0	0	0	0	0	0	0	0	0	0	0	0	0	0	0	0	0	0	0	0	0	0	0	0	0	0	0	0	0	0	0	0	0	0	1	0	0	0	0
ENSG00000058799.13	YIPF1	6	25	8	0	44	7	9	6	6	14	60	11	16	7	24	5	0	7	23	17	2	9	10	16	3	7	22	4	6	14	2	0	3	14	9	8	7	4	9	10	0	25	0	9	7	5	11	12
ENSG00000211452.10	DIO1	0	0	0	0	0	0	0	0	0	0	0	0	0	0	0	0	0	0	0	0	0	0	0	0	0	0	0	0	0	0	0	0	0	0	0	0	0	0	0	0	0	0	0	0	0	0	0	0
ENSG00000081870.11	HSPB11	23	1	5	0	3	1	0	1	2	7	9	1	4	12	1	1	10	0	24	0	1	1	0	1	15	0	0	0	0	15	5	0	0	22	28	22	1	6	1	0	0	0	24	0	0	6	5	2
ENSG00000116212.14	LRRC42	25	78	14	10	40	10	13	15	8	43	45	12	11	9	20	3	8	0	8	5	15	6	21	4	17	12	28	3	0	19	9	19	23	8	15	15	4	9	8	10	5	25	4	11	8	6	7	10
ENSG00000219102.3	HNRNPA3P12	0	0	0	0	0	0	0	0	1	0	0	0	0	0	0	0	0	0	0	0	0	0	0	0	0	0	0	0	0	0	0	0	0	0	0	0	0	0	0	0	0	0	0	0	0	0	0	0
ENSG00000203985.10	LDLRAD1	0	0	0	0	0	0	0	0	0	2	0	0	0	0	0	0	0	0	0	0	0	0	0	0	0	0	0	0	0	0	0	0	0	0	0	0	0	0	0	0	0	0	0	0	0	0	0	0
ENSG00000116209.11	TMEM59	248	390	89	119	420	87	107	91	61	45	137	130	104	107	114	97	196	23	239	109	50	106	303	111	131	74	273	93	68	70	81	135	114	232	155	137	85	170	96	138	68	248	183	142	190	64	150	121
ENSG00000280378.1	RP4-758J24.6	0	0	0	0	0	0	0	0	0	0	0	0	0	3	0	1	0	0	0	0	0	0	0	0	0	0	0	0	0	0	0	0	0	0	0	0	0	0	0	0	0	0	0	0	0	0	0	0
ENSG00000116205.11	TCEANC2	2	27	3	11	12	4	1	5	7	3	0	3	2	3	6	3	3	0	10	0	3	4	19	18	10	7	14	6	3	2	2	0	18	12	5	23	9	14	6	1	0	3	0	4	1	6	8	17
ENSG00000225183.1	RP4-758J24.4	0	19	0	3	4	1	2	0	2	0	0	0	3	0	0	0	0	0	3	0	0	0	2	1	0	0	0	0	0	0	0	0	0	0	5	0	0	3	7	0	0	3	0	0	17	3	2	0
ENSG00000279049.1	AL353898.1	0	0	0	0	0	0	0	0	0	0	0	0	0	0	0	0	0	0	0	0	0	0	0	0	0	0	0	0	0	0	0	0	0	0	0	0	0	0	0	0	0	0	0	0	0	0	0	0
ENSG00000256407.2	RP11-446E24.4	0	0	0	0	0	0	0	0	0	0	0	0	0	0	0	0	0	0	0	0	0	0	0	0	0	0	0	0	0	0	0	0	0	0	0	0	0	0	0	0	0	0	0	0	0	0	0	0
ENSG00000157211.11	CDCP2	0	0	0	0	0	0	0	0	0	0	0	0	0	0	0	0	0	0	0	0	0	0	0	0	0	0	0	0	0	0	0	0	0	0	0	0	0	0	0	0	0	0	0	0	0	0	0	0
ENSG00000280425.2	RP11-446E24.3	0	0	0	0	0	0	1	0	0	0	0	0	0	0	0	0	0	0	0	0	0	0	0	0	0	0	0	0	0	0	0	0	0	0	0	0	0	0	0	0	0	0	0	0	0	0	0	0
ENSG00000215883.10	CYB5RL	0	22	1	9	0	0	1	0	4	1	0	0	0	1	6	0	0	0	7	0	0	2	1	5	0	1	9	1	0	0	3	25	0	0	0	0	1	1	4	0	0	0	0	0	5	0	2	5
ENSG00000116221.15	MRPL37	14	29	14	14	66	10	23	16	11	22	1	32	20	9	31	21	17	0	28	5	6	32	8	19	3	5	20	2	9	22	4	8	7	16	37	55	11	29	21	8	6	11	0	12	5	19	32	20
ENSG00000157216.15	SSBP3	28	84	8	15	70	26	10	14	10	57	64	23	28	33	24	21	24	0	56	26	12	25	53	35	27	12	40	16	2	15	8	1	20	38	40	31	16	44	19	10	21	19	59	29	64	16	26	9
ENSG00000198711.5	SSBP3-AS1	0	0	0	0	0	0	0	0	0	0	0	0	0	0	0	0	0	0	0	0	0	0	0	0	0	0	0	0	0	0	0	0	0	0	0	0	0	0	0	0	0	0	0	0	0	0	0	0
ENSG00000225632.1	RP5-997D24.3	0	0	0	0	0	0	0	0	0	0	0	0	0	0	0	0	0	0	0	0	0	0	0	0	0	0	0	0	0	0	0	0	0	0	0	0	0	0	0	0	0	0	0	0	0	0	0	0
ENSG00000232245.1	RP4-705F19.1	0	0	0	0	0	0	0	0	0	0	0	0	0	0	0	0	0	0	0	0	0	0	0	0	0	0	0	0	0	0	0	0	0	0	0	0	0	0	0	0	0	0	0	0	0	0	0	0
ENSG00000235741.1	RP5-866L20.1	0	0	0	0	0	0	0	0	0	0	0	0	0	0	0	0	0	0	0	0	0	0	0	0	0	0	0	0	0	0	0	0	0	0	0	0	0	0	0	0	0	0	0	0	0	0	0	0
ENSG00000237173.1	RP5-866L20.2	0	0	0	0	0	0	0	0	9	0	0	0	0	0	0	0	0	0	0	0	0	0	0	0	0	0	0	0	0	0	0	0	0	0	0	0	0	0	0	0	0	0	0	0	0	0	0	0
ENSG00000227453.1	HNRNPA1P63	0	0	0	0	0	0	0	0	0	0	0	0	0	0	0	0	0	0	0	0	0	0	0	0	0	0	0	0	0	0	0	0	0	0	0	0	0	0	0	0	0	0	0	0	0	0	0	0
ENSG00000162390.17	ACOT11	0	20	1	1	3	8	7	9	0	0	4	0	8	5	2	6	8	4	1	9	7	2	14	10	10	12	12	3	8	0	1	0	0	6	10	5	5	8	4	5	0	11	0	3	18	1	4	7
ENSG00000162391.11	FAM151A	0	0	0	0	0	0	0	0	0	0	0	0	0	0	0	0	0	0	0	0	0	0	0	0	0	0	0	0	0	0	0	0	0	0	0	0	0	0	0	0	0	0	0	0	0	0	0	0
ENSG00000230728.1	RP11-240D10.4	0	0	0	0	0	0	0	0	0	0	0	0	0	0	0	0	0	0	0	0	0	0	0	0	0	0	0	0	0	0	0	0	0	0	0	0	0	0	0	0	0	0	0	0	0	0	0	0
ENSG00000184313.19	MROH7	0	0	0	0	0	0	0	0	0	0	0	0	0	0	0	0	1	0	0	0	0	0	0	0	0	0	0	0	0	0	0	0	0	0	0	0	0	0	0	0	0	0	0	0	0	0	0	0
ENSG00000271723.5	MROH7-TTC4	0	0	0	0	0	0	0	0	0	0	0	0	0	0	0	0	0	0	0	0	0	0	0	0	0	0	0	0	0	0	0	0	0	0	0	0	0	0	0	0	0	0	0	0	0	0	0	0
ENSG00000243725.6	TTC4	0	0	0	0	24	0	0	0	0	4	0	0	0	0	0	0	0	0	5	0	0	0	0	0	0	0	0	0	0	0	1	0	0	0	1	0	0	0	0	0	0	0	0	0	0	0	1	0
ENSG00000162396.5	PARS2	0	0	2	0	0	0	0	0	0	0	0	0	0	0	0	0	0	0	8	0	10	0	0	0	0	0	0	0	0	0	0	0	0	0	0	0	0	0	0	0	0	0	0	0	0	0	0	3
ENSG00000006555.10	TTC22	21	39	27	5	123	17	25	5	0	7	0	13	10	0	2	12	5	4	0	0	10	0	42	8	4	0	8	4	0	0	9	2	5	45	17	43	4	11	4	12	10	15	0	42	105	11	40	2
ENSG00000237453.1	RP11-67L3.2	0	0	0	0	0	0	0	0	0	0	0	0	0	0	0	0	0	0	0	0	0	0	0	0	0	0	0	0	0	0	0	0	0	0	0	0	0	0	0	0	0	0	0	0	0	0	0	0
ENSG00000162398.11	LEXM	0	0	0	0	0	0	1	0	0	0	0	0	0	0	0	0	0	0	0	0	0	0	0	0	0	0	0	0	0	0	0	0	0	0	0	0	0	0	0	0	0	0	0	0	0	0	0	0
ENSG00000116133.11	DHCR24	29	104	12	0	50	7	18	16	13	0	1	7	12	13	9	16	0	0	5	18	0	2	15	11	12	0	0	4	0	2	1	0	1	21	21	8	13	17	11	9	7	8	7	22	21	1	20	9
ENSG00000242396.1	RP11-67L3.5	0	0	0	0	0	0	0	0	0	0	0	0	0	0	0	0	0	0	0	0	0	0	0	0	0	0	0	0	0	0	0	0	0	0	0	0	0	0	0	0	0	0	0	0	0	0	0	0
ENSG00000233203.6	RP11-67L3.4	0	0	0	0	0	0	0	0	0	0	0	0	0	0	0	0	0	0	0	0	0	0	0	0	0	0	0	0	0	0	0	0	0	1	0	0	0	0	2	0	0	0	0	0	0	0	0	0
ENSG00000143001.4	TMEM61	0	1	0	0	3	0	0	0	0	0	0	0	0	0	1	0	6	0	0	0	0	0	0	0	0	0	0	0	0	0	0	0	0	17	0	0	0	0	1	0	0	0	0	2	2	0	0	0
ENSG00000233271.1	RP11-12C17.2	0	0	0	0	0	0	0	0	0	0	0	0	0	0	0	0	0	0	0	0	0	0	0	0	0	0	0	0	0	0	0	0	0	0	0	0	0	0	0	0	0	0	0	0	0	0	0	0
ENSG00000162399.6	BSND	0	0	0	0	0	0	0	0	0	0	0	0	0	0	0	0	0	0	0	0	0	0	0	0	0	0	0	0	0	0	0	0	0	0	0	0	0	0	0	0	0	0	0	0	0	0	0	0
ENSG00000169174.10	PCSK9	0	0	0	0	0	0	1	1	1	4	0	0	3	0	0	0	0	0	0	0	0	0	0	0	0	2	0	0	0	0	2	0	0	0	24	0	0	4	1	0	0	0	0	0	0	0	2	1
ENSG00000162402.13	USP24	0	72	9	10	90	14	20	18	15	26	11	29	21	12	17	10	21	9	52	11	13	11	14	14	9	3	40	10	8	10	10	31	28	20	21	12	10	12	23	1	3	6	0	15	6	8	26	28
ENSG00000231090.1	RP11-101C11.1	0	0	0	0	0	0	0	0	0	0	0	0	0	0	0	0	0	0	0	0	0	0	0	0	0	0	0	0	0	0	0	0	0	0	0	0	0	0	0	0	0	0	0	0	0	0	0	0
ENSG00000231095.1	GYG1P3	0	0	0	0	0	0	0	0	0	0	0	0	0	0	0	0	0	0	0	0	0	0	0	0	0	0	0	0	0	0	0	0	0	0	0	0	0	0	0	0	0	0	0	0	0	0	0	0
ENSG00000265822.1	MIR4422	0	0	0	0	0	0	0	0	0	0	0	0	0	0	0	0	0	0	0	0	0	0	0	0	0	0	0	0	0	0	0	0	0	0	0	0	0	0	0	0	0	0	0	0	0	0	0	0
ENSG00000231900.3	GOT2P1	0	0	0	0	0	0	0	0	0	0	0	0	0	0	0	0	0	0	0	0	0	0	0	0	0	0	0	0	0	0	0	0	0	0	0	0	0	0	0	0	0	0	0	0	0	0	0	0
ENSG00000232198.2	RP4-633H17.2	0	0	0	0	0	0	0	0	0	0	0	0	0	0	0	0	0	0	0	0	0	0	0	0	0	0	0	0	0	0	0	0	0	0	0	0	0	0	0	0	0	0	0	0	0	0	0	0
ENSG00000199831.1	RN7SKP291	0	0	0	0	0	0	0	0	0	0	0	0	0	0	0	0	0	0	0	0	0	0	0	0	0	0	0	0	0	0	0	0	0	0	0	0	0	0	0	0	0	0	0	0	0	0	0	0
ENSG00000252162.1	RNU6-830P	0	0	0	0	0	0	0	0	0	0	0	0	0	0	0	0	0	0	0	0	0	0	0	0	0	0	0	0	0	0	0	0	0	0	0	0	0	0	0	0	0	0	0	0	0	0	0	0
ENSG00000272051.1	Y_RNA	0	0	0	0	0	0	0	0	0	0	0	0	0	0	0	0	0	0	0	0	0	0	0	0	0	0	0	0	0	0	0	0	0	0	0	0	0	0	0	0	0	0	0	0	0	0	0	0
ENSG00000234810.2	RP11-90C4.1	0	0	0	0	0	0	0	0	0	0	0	0	0	0	0	0	0	1	0	0	0	0	0	0	0	0	0	0	0	0	0	0	0	0	0	0	0	0	0	0	0	0	0	0	0	0	0	0
ENSG00000230250.2	RP11-90C4.2	0	0	0	0	0	0	0	0	0	0	0	0	0	0	0	0	0	0	0	0	0	0	0	0	0	0	0	0	0	0	0	0	0	0	0	0	0	0	0	0	0	0	0	0	0	0	0	0
ENSG00000227104.3	PIGQP1	0	0	0	0	0	0	0	0	0	0	0	0	0	0	0	0	0	0	0	0	0	0	0	0	0	0	0	0	0	0	0	0	0	0	0	0	0	0	0	0	0	0	0	0	0	0	0	0
ENSG00000233079.1	RP11-90C4.3	0	0	0	0	0	0	0	0	0	0	0	0	0	0	0	0	0	0	0	0	0	0	0	0	0	0	0	0	0	0	0	0	0	0	0	0	0	0	0	0	0	0	0	0	0	0	0	0
ENSG00000235612.1	RP1-158P9.1	0	0	0	0	0	0	0	0	0	0	0	0	0	0	0	0	0	0	0	0	0	0	0	0	0	0	0	0	0	0	0	0	0	0	0	0	0	0	0	0	0	0	0	0	0	0	0	0
ENSG00000229871.1	RPSAP20	0	0	0	0	0	0	0	0	0	0	0	0	0	0	0	0	0	0	0	0	0	0	0	0	0	0	0	0	0	0	0	0	0	0	0	0	0	0	0	0	0	0	0	0	0	0	0	0
ENSG00000260971.3	RP11-504A18.1	0	6	0	0	0	0	0	0	0	0	0	0	0	0	2	0	0	0	0	0	0	0	0	0	0	0	2	0	0	0	0	0	0	0	0	0	1	4	0	0	0	0	0	0	0	0	1	2
ENSG00000223956.2	RP4-710M16.2	0	0	0	0	0	0	0	0	0	0	0	0	0	0	0	0	0	0	0	1	0	0	0	0	0	0	0	0	0	0	0	0	0	0	0	0	0	0	0	0	0	0	0	0	0	0	1	0
ENSG00000162407.8	PLPP3	148	683	72	304	437	36	40	115	38	92	175	85	108	218	144	48	64	20	121	67	10	28	249	93	105	58	193	78	114	139	67	162	313	57	114	74	74	167	139	31	84	202	570	35	32	26	73	148
ENSG00000236776.1	RPL21P23	0	0	0	0	0	0	3	0	1	0	0	0	0	0	12	0	0	0	0	0	0	0	0	0	0	1	0	0	0	0	0	0	0	0	0	2	0	0	0	0	0	0	0	0	0	0	0	0
ENSG00000224980.1	RPL23AP85	0	0	0	0	0	0	0	0	0	6	0	0	0	0	0	0	0	0	0	0	0	0	0	0	0	0	0	0	0	0	0	0	0	0	0	0	0	0	0	0	0	0	0	0	0	0	0	0
ENSG00000225475.1	RP11-377K22.2	0	0	0	0	0	0	0	1	0	0	1	0	0	1	1	0	0	0	0	1	0	1	0	0	1	0	0	0	0	0	1	0	0	0	0	0	0	0	0	0	0	0	0	1	1	0	0	1
ENSG00000162409.10	PRKAA2	3	0	0	0	3	0	0	1	1	0	0	7	0	0	0	0	0	1	7	0	1	0	0	2	0	0	3	0	2	1	0	0	0	0	0	2	0	0	0	0	0	0	0	0	0	7	0	3
ENSG00000187889.12	C1orf168	0	0	0	0	0	0	0	0	0	0	0	0	0	0	0	0	0	0	0	0	0	0	0	0	0	0	0	0	0	0	0	0	0	0	1	0	0	0	0	0	0	0	0	0	0	0	0	0
ENSG00000229913.1	RP11-378I13.1	0	0	0	0	0	0	0	0	0	0	0	0	0	0	0	0	0	0	0	0	0	0	0	0	0	0	0	0	0	0	0	0	0	0	0	0	0	0	0	0	0	0	0	0	0	0	0	0
ENSG00000157131.10	C8A	0	0	0	0	0	0	0	1	0	0	0	0	0	0	0	0	0	0	0	0	0	0	0	0	0	0	0	0	0	0	0	0	0	0	0	0	0	0	0	0	0	0	0	0	0	0	0	0
ENSG00000021852.12	C8B	0	0	0	0	0	0	0	0	0	0	0	0	0	0	0	0	0	0	0	0	0	0	0	0	0	0	0	0	0	0	0	0	0	0	0	0	0	0	0	0	0	0	0	0	0	0	0	0
ENSG00000236341.1	RP5-1103B4.3	0	0	0	0	0	0	0	0	0	0	0	0	0	0	0	0	0	0	0	0	0	0	0	0	0	0	0	0	0	0	0	0	0	0	0	0	0	0	0	0	0	0	0	0	0	0	0	0
ENSG00000173406.15	DAB1	0	0	0	0	0	0	0	0	0	0	0	0	0	0	0	0	0	0	0	0	0	0	0	0	0	0	0	0	0	0	0	0	0	0	0	0	0	0	0	0	0	0	0	0	0	0	0	0
ENSG00000227935.1	RP6-102O10.1	0	0	0	0	0	0	0	0	0	0	0	0	0	0	0	0	0	0	0	0	0	0	0	0	0	0	0	0	0	0	0	0	0	0	0	0	0	0	0	0	0	0	0	0	0	0	0	0
ENSG00000236888.1	RPS20P5	0	0	0	0	3	0	0	0	1	0	0	0	0	0	0	0	0	0	0	0	0	0	0	0	0	0	0	0	0	0	0	0	0	0	0	0	0	0	0	0	0	0	0	0	0	0	0	0
ENSG00000226759.7	DAB1-AS1	0	0	0	0	0	0	0	0	0	0	0	0	0	0	0	0	0	0	0	0	0	0	0	0	0	0	0	0	0	0	0	1	0	0	0	0	0	0	0	0	0	0	0	0	0	0	0	0
ENSG00000229887.4	HNRNPA1P6	0	0	0	0	0	0	0	0	0	0	0	0	0	0	0	1	0	0	0	0	0	0	0	0	1	0	0	0	0	0	0	0	0	0	0	0	0	0	0	0	0	0	0	0	0	0	0	0
ENSG00000223416.3	RPS26P15	0	0	0	0	0	0	0	0	0	0	0	0	0	0	0	0	0	0	0	0	0	0	0	0	0	0	0	0	0	0	0	0	0	0	0	0	0	0	0	0	0	0	0	0	0	0	0	0
ENSG00000235038.1	RP11-393I23.4	0	0	0	0	0	0	0	0	0	0	0	0	0	0	0	0	0	0	0	0	0	0	0	0	0	0	0	0	0	0	0	0	0	0	0	0	0	0	0	0	0	0	0	0	0	0	0	0
ENSG00000230546.1	RP11-393I23.3	0	0	0	0	0	0	0	0	0	0	0	0	0	0	0	0	0	0	0	0	0	0	0	0	0	0	0	0	0	0	0	0	0	0	0	0	0	0	0	0	0	0	0	0	0	0	0	0
ENSG00000233216.1	RP11-414C16.1	0	0	0	0	0	0	0	0	0	0	0	0	0	0	0	0	0	0	0	0	0	0	0	0	0	0	0	0	0	0	0	0	0	0	0	0	0	0	0	0	0	0	0	0	0	0	0	0
ENSG00000162600.11	OMA1	0	0	1	0	0	0	0	1	0	0	0	0	0	2	0	0	0	0	0	0	0	1	0	0	0	0	35	3	0	0	0	5	2	0	0	0	1	0	3	0	0	13	0	0	0	1	0	0
ENSG00000270209.1	RP4-592A1.4	0	0	0	0	0	0	0	0	0	0	0	0	0	0	0	0	0	0	0	0	0	0	0	0	0	0	0	0	0	0	0	0	0	0	0	0	0	0	0	0	0	0	0	0	0	0	0	0
ENSG00000264128.2	RN7SL713P	0	0	0	0	0	0	0	0	0	0	0	0	0	0	0	0	0	0	0	0	0	0	0	0	0	0	0	0	0	0	0	0	0	0	0	0	0	0	0	0	0	0	0	0	0	0	0	0
ENSG00000184292.6	TACSTD2	69	210	56	0	301	87	74	25	7	111	4	41	32	19	34	81	32	0	87	3	26	72	23	12	13	6	0	5	3	46	15	0	0	222	62	83	36	13	11	35	57	36	0	154	212	17	53	10
ENSG00000185839.3	RP4-592A1.2	0	0	0	0	0	0	0	0	0	0	0	0	0	0	0	0	0	0	0	0	0	0	0	0	0	0	0	0	0	0	0	0	0	0	0	0	0	0	0	0	0	0	0	0	0	0	0	0
ENSG00000162601.9	MYSM1	23	118	15	35	105	15	22	19	17	63	99	31	21	32	26	14	49	28	25	26	38	14	17	17	14	19	47	18	17	14	11	27	10	11	37	24	35	28	17	4	9	49	30	18	39	13	24	23
ENSG00000283445.1	RP11-63G10.4	1	0	0	0	0	0	0	0	0	0	0	0	0	0	0	0	0	0	0	0	0	0	0	0	0	0	0	0	0	0	0	0	0	0	0	1	0	0	2	0	0	0	0	0	0	0	0	0
ENSG00000177606.6	JUN	38	52	16	35	134	32	18	33	26	1	7	0	22	8	19	10	14	0	58	50	24	19	54	24	8	18	85	4	18	9	9	13	42	33	34	22	10	32	20	19	9	25	7	14	24	14	36	17
ENSG00000234807.5	LINC01135	0	0	0	0	0	0	0	0	0	0	0	0	0	0	0	0	0	0	0	0	0	0	0	0	0	0	0	0	0	0	0	0	0	0	0	0	0	0	0	0	0	0	0	0	0	0	0	0
ENSG00000272226.1	RP11-63G10.3	0	0	0	0	0	0	0	0	0	0	0	0	0	0	0	0	0	0	0	0	0	0	0	0	0	0	0	0	0	0	0	0	0	0	0	0	0	0	0	0	0	0	0	0	0	0	0	0
ENSG00000231740.1	RP11-63G10.2	0	0	0	0	0	0	0	0	0	0	0	0	0	0	0	0	0	0	0	0	0	0	0	0	0	0	0	0	0	0	0	0	0	0	0	0	0	0	0	0	0	0	0	0	0	0	0	0
ENSG00000232453.6	RP4-794H19.1	0	0	0	0	0	0	0	0	0	0	0	0	2	0	0	0	0	0	0	0	0	0	0	3	0	0	0	0	0	0	0	0	0	0	1	0	0	0	0	0	0	0	0	0	0	0	1	1
ENSG00000237352.3	LINC01358	0	3	0	0	0	0	0	0	0	6	0	0	1	0	0	0	0	1	0	0	2	0	1	0	9	1	1	0	1	0	0	2	0	0	0	0	0	0	0	0	0	0	0	0	0	0	0	0
ENSG00000228121.1	PHBP3	0	0	0	0	0	0	0	0	0	0	0	0	0	0	0	0	9	0	0	0	0	0	0	0	0	0	0	0	0	0	0	0	0	0	0	0	0	0	0	0	0	0	0	0	0	0	0	0
ENSG00000241042.1	RP11-145M4.1	0	0	0	0	0	0	0	0	0	0	0	0	0	0	0	0	0	0	0	0	0	0	0	0	0	0	0	0	0	0	0	0	0	0	0	0	0	0	0	0	0	0	0	0	0	0	0	0
ENSG00000235215.2	RP11-145M4.2	0	0	0	0	0	0	0	0	0	0	0	0	0	0	0	0	0	0	0	0	0	0	0	0	0	0	0	0	0	0	0	0	0	0	0	0	0	0	0	0	0	0	0	0	0	0	0	0
ENSG00000224609.6	HSD52	0	0	0	1	0	0	0	0	0	0	0	0	0	0	0	0	0	0	0	0	0	0	0	0	0	0	0	0	0	0	0	0	0	0	0	0	0	0	0	0	0	0	0	0	0	0	0	0
ENSG00000270457.1	RP11-467C18.1	0	0	0	0	0	0	0	0	0	0	0	0	0	0	0	0	0	0	0	0	0	0	0	0	0	0	0	0	0	0	0	0	0	0	0	0	0	0	0	0	0	0	0	0	0	0	0	0
ENSG00000172456.17	FGGY	1	1	0	0	7	0	7	6	0	18	5	3	3	0	3	0	0	0	1	0	3	11	6	4	0	0	2	2	2	0	1	0	0	0	1	0	0	13	6	0	5	0	0	5	0	1	7	1
ENSG00000266150.1	MIR4711	0	0	0	0	0	0	0	0	0	0	0	0	0	0	0	0	0	0	0	0	0	0	0	0	0	0	0	0	0	0	0	0	0	0	0	0	0	0	0	0	0	0	0	0	0	0	0	0
ENSG00000226883.1	RP4-782L23.2	0	0	0	0	0	0	0	0	0	0	0	0	0	0	0	0	0	0	0	0	0	0	0	0	0	0	0	0	0	0	0	0	0	0	0	0	0	0	0	0	0	0	0	0	0	0	0	0
ENSG00000134709.10	HOOK1	20	56	18	0	123	16	14	16	11	18	3	0	2	0	2	21	0	6	0	0	14	6	12	0	0	7	1	1	1	0	2	7	14	23	4	19	0	19	4	21	11	4	0	41	79	9	42	2
ENSG00000134716.9	CYP2J2	0	0	0	0	0	1	0	0	0	2	0	20	6	0	0	0	0	0	0	0	0	0	0	0	0	0	0	0	0	0	0	0	0	0	4	0	0	0	0	1	7	0	0	0	2	0	2	0
ENSG00000265535.2	RN7SL475P	0	0	2	0	0	0	0	0	0	0	0	0	0	0	0	0	0	0	0	0	0	0	0	0	0	0	0	0	0	0	0	0	0	0	0	0	0	0	0	0	0	0	0	0	0	0	0	0
ENSG00000162598.13	C1orf87	0	0	0	0	0	0	0	0	0	0	0	0	0	0	0	0	0	0	0	0	0	0	0	0	0	4	0	0	0	0	2	0	0	0	0	0	0	0	0	0	0	0	0	0	0	0	0	0
ENSG00000229332.2	PGBD4P8	0	0	0	0	0	0	0	0	0	0	0	0	0	0	0	0	0	0	0	0	0	0	0	0	0	0	0	0	0	0	0	0	0	0	0	0	0	0	0	0	0	0	0	0	0	0	0	0
ENSG00000238242.1	RP11-575B7.3	0	0	0	0	0	0	0	0	0	0	0	0	0	0	0	0	0	0	0	0	0	0	0	0	0	0	0	0	0	0	0	0	0	0	0	0	0	0	0	0	0	0	0	0	0	0	0	0
ENSG00000226476.3	RP11-776H12.1	0	1	0	0	0	0	0	0	0	0	0	0	0	0	0	0	0	0	0	0	0	0	0	0	0	0	0	0	0	0	0	0	2	0	0	0	0	0	0	0	0	0	0	0	0	1	2	0
ENSG00000231252.2	RP11-436K8.1	0	2	0	0	0	0	0	0	0	0	0	0	0	0	0	0	0	0	1	0	0	0	0	0	0	0	0	0	0	0	0	0	0	0	3	0	0	0	1	0	1	0	0	0	0	0	0	1
ENSG00000162599.15	NFIA	67	457	80	228	221	22	70	113	29	96	174	68	122	107	146	57	73	33	77	22	18	23	146	115	118	42	135	84	56	72	64	105	112	135	170	118	76	280	242	58	62	181	199	74	156	72	114	128
ENSG00000237928.5	NFIA-AS2	0	0	0	0	0	0	0	0	0	0	0	0	0	0	0	0	0	0	0	0	0	0	0	0	0	0	0	0	0	0	0	0	0	0	0	0	0	0	3	0	0	0	0	0	0	0	0	0
ENSG00000270742.1	RP4-802A10.1	0	0	0	0	0	0	0	0	0	0	0	0	0	0	0	0	0	0	0	0	0	0	0	0	0	0	0	0	0	0	0	0	0	0	0	0	0	0	0	0	0	0	0	0	0	0	0	0
ENSG00000237853.6	NFIA-AS1	0	0	0	0	0	0	1	0	0	0	0	0	0	0	0	0	0	0	0	0	0	0	0	0	0	0	0	0	0	0	0	0	1	0	0	0	0	0	0	0	0	0	0	0	0	0	0	0
ENSG00000223920.2	RP11-430G17.1	0	0	0	0	0	0	0	0	0	0	0	0	0	0	0	0	0	0	0	0	0	0	0	0	0	0	0	0	0	0	0	0	0	0	0	0	0	0	0	0	0	0	0	0	0	0	0	0
ENSG00000162604.12	TM2D1	36	110	28	4	87	10	29	29	13	17	54	66	23	20	43	29	10	10	55	36	35	14	55	27	17	29	17	17	6	18	9	60	168	29	43	41	35	32	24	4	49	30	42	19	53	18	27	46
ENSG00000271200.1	RP11-430G17.3	0	13	0	0	0	0	1	2	0	0	5	0	0	0	1	0	0	0	0	13	0	0	0	0	0	0	0	1	0	0	0	0	0	0	2	0	0	1	1	6	0	3	5	1	0	0	0	4
ENSG00000132849.19	PATJ	9	52	18	0	83	6	12	20	4	11	10	0	13	0	3	13	0	0	5	10	2	4	7	2	11	2	2	4	2	0	2	0	1	25	17	3	11	9	9	5	0	8	0	7	29	6	21	1
ENSG00000200575.1	RNU6-414P	0	0	0	0	0	0	0	0	0	0	0	0	0	0	0	0	0	0	0	0	0	0	0	0	0	0	0	0	0	0	0	0	0	0	0	0	0	0	0	0	0	0	0	0	0	0	0	0
ENSG00000212360.1	RNU6-1177P	0	0	0	0	0	0	0	0	0	0	0	0	0	0	0	0	0	0	0	0	0	0	0	0	0	0	0	0	0	0	0	0	0	0	0	0	0	0	0	0	0	0	0	0	0	0	0	0
ENSG00000236646.1	LAMTOR5P1	0	0	0	0	0	0	0	0	0	0	0	0	0	0	0	0	0	0	0	0	0	0	0	0	0	0	0	0	0	0	0	0	0	0	0	0	0	0	0	0	0	0	0	0	0	0	0	0
ENSG00000242860.3	RN7SL180P	0	0	0	0	0	0	0	0	0	0	0	0	0	0	0	1	0	0	0	0	0	0	0	0	0	0	0	0	0	0	0	0	0	0	0	0	0	0	0	0	0	0	0	0	0	2	0	0
ENSG00000263908.1	MIR3116-1	0	0	0	0	0	0	0	0	0	0	0	0	0	0	0	0	0	0	0	0	0	0	0	0	0	0	0	0	0	0	0	0	0	0	0	0	0	0	0	0	0	0	0	0	0	0	0	0
ENSG00000283690.1	MIR3116-2	0	0	0	0	0	0	0	0	0	0	0	0	0	0	0	0	0	0	0	0	0	0	0	0	0	0	0	0	0	0	0	0	0	0	0	0	0	0	0	0	0	0	0	0	0	0	0	0
ENSG00000234204.1	PIGPP2	0	0	0	0	0	0	0	0	0	0	0	0	0	0	0	0	0	0	0	0	0	0	0	0	0	0	0	0	0	0	0	0	0	0	0	0	0	0	0	0	0	0	0	0	0	0	0	0
ENSG00000234088.1	RPS15AP7	0	0	0	0	1	0	0	0	0	0	0	0	0	0	0	0	0	0	0	0	0	0	0	0	0	0	0	0	0	0	0	0	0	0	0	0	0	0	0	0	0	0	0	0	0	0	0	0
ENSG00000240563.1	L1TD1	0	0	0	0	0	0	0	0	0	0	0	0	0	0	0	0	0	0	0	0	0	0	0	0	0	4	0	0	0	0	0	0	0	0	0	0	0	0	0	0	0	0	0	0	0	0	0	1
ENSG00000237227.1	RP5-1155K23.4	0	0	0	0	0	0	0	0	0	0	0	0	0	0	0	0	0	0	0	0	0	0	0	0	0	0	0	0	0	0	0	0	0	0	0	0	0	0	0	0	0	0	0	0	0	0	0	0
ENSG00000200174.1	Y_RNA	0	0	0	0	0	0	0	0	0	0	0	0	0	0	0	0	0	0	0	0	0	0	0	0	0	0	0	0	0	0	0	0	0	0	0	0	0	0	0	0	0	0	0	0	0	0	0	0
ENSG00000132854.18	KANK4	0	0	0	0	0	0	0	0	0	0	0	0	0	0	0	0	0	0	0	0	0	0	0	0	0	0	0	0	0	0	0	0	0	0	0	0	0	0	0	0	0	0	0	0	0	0	0	0
ENSG00000201153.1	RNU6-371P	0	0	0	0	0	0	0	0	0	0	0	0	0	0	0	0	0	0	0	0	0	0	0	0	0	0	0	0	0	0	0	0	0	0	0	0	0	0	0	0	0	0	0	0	0	0	0	0
ENSG00000162607.12	USP1	46	82	33	23	129	23	38	33	29	3	104	71	24	30	64	25	42	4	71	51	39	47	28	17	20	30	56	28	28	13	26	20	32	65	47	36	35	29	40	16	0	26	22	19	30	19	47	30
ENSG00000116641.17	DOCK7	5	45	9	6	57	10	21	5	1	3	7	8	17	10	6	9	4	3	30	0	13	3	4	4	8	4	40	4	1	1	11	0	3	1	14	16	11	27	14	3	0	14	2	15	7	4	11	15
ENSG00000270549.1	RP11-293K19.1	0	0	0	0	0	0	0	0	0	0	0	0	0	0	0	0	0	0	0	0	0	0	0	0	0	0	0	0	0	0	0	0	0	0	0	0	0	0	0	0	0	0	0	0	0	0	0	0
ENSG00000132855.4	ANGPTL3	0	0	0	0	0	0	0	0	1	0	0	0	0	0	0	0	0	0	0	0	0	0	0	0	0	0	0	0	0	0	0	0	0	0	0	0	0	0	0	0	0	0	0	0	0	0	0	0
ENSG00000278967.1	RP5-849H19.3	0	0	0	0	0	0	0	0	0	0	0	0	0	0	0	0	0	0	0	0	0	0	0	0	0	0	0	0	0	0	0	0	0	0	0	0	0	0	0	0	0	0	0	0	0	0	0	0
ENSG00000213703.2	RP5-849H19.2	0	0	0	0	0	0	0	0	0	0	0	2	0	1	0	0	1	0	0	0	0	1	0	0	1	0	0	0	0	1	1	0	0	1	0	0	0	0	0	0	0	0	0	0	0	0	0	0
ENSG00000235545.1	RP11-230B22.1	0	0	0	0	0	0	0	0	0	0	0	0	0	0	0	0	0	0	0	0	0	0	0	0	0	1	0	0	0	0	0	0	0	0	0	0	0	0	0	0	0	0	0	0	0	0	0	0
ENSG00000125703.14	ATG4C	7	21	1	1	3	2	0	1	2	0	7	0	2	3	0	0	26	0	22	6	3	5	34	2	3	0	0	4	3	23	2	15	4	2	4	11	3	0	5	0	0	0	0	1	1	1	1	1
ENSG00000234318.1	RP4-771M4.3	0	0	0	0	0	0	0	0	0	0	0	0	0	0	0	0	0	0	0	0	0	0	0	0	0	0	0	0	0	0	0	0	0	0	0	0	0	0	0	0	0	0	0	0	0	0	0	0
ENSG00000237163.1	RP4-771M4.2	0	0	0	0	0	0	0	0	0	0	0	0	0	0	0	0	0	0	0	0	0	0	0	0	0	0	0	0	0	0	0	0	0	0	0	0	0	0	0	0	0	0	0	0	0	0	0	0
ENSG00000229537.5	RP11-5P4.1	0	0	0	0	0	0	0	0	0	0	0	0	0	0	0	0	0	0	0	0	0	0	0	0	0	0	0	0	0	0	0	0	0	0	0	0	0	0	0	0	0	0	0	0	0	0	0	0
ENSG00000227485.1	RP11-5P4.2	0	0	0	0	0	0	0	0	0	0	0	0	0	0	0	0	0	0	0	0	0	0	0	0	0	0	0	0	0	0	0	0	0	0	0	0	0	0	0	0	0	0	0	0	0	0	0	0
ENSG00000229225.1	RP11-5P4.3	0	0	0	0	0	0	0	0	0	0	0	0	0	0	0	0	0	0	0	0	0	0	0	0	0	0	0	0	0	0	0	0	0	0	0	0	0	0	0	0	0	0	0	0	0	0	0	0
ENSG00000203605.3	RP11-335E6.2	0	0	0	0	0	0	0	0	0	0	0	0	0	0	0	0	0	0	0	0	0	0	0	0	0	0	0	0	0	0	0	0	0	0	0	0	0	0	0	0	0	0	0	0	0	0	0	0
ENSG00000224209.7	LINC00466	0	0	0	0	0	0	0	0	0	0	0	0	0	0	0	0	0	0	0	0	0	0	0	0	0	0	0	0	0	0	0	0	0	0	0	0	0	0	0	0	0	0	0	0	0	0	0	0
ENSG00000252259.1	RNA5SP49	0	0	0	0	0	0	0	0	0	0	0	0	0	0	0	0	0	0	0	0	0	0	0	0	0	0	0	0	0	0	0	0	0	0	0	0	2	0	0	0	0	0	0	0	1	0	0	0
ENSG00000228734.2	RP11-335E6.3	0	0	0	0	0	0	0	0	0	0	0	0	0	0	0	0	0	0	0	0	0	0	0	0	0	0	0	0	0	0	0	0	0	0	0	0	0	0	0	0	0	0	0	0	0	0	0	0
ENSG00000223683.1	RPSAP65	0	0	0	0	0	0	0	0	0	0	0	0	0	0	0	0	0	0	0	0	0	0	0	0	0	0	0	0	0	0	0	0	0	0	0	0	0	0	0	0	0	0	0	0	0	0	0	0
ENSG00000230798.5	FOXD3-AS1	3	14	1	0	0	0	0	0	0	0	0	0	0	0	0	0	0	1	0	0	0	0	0	0	0	0	2	0	0	0	2	0	0	4	0	0	0	0	0	0	1	0	0	0	0	0	0	0
ENSG00000187140.5	FOXD3	0	0	0	0	2	0	0	1	0	0	0	0	0	0	0	0	0	0	0	0	0	0	0	0	0	0	0	0	0	0	0	0	0	0	0	0	0	0	2	0	0	0	0	0	0	0	0	4
ENSG00000275836.1	MIR6068	0	0	0	0	0	0	0	0	0	0	0	0	0	0	0	0	0	0	0	0	0	0	0	0	0	0	0	0	0	0	0	0	0	0	0	0	0	0	0	0	0	0	0	0	0	0	0	0
ENSG00000252784.1	Y_RNA	0	0	0	0	0	0	0	0	0	0	0	0	0	0	0	0	0	0	0	0	0	0	0	0	0	0	0	0	0	0	0	0	0	0	0	0	0	0	0	0	0	0	0	0	0	0	0	0
ENSG00000236674.1	RP4-792G4.3	0	0	1	0	1	6	0	0	1	1	0	0	0	4	0	0	0	0	0	0	0	0	0	0	0	0	0	0	3	0	0	0	0	0	5	0	0	3	4	3	0	0	0	1	2	0	1	2
ENSG00000088035.15	ALG6	0	46	17	0	77	5	17	12	4	5	4	12	8	3	17	6	9	8	22	0	0	4	38	8	31	9	16	4	1	0	3	21	23	7	17	8	7	11	2	0	10	21	0	5	19	5	9	7
ENSG00000142856.16	ITGB3BP	8	7	13	2	32	7	14	10	4	22	6	3	6	12	5	4	26	0	15	5	15	8	58	1	17	2	30	4	15	5	15	3	10	1	31	8	1	8	4	11	0	28	30	12	7	10	5	0
ENSG00000203965.12	EFCAB7	0	1	0	0	0	0	0	2	1	0	0	0	0	0	1	0	6	0	0	0	0	0	20	0	0	0	0	0	0	0	2	0	0	0	0	0	0	0	0	0	1	9	0	0	0	0	1	0
ENSG00000264271.2	RN7SL488P	0	0	0	0	0	0	0	0	0	0	0	0	0	0	0	0	0	0	0	0	0	0	0	0	0	0	0	0	0	0	0	0	0	0	0	0	0	0	0	0	0	0	0	0	0	0	0	0
ENSG00000251720.1	RNU7-123P	0	0	0	0	0	0	0	0	0	0	0	0	0	0	0	0	0	0	0	0	0	0	0	0	0	0	0	0	0	0	0	0	0	0	0	0	0	0	0	0	0	0	0	0	0	0	0	0
ENSG00000116652.6	DLEU2L	0	0	0	0	2	0	6	12	15	16	0	0	3	10	0	0	12	0	14	0	0	1	49	0	18	1	8	1	0	5	0	0	0	7	0	0	4	0	3	1	0	0	0	2	4	5	1	1
ENSG00000276884.1	DLEU2_6	0	0	0	0	0	0	0	0	0	0	0	0	0	0	0	0	0	0	0	0	0	0	0	0	0	0	0	0	0	0	0	0	0	0	0	0	0	0	0	0	0	0	0	0	0	0	0	0
ENSG00000278287.1	DLEU2_5	0	0	0	0	0	0	0	0	0	0	0	0	0	0	0	0	0	0	0	0	0	0	0	0	0	0	0	0	0	0	0	0	0	0	0	0	0	0	0	0	0	0	0	0	0	0	0	0
ENSG00000277565.1	DLEU2_4	0	0	0	0	0	0	0	0	0	0	0	0	0	0	0	0	0	0	0	0	0	0	0	0	0	0	0	0	0	0	0	0	0	0	0	0	0	0	0	0	0	0	0	0	0	0	0	0
ENSG00000275823.1	DLEU2_3	0	0	0	0	0	0	0	0	0	0	0	0	0	0	0	0	0	0	0	0	0	0	0	0	0	0	0	0	0	0	0	0	0	0	0	0	0	0	0	0	0	0	0	0	0	0	0	0
ENSG00000277689.1	DLEU2_2	0	0	0	0	0	0	0	0	0	0	0	0	0	0	0	0	0	0	0	0	0	0	0	0	0	0	0	0	0	0	0	0	0	0	0	0	0	0	0	0	0	0	0	0	0	0	0	0
ENSG00000274199.1	DLEU2_1	0	0	0	0	0	0	0	0	0	0	0	0	0	0	0	0	0	0	0	0	0	0	0	0	0	0	0	0	0	0	0	0	0	0	0	0	0	0	1	0	0	0	0	0	0	0	0	0
ENSG00000079739.15	PGM1	7	35	9	1	40	5	9	8	9	8	13	13	12	3	0	11	2	0	17	10	14	3	25	12	4	5	24	13	8	4	7	25	2	26	26	16	12	27	16	2	10	8	0	7	9	8	11	14
ENSG00000244256.3	RN7SL130P	0	0	0	0	0	0	0	1	4	0	0	3	0	0	0	0	0	0	0	0	1	0	0	0	0	0	15	0	0	0	0	0	0	0	0	9	0	0	1	0	0	0	4	0	4	0	0	0
ENSG00000185483.11	ROR1	9	14	4	21	19	5	12	17	0	0	14	20	6	19	10	3	3	0	10	7	1	0	13	12	14	2	16	1	2	4	0	0	16	5	13	24	6	8	7	5	0	6	21	0	9	1	1	5
ENSG00000177452.7	RP4-597J3.1	0	6	0	1	9	5	0	2	2	17	7	4	2	3	3	7	3	12	32	15	1	5	5	4	4	8	13	1	0	1	2	0	16	2	16	1	2	10	5	1	0	1	1	6	16	3	6	4
ENSG00000228056.3	CFL1P3	0	0	0	0	0	0	0	0	0	0	0	0	0	0	0	0	0	0	0	0	0	0	0	0	0	0	0	0	0	0	0	0	0	0	0	0	0	0	0	0	0	0	0	0	0	0	0	0
ENSG00000207190.1	RNU6-809P	0	0	0	0	0	0	0	0	0	0	0	0	0	0	0	0	0	0	0	0	0	0	0	0	0	0	0	0	0	0	0	0	0	0	0	0	0	0	0	0	0	0	0	0	0	0	0	0
ENSG00000200508.1	Y_RNA	0	0	0	0	0	0	0	0	0	0	0	0	0	0	0	0	0	0	0	0	0	0	0	0	0	0	0	0	0	0	0	0	0	0	0	0	0	0	0	0	0	0	0	0	0	0	0	0
ENSG00000223949.6	ROR1-AS1	0	0	0	0	0	0	0	0	0	0	0	0	0	0	0	1	0	1	0	0	0	0	0	0	0	0	0	0	0	0	0	0	0	0	0	0	0	0	3	0	0	2	0	7	0	1	0	0
ENSG00000177414.13	UBE2U	0	0	0	0	0	0	0	0	0	0	0	0	0	0	0	0	0	0	0	0	0	0	0	0	0	0	0	0	0	0	0	0	0	0	0	0	0	0	0	0	0	0	0	0	0	0	0	0
ENSG00000238653.1	RNU7-62P	0	0	0	0	0	0	0	0	0	0	0	0	0	0	0	0	0	0	0	0	0	0	0	0	0	0	0	0	0	0	0	0	0	0	0	0	0	0	0	0	0	0	0	0	0	0	0	0
ENSG00000158966.13	CACHD1	0	14	4	5	28	6	3	8	0	0	0	7	7	14	2	1	4	0	0	0	0	6	12	3	9	0	0	6	2	0	0	0	0	6	12	11	3	14	12	2	0	7	32	6	6	1	8	3
ENSG00000264470.1	MIR4794	0	0	0	0	0	0	0	0	0	0	0	0	0	0	0	0	0	0	0	0	0	0	0	0	0	0	0	0	0	0	0	0	0	0	0	0	0	0	0	0	0	0	0	0	0	0	0	0
ENSG00000162437.14	RAVER2	0	32	0	0	4	0	0	5	4	18	0	0	11	0	5	0	0	1	0	0	0	1	12	5	0	1	4	1	1	0	1	0	3	4	0	8	17	6	2	3	0	2	0	2	0	2	7	3
ENSG00000162434.11	JAK1	51	259	73	120	453	50	98	103	93	96	126	105	72	92	134	88	92	27	347	183	46	90	165	106	144	92	91	68	80	83	74	222	170	183	164	92	69	141	143	115	48	90	108	64	114	94	120	161
ENSG00000234784.2	RP11-182I10.1	0	0	0	0	0	0	0	0	0	0	0	0	0	0	0	0	0	0	0	0	0	0	0	0	0	0	0	0	0	4	0	0	0	0	0	0	0	0	0	0	0	0	0	0	0	0	0	0
ENSG00000233877.2	RP11-182I10.2	0	0	0	1	18	0	2	0	0	0	0	4	0	4	3	0	0	0	8	0	0	0	0	2	0	0	0	0	1	0	0	0	0	0	0	0	0	0	1	0	0	0	0	0	0	0	0	0
ENSG00000226891.7	LINC01359	0	0	0	3	0	0	1	1	0	0	0	0	0	0	0	0	0	0	0	7	0	0	0	0	3	0	0	2	0	0	0	0	0	0	0	1	7	0	0	0	0	0	0	0	0	0	0	0
ENSG00000185031.6	SLC2A3P2	0	0	0	0	0	0	0	0	0	0	0	0	0	0	0	0	0	0	0	0	0	0	0	0	0	0	0	0	0	0	0	0	0	0	0	0	0	0	1	0	0	0	0	0	0	0	0	0
ENSG00000272506.1	RP4-535B20.4	0	0	0	0	0	0	0	0	0	0	0	0	0	6	0	0	0	0	0	0	0	0	0	0	0	0	0	0	0	0	0	0	0	0	0	0	0	4	0	0	0	0	0	0	0	0	0	0
ENSG00000212257.1	RNU6-1176P	0	0	0	0	0	0	0	0	0	0	0	0	0	0	0	0	0	0	0	0	0	0	0	0	0	0	0	0	0	0	0	0	0	0	0	0	0	0	0	0	0	0	0	0	0	0	0	0
ENSG00000265996.1	MIR3671	0	0	0	0	0	0	0	0	0	0	0	0	0	0	0	0	0	0	0	0	0	0	0	0	0	0	0	0	0	0	0	0	0	0	0	0	0	0	0	0	0	0	0	0	0	0	0	0
ENSG00000199135.1	MIR101-1	0	0	0	0	0	0	0	0	0	0	0	0	0	0	0	0	0	0	0	0	0	0	0	0	0	0	0	0	0	0	0	0	0	0	0	0	0	0	0	0	0	0	0	0	0	0	0	0
ENSG00000231485.1	RP4-535B20.1	0	10	0	0	0	0	0	0	0	0	0	0	1	1	0	0	0	0	0	0	0	0	0	0	0	0	0	0	0	0	0	0	0	0	0	0	0	0	0	0	0	0	0	0	0	0	0	1
ENSG00000235804.2	RP4-535B20.2	0	4	1	3	5	0	0	0	4	3	0	0	2	1	0	2	0	0	5	1	1	1	0	0	0	0	4	0	0	0	2	0	0	0	3	9	0	0	0	0	0	0	0	2	16	3	3	1
ENSG00000234496.2	MRPS21P1	0	0	0	0	0	0	0	0	0	0	0	0	0	0	0	0	0	0	0	0	0	0	0	0	0	0	0	0	0	0	0	0	0	0	0	0	0	0	0	0	0	0	0	0	0	0	0	0
ENSG00000162433.14	AK4	8	25	4	7	52	4	5	17	0	22	0	2	2	8	2	8	0	0	0	0	12	3	6	9	0	1	0	5	2	0	0	0	0	2	5	3	3	13	6	9	0	0	0	25	14	2	14	6
ENSG00000231622.1	RP4-700A9.1	0	0	0	0	0	0	1	0	0	8	0	0	0	0	0	0	0	0	10	2	0	0	0	0	0	0	0	0	0	0	0	0	0	0	1	0	0	0	0	0	0	0	0	0	0	0	0	4
ENSG00000116675.15	DNAJC6	8	22	0	0	1	0	0	0	0	0	2	0	1	0	2	2	0	0	4	2	0	8	1	8	0	0	0	4	0	0	0	0	2	0	1	0	0	6	0	2	0	0	0	0	3	1	1	1
ENSG00000229294.1	RP5-1044H5.1	0	0	0	0	0	0	0	0	0	0	0	0	0	0	0	0	0	0	0	0	0	0	0	0	0	0	0	0	0	0	0	0	0	0	0	0	0	0	0	0	0	0	0	0	0	0	0	0
ENSG00000234144.1	COX6CP13	0	0	0	0	0	0	0	0	0	0	0	0	0	0	0	0	0	0	0	0	0	0	0	0	0	0	0	0	0	0	0	0	0	0	0	0	0	0	0	0	0	0	0	0	0	0	0	0
ENSG00000222624.1	RNU2-15P	0	0	0	0	0	0	0	0	0	0	0	0	0	0	0	0	0	0	0	0	0	0	0	0	0	0	0	0	0	0	0	0	0	0	0	0	0	0	0	0	0	0	0	0	0	0	0	0
ENSG00000213625.8	LEPROT	181	215	34	93	225	43	26	41	11	39	53	71	24	46	52	31	40	26	85	64	27	26	45	62	55	26	35	38	47	39	46	99	52	39	91	66	28	62	48	52	21	62	53	32	40	15	36	33
ENSG00000116678.18	LEPR	14	173	9	31	29	6	13	8	5	0	45	15	2	26	13	1	0	2	17	2	9	0	33	16	6	10	68	26	2	0	8	38	9	0	14	35	23	33	37	20	3	15	40	0	3	3	0	9
ENSG00000237852.1	RP4-630A11.3	0	0	0	0	0	0	0	0	0	0	0	0	0	0	0	0	0	0	0	0	0	0	0	0	0	0	0	0	0	0	0	0	0	0	0	0	0	0	0	0	0	0	0	1	0	0	0	0
ENSG00000224570.1	RP11-430H12.2	0	0	2	0	0	0	0	0	0	0	0	0	0	0	0	0	0	0	0	0	0	0	0	0	0	0	0	0	0	0	0	0	0	0	0	0	1	0	0	0	0	0	0	0	0	0	0	0
ENSG00000239319.3	RN7SL854P	0	0	0	0	0	0	0	0	0	0	0	0	0	0	0	0	0	0	0	0	0	0	0	0	0	0	0	0	0	0	0	0	0	0	0	0	0	0	0	0	0	0	0	0	0	0	0	0
ENSG00000184588.17	PDE4B	2	6	5	0	27	4	4	1	7	0	3	8	0	4	2	1	10	9	65	10	9	5	5	7	5	0	6	2	8	1	0	15	0	0	4	10	4	5	9	0	0	0	0	0	0	2	1	27
ENSG00000227466.1	RP11-397C12.1	0	0	0	0	0	0	0	0	0	0	0	0	0	0	0	0	0	0	0	0	0	0	0	0	0	0	0	0	0	0	0	0	0	0	0	0	0	0	0	0	0	0	0	0	0	0	0	0
ENSG00000223152.1	RNU4-88P	0	0	0	0	0	0	0	0	0	0	0	0	0	0	0	0	0	0	0	0	0	0	0	0	0	0	0	0	0	0	0	0	0	0	0	0	0	0	0	0	0	0	0	0	0	0	0	0
ENSG00000118473.21	SGIP1	0	0	1	2	32	5	2	4	4	0	3	0	0	2	8	5	11	0	8	26	0	6	5	9	7	4	0	5	0	0	0	20	10	0	13	0	7	11	2	0	0	4	0	4	5	2	7	9
ENSG00000264720.3	MIR3117	0	0	0	0	0	0	0	0	0	0	0	0	0	0	0	0	0	0	0	0	0	0	0	0	0	0	0	0	0	0	0	0	0	0	0	0	0	0	0	0	0	0	0	0	0	0	0	0
ENSG00000248458.2	RP4-598P13.1	0	0	0	0	0	0	0	0	0	0	0	0	0	0	0	0	0	0	0	0	0	0	0	0	0	0	0	0	0	0	0	0	0	0	0	0	0	0	0	0	0	0	0	0	0	0	0	0
ENSG00000152760.9	TCTEX1D1	0	0	0	0	2	2	0	0	0	0	0	0	1	0	0	0	0	0	0	0	0	0	0	0	0	0	0	0	2	0	0	0	0	0	0	0	3	0	0	0	0	0	0	0	0	0	0	3
ENSG00000172410.4	INSL5	0	0	0	0	0	0	0	0	0	0	0	0	0	0	0	0	0	0	0	0	0	0	0	0	0	0	0	0	0	0	0	0	0	0	0	0	0	0	0	0	0	0	0	0	0	0	0	0
ENSG00000152763.16	WDR78	0	0	0	0	0	0	5	0	0	0	2	0	0	0	0	0	0	0	0	0	0	0	0	0	0	1	0	1	0	0	2	0	0	0	13	0	0	0	0	0	0	0	0	0	0	0	1	0
ENSG00000231080.1	RP11-342H21.2	0	0	0	0	0	0	0	0	0	0	0	0	0	0	0	0	0	0	0	0	0	0	0	0	0	0	0	0	0	0	0	0	0	0	0	0	0	2	0	0	0	0	0	0	0	0	0	0
ENSG00000198160.14	MIER1	43	95	24	50	134	25	27	25	34	56	22	6	23	16	45	28	27	9	103	49	47	18	22	10	24	24	31	18	22	26	6	50	17	34	41	11	24	54	51	25	2	29	46	13	24	10	42	24
ENSG00000116704.7	SLC35D1	25	44	5	7	7	2	9	0	10	3	14	0	24	23	13	19	14	0	7	3	0	1	0	9	11	0	9	4	0	0	3	0	2	22	41	5	1	8	14	0	17	19	2	13	35	3	13	3
ENSG00000203963.11	C1orf141	0	0	0	0	0	0	0	0	0	0	0	0	0	0	0	0	0	0	1	0	0	0	0	0	0	0	0	0	0	0	0	0	0	0	0	0	0	0	0	0	0	0	0	0	0	0	0	0
ENSG00000252433.1	SNORA31	0	0	0	0	0	0	0	0	0	0	0	0	0	0	0	0	0	0	0	0	0	0	0	0	0	0	0	0	0	0	0	0	0	0	0	0	0	0	0	0	0	0	0	0	0	0	0	0
ENSG00000275678.1	RP4-547N15.3	0	0	0	0	0	0	0	0	0	0	0	0	0	0	0	0	0	0	0	0	0	0	0	0	0	0	0	0	0	0	0	0	0	0	0	0	0	0	0	0	0	0	0	0	0	0	0	0
ENSG00000162594.15	IL23R	0	5	0	0	0	0	0	0	0	0	0	0	0	0	0	0	0	0	0	0	0	0	0	0	0	0	0	0	0	0	0	0	0	0	0	0	0	0	0	0	0	0	0	0	0	0	0	0
ENSG00000253074.1	RNU6-586P	0	0	0	0	0	0	0	0	0	0	0	0	0	0	0	0	0	0	0	0	0	0	0	0	0	0	0	0	0	0	0	0	0	0	0	0	0	0	0	0	0	0	0	0	0	0	0	0
ENSG00000252116.1	RNU4ATAC4P	0	0	0	0	0	0	0	0	0	0	0	0	0	0	0	0	0	0	0	0	0	0	0	0	0	0	0	0	0	0	0	0	0	0	0	0	0	0	0	0	0	0	0	0	0	0	0	0
ENSG00000228523.1	RP11-131O15.2	0	0	0	0	11	0	2	0	0	0	0	0	2	0	0	5	1	0	0	0	0	1	0	0	4	1	0	0	0	0	0	0	0	1	0	0	0	1	5	0	0	0	0	3	10	1	3	0
ENSG00000081985.10	IL12RB2	0	0	0	0	26	4	1	6	0	0	0	1	0	0	6	0	2	0	1	0	1	0	10	0	0	0	0	2	0	4	0	0	4	1	8	12	0	2	0	0	0	0	0	3	0	0	7	0
ENSG00000142864.14	SERBP1	133	189	67	89	709	101	76	86	67	105	104	63	60	82	158	153	77	18	202	90	77	65	171	81	59	35	104	38	54	182	45	65	58	96	174	120	51	126	105	62	111	94	72	122	212	76	167	87
ENSG00000223263.1	RNU6-387P	0	0	0	0	0	0	0	0	0	0	0	0	0	0	0	0	0	0	0	0	0	0	0	0	0	0	0	0	0	0	0	0	0	0	0	0	0	0	0	0	0	0	0	0	0	0	0	0
ENSG00000235200.2	RP11-393N21.2	0	0	0	0	0	0	0	0	0	0	0	0	0	0	0	0	0	0	0	0	0	0	0	0	0	0	0	0	0	0	0	0	0	0	0	0	0	0	0	0	0	0	0	0	0	0	0	0
ENSG00000207504.1	RNU6-1031P	0	0	0	0	0	0	0	0	0	0	0	0	0	0	0	0	0	0	0	0	0	0	0	0	0	0	0	0	0	0	0	0	0	0	0	0	0	0	0	0	0	0	0	0	0	0	0	0
ENSG00000238139.2	RP11-393N21.1	0	0	0	0	0	0	0	0	0	0	0	0	0	0	0	0	0	0	0	0	0	0	0	0	0	0	0	0	0	0	0	0	0	0	0	0	0	0	0	0	0	0	0	0	0	0	0	0
ENSG00000242482.3	RN7SL392P	0	0	0	0	0	0	0	0	0	0	0	0	0	0	0	0	0	0	0	0	0	0	0	0	0	0	0	0	0	0	0	0	0	0	0	0	0	1	0	0	0	0	0	0	0	0	0	1
ENSG00000232048.2	HNRNPCP9	0	0	0	0	0	0	0	0	0	0	0	0	0	0	0	0	0	0	0	0	0	0	0	0	0	0	0	0	0	0	0	0	0	0	0	0	0	0	0	0	0	0	0	0	0	0	0	0
ENSG00000116717.11	GADD45A	29	40	18	13	98	24	12	15	44	27	40	18	19	26	41	21	15	14	14	14	11	21	1	21	26	10	11	20	17	2	18	51	39	24	22	11	21	16	24	30	9	59	26	19	29	8	21	51
ENSG00000172380.5	GNG12	66	140	41	36	144	18	31	45	0	75	48	46	41	50	35	49	25	2	22	2	8	9	112	25	20	15	13	14	13	43	20	12	0	69	58	41	42	75	29	38	21	34	52	67	42	12	49	50
ENSG00000238778.1	RNU7-80P	0	0	1	0	0	0	0	0	0	0	0	0	0	0	0	0	0	0	0	0	0	0	0	2	0	0	1	0	0	0	0	0	0	0	0	0	0	0	0	0	6	0	0	2	2	0	0	0
ENSG00000232284.7	GNG12-AS1	0	0	0	0	0	0	0	0	0	0	0	0	0	0	0	0	0	0	0	0	0	0	0	0	0	0	0	0	0	0	0	0	0	0	0	0	0	0	0	0	0	0	0	0	0	0	0	0
ENSG00000235055.3	RP4-609E1.2	0	0	0	0	0	0	0	0	0	0	0	0	0	0	0	0	0	0	0	0	0	0	0	0	0	0	0	0	0	0	0	0	0	0	0	0	0	0	0	0	0	0	0	0	0	0	0	0
ENSG00000162595.5	DIRAS3	0	44	3	0	5	0	0	0	1	0	0	17	0	2	0	8	0	0	0	0	3	1	0	0	18	0	0	0	0	0	0	0	0	0	0	0	0	7	16	0	0	9	0	0	0	1	0	1
ENSG00000228431.1	ARL5AP3	0	0	0	0	0	0	0	0	0	0	0	0	0	0	0	0	0	0	0	0	0	0	0	0	0	0	0	0	0	0	0	0	0	0	0	0	0	0	0	0	0	0	0	0	0	0	0	0
ENSG00000116729.13	WLS	23	40	6	14	9	1	6	3	1	8	24	0	9	8	3	12	5	0	0	8	0	10	12	3	3	5	12	9	0	0	5	0	0	14	0	2	2	16	4	0	0	0	10	8	1	3	6	2
ENSG00000234383.1	CTBP2P8	0	0	0	0	0	0	0	0	0	0	0	0	0	0	0	0	0	0	0	0	0	0	0	0	0	0	0	0	0	0	0	0	0	0	0	0	0	0	0	0	0	0	0	0	0	0	0	0
ENSG00000221203.1	MIR1262	0	0	0	0	0	0	0	0	0	0	0	0	0	0	0	0	0	0	0	0	0	0	0	0	0	0	0	0	0	0	0	0	0	0	0	0	0	0	0	0	0	0	0	0	0	0	0	0
ENSG00000229133.1	RPS7P4	0	0	0	0	0	0	0	0	1	1	0	0	0	0	0	0	0	0	3	0	0	0	0	0	1	0	1	0	0	0	0	0	0	0	2	0	0	1	2	0	0	0	0	1	0	0	0	0
ENSG00000225242.2	COX6B1P7	0	0	0	0	0	0	0	0	0	0	0	0	0	0	0	0	0	0	0	0	0	0	0	0	0	0	0	0	0	0	0	0	0	0	0	0	0	0	0	0	0	0	0	0	0	0	0	0
ENSG00000237622.1	TCEB1P18	0	0	0	0	10	1	1	0	0	0	0	0	0	1	1	1	7	0	0	10	0	1	0	2	1	0	0	0	4	4	1	0	0	1	0	2	0	0	1	0	0	2	0	0	3	0	2	5
ENSG00000229440.1	RP5-1033K19.2	0	0	0	0	0	0	0	0	0	0	0	0	0	0	0	0	0	0	0	0	0	0	0	0	0	0	0	0	0	0	0	0	0	0	0	0	0	0	0	0	0	0	0	0	0	0	0	0
ENSG00000116745.6	RPE65	0	0	0	0	0	0	0	0	0	0	0	0	0	0	0	0	0	0	0	0	0	0	0	0	0	0	0	0	0	0	0	0	0	0	0	0	0	0	0	0	0	0	0	0	0	0	0	0
ENSG00000024526.16	DEPDC1	0	2	0	0	0	0	1	2	2	0	0	0	0	0	0	0	0	0	0	0	0	0	0	0	0	0	2	1	1	0	0	0	0	0	0	4	0	0	1	0	0	0	0	0	1	3	4	1
ENSG00000233589.1	RP4-694A7.2	0	0	0	0	0	0	0	0	0	0	0	0	0	0	0	0	0	0	0	0	0	0	0	0	0	0	0	0	0	0	0	0	0	0	1	0	1	0	0	0	0	0	0	0	0	0	0	0
ENSG00000234264.1	DEPDC1-AS1	0	0	0	0	0	0	0	0	0	0	0	0	0	0	0	0	0	0	0	0	0	0	0	0	0	0	0	0	0	0	0	0	0	0	0	0	0	0	0	0	0	0	0	0	0	0	0	0
ENSG00000225167.1	TXNP2	0	0	0	0	0	0	0	0	0	0	0	0	0	0	0	0	0	0	0	0	0	0	0	0	0	0	0	0	0	0	0	0	0	0	0	0	0	0	0	0	0	0	0	0	0	0	0	0
ENSG00000223883.1	RP11-424D14.1	0	0	0	0	0	0	0	0	0	0	0	0	0	0	0	0	0	0	0	0	0	0	0	0	0	0	0	0	0	0	0	0	0	0	0	0	0	0	0	0	0	0	0	0	0	0	0	0
ENSG00000235446.1	RP11-74K19.1	0	0	0	0	0	0	0	0	0	0	0	0	0	0	0	0	0	0	0	0	0	0	0	0	0	0	0	0	0	0	0	0	0	0	0	0	0	0	0	0	0	0	0	0	0	0	0	0
ENSG00000229639.1	RP3-380B4.1	0	0	0	0	0	0	0	0	0	0	0	0	0	0	0	0	0	0	0	0	0	0	0	0	0	0	0	0	0	0	0	0	0	0	0	0	0	0	0	0	0	0	0	0	0	0	0	0
ENSG00000033122.18	LRRC7	0	0	0	0	0	0	0	4	0	0	0	0	0	0	0	0	4	2	0	0	0	0	0	0	0	0	0	0	0	2	0	0	0	0	0	0	0	0	0	0	0	0	1	0	5	0	0	0
ENSG00000270615.1	SGO1P1	0	0	0	0	0	0	0	0	0	0	0	0	0	0	0	0	0	0	0	0	0	0	0	0	0	0	0	0	0	0	0	0	0	0	0	0	0	0	0	0	0	0	0	0	0	0	0	0
ENSG00000240692.3	RN7SL538P	0	0	0	0	0	0	0	0	0	0	0	0	0	0	0	0	0	0	0	0	0	0	0	0	0	0	0	0	0	0	0	0	0	0	0	0	0	0	0	0	0	0	0	0	0	0	0	0
ENSG00000229359.2	PIN1P1	3	20	3	5	26	2	0	2	5	0	0	0	11	3	2	0	0	3	17	7	3	3	13	4	0	3	0	1	1	4	2	0	0	4	0	14	0	1	6	3	0	0	2	5	12	0	9	7
ENSG00000237919.5	RP11-181B18.1	0	1	0	0	0	0	0	0	0	0	0	0	0	0	0	0	0	0	0	0	0	0	0	0	0	0	0	0	0	0	0	0	0	0	0	0	0	0	0	0	0	0	0	0	0	0	0	0
ENSG00000066557.5	LRRC40	16	29	8	3	41	0	18	8	8	10	0	7	5	12	16	20	5	5	28	40	4	7	16	15	11	5	7	8	8	0	4	15	27	21	18	22	8	10	16	6	22	15	21	1	19	7	12	15
ENSG00000244389.3	RN7SL242P	0	0	3	0	0	0	2	0	0	9	1	0	6	0	0	0	0	0	0	0	0	0	3	0	4	0	0	0	1	0	2	0	0	1	0	0	0	9	3	0	0	0	0	0	0	6	1	0
ENSG00000116754.13	SRSF11	112	572	146	371	516	79	150	216	188	258	170	141	141	110	218	128	208	65	461	146	115	119	220	182	213	112	363	67	75	121	59	281	136	172	220	222	75	265	171	74	59	207	197	124	220	142	195	207
ENSG00000228988.1	RP4-677H15.4	0	0	0	0	0	0	0	0	0	0	0	0	0	0	0	0	0	0	0	0	0	0	0	0	0	0	0	0	0	0	0	0	0	0	0	0	0	0	0	0	0	0	0	0	0	0	0	0
ENSG00000118454.12	ANKRD13C	18	0	8	8	27	7	10	5	22	17	48	7	13	12	6	4	24	0	5	6	6	2	8	4	9	25	0	5	3	5	5	11	0	2	0	6	9	7	7	4	0	4	0	8	6	4	13	8
ENSG00000197568.13	HHLA3	0	0	0	0	0	0	0	0	0	0	0	0	0	0	0	0	0	0	0	0	0	0	0	0	0	0	0	0	1	0	0	0	0	0	0	0	0	0	0	0	0	0	0	0	0	0	0	0
ENSG00000226088.1	RP11-180O5.2	0	0	0	0	0	0	0	0	0	0	0	0	0	0	0	0	0	0	0	0	0	0	0	0	0	0	0	0	0	0	0	0	0	0	0	0	0	0	0	0	0	0	0	0	0	0	0	0
ENSG00000279230.1	AL158839.1	0	0	0	0	0	0	0	0	0	0	0	0	0	0	0	0	0	0	0	0	0	0	0	0	0	0	0	0	0	0	0	0	0	0	0	0	0	0	0	0	0	0	0	0	0	0	0	0
ENSG00000116761.11	CTH	0	0	0	11	7	1	0	1	0	0	0	0	0	0	0	0	0	0	0	0	0	0	2	0	0	1	0	0	0	0	0	0	0	0	0	0	1	0	0	0	0	23	0	2	0	0	1	1
ENSG00000278636.1	Metazoa_SRP	0	0	0	0	0	0	0	0	0	0	0	0	0	0	0	0	0	0	0	0	0	0	0	0	0	0	0	0	0	0	0	0	0	0	0	0	0	0	0	0	0	0	0	0	0	0	0	0
ENSG00000271992.1	RP11-42O15.3	0	0	0	0	0	0	0	0	0	0	0	0	0	0	0	0	0	0	0	0	0	0	0	0	0	0	0	0	0	0	0	0	0	0	0	0	0	0	0	0	0	0	0	0	0	0	0	0
ENSG00000233020.1	RP11-42O15.2	0	0	0	0	5	0	0	1	0	0	0	0	0	3	0	0	0	0	0	0	0	0	0	0	0	0	0	2	0	0	0	0	0	0	0	0	0	1	0	0	0	1	0	0	0	0	0	1
ENSG00000237033.2	CASP3P1	0	0	0	0	0	0	0	0	1	0	7	0	0	0	0	0	0	0	0	0	0	0	0	0	0	0	0	0	1	0	0	0	0	0	0	0	0	0	0	0	0	0	0	0	0	0	2	0
ENSG00000229051.1	RP5-952N6.1	0	0	0	0	0	0	0	0	0	0	0	0	0	0	0	0	0	0	0	0	0	0	0	0	0	0	0	0	0	0	0	0	0	0	0	0	0	0	0	0	0	0	0	0	0	0	0	0
ENSG00000226208.1	RP11-99H8.1	0	0	0	0	0	0	0	0	0	0	0	0	0	0	0	0	0	0	6	0	0	0	0	0	0	0	0	0	0	0	0	0	0	0	0	0	0	0	1	0	0	0	0	0	0	0	0	0
ENSG00000050628.20	PTGER3	0	23	7	0	22	5	12	0	0	0	0	1	5	2	1	2	3	0	13	12	2	12	7	1	25	6	0	0	0	0	0	0	9	0	0	0	3	0	1	12	0	0	3	32	33	0	5	0
ENSG00000235782.1	RP3-333A15.1	0	0	0	0	0	0	0	0	0	0	0	0	0	0	0	0	0	0	5	0	0	0	0	0	4	0	0	0	0	0	0	0	0	0	0	0	0	0	0	0	0	0	0	0	0	0	0	0
ENSG00000269933.1	RP3-333A15.2	0	0	0	0	0	0	0	0	0	0	0	0	0	0	0	2	0	0	6	0	0	0	0	0	8	0	0	0	0	0	0	0	5	0	0	0	0	0	0	0	0	0	0	0	0	0	1	0
ENSG00000235079.1	ZRANB2-AS1	0	0	0	0	0	0	0	0	0	0	0	0	0	0	0	0	0	0	0	0	0	0	0	0	0	0	0	0	0	0	0	0	0	0	0	0	0	0	0	0	0	0	0	0	0	0	0	0
ENSG00000132485.13	ZRANB2	68	160	79	137	382	56	92	86	72	93	136	50	110	59	85	41	85	53	179	74	65	48	67	102	89	71	179	39	48	29	34	34	20	60	62	57	38	143	117	52	50	65	55	71	91	79	97	113
ENSG00000207721.1	MIR186	0	0	0	0	0	0	0	0	0	0	0	0	0	0	0	0	0	0	0	0	0	0	0	0	0	0	0	0	0	0	0	0	0	0	0	0	0	0	0	0	0	0	0	0	0	0	0	0
ENSG00000229956.10	ZRANB2-AS2	0	0	3	0	0	0	0	0	0	0	0	0	0	0	0	1	0	0	0	0	0	0	0	0	0	0	0	0	0	0	0	0	0	0	0	0	0	2	0	0	0	0	0	4	0	0	0	0
ENSG00000226324.1	RP11-115M14.1	0	0	0	0	0	0	0	0	0	0	0	0	0	0	0	0	0	0	0	0	0	0	0	0	0	0	0	0	0	0	0	0	0	0	0	0	0	0	0	0	0	0	0	0	0	0	0	0
ENSG00000172260.14	NEGR1	58	193	39	164	50	3	19	24	1	10	101	13	21	36	44	6	57	41	36	17	5	12	44	36	46	21	28	27	41	12	13	110	34	9	28	11	20	52	30	22	57	107	104	15	4	26	28	64
ENSG00000231985.1	RP11-82L20.1	0	0	0	0	0	0	0	0	0	0	0	0	0	0	0	0	0	0	0	0	0	0	0	0	0	0	0	0	0	0	0	0	0	0	0	0	0	0	0	0	0	0	0	0	0	0	0	0
ENSG00000271618.1	RP11-175G14.2	0	0	0	0	0	0	0	0	0	0	0	0	0	0	0	0	0	0	0	0	0	0	0	0	0	0	0	0	0	0	0	0	0	0	0	0	0	0	0	0	0	0	0	0	0	0	2	0
ENSG00000228853.1	NEGR1-IT1	0	0	0	0	0	0	0	0	0	0	0	0	0	0	0	0	0	0	0	0	0	0	0	0	0	0	0	0	0	0	0	0	0	0	0	0	0	0	0	0	0	0	0	0	0	0	0	0
ENSG00000233994.2	GDI2P2	0	0	0	0	0	0	0	0	0	0	0	0	0	0	0	0	0	0	0	0	0	0	0	0	0	0	0	0	0	0	0	0	0	0	0	0	0	0	0	0	0	0	0	0	0	0	0	0
ENSG00000227207.2	RPL31P12	66	396	38	38	159	18	64	87	264	170	138	129	82	49	148	146	190	13	419	125	82	120	240	91	122	73	147	57	17	32	34	2	72	194	185	41	20	168	118	13	0	117	33	162	260	45	127	98
ENSG00000212366.1	RNU6-1246P	0	0	0	0	0	0	0	0	0	0	0	0	0	0	0	0	0	0	0	0	0	0	0	0	0	0	0	0	0	0	0	0	0	0	0	0	0	0	0	0	0	0	0	0	0	0	0	0
ENSG00000225087.1	RP4-660H19.1	0	0	0	0	0	0	0	0	0	0	0	0	0	0	0	0	0	0	0	0	0	0	0	0	0	0	0	0	0	0	0	0	0	0	0	0	0	0	0	0	0	0	0	0	0	0	0	0
ENSG00000227016.3	RP11-262K1.1	0	3	0	0	0	0	0	0	0	0	0	0	0	0	0	0	0	0	0	0	0	0	0	0	0	0	0	0	0	0	0	0	0	0	0	0	0	0	0	0	0	0	0	0	0	0	0	0
ENSG00000280317.1	RP11-25L19.1	0	0	0	0	0	0	0	0	0	0	0	0	0	0	0	0	0	0	0	0	0	0	0	0	0	0	0	0	0	0	0	0	0	0	0	0	0	0	0	0	0	0	0	0	0	0	0	0
ENSG00000229636.2	KRT8P21	0	0	0	0	0	0	0	0	0	0	0	0	0	0	0	0	0	0	0	0	0	0	0	0	0	0	0	0	0	0	0	0	0	0	0	0	0	0	0	0	0	0	0	0	0	0	0	0
ENSG00000251825.1	RN7SKP19	0	0	0	0	0	0	0	0	0	0	0	0	0	0	0	0	0	0	0	0	0	0	0	0	0	0	0	0	0	0	0	0	0	0	0	0	0	0	0	0	0	0	0	0	0	0	0	0
ENSG00000233973.6	LINC01360	0	0	0	0	0	0	0	0	0	0	0	0	1	0	0	0	0	0	0	0	0	0	0	0	0	0	0	0	0	0	0	0	0	0	0	0	0	0	0	0	0	0	0	0	0	0	0	0
ENSG00000223479.3	RP4-788P17.1	0	0	0	0	0	0	0	0	0	0	0	0	0	0	0	0	0	0	0	0	0	0	0	0	0	0	0	0	0	0	0	0	0	0	0	0	0	0	0	0	0	0	0	0	0	0	0	0
ENSG00000200601.1	RNA5SP50	0	0	0	0	0	0	0	0	0	0	0	0	0	0	0	0	0	0	0	0	0	0	0	0	0	0	0	0	0	0	0	0	0	0	0	0	0	0	0	0	0	0	0	0	0	0	0	0
ENSG00000252005.2	RNU4ATAC8P	0	0	0	0	0	0	0	0	0	0	0	0	0	0	0	0	0	0	0	0	0	0	0	0	0	0	0	0	0	0	0	0	0	0	0	0	0	0	0	0	0	0	0	0	0	0	0	0
ENSG00000162620.15	LRRIQ3	0	0	0	0	1	0	0	0	0	0	0	0	0	0	0	1	0	0	0	0	0	0	0	0	0	0	0	3	0	0	0	0	0	0	0	0	0	1	0	0	0	0	0	0	0	1	0	0
ENSG00000254685.6	FPGT	0	4	0	0	26	2	0	1	1	0	0	6	3	10	0	1	0	0	11	0	8	0	7	0	0	1	13	2	2	0	8	0	13	0	5	7	4	0	3	0	0	0	16	5	0	0	1	0
ENSG00000259030.6	FPGT-TNNI3K	0	13	3	2	5	1	3	5	0	0	0	0	0	0	0	0	0	0	0	5	0	0	2	8	1	3	3	1	1	0	2	0	0	0	0	0	0	0	0	2	11	0	15	0	0	3	0	1
ENSG00000116783.14	TNNI3K	0	0	0	0	0	0	0	0	0	0	0	0	0	0	0	0	0	0	0	0	0	0	0	0	0	0	0	0	0	0	0	0	0	0	0	0	0	0	0	0	0	0	0	0	0	0	0	1
ENSG00000237324.3	RP11-439H8.4	0	0	0	0	0	0	0	0	0	0	0	0	0	0	0	0	0	0	1	0	0	0	0	0	0	0	0	0	0	0	0	0	0	0	0	0	0	0	0	0	0	0	0	0	0	0	0	0
ENSG00000233894.1	RP4-650F12.2	0	0	0	0	0	0	0	0	0	0	0	0	0	0	0	0	0	0	0	0	0	0	0	0	0	0	0	0	0	0	0	0	0	0	0	0	0	0	0	0	0	0	0	0	0	0	0	0
ENSG00000162621.6	LRRC53	0	0	0	0	0	0	0	0	0	0	0	0	0	0	0	0	0	0	0	0	0	0	0	0	0	0	0	0	0	0	0	0	0	0	0	0	0	0	0	0	0	0	0	0	0	0	0	0
ENSG00000178965.13	ERICH3	0	12	1	1	0	1	1	1	0	0	0	0	0	0	1	0	9	0	0	3	0	0	0	1	0	0	1	0	0	0	1	0	0	0	0	0	2	2	0	0	0	0	0	0	1	0	2	0
ENSG00000234497.5	ERICH3-AS1	0	0	0	0	0	0	0	0	0	0	0	0	0	0	0	0	0	0	0	0	0	0	0	0	0	0	3	0	0	0	0	0	0	0	0	0	0	0	0	0	0	0	0	0	0	0	0	0
ENSG00000272864.1	RP11-17E13.2	0	0	3	0	0	0	2	0	0	0	0	0	0	0	0	0	3	0	0	0	0	0	0	1	0	0	0	0	0	0	0	0	0	0	0	0	0	0	0	0	0	0	4	0	0	0	0	0
ENSG00000116791.13	CRYZ	75	44	8	22	34	1	4	4	5	11	5	26	11	12	0	3	0	0	15	20	23	8	50	17	7	2	40	8	4	6	4	15	9	10	11	9	1	6	10	4	0	16	2	9	11	4	16	11
ENSG00000162623.15	TYW3	1	52	15	9	110	29	23	30	8	35	7	5	30	33	24	6	5	12	25	43	18	14	16	14	15	14	63	13	6	26	4	13	25	13	27	15	17	34	21	1	0	15	21	10	13	8	17	32
ENSG00000229943.1	RP11-93N20.1	0	0	0	0	0	0	0	0	0	0	0	0	0	0	0	0	0	0	0	0	0	0	0	0	0	0	0	0	0	0	0	0	0	0	0	0	0	0	0	0	0	0	0	0	0	0	0	0
ENSG00000261213.1	RP11-510C10.4	0	0	0	0	0	0	0	0	0	0	0	0	0	0	0	0	0	0	0	0	0	0	0	0	0	0	0	0	0	0	0	0	0	0	0	0	0	0	0	0	0	0	0	0	0	0	0	0
ENSG00000224127.1	RP11-510C10.2	0	0	0	0	0	0	0	0	0	0	0	0	0	0	0	0	0	0	0	0	0	0	0	0	0	0	0	0	0	0	0	0	0	0	0	0	0	0	0	0	0	0	0	0	0	0	0	0
ENSG00000162624.14	LHX8	0	0	0	0	0	0	0	0	0	0	0	0	0	0	0	0	0	0	0	0	0	0	0	0	0	0	0	0	0	0	0	0	0	0	0	0	0	0	0	0	0	0	0	0	0	0	0	0
ENSG00000224149.1	RP11-510C10.3	0	0	0	0	0	0	0	0	0	0	0	0	0	0	0	0	0	0	0	0	0	0	0	0	0	0	0	0	0	0	0	0	0	0	0	0	0	0	0	0	0	0	0	0	0	0	0	0
ENSG00000206999.1	RNU6-622P	0	0	0	0	0	0	0	0	0	0	0	0	0	0	0	0	0	0	0	0	0	0	0	0	0	0	0	0	0	0	0	0	0	0	0	0	0	0	0	0	0	0	0	0	0	0	0	0
ENSG00000137968.16	SLC44A5	0	0	0	0	0	0	0	2	0	0	0	0	0	0	0	0	0	0	0	0	5	5	0	0	0	0	0	0	0	0	1	0	0	6	0	0	2	0	4	0	0	1	0	0	0	0	0	0
ENSG00000224493.1	RP11-87O11.1	0	0	0	0	0	0	0	0	0	0	0	0	0	0	0	0	0	0	0	0	0	0	0	0	0	0	0	0	0	0	0	0	0	0	0	0	0	0	0	0	0	0	0	0	0	0	0	0
ENSG00000252338.1	RNU6-503P	0	0	0	0	0	0	0	0	0	0	0	0	0	0	0	0	0	0	0	0	0	0	0	0	0	0	0	0	0	0	0	0	0	0	0	0	0	0	0	0	0	0	0	0	0	0	0	0
ENSG00000213579.3	RP4-595K12.1	0	0	0	0	0	0	0	0	0	0	2	0	0	0	0	0	0	0	0	0	0	0	0	0	0	0	0	0	0	0	0	0	0	0	0	0	0	0	0	0	0	0	0	0	0	0	0	0
ENSG00000230863.2	RP4-595K12.2	0	0	0	0	0	0	0	0	0	0	0	0	0	0	0	0	0	0	0	0	0	0	0	0	0	0	0	0	0	0	0	0	0	0	0	0	0	0	0	0	0	0	0	0	0	0	0	0
ENSG00000178193.5	RP4-682C21.5	0	0	0	0	0	0	0	0	0	0	0	0	0	0	0	0	0	0	0	0	0	0	0	0	0	0	0	0	0	0	0	0	0	0	0	0	0	0	0	0	0	0	0	0	0	0	0	0
ENSG00000117054.13	ACADM	3	32	5	7	58	13	11	13	19	14	4	9	15	13	11	8	5	0	76	79	17	6	2	19	15	7	2	3	6	6	16	0	0	7	18	14	4	28	17	11	0	11	41	14	14	12	28	21
ENSG00000181227.3	RP4-682C21.2	0	0	0	0	0	0	0	0	0	0	0	0	0	0	0	0	0	0	0	0	0	0	0	0	0	0	0	0	0	0	0	0	0	0	0	0	0	0	0	0	0	0	0	0	0	0	0	0
ENSG00000137955.15	RABGGTB	6	29	28	1	124	36	25	26	16	52	36	4	23	10	28	32	3	5	61	25	30	22	16	25	25	10	13	15	15	7	11	3	24	21	33	37	10	21	29	22	31	6	21	6	4	21	16	30
ENSG00000206620.1	SNORD45C	0	0	0	0	0	0	0	0	0	0	0	0	0	0	0	0	0	0	0	0	0	0	0	0	0	0	0	0	0	0	0	0	0	0	0	0	0	0	0	0	0	0	0	0	0	0	0	0
ENSG00000207241.1	SNORD45A	0	0	0	0	0	0	0	0	0	0	0	0	0	0	0	0	0	0	0	0	0	0	0	0	0	0	0	0	0	0	0	0	0	0	0	0	0	0	0	0	0	0	0	0	0	0	0	0
ENSG00000201487.1	SNORD45B	0	0	0	0	0	0	0	0	0	0	0	0	0	0	0	0	0	0	0	0	0	0	0	0	0	0	0	0	0	0	0	0	0	0	0	0	0	0	0	0	0	0	0	0	0	0	0	0
ENSG00000057468.6	MSH4	0	0	0	0	0	0	0	0	0	0	0	0	0	0	0	0	0	0	0	0	0	0	0	0	0	0	0	0	0	0	0	0	0	0	0	0	0	0	0	0	0	0	0	0	0	0	0	0
ENSG00000154007.6	ASB17	0	0	0	0	0	0	0	0	0	0	0	0	0	0	0	0	0	0	0	0	0	0	0	0	0	0	0	0	0	0	0	0	0	0	0	0	0	0	0	0	0	0	0	0	0	0	0	0
ENSG00000225605.2	RP11-550H2.1	0	0	0	0	0	0	0	0	0	0	0	0	0	0	0	0	0	0	0	0	0	0	0	0	0	0	0	0	0	0	0	0	0	0	0	0	0	0	0	0	0	0	0	0	0	0	0	0
ENSG00000230027.1	RP11-550H2.2	0	0	0	0	0	0	0	0	0	0	0	0	0	0	0	0	0	0	0	0	0	0	0	0	0	0	0	0	0	0	0	0	0	0	0	0	0	0	0	0	0	0	0	0	0	0	0	0
ENSG00000184005.10	ST6GALNAC3	0	0	2	0	0	0	0	0	1	1	10	0	4	0	0	0	0	0	3	0	0	0	0	0	0	0	15	1	0	0	0	0	0	0	0	1	0	2	6	0	0	4	0	0	0	2	0	0
ENSG00000223905.1	RP11-335E14.1	0	0	0	0	0	0	0	0	0	0	0	0	0	0	0	0	0	0	0	0	0	0	0	0	0	0	0	0	0	0	0	0	0	0	0	0	0	0	0	0	0	0	0	0	0	0	0	0
ENSG00000272855.1	RP5-1102E8.3	0	0	0	0	0	0	0	0	0	0	0	0	0	0	0	0	0	0	0	0	0	0	0	0	0	0	0	0	4	0	0	0	0	0	0	0	0	0	0	0	0	0	0	0	0	0	0	0
ENSG00000226415.1	TPI1P1	0	0	0	0	2	0	0	0	0	0	0	0	0	0	0	0	0	0	0	0	0	0	0	0	0	0	0	0	0	0	0	0	0	0	0	0	0	0	0	0	0	0	0	0	0	0	0	0
ENSG00000199921.1	RNU6-161P	0	0	0	0	0	0	0	0	0	0	0	0	0	0	0	0	0	0	0	0	0	0	0	0	0	0	0	0	0	0	0	0	0	0	0	0	0	0	0	0	0	0	0	0	0	0	0	0
ENSG00000237552.1	RP11-415A20.1	0	0	0	0	0	0	0	0	0	0	0	0	0	0	0	0	0	0	0	0	0	0	0	0	0	0	0	0	0	0	0	0	0	0	0	0	0	0	0	0	0	0	0	0	0	0	0	0
ENSG00000117069.14	ST6GALNAC5	0	0	0	0	0	0	0	0	2	0	0	0	0	0	0	0	0	0	0	0	0	0	0	0	0	0	0	0	0	0	4	0	0	0	0	5	1	0	0	0	0	0	0	0	0	0	0	4
ENSG00000276081.1	MIR7156	0	0	0	0	0	0	0	0	0	0	0	0	0	0	0	0	0	0	0	0	0	0	0	0	0	0	0	0	0	0	0	0	0	0	0	0	0	0	0	0	0	0	0	0	0	0	0	0
ENSG00000230498.1	RP4-564M11.2	0	0	0	0	0	0	0	0	0	0	0	0	0	0	0	0	0	0	0	0	0	0	0	0	0	0	0	0	0	0	0	0	0	0	0	0	0	0	0	0	0	0	0	0	0	0	0	0
ENSG00000142892.14	PIGK	1	18	9	33	25	3	14	10	23	5	35	45	12	10	22	5	19	7	49	6	15	17	51	13	41	10	52	10	6	11	8	39	19	30	6	17	13	20	17	4	4	13	18	12	11	23	7	39
ENSG00000226084.5	RP4-706A16.3	0	107	0	0	0	0	0	0	0	0	0	0	0	0	0	0	0	0	0	0	0	2	0	0	0	0	0	0	0	0	0	0	0	0	0	0	0	0	3	0	0	0	0	0	0	0	0	0
ENSG00000228187.1	RP11-363H12.1	0	0	0	0	0	0	0	0	0	0	0	0	0	0	0	0	0	0	0	0	0	0	0	0	2	0	0	0	0	3	0	0	0	0	0	0	0	0	2	0	0	0	0	0	2	1	3	0
ENSG00000154027.18	AK5	0	0	0	0	2	0	0	0	0	0	0	0	0	0	0	0	0	0	0	0	0	0	0	0	0	0	0	0	0	0	0	3	0	0	0	0	5	0	0	0	0	0	0	0	0	0	0	0
ENSG00000233099.1	RP11-375A5.1	0	0	0	0	0	0	0	0	0	0	0	0	0	0	0	0	0	0	0	0	0	0	0	0	0	0	0	0	0	0	0	0	0	0	0	0	0	0	0	0	0	0	0	0	0	0	0	0
ENSG00000251767.1	RNU7-8P	0	0	0	0	0	0	0	0	0	0	0	0	0	0	0	0	0	0	0	0	0	0	0	0	0	0	0	0	0	0	0	0	0	0	0	0	0	0	0	0	0	0	0	0	0	0	0	0
ENSG00000036549.12	ZZZ3	8	111	10	31	87	32	28	27	14	45	13	27	34	23	42	27	35	32	63	35	5	19	45	17	42	19	56	26	28	0	3	4	46	45	49	7	20	57	40	3	0	41	52	36	26	15	49	37
ENSG00000251785.1	RNA5SP20	0	0	0	0	0	0	0	0	0	0	0	0	0	0	0	0	0	0	0	0	0	0	0	0	0	0	0	0	0	0	0	0	0	0	0	0	0	0	0	0	0	0	0	0	0	0	0	0
ENSG00000243437.3	RN7SL370P	0	0	0	0	0	0	0	0	0	0	0	0	0	0	0	0	0	0	0	0	0	0	0	0	0	0	0	0	0	0	0	0	0	0	0	0	0	0	0	0	0	0	0	0	0	0	0	0
ENSG00000077254.14	USP33	3	139	11	34	31	7	9	17	3	10	43	37	15	24	12	25	54	0	49	5	11	7	58	32	32	12	71	7	12	8	0	21	17	51	8	16	22	27	24	6	0	25	11	9	7	11	34	17
ENSG00000232672.1	ACTG1P21	0	0	0	0	0	0	0	0	0	0	0	0	0	0	0	0	0	0	0	0	0	0	0	0	0	0	0	0	0	0	0	0	0	0	0	0	0	0	0	0	0	0	0	0	0	0	0	0
ENSG00000180488.14	FAM73A	7	54	10	9	60	7	15	18	15	1	3	6	14	6	20	24	13	2	22	10	10	11	16	18	28	13	26	7	4	1	9	2	12	6	1	9	3	10	7	5	1	1	14	15	4	8	7	7
ENSG00000222849.1	RNA5SP21	0	0	0	0	0	0	0	0	0	0	0	0	0	0	0	0	0	0	0	0	0	0	0	0	0	0	0	0	0	0	0	0	0	0	0	0	0	0	0	0	0	0	0	0	0	0	0	0
ENSG00000219201.4	RP11-181C21.4	0	2	3	6	20	4	5	1	0	0	0	5	0	0	4	1	1	5	8	1	4	0	1	4	0	2	2	1	2	0	0	0	0	0	0	4	1	1	3	0	3	0	4	2	2	1	0	7
ENSG00000235613.2	NSRP1P1	40	145	47	71	171	38	59	80	33	74	58	16	55	32	93	53	46	6	121	28	19	33	60	59	90	23	56	19	19	24	10	26	23	72	75	39	22	89	68	11	15	77	80	53	57	37	70	51
ENSG00000232015.2	HSPE1P25	0	0	0	0	0	0	0	0	0	0	0	0	0	0	0	0	0	0	0	0	0	0	0	0	0	0	0	0	0	0	0	0	0	0	0	0	0	0	0	0	0	0	0	0	0	0	0	0
ENSG00000235927.4	NEXN-AS1	0	0	0	0	0	0	2	0	0	0	0	0	0	0	0	0	0	0	0	0	0	0	0	0	0	0	0	0	0	0	0	0	0	0	8	0	0	0	0	0	0	0	0	0	0	0	0	0
ENSG00000162614.18	NEXN	7	5	4	18	2	3	6	13	3	11	0	8	11	2	3	1	29	28	11	10	4	10	13	28	13	1	5	23	6	10	0	6	40	2	16	6	4	0	16	0	0	0	11	0	0	3	2	11
ENSG00000162613.16	FUBP1	18	174	33	110	260	62	47	47	78	53	49	79	55	43	54	18	64	20	180	90	57	37	71	70	55	29	100	19	53	18	27	84	56	48	54	40	17	70	87	15	0	46	99	28	34	37	35	63
ENSG00000162616.8	DNAJB4	3	0	2	0	19	4	8	2	0	1	21	3	1	0	0	0	17	5	4	0	0	0	0	0	3	4	5	1	7	4	1	0	0	1	1	0	10	2	1	0	0	0	2	4	7	2	4	2
ENSG00000137960.5	GIPC2	0	14	0	0	10	2	4	1	0	0	0	0	0	0	0	0	0	0	0	0	0	0	0	1	0	0	0	3	3	0	3	0	0	15	0	2	4	9	0	0	0	9	5	1	0	0	1	0
ENSG00000273338.1	RP11-386I14.4	0	0	0	0	2	0	0	3	0	0	0	0	0	0	0	0	1	0	0	1	1	0	0	2	0	0	0	1	0	0	0	0	0	0	0	0	0	0	1	0	0	0	0	2	0	0	1	0
ENSG00000213561.4	RP11-386I14.2	0	0	0	0	0	0	0	0	0	0	0	0	0	0	0	0	0	0	11	0	0	0	0	0	0	0	0	0	0	0	0	0	0	0	0	0	0	0	0	0	0	17	0	0	0	0	0	0
ENSG00000251958.1	RNU6-1102P	0	0	0	0	0	0	0	0	0	0	0	0	0	0	0	0	0	0	0	0	0	0	0	0	0	0	0	0	0	0	0	0	0	0	0	0	0	0	0	0	0	0	0	0	0	0	0	0
ENSG00000213560.4	RP11-386I14.3	0	0	0	0	5	0	0	0	0	0	0	0	0	2	0	0	0	0	0	0	0	0	0	0	0	0	0	0	1	0	0	0	0	0	0	0	2	0	1	0	0	0	0	1	0	1	1	0
ENSG00000202263.1	RNA5SP22	0	0	0	0	0	0	0	0	0	0	0	0	0	0	0	0	0	0	0	0	0	0	0	0	0	0	0	0	0	0	0	0	0	0	0	0	0	0	0	0	0	0	0	0	0	0	0	0
ENSG00000233333.2	RNFT1P2	0	0	0	0	0	0	0	0	0	0	0	0	0	0	0	0	0	0	0	0	0	0	0	0	0	0	0	0	0	0	0	0	0	0	0	0	0	0	0	0	0	0	0	0	0	0	0	0
ENSG00000237413.5	MGC27382	0	0	0	0	6	0	4	2	1	2	2	0	2	0	0	1	0	0	0	2	0	1	2	4	0	0	0	0	0	0	0	0	0	0	1	1	1	1	0	0	0	0	0	0	4	1	0	1
ENSG00000122420.9	PTGFR	0	173	1	36	2	3	2	0	0	0	7	0	21	29	1	3	58	21	11	6	0	0	21	11	14	6	2	6	3	0	0	0	0	0	14	16	6	27	21	0	0	28	73	0	0	8	6	13
ENSG00000227556.1	RP11-472F19.1	0	0	0	0	0	0	0	0	0	0	0	0	0	0	0	0	0	0	0	0	0	0	0	0	0	0	0	0	0	0	0	0	0	0	0	0	0	0	0	0	0	0	0	0	0	0	0	0
ENSG00000212308.1	RNA5SP23	0	0	0	0	0	0	0	0	0	0	0	0	0	0	0	0	0	0	0	0	0	0	0	0	0	0	0	0	0	0	0	0	0	0	0	0	0	0	0	0	0	0	0	0	0	0	0	0
ENSG00000137959.15	IFI44L	60	38	56	10	241	40	20	48	51	75	47	98	28	33	49	7	38	8	112	18	29	29	37	11	13	10	48	18	26	61	1	0	29	65	68	81	41	91	41	8	17	7	29	0	116	14	93	78
ENSG00000137965.10	IFI44	46	36	48	22	263	67	29	54	60	99	48	103	36	37	11	12	36	12	78	48	35	40	26	53	41	22	26	32	40	49	13	14	7	123	92	44	36	59	43	8	27	55	129	17	116	37	63	125
ENSG00000238015.2	RP4-641G12.3	0	0	4	0	0	0	0	0	0	1	1	1	1	0	0	1	5	0	0	0	0	0	1	1	0	0	0	0	1	0	0	0	0	1	0	2	0	2	0	0	0	0	0	0	0	2	2	2
ENSG00000235400.1	RP4-641G12.4	0	0	3	2	1	6	1	3	0	1	4	0	1	8	3	0	0	5	3	0	0	1	5	0	10	3	13	3	0	1	8	0	0	1	6	0	5	3	10	4	0	4	1	5	4	0	3	3
ENSG00000162618.12	ADGRL4	12	0	0	54	35	14	18	23	0	0	1	23	6	14	4	2	20	6	46	18	0	15	41	21	76	20	36	10	10	8	4	7	61	0	65	7	7	30	35	0	0	58	32	2	2	3	3	34
ENSG00000230787.1	PSAT1P3	0	0	0	0	0	0	0	0	0	0	0	0	0	0	0	0	0	0	0	0	0	0	0	0	0	0	0	0	0	0	0	0	0	0	0	0	0	0	0	0	0	0	0	0	0	0	0	0
ENSG00000282898.1	RP4-726F1.2	0	0	0	0	0	0	0	0	0	0	0	0	0	0	0	0	0	0	0	0	0	0	0	0	0	0	0	0	0	0	0	0	0	0	0	0	0	0	0	0	0	0	0	0	0	0	0	0
ENSG00000235011.2	RP4-726F1.1	0	0	0	0	0	0	0	0	0	0	0	0	0	0	0	0	0	0	0	0	0	0	0	0	0	0	0	0	0	0	0	0	0	0	0	0	0	0	0	0	0	0	0	0	0	0	0	0
ENSG00000232676.1	ADH5P2	0	0	0	0	0	0	0	0	0	0	0	0	0	0	0	0	0	0	0	0	0	0	0	0	0	0	0	0	0	0	0	0	0	0	0	0	0	0	1	0	0	0	0	0	0	0	0	0
ENSG00000235756.2	RP11-339A11.1	0	0	0	0	0	0	0	0	0	0	0	0	2	0	0	0	0	0	0	0	0	0	0	0	0	0	0	0	0	0	0	0	0	0	0	0	0	0	0	0	0	0	0	2	0	0	0	0
ENSG00000260322.1	RP11-339A11.2	0	0	0	0	0	0	0	0	0	0	0	0	0	0	0	0	0	0	0	0	0	0	0	0	0	0	0	0	0	0	0	0	0	0	0	0	0	0	0	0	0	0	0	0	0	0	0	0
ENSG00000277670.1	RP11-339A11.3	0	0	0	0	0	0	0	0	0	0	0	0	0	0	0	0	0	0	0	0	0	0	0	0	0	0	0	0	0	0	0	0	0	0	0	0	0	0	0	0	0	0	0	0	0	0	0	0
ENSG00000236407.1	HMGB1P18	0	0	0	0	0	0	0	0	0	0	0	0	0	0	0	0	0	0	0	0	0	0	0	0	0	0	0	0	0	0	0	0	0	0	0	0	0	0	0	0	0	0	0	0	0	0	0	0
ENSG00000225598.1	RP11-339D23.1	0	0	0	0	0	0	0	0	0	0	0	0	0	0	0	0	0	0	0	0	0	0	0	0	0	0	0	0	0	0	0	0	0	0	0	0	0	0	0	0	0	0	0	0	0	0	0	0
ENSG00000213559.4	HNRNPA1P64	0	0	0	0	0	0	0	0	0	0	0	0	0	0	0	0	0	0	0	0	0	0	0	0	0	0	0	0	0	0	0	0	0	0	0	0	0	0	0	0	0	0	0	0	0	0	0	0
ENSG00000227062.2	RP11-115A15.4	0	0	0	0	0	0	0	0	0	0	0	0	0	0	0	0	0	0	0	0	0	0	0	0	0	0	0	0	0	0	0	0	0	0	0	0	0	0	0	0	0	0	0	0	0	0	0	0
ENSG00000234108.1	RP11-115A15.2	0	0	0	0	0	0	0	0	0	0	0	0	0	0	0	0	0	0	0	0	0	0	0	0	0	0	0	0	0	0	0	0	0	0	0	0	0	0	0	0	0	0	0	0	0	0	0	0
ENSG00000224326.1	RP5-933B4.1	0	0	0	0	0	0	0	0	0	0	0	0	0	0	0	0	0	0	0	0	0	0	0	0	0	0	0	0	0	0	0	0	0	0	0	0	0	0	0	0	0	0	0	0	0	0	0	0
ENSG00000234184.5	RP5-887A10.1	0	0	0	0	0	0	2	0	0	0	0	0	0	0	0	0	5	0	0	0	0	0	5	0	0	0	0	0	0	0	0	0	0	0	0	0	0	0	0	0	0	0	0	0	0	0	0	0
ENSG00000227937.1	MTND2P30	0	0	0	0	0	0	0	0	0	0	0	0	0	0	0	0	0	0	0	0	0	0	0	0	0	0	0	0	0	0	0	0	0	0	0	0	0	0	0	0	0	0	0	0	0	0	0	0
ENSG00000229752.1	RPL7P10	0	0	0	0	0	0	0	0	0	0	0	0	0	0	0	0	0	0	0	0	0	0	0	0	0	0	0	0	0	0	0	0	0	0	0	0	0	0	0	0	0	0	0	0	0	0	0	0
ENSG00000235089.1	RP3-445O10.1	114	266	56	28	458	58	51	78	64	85	70	94	67	91	107	82	120	25	114	88	49	108	199	88	72	79	184	35	48	118	39	28	108	97	125	77	57	104	80	58	26	131	45	61	81	81	132	98
ENSG00000223026.1	RN7SKP247	0	0	0	0	0	0	0	0	0	0	0	0	0	0	0	0	0	0	0	0	0	0	0	0	0	0	0	0	0	0	0	0	0	0	0	0	0	0	0	0	0	0	0	0	0	0	0	0
ENSG00000117114.19	ADGRL2	0	27	8	14	73	11	5	6	1	0	32	20	3	4	0	10	7	0	11	11	0	8	10	0	15	4	1	4	16	0	4	28	4	13	21	20	0	0	20	11	0	33	12	9	16	3	6	29
ENSG00000224494.1	HNRNPA3P14	0	0	0	0	0	0	0	0	0	0	0	0	0	0	0	0	0	0	0	0	0	0	0	0	0	0	0	0	1	0	0	0	0	0	0	0	0	0	0	0	0	0	0	0	0	0	0	0
ENSG00000227288.3	RP5-837I24.1	0	0	0	0	0	0	0	0	0	0	0	0	0	0	0	0	0	0	0	0	0	0	0	0	0	0	0	0	0	0	0	0	0	0	0	0	0	0	0	0	0	0	0	0	0	0	0	0
ENSG00000227960.1	RP5-837I24.6	0	0	0	0	0	0	0	0	0	0	0	0	0	0	0	0	0	0	0	0	0	0	0	0	0	0	0	0	0	0	0	0	0	0	0	0	0	0	0	0	0	0	0	0	0	0	0	0
[truncated: 56,039 more rows]
[truncated: 16 more columns]
