# Supplementary material for: Immune cell topography predicts response to PD-1 blockade in cutaneous T cell lymphoma
Source: Nat Commun. 2021 Nov 18;12:6726. doi: 10.1038/s41467-021-26974-6 (PMC8602403; doi:10.1038/s41467-021-26974-6)
Supplement: Supplementary file 5 — Supplementary Data 3 [file 41467_2021_26974_MOESM5_ESM.xlsx]

## Sheet: Sup_Data3
Supplementary Data 3. Tissue microarray key with corresponding RNAseq label.
Patients	Groups	Spots	RNAseq_label
10	1	39	CTCL_P10_PRE_A_1			Patients:
11	3	43	CTCL_P11_POST_A_1			14 total (7 responders, 7 non-responders)
11	1	41	CTCL_P11_PRE_A_1
11	1	42	CTCL_P11_PRE_A_2			Groups:
12	4	47	CTCL_P12_POST_B_1			1 = Responder, pre-treatment
12	4	48	CTCL_P12_POST_B_2			2 = Non-responder, pre-treatment
12	2	45	CTCL_P12_PRE_B_1			3 = Responder, post-treatment
12	2	46	CTCL_P12_PRE_B_2			4 = Non-responder, post-treatment
13	3	53	CTCL_P13_POST_A_1
13	3	54	CTCL_P13_POST_A_2			Spots (TMA spot number):
13	3	55	CTCL_P13_POST_A_3			70 total
13	3	56	CTCL_P13_POST_A_4
13	3	69	CTCL_P13_POST_A_5
13	3	70	CTCL_P13_POST_A_6
13	1	51	CTCL_P13_PRE_A_1
13	1	52	CTCL_P13_PRE_A_2
14	4	59	CTCL_P14_POST_B_1
14	4	60	CTCL_P14_POST_B_2
14	4	61	CTCL_P14_POST_B_3
14	4	62	CTCL_P14_POST_B_4
14	4	63	CTCL_P14_POST_B_5
14	4	64	CTCL_P14_POST_B_6
14	4	65	CTCL_P14_POST_B_7
14	4	66	CTCL_P14_POST_B_8
14	2	57	CTCL_P14_PRE_B_1
14	2	58	CTCL_P14_PRE_B_2
1	3	3	CTCL_P1_POST_A_1
1	3	4	CTCL_P1_POST_A_2
1	1	1	CTCL_P1_PRE_A_1
1	1	2	CTCL_P1_PRE_A_2
2	3	7	CTCL_P2_POST_A_1
2	3	8	CTCL_P2_POST_A_2
2	1	6	CTCL_P2_PRE_A_2
3	4	11	CTCL_P3_POST_B_1
3	4	12	CTCL_P3_POST_B_2
3	2	9	CTCL_P3_PRE_B_1
3	2	10	CTCL_P3_PRE_B_2
4	4	15	CTCL_P4_POST_B_1
4	4	16	CTCL_P4_POST_B_2
4	2	13	CTCL_P4_PRE_B_1
4	2	14	CTCL_P4_PRE_B_2
5	3	19	CTCL_P5_POST_A_1
5	3	20	CTCL_P5_POST_A_2
5	1	17	CTCL_P5_PRE_A_1
5	1	18	CTCL_P5_PRE_A_2
6	4	23	CTCL_P6_POST_B_1
6	4	24	CTCL_P6_POST_B_2
6	4	49	CTCL_P6_POST_B_3
6	4	50	CTCL_P6_POST_B_4
6	2	21	CTCL_P6_PRE_B_1
6	2	22	CTCL_P6_PRE_B_2
7	4	27	CTCL_P7_POST_B_1
7	4	28	CTCL_P7_POST_B_2
7	2	26	CTCL_P7_PRE_B_2
8	4	32	CTCL_P8_POST_B_1
8	4	33	CTCL_P8_POST_B_2
8	4	34	CTCL_P8_POST_B_3
8	2	29	CTCL_P8_PRE_B_1
8	2	30	CTCL_P8_PRE_B_2
8	2	31	CTCL_P8_PRE_B_3
9	3	38	CTCL_P9_POST_A_2
9	3	67	CTCL_P9_POST_A_3
9	3	68	CTCL_P9_POST_A_4
9	1	35	CTCL_P9_PRE_A_1
