# Supplementary material for: Immune cell topography predicts response to PD-1 blockade in cutaneous T cell lymphoma
Source: Nat Commun. 2021 Nov 18;12:6726. doi: 10.1038/s41467-021-26974-6 (PMC8602403; doi:10.1038/s41467-021-26974-6)
Supplement: Supplementary file 6 — Supplementary Data 4 [file 41467_2021_26974_MOESM6_ESM.xlsx]

## Sheet: Sup_Data4
Supplementary Data 4. Minimal distances between cell-types in CODEX data.
X	Y	Spots	Groups	Patients	new_cluster	SpatialScore	B cells	CD4+ T cells	CD8+ T cells	CLA+ leukocytes	DCs, CD11c+	epithelium	IDO+ stromal cells	Langerhans cells	lymphatics	macrophages (M1=M2)	macrophages (M1>M2)	macrophages (M2>M1)	mast cells	nerves	neutrophils	PD1+CD4+ T cells	PD1+CD8+ T cells	plasma cells	stroma	Tregs	tumor cells	tumor cells, intraepithelial	vasculature
391	130	1	1	1	PD1+CD8+ T cells	0.793138	12.2944	174.7	20.9777			58.7935		155.117	32.7743	8.48191	19.4848	13.739	431.69	176.434	61.9979	179.986	467.905	12.1838	32.4269	11.4608	9.08996	200.606	61.1744
885	1267	1	1	1	PD1+CD8+ T cells	0.594287	87.6157	61.1057	4.21991			34.5146		43.887	201.86	29.626	17.6874	112.95	284.302	99.7335	39.2991	75.2934	359.537	38.5654	17.8996	21.4909	12.7718	54.2215	12.4498
1568	603	1	1	1	PD1+CD8+ T cells	0.479175	82.3287	169.023	61.9841			309.236		80.8436	94.8659	10.689	32.1711	77.3752	79.3522	179.966	90.005	206.226	359.537	86.0861	39.261	29.3142	14.0467	89.2396	118.925
230	1363	2	1	1	PD1+CD8+ T cells	1.60576	285.92	86.7308	30.9593			85.0614		200.937	207.863	19.2901	28.416	62.4774	25.7822	98.5299	268.583	400.917	54.1965	11.5227	8.00671	14.228	22.8468	140.046	28.3306
298	1179	2	1	1	PD1+CD8+ T cells	0.282953	221.625	25.1104	4.90672			43.3859		128.357	161.847	14.3427	11.3106	32.0313	54.1202	99.3535	196.797	330.625	70.4773	7.32856	14.0922	82.7145	23.4043	66.025	20.5662
373	1350	2	1	1	PD1+CD8+ T cells	0.148328	284.365	94.0061	23.7097			50.1655		175.955	156.983	9.5037	27.9535	76.2578	54.6546	44.6402	239.426	366.837	54.1965	6.19048	17.4278	61.9657	9.19126	125.733	16.5429
471	577	2	1	1	PD1+CD8+ T cells	0.635965	119.13	54.9898	55.4156			36.2441		72.9583	224.075	14.268	12.2886	20.0931	202.734	19.2457	87.5669	151.406	236.415	26.6944	12.4784	20.3957	12.971	22.6244	32.0824
1524	1263	2	1	1	PD1+CD8+ T cells	0.348517	59.0461	68.7998	62.3336			160.924		125.838	90.4479	9.81344	21.7282	108.205	122.509	67.8899	90.6273	179.96	236.24	86.6798	29.5394	49.8292	17.3663	109.396	41.3809
1739	561	2	1	1	PD1+CD8+ T cells	0.957876	112.597	24.5887	9.64505			127.07		29.151	278.186	11.0042	11.9178	35.9064	129.313	72.549	65.8197	104.372	68.1663	55.9796	9.87855	15.327	14.6814	21.1703	40.0727
1830	717	2	1	1	PD1+CD8+ T cells	0.213135	58.2897	52.4859	22.8468			143.916		34.2702	217.847	7.78112	4.21991	12.4784	114.98	89.5257	59.6654	96.8522	68.1663	12.8828	24.5336	34.0638	7.2602	48.2681	96.2679
209	1004	3	3	1	PD1+CD8+ T cells	0.0606557	408.189	388.453	34.5125			64.811		318.827	83.5473	76.1288	48.53	56.6713	81.1636	121.225	195.924	615.802	497.751	620.324	20.6767	128.132	7.77197	323.466	43.8237
1526	1072	3	3	1	PD1+CD8+ T cells	0.900343	73.8481	65.3571	10.2675			85.3924		37.6779	225.971	33.249	27.5738	63.411	73.341	129.857	374.942	149.28	84.5415	187.84	15.2151	14.0922	12.6878	168.784	129.678
1673	903	3	3	1	PD1+CD8+ T cells	0.34401	50.4091	29.6477	13.3872			138.362		68.2958	177.054	58.1037	19.0074	109.458	146.311	53.9792	449.264	67.2066	84.5415	103.903	33.4902	24.5336	8.43981	108.393	57.0347
1255	735	4	3	1	PD1+CD8+ T cells	2.19295		96.0546	55.5542			205.35		68.2989	68.8401	46.1728	34.8248	34.8821	102.345	78.1875		148.274	964.624	429.206	11.498	7.32856	16.0711	291.175	18.7508
390	322	6	1	2	PD1+CD8+ T cells	0.704696	24.8366	32.5147	31.4908			58.2592		25.0962	526.58	35.7912	4.96445	23.0362	161.266	88.8789	330.94		933.192	236.475	33.0879	19.4079	13.6767	181.676	81.9879
163	332	9	2	3	PD1+CD8+ T cells	0.122548	134.755	27.5557	13.9704			37.1735	387.225	21.1535	105.91	35.4573	9.12906	18.1564	138.337	305.596		9.52615	16.1551	129.924	31.2524	78.7042	9.64505	5.74899	32.1711
204	277	9	2	3	PD1+CD8+ T cells	0.167916	110.265	19.2827	11.2221			61.755	394.714	19.2198	80.0182	16.3872	20.3152	14.422	154.489	286.25		17.247	11.2601	106.038	40.739	60.5235	10.1629	27.8028	57.5952
197	306	9	2	3	PD1+CD8+ T cells	0.179135	118.603	29.1388	19.3417			50.667	387.307	17.9433	90.451	19.7029	13.9857	5.36443	144.311	290.927		15.8749	11.2601	113.826	31.1245	71.7623	12.8551	19.6269	46.8102
245	385	9	2	3	PD1+CD8+ T cells	0.267212	126.39	53.2244	11.7553			42.4767	352.542	20.2907	109.586	36.6136	11.3295	29.8846	111.796	281.328		27.3273	14.268	117.362	6.14428	58.7511	15.699	29.5394	44.1331
244	226	9	2	3	PD1+CD8+ T cells	0.176202	87.6067	6.8044	26.1634			42.3894	402.632	19.1753	55.5594	16.9176	12.0426	36.2362	171.55	268.553		8.97165	22.9867	84.2503	33.5943	38.6171	6.8044	28.0248	81.8218
274	173	9	2	3	PD1+CD8+ T cells	0.372355	69.6303	29.2412	47.0212			19.576	414.312	9.62287	32.8806	10.1979	13.6349	35.827	191.003	255.73		30.5423	12.8219	68.0105	29.1021	20.2731	7.5488	18.4483	75.1447
268	355	9	2	3	PD1+CD8+ T cells	0.21999	112.123	42.9453	23.8863			55.2895	356.773	11.6518	96.3064	26.6169	5.77372	27.2176	122.389	269.591		31.8864	14.268	105.384	17.9036	54.8224	12.0604	28.5884	50.653
283	570	9	2	3	PD1+CD8+ T cells	1.82077	180.945	45.8337	15.708			48.067	289.363	39.579	83.3151	23.9934	10.9523	87.0644	41.1479	298.631		17.6229	28.5286	90.2232	10.9458	10.7355	19.5469	15.7714	47.7726
299	150	9	2	3	PD1+CD8+ T cells	0.701076	58.4057	36.7224	57.5952			10.2675	417.608	18.1485	20.1604	9.08996	23.9102	37.8345	199.781	246.096		43.2889	12.8219	57.7791	21.8687	20.2731	14.213	6.46073	65.9873
306	642	9	2	3	PD1+CD8+ T cells	0.237909	194.777	30.5913	24.0053			34.1307	263.688	31.77	57.9466	6.6025	15.2852	87.2809	16.8543	307.107		11.3295	28.5286	90.4825	12.2886	29.1241	6.92888	18.7394	69.8509
375	348	9	2	3	PD1+CD8+ T cells	1.44175	90.3533	5.61105	14.213			52.6864	338.077	29.1119	92.028	21.2207	10.5952	64.2513	126.605	230.387		71.791	9.436	81.9471	23.934	14.6814	21.1669	10.7421	44.1331
373	152	9	2	3	PD1+CD8+ T cells	1.45251	31.6802	40.402	36.2519			32.7047	405.059	37.1352	22.6998	23.4924	25.6909	42.8257	200.501	218.172		65.0359	27.9408	29.9346	19.576	20.535	29.8273	21.567	38.1663
382	324	9	2	3	PD1+CD8+ T cells	1.72651	80.9255	12.9215	11.0494			55.4156	344.869	31.0328	83.6828	17.5581	11.5042	65.7624	135.803	225.027		69.1045	9.436	72.5441	15.5622	12.1955	21.0556	17.8836	53.5553
392	691	9	2	3	PD1+CD8+ T cells	0.298238	178.142	39.1556	15.0314			38.6687	227.895	39.3643	21.9857	38.0841	22.9588	67.9602	13.1834	294.671		21.0995	37.3589	76.807	30.8694	33.2918	9.9289	19.2827	35.28
406	1264	9	2	3	PD1+CD8+ T cells	0.12689	354.582	80.6636	17.979			7.5488	155.887	36.0964	198.286	103.246	7.93522	122.865	172.967	230.816		41.1842	107.412	204.461	44.1282	119.76	15.1964	4.52928	140.725
454	282	9	2	3	PD1+CD8+ T cells	0.749074	60.7784	38.4915	21.3512			38.5303	347.993	22.4505	80.2093	11.9357	12.8107	73.74	155.63	194.484		86.7726	31.4614	51.7148	16.2606	25.8209	19.3417	9.87855	39.4601
522	600	9	2	3	PD1+CD8+ T cells	0.809633	118.486	48.9	11.2601			47.0045	228.062	26.8646	63.9758	32.6611	13.7235	24.8824	69.3761	235.759		22.2818	29.8965	25.6909	17.979	21.0353	17.0309	14.7974	8.38053
555	355	9	2	3	PD1+CD8+ T cells	0.545768	77.9512	63.7974	7.93522			18.3088	309.192	15.7488	125.602	10.2188	5.40412	48.1143	123.266	169.006		70.6176	47.0364	68.1747	12.8994	39.152	21.3679	14.3228	71.3671
579	655	9	2	3	PD1+CD8+ T cells	1.06066	119.765	31.9422	37.1735			71.0681	199.981	18.7394	66.2103	13.3765	7.12152	52.0594	84.0811	237.956		51.8757	13.1021	51.6541	12.2479	17.3786	18.4328	44.5907	18.7394
602	629	9	2	3	PD1+CD8+ T cells	1.03829	106.778	30.9869	41.9706			75.4163	205.652	6.83573	78.6571	11.1008	6.59171	42.28	94.3238	224.914		41.4566	13.1021	48.1854	19.112	12.084	12.5467	36.5162	22.1181
643	206	9	2	3	PD1+CD8+ T cells	0.897705	79.2525	24.3441	12.8385			9.2838	356.296	36.7689	123.074	57.2217	15.2945	78.3204	114.356	118.437		11.0042	29.7891	68.7438	17.5093	19.9437	17.9036	18.9811	61.8691
633	833	9	2	3	PD1+CD8+ T cells	0.363523	172.645	7.93522	47.2705			7.25039	130.734	10.6556	86.1523	23.8535	23.8863	40.6533	98.9994	205.193		28.9352	20.4376	121.485	17.4482	51.2874	18.6442	9.46615	61.2919
637	658	9	2	3	PD1+CD8+ T cells	0.867299	109.955	21.6757	39.1847			70.7657	190.854	13.3445	85.6589	7.05116	11.0494	37.1064	105.728	226.697		40.0905	17.1559	65.1562	18.0265	29.2388	25.3588	47.972	38.9697
687	837	9	2	3	PD1+CD8+ T cells	0.21142	169.712	22.5866	66.5291			25.2547	120.866	18.2308	93.0012	24.8366	13.6349	47.0485	119.432	189.227		27.0206	20.4376	131.428	17.0559	41.792	8.83564	17.8158	42.8257
687	1219	9	2	3	PD1+CD8+ T cells	1.26778	312.915	27.1783	35.3305			18.6823	52.3922	13.8886	206.403	18.2308	6.59171	66.7386	195.749	134.814		69.5822	48.0106	266.942	17.4278	17.8158	22.5866	29.0236	57.673
689	1378	9	2	3	PD1+CD8+ T cells	1.45871	372.689	65.5888	45.2377			20.5938	99.9903	15.3688	260.957	76.7791	6.19048	8.55716	246.503	116.91		55.3552	60.0177	307.015	6.09773	19.4079	28.3105	14.7202	116.668
716	176	9	2	3	PD1+CD8+ T cells	0.778917	83.4245	8.97165	16.9638			36.5669	364.07	22.1439	146.011	51.3318	13.1455	56.274	103.345	89.4182		20.7592	29.7891	56.3196	38.2408	10.3021	8.02448	27.8488	88.7185
740	279	9	2	3	PD1+CD8+ T cells	0.342092	43.5612	33.0125	9.84243			45.689	324.608	22.1149	125.398	31.77	26.3668	41.5801	68.5758	94.1408		20.9267	26.8726	23.6375	35.827	22.9588	7.85402	27.7694	104.521
727	701	9	2	3	PD1+CD8+ T cells	1.12497	116.839	14.855	30.3106			42.194	166.793	9.07427	59.4309	18.2932	18.9549	22.9526	110.699	219.752		32.4269	37.6476	101.155	11.3295	12.1016	13.614	37.2654	76.5124
775	341	9	2	3	PD1+CD8+ T cells	0.265345	20.6491	59.7656	19.2198			66.8079	300.579	33.6112	105.554	9.66718	20.5419	43.8627	44.405	99.1461		38.0092	8.38053	17.9314	58.2249	28.7673	7.63325	15.857	114.33
781	374	9	2	3	PD1+CD8+ T cells	0.826701	11.2601	60.9259	27.7771			75.6435	288.067	33.3111	101.123	9.64505	17.7878	45.7964	37.9097	107.344		44.3552	12.6597	28.745	67.8427	18.125	14.9839	19.7607	121.564
763	1117	9	2	3	PD1+CD8+ T cells	2.61672	273.273	25.3644	32.9499			15.5302	15.5439	16.2606	167.876	18.4483	9.436	107.265	188.335	109.216		47.0121	48.0106	239.239	18.2932	7.16142	18.7394	33.2083	22.5202
797	338	9	2	3	PD1+CD8+ T cells	0.614295	25.4485	62.8185	14.855			73.5969	301.576	25.3897	97.7883	16.7653	13.739	38.3469	37.9097	92.8993		30.5936	8.38053	14.3626	64.6073	26.068	16.0134	9.62287	107.557
805	144	9	2	3	PD1+CD8+ T cells	0.466663	95.6421	40.1863	43.887			72.0673	374.805	14.3873	134.619	16.8162	19.8363	42.5454	90.3147	55.1114		37.296	35.6975	58.9242	7.96211	42.1822	19.6849	24.265	72.9085
809	13	9	2	3	PD1+CD8+ T cells	0.501846	141.138	61.7215	7.25039			88.8781	424.259	50.9935	173.414	14.3477	27.3455	90.1639	88.7594	73.4342		73.2438	49.4677	108.391	30.1598	38.0092	19.0747	27.2228	85.1125
912	556	9	2	3	PD1+CD8+ T cells	0.603949	84.6383	27.6847	29.3773			49.7548	223.402	30.2164	44.5955	16.3349	13.8783	11.1008	61.6615	155.449		19.7751	44.5955	105.619	28.5785	13.1834	7.96211	7.96211	134.395
943	30	9	2	3	PD1+CD8+ T cells	2.13628	153.778	45.2377	16.6245			45.2503	421.346	79.7685	147.246	15.8749	3.58071	78.8633	39.1666	43.887		90.7278	24.2062	115.497	15.3642	10.887	23.2578	28.4711	38.9697
955	93	9	2	3	PD1+CD8+ T cells	0.653559	135.463	51.048	15.6034			26.9678	398.422	73.8279	123.136	3.84915	24.9368	64.0381	30.7214	20.0612		69.3196	24.2062	97.8327	11.4109	19.2235	12.5637	11.4608	22.9526
978	654	9	2	3	PD1+CD8+ T cells	0.350753	128.84	6.28185	25.6909			33.4413	194.42	18.4058	28.2046	18.9549	20.7729	38.7221	20.3957	192.01		32.9499	41.3895	149.724	11.3295	39.4059	13.8217	18.6442	119.779
1028	343	9	2	3	PD1+CD8+ T cells	0.670772	103.641	99.3815	56.768			75.2328	311.903	35.4914	24.8366	12.1955	15.7307	45.1431	59.6904	79.8337		35.9064	31.6532	87.9443	25.4653	31.4002	21.0624	55.4785	45.0405
1035	129	9	2	3	PD1+CD8+ T cells	0.690335	144.429	46.3437	21.7348			13.1672	390.748	53.5925	104.649	24.3237	14.3725	34.7245	19.2494	32.3477		75.3312	10.1629	110.001	19.933	9.54856	6.59171	21.7806	12.2479
1040	260	9	2	3	PD1+CD8+ T cells	0.348537	117.682	95.0684	70.4611			45.4827	343.286	14.7974	55.1695	31.8216	9.8207	37.7515	67.6882	54.5881		57.3907	31.6532	92.2074	10.6556	47.698	16.6245	50.1442	25.4485
1049	152	9	2	3	PD1+CD8+ T cells	0.969888	142.611	54.1636	31.77			17.1891	383.566	43.7635	95.8727	23.4924	16.3872	30.6936	28.426	37.0584		74.0254	10.1629	109.655	13.7753	15.4197	14.9554	30.9524	17.6067
1083	88	9	2	3	PD1+CD8+ T cells	0.495863	168.226	30.9524	26.1307			14.4663	410.188	66.4466	120.793	39.5016	9.9647	22.6998	18.5061	54.4195		99.1461	23.8266	133.765	15.4934	32.872	16.3	23.9905	25.4653
1078	699	9	2	3	PD1+CD8+ T cells	0.176651	167.115	12.0781	66.6029			7.12152	196.009	17.3212	65.6019	42.0926	25.0195	79.0374	22.2818	185.793		59.3626	41.3895	183.764	31.2068	60.7725	10.7355	26.8407	136.095
1094	449	9	2	3	PD1+CD8+ T cells	0.563643	128.569	58.8577	33.4732			29.4742	282.543	29.0506	13.9704	21.6066	6.14428	15.4012	57.117	126.461		17.8518	47.1302	124.741	27.1862	22.4505	12.6541	52.2369	69.3915
1512	325	9	2	3	PD1+CD8+ T cells	2.33614	285.745	14.0467	15.708			17.1683	407.865	20.7901	151.113	42.9718	34.347	111.224	24.991	222.261		50.9824	76.8718	269.28	8.55716	5.49561	12.8385	20.8789	38.3153
1560	43	9	2	3	PD1+CD8+ T cells	0.592593	330.277	92.5005	15.3642			24.9567	502.996	32.5781	222.679	23.6375	13.6767	66.8538	84.1725	233.125		88.0245	54.3107	303.169	15.2151	63.1364	37.4142	45.5077	63.0223
1654	179	9	2	3	PD1+CD8+ T cells	0.423582	347.698	55.8318	56.9534			53.8881	484.653	35.9362	221.982	40.3596	18.062	47.511	48.9	265.633		90.9756	26.3371	325.927	8.43981	24.8222	10.5143	17.3499	16.2124
1684	116	9	2	3	PD1+CD8+ T cells	1.86249	364.812	81.3766	55.7514			36.3853	509.986	10.5952	243.451	31.081	15.3966	22.728	73.9397	276.895		108.936	26.3371	341.178	8.38053	9.07427	16.9007	26.5016	38.7644
1769	208	9	2	3	PD1+CD8+ T cells	1.25588	387.928	86.5853	91.1953			83.5584	506.943	51.9402	257.281	61.0007	28.7078	49.8235	82.5938	309.631		132.696	44.7644	367.76	9.74058	38.211	47.9883	60.4199	36.8057
87	1121	10	2	3	PD1+CD8+ T cells	0.444952		56.9634	74.7569			39.3426	427.712	11.0236	285.059	23.0517	12.0426	25.3897	84.3787	364.739		33.4732	72.376		7.18129	31.8864	14.1879	17.1683	70.7788
208	627	10	2	3	PD1+CD8+ T cells	0.175748		19.7029	58.0129			6.6025	356.639	36.9699	263.586	16.0179	23.9786	53.0152	35.9044	364.586		32.0557	83.7245		21.6987	82.3131	14.4663	26.8407	36.7689
250	1020	10	2	3	PD1+CD8+ T cells	1.63169		8.61523	15.2151			52.3132	356.998	26.1416	217.993	11.4794	24.168	39.5034	92.5221	304.403		36.049	61.0532		16.989	9.436	15.3966	29.2388	42.3339
277	1187	10	2	3	PD1+CD8+ T cells	2.16964		61.4949	21.2476			43.1752	372.489	37.1754	224.115	8.61523	18.51	38.8231	30.3012	294.945		55.2624	24.9824		34.4299	6.83573	14.831	14.6814	13.2158
336	1157	10	2	3	PD1+CD8+ T cells	0.213153		62.1482	6.95965			41.0231	347.511	49.6617	199.203	8.02448	10.7289	20.6905	50.2832	271.634		78.9075	24.9824		11.9357	30.9248	6.59171	17.8956	31.0604
354	794	10	2	3	PD1+CD8+ T cells	0.698394		36.6583	90.4731			10.8082	300.883	43.8221	187.639	76.624	58.1368	114.21	68.5986	287.252		43.7261	83.7245		56.7166	43.0761	30.0841	53.1708	92.3117
404	1157	10	2	3	PD1+CD8+ T cells	0.311266		77.2342	28.012			37.8288	325.101	36.8657	175.743	7.21098	11.4794	28.5585	68.5446	246.074		104.086	25.6659		14.831	55.7399	17.3499	33.5497	48.1765
482	1145	10	2	3	PD1+CD8+ T cells	0.192605		76.1531	13.3552			49.4965	297.589	23.0949	147.484	35.7215	7.02079	52.1701	89.466	216.343		94.1635	29.7867		12.4784	57.2341	11.0236	47.9586	75.9771
520	1072	10	2	3	PD1+CD8+ T cells	0.306453		58.6686	19.0411			51.9416	271.176	19.4994	122.811	23.8714	28.6581	65.2917	72.9641	201.363		64.3875	31.0626		10.3021	45.77	14.0264	53.1132	92.2437
537	159	10	2	3	PD1+CD8+ T cells	0.614764		80.338	122.153			24.3237	313.847	23.5409	319.729	52.3541	7.5488	225.716	165.807	395.089		42.7108	57.6903		89.0694	71.7255	44.0943	7.55823	109.222
525	1424	10	2	3	PD1+CD8+ T cells	0.340611		182.138	9.25306			101.706	353.976	20.6491	207.396	16.6116	26.6383	8.00671	19.0859	234.81		133.086	76.7801		35.0694	45.2708	15.4197	48.4316	111.887
596	300	10	2	3	PD1+CD8+ T cells	1.231		23.4773	86.4296			9.52615	262.486	28.2299	262.129	7.64258	29.5007	214.371	108.489	338.524		15.1964	57.6903		75.1788	24.5597	30.2329	9.46615	51.9333
659	1238	10	2	3	PD1+CD8+ T cells	1.42915		119.388	10.9718			61.0403	268.048	43.6021	120.909	24.0853	9.9289	47.5904	40.5129	158.203		63.4279	7.74442		12.1016	13.205	18.872	25.6909	44.6673
673	1253	10	2	3	PD1+CD8+ T cells	1.02734		114.511	5.85944			53.3527	268.626	41.2982	122.939	16.7142	12.1721	44.8582	42.9221	155.331		58.2739	7.74442		7.85402	20.8414	21.4112	24.7302	45.0942
696	1222	10	2	3	PD1+CD8+ T cells	0.938004		105.308	6.32705			56.0305	254.123	28.411	108.478	19.933	13.0148	59.3734	28.8883	143.018		50.0176	14.5694		22.422	21.4212	20.0931	19.1009	30.5423
716	1354	10	2	3	PD1+CD8+ T cells	0.492757		109.38	41.0161			25.2547	288.633	51.505	151.489	12.1721	7.59583	29.8393	58.848	160.423		59.5172	19.9294		34.6135	19.5286	9.62287	26.3506	62.9884
738	1306	10	2	3	PD1+CD8+ T cells	1.81353		94.6562	28.6183			21.6987	269.014	36.189	131.742	7.88118	16.3872	48.4684	59.6904	143.102		41.3758	19.9294		32.0824	5.6616	10.2675	8.35499	50.7639
764	1254	10	2	3	PD1+CD8+ T cells	0.700827		80.4408	17.0685			34.2723	247.336	21.5439	110.218	20.4132	19.8363	68.8815	43.1175	124.499		24.2062	17.0016		29.9798	12.0426	8.43981	9.436	35.9897
766	1209	10	2	3	PD1+CD8+ T cells	0.286828		79.0879	8.97165			49.3119	233.318	4.54498	93.6356	29.0408	22.1149	80.0956	28.7673	116.558		26.177	13.9653		14.0111	27.7592	7.96211	17.3786	19.7029
776	1162	10	2	3	PD1+CD8+ T cells	0.1159		78.6716	11.8519			40.0336	217.185	13.6402	75.5644	10.9718	17.5581	95.5937	22.0665	107.566		35.8091	16.2343		10.4121	41.705	4.83359	34.8412	10.5952
801	1197	10	2	3	PD1+CD8+ T cells	0.39799		66.4605	11.7006			35.6076	221.723	12.833	86.3183	22.1535	8.55716	92.9798	33.2426	102.611		19.616	13.9653		19.7751	32.5912	12.971	29.7699	24.3968
844	877	10	2	3	PD1+CD8+ T cells	0.200336		22.1535	62.9793			27.2228	128.625	58.9	30.7585	17.6914	13.3872	47.2449	24.0201	113.988		57.3907	97.4241		14.3427	48.2917	9.67455	21.0556	37.9585
844	1260	10	2	3	PD1+CD8+ T cells	0.455752		51.2777	20.2309			39.1029	232.91	8.9079	109.122	24.5104	12.6878	80.5585	56.9634	100.505		9.34498	18.1799		20.0043	25.065	11.4234	4.80403	14.1477
852	1350	10	2	3	PD1+CD8+ T cells	0.553915		66.4605	32.8568			26.5526	261.701	28.0552	143.177	9.87855	14.6571	59.1727	42.2632	122.552		41.8414	15.7126		14.288	20.6905	11.4608	30.575	20.6353
880	1228	10	2	3	PD1+CD8+ T cells	0.382019		35.8886	28.308			30.575	215.785	26.9572	97.31	31.0626	22.8125	98.3852	49.6287	82.3633		20.6905	18.1799		29.6477	32.3037	12.3406	18.5292	22.1535
869	1388	10	2	3	PD1+CD8+ T cells	1.00803		73.7043	30.6192			36.9699	272.193	43.6951	157.251	24.7274	9.436	59.1088	34.022	130.588		57.3411	15.7126		9.54856	14.5645	14.6814	45.3195	17.1351
976	1148	10	2	3	PD1+CD8+ T cells	1.78521		28.6879	20.3258			35.8588	173.051	74.037	65.3625	50.6459	40.1047	91.7955	17.8038	35.2821		50.5107	47.1664		27.5014	10.0288	17.9036	33.4987	10.7289
1084	782	10	2	3	PD1+CD8+ T cells	0.251503		38.4322	14.7395			32.1157	32.8546	26.7344	44.4194	14.288	11.5782	11.3546	33.1331	95.9952		57.0946	26.574		31.7139	36.049	9.06642	47.3006	77.0292
1089	1406	10	2	3	PD1+CD8+ T cells	0.31914		81.0574	54.9159			41.1825	258.752	108.877	170.685	25.8705	60.4093	140.024	19.4556	118.168		116.665	83.3143		24.1591	41.5287	13.2535	32.4247	71.1872
1098	713	10	2	3	PD1+CD8+ T cells	1.09493		30.5563	15.2945			34.4795	19.2457	16.9638	70.9918	12.2886	23.55	30.6541	30.6866	117.1		56.4509	26.574		39.4727	10.0501	11.0042	40.8909	52.0607
1239	1118	10	2	3	PD1+CD8+ T cells	1.13463		96.0665	79.9148			89.3449	152.994	83.2852	105.241	41.2361	18.7128	123.082	35.1242	35.1039		99.9083	89.641		16.9848	44.3167	50.2832	49.6287	36.6428
1261	718	10	2	3	PD1+CD8+ T cells	0.19893		19.4006	52.6918			88.5891	42.6925	18.69	101.87	33.7635	5.67417	52.7012	16.6459	77.4672		22.9619	30.4302		26.068	56.6034	11.2601	11.9952	53.4114
1307	633	10	2	3	PD1+CD8+ T cells	0.298215		33.4732	73.7854			61.7758	68.9601	14.006	122.098	20.814	14.9316	34.2723	53.0891	99.7085		59.4201	36.4791		17.7236	35.1891	10.4939	34.9412	58.4155
1335	750	10	2	3	PD1+CD8+ T cells	0.323572		47.7726	28.3784			96.5988	71.3132	28.745	118.028	38.9056	21.8915	72.378	37.0372	54.3369		38.7295	18.7394		22.996	39.9338	12.9215	11.0236	47.3307
1343	799	10	2	3	PD1+CD8+ T cells	0.910443		31.2273	9.81344			91.9979	78.9932	46.7493	110.004	29.9346	12.3637	72.493	43.3185	35.827		26.8407	18.7394		12.3637	22.5739	20.5523	20.2309	34.7982
1334	1388	10	2	3	PD1+CD8+ T cells	0.121293		15.9956	10.0714			56.5933	260.631	55.7514	157.834	14.3477	23.0362	134.025	73.5233	143.111		67.7176	62.58		14.8022	78.0434	9.46615	37.7176	14.725
1433	1255	10	2	3	PD1+CD8+ T cells	0.322691		45.4968	61.2163			76.5012	227.797	66.2792	95.6108	8.10398	13.3445	82.9106	33.5051	110.11		28.7078	62.58		8.88388	56.5808	18.2581	44.1782	26.1525
1701	795	10	2	3	PD1+CD8+ T cells	0.10491		13.2104	56.8483			131.8	210.486	16.5816	67.9025	27.8386	7.78112	64.4837	175.782	127.591		111.751	53.6775		19.2901	122.377	12.8385	56.047	107.89
1841	770	10	2	3	PD1+CD8+ T cells	0.0998616		52.9762	37.3685			139.754	262.167	45.2377	69.5474	46.2653	19.4994	53.2405	213.438	180.423		131.916	53.6775		8.68932	149.14	14.8933	102.433	107.768
205	1260	11	4	3	PD1+CD8+ T cells	1.38367		80.8154	43.9552			112.437	190.721	11.6274		26.2585	10.4121	55.5299	227.173	457.142		18.5906	10.5751		14.7008	20.9777	29.0261	27.7078	31.2068
221	1237	11	4	3	PD1+CD8+ T cells	1.48261		72.6118	42.6106			102.314	180.161	12.8551		17.0685	10.5278	47.2449	219.866	448.401		14.1879	10.5751		4.30348	15.0976	22.3838	26.5445	33.4136
303	309	11	4	3	PD1+CD8+ T cells	0.291282		104.295	43.6021			6.59171	85.0078	38.8103		62.0656	29.8941	131.602	187.727	102.455		233.416	289.509		45.0405	78.0169	22.7249	57.0047	221.133
349	1261	11	4	3	PD1+CD8+ T cells	0.699563		92.3456	20.0612			108.341	168.809	61.9278		19.7607	8.71388	19.7571	173.957	459.845		35.9282	17.8038		26.0297	10.6823	7.47293	8.81143	38.8103
366	1305	11	4	3	PD1+CD8+ T cells	0.507452		97.4768	16.6116			125.838	183.326	72.5441		6.8044	13.1293	37.2597	172.357	477.043		46.2945	17.8038		16.2475	22.4251	11.3797	16.0711	24.6466
445	1275	11	4	3	PD1+CD8+ T cells	0.363706		68.9962	18.8456			124.581	167.893	58.8056		17.8996	7.74442	13.6402	140.483	470.133		72.4852	26.5069		47.9809	29.2972	10.6556	16.3872	48.9
477	1390	11	4	3	PD1+CD8+ T cells	2.90131		102.817	8.27791			159.156	210.997	98.587		14.9554	15.7488	24.4434	149.711	515.006		98.391	45.0547		60.7115	6.09773	17.6914	43.4056	54.186
511	1251	11	4	3	PD1+CD8+ T cells	0.506097		48.9509	18.4328			111.076	159.207	45.7964		13.4879	16.1375	3.84915	113.988	466.348		97.0138	26.5069		35.9064	19.576	9.90735	11.9178	24.2062
610	1369	11	4	3	PD1+CD8+ T cells	1.10243		60.4152	25.5156			123.114	209.637	54.734		30.575	17.8038	29.7101	106.948	518.98		141.09	20.6353		44.7644	11.1521	12.2944	21.461	42.2531
665	1224	11	4	3	PD1+CD8+ T cells	1.46618		29.5394	31.8238			65.553	165.256	50.0389		12.1545	24.3354	13.4031	56.2094	473.567		155.568	35.827		4.59176	24.7187	36.2421	26.177	37.3685
645	1327	11	4	3	PD1+CD8+ T cells	0.89514		41.2361	22.7249			102.969	198.271	54.7067		11.4794	16.663	27.6177	86.3249	507.749		150.06	20.6353		39.9891	11.5782	10.3641	5.8958	36.0786
754	1191	11	4	3	PD1+CD8+ T cells	1.22714		15.9108	21.1265			41.3499	172.604	15.699		10.3641	16.0578	15.7714	20.9878	475.036		190.26	35.827		28.3583	7.78112	9.54856	10.5683	33.388
942	1232	11	4	3	PD1+CD8+ T cells	0.597026		71.5983	45.9827			39.4023	175.139	15.8704		10.8082	4.90672	11.4234	61.2814	498.526		150.462	72.6266		21.461	24.0735	14.3725	24.8136	36.3304
965	754	11	4	3	PD1+CD8+ T cells	0.188903		71.1522	48.3433			19.2457	8.9079	52.4967		28.551	15.3966	79.0284	133.839	363.854		86.7496	17.0225		8.00671	32.0313	6.05082	12.6597	18.6823
1010	757	11	4	3	PD1+CD8+ T cells	0.834049		55.0299	32.2419			35.2558	10.2675	51.1943		13.9193	10.2675	62.0312	130.269	351.085		70.1196	15.327		12.1955	20.7626	17.3171	8.8437	18.6212
1005	1013	11	4	3	PD1+CD8+ T cells	0.607853		103.053	18.8039			42.2901	95.1164	29.151		8.00671	10.6355	62.8367	35.4733	419.369		74.4323	54.5724		16.2475	20.5662	12.5012	30.3012	20.7592
1042	732	11	4	3	PD1+CD8+ T cells	1.37225		41.0178	29.3142			37.5206	9.06642	63.2592		20.2309	6.8044	52.4044	139.284	335.759		57.0546	15.327		13.7753	15.2151	20.8789	17.9354	6.8044
1064	70	11	4	3	PD1+CD8+ T cells	0.389321		34.7327	12.6822			11.4608	43.6674	39.9338		43.2675	14.5694	105.157	313.655	257.64		127.399	18.872		22.9588	12.4154	4.83359	14.3626	73.6163
1070	302	11	4	3	PD1+CD8+ T cells	0.867026		60.4022	20.3573			16.6245	60.0141	24.5365		25.0195	15.0314	26.5069	251.164	256.437		105.176	29.4016		42.5487	16.9554	14.7008	9.25306	77.0431
1108	370	11	4	3	PD1+CD8+ T cells	0.497205		47.0364	18.9811			14.422	52.2042	30.0865		4.92122	14.3725	5.33781	247.157	248.585		99.1008	29.4016		25.3082	20.8448	10.3641	9.84243	86.9399
1114	70	11	4	3	PD1+CD8+ T cells	0.620174		49.4547	15.2338			24.8136	27.1783	29.4161		39.6599	11.2601	87.4008	325.381	239.024		112.177	18.872		38.8598	17.7437	11.0042	23.1011	58.5227
1142	116	11	4	3	PD1+CD8+ T cells	0.516844		53.4901	23.0362			43.3547	35.6895	40.9344		25.3335	10.8082	72.1779	319.362	226.168		93.2895	20.3258		40.4707	14.3477	7.41552	8.31225	39.4655
1137	954	11	4	3	PD1+CD8+ T cells	1.25982		70.0372	16.2343			15.4934	95.4035	52.5279		21.3579	8.71388	67.8049	66.8932	370.464		22.2977	54.5724		38.4118	12.4612	15.699	8.68112	32.6
1182	61	11	4	3	PD1+CD8+ T cells	0.665897		67.7639	17.979			48.5256	13.8475	23.1473		29.3773	11.8458	66.0617	344.846	214.453		96.2176	25.6687		58.9	20.4132	13.5931	22.2017	46.1929
1298	776	11	4	3	PD1+CD8+ T cells	0.458656		49.962	44.7883			7.78112	107.039	48.7351		69.0674	12.013	47.186	157.092	280.223		44.0587	28.9843		81.8758	56.3449	25.8429	10.9912	72.6266
1309	852	11	4	3	PD1+CD8+ T cells	0.051556		29.7867	48.0551			11.0042	118.952	77.5444		83.8376	18.5714	58.4386	138.907	301.555		33.6959	14.243		79.6971	62.5504	3.22485	15.1588	68.2071
1341	872	11	4	3	PD1+CD8+ T cells	0.229832		23.1565	59.2593			15.5897	133.023	88.2282		93.8863	28.6705	72.6609	143.353	301.774		20.4585	14.243		91.8297	73.6085	16.9176	9.87855	80.0315
1556	876	11	4	3	PD1+CD8+ T cells	0.0405938		91.01	42.639			13.3552	210.309	68.7324		94.5297	16.2343	111.728	213.161	272.262		72.7911	81.1636		35.3285	92.9798	3.7744	8.51543	161.195
1664	653	11	4	3	PD1+CD8+ T cells	0.155618		60.2629	51.8207			10.3641	210.734	81.4239		95.0579	77.4893	174.991	290.55	181.447		139.985	93.5206		48.9276	122.814	19.112	14.7636	207.764
72	24	12	4	3	PD1+CD8+ T cells	1.44671		16.0578	23.2945			230.666	626.301	29.1021		49.9192	37.4599	10.6288	162.776	246.529		169.602	120.829	377.945	16.3872	11.4794	16.6074	10.2188	46.7249
81	344	12	4	3	PD1+CD8+ T cells	0.254805		21.9208	29.5586			111.406	550.31	7.17136		21.4478	15.6399	16.2343	44.4419	157.915		56.5908	95.6198	289.392	36.9544	55.7603	14.208	68.6536	51.1372
107	596	12	4	3	PD1+CD8+ T cells	0.367809		16.5558	66.8453			31.5112	496.439	93.6127		11.7067	28.1364	80.9888	59.4249	124.283		38.1663	95.6198	233.648	28.2046	34.8902	12.833	15.3642	38.1681
463	139	12	4	3	PD1+CD8+ T cells	0.702795		92.2345	93.0189			183.186	491.803	60.4152		41.5613	21.3512	54.7067	46.5966	161.89		45.3933	136.068	268.674	7.93522	73.8134	51.8757	63.4604	75.2962
732	379	12	4	3	PD1+CD8+ T cells	0.273757		84.1691	35.9362			82.4799	357.46	27.3455		34.1995	20.7729	148.737	121.254	132.671		113.94	136.068	165.477	22.8749	58.5762	16.0356	34.1495	82.473
849	1150	12	4	3	PD1+CD8+ T cells	2.75433		70.9477	57.8063			7.17136	173.786	63.6174		161.221	24.309	225.741	127.354	247.323		121.56	87.1698	140.616	69.7049	15.9644	43.9714	19.6849	136.181
1002	1323	12	4	3	PD1+CD8+ T cells	0.125989		153.792	30.3951			10.795	136.87	32.2065		127.337	28.6854	181.609	212.257	290.167		165.546	87.1698	225.809	23.3434	100.706	12.6878	13.4403	106.981
1297	487	12	4	3	PD1+CD8+ T cells	0.635191		57.6496	6.41648			83.1097	242.736	56.4825		15.803	27.5738	36.354	111.51	40.4918		329.25	76.2737	261.745	22.5012	15.699	9.97185	8.62349	26.6944
1334	1378	12	4	3	PD1+CD8+ T cells	0.24985		113.842	33.1632			9.54856	85.4191	53.7571		46.488	37.4903	99.4417	310.523	312.981		292.116	66.5805	323.999	58.3618	87.9953	21.9857	11.725	59.2004
1357	986	12	4	3	PD1+CD8+ T cells	1.64363		18.5061	22.2209			37.8984	57.2914	40.7146		28.2954	14.7395	67.3241	240.594	175.383		321.92	46.1234	261.357	10.0288	12.6822	20.8448	40.5902	32.191
1433	1232	12	4	3	PD1+CD8+ T cells	0.681527		50.2832	21.2576			19.2198	20.8448	30.4442		15.7488	7.25039	35.1242	310.213	271.791		328.998	65.823	322.904	9.18351	50.9991	34.7573	17.7878	42.0045
1455	1059	12	4	3	PD1+CD8+ T cells	0.289625		15.5485	7.5488			10.8936	44.9978	36.3304		10.1629	31.9779	30.7214	257.652	217.449		348.384	46.1234	304.512	38.1663	38.3283	11.1008	20.8789	55.0027
1483	566	12	4	3	PD1+CD8+ T cells	0.558067		23.5409	20.0363			32.3477	222.777	41.7579		17.9354	23.8057	32.6131	75.963	104.817		404.941	70.5611	315.159	7.64258	25.4233	14.1879	18.8644	31.5338
1592	1120	12	4	3	PD1+CD8+ T cells	0.310798		53.7517	47.1438			11.8458	61.9795	44.0571		64.2813	63.988	55.247	276.738	266.142		393.911	56.6034	360.818	80.1249	59.3206	18.4367	14.725	92.8917
1601	711	12	4	3	PD1+CD8+ T cells	1.67994		47.529	10.1418			7.59583	186.337	17.0518		53.9119	30.1976	89.4206	122.684	174.815		450.134	7.2602	347.581	19.112	15.5302	26.0898	25.4457	64.8593
1604	730	12	4	3	PD1+CD8+ T cells	1.38471		54.1794	12.9984			8.77903	179.974	9.8207		51.3152	36.8057	92.2329	129.924	180.756		447.629	7.2602	347.972	20.4585	20.178	27.9408	18.4019	71.4957
1674	865	12	4	3	PD1+CD8+ T cells	0.913652		111.521	7.64258			6.8044	147.656	47.0969		77.8012	72.9163	134.59	184.245	226.495		449.981	57.3969	373.388	61.7585	16.8162	15.3642	4.52928	119.264
1818	613	12	4	3	PD1+CD8+ T cells	0.304631		102.281	27.118			8.97165	256.686	90.8784		19.6414	12.0781	34.2369	125.254	176.604		531.519	89.8696	434.011	40.5287	42.1991	12.8551	8.77903	42.0909
1015	489	13	2	4	PD1+CD8+ T cells	0.0715548	11.5782	27.6177	14.7974			13.9857		43.7977	202.151	25.3897	5.74899	227.084	150.487	97.0314		239.033	121.407	131.187	28.3984	99.5254	7.12152	93.3468	20.9641
1276	677	13	2	4	PD1+CD8+ T cells	0.30716	43.7081	76.2092	23.1257			29.8846		129.176	97.4241	72.8762	45.77	291.38	31.2387	149.201		251.565	121.407	88.437	18.3088	53.5765	16.4566	140.241	32.1179
1836	804	13	2	4	PD1+CD8+ T cells	0.0957201	137.44	26.7344	37.0315			50.2463		69.449	102.897	29.45	16.0578	396.656	185.5	361.859		429.656	216.734	204.317	9.06642	154.64	14.8022	352.77	14.006
1363	816	16	4	4	PD1+CD8+ T cells	0.367607	19.9437	14.1023	10.6823		65.7147	88.47		101.618	35.1344	12.4498	16.6459	18.0738	61.6164	56.822	27.6949		968.869	41.2861	15.7669	30.8024	11.3232	162.596	62.2787
189	962	21	2	6	PD1+CD8+ T cells	3.23147	99.0857	23.4773	4.92122			229.635	371.691	82.3633	133.654	13.1455	11.5227	122.942	159.418	226.702	114.057	88.9037	115.166	22.6495	8.27791	6.19048	20.0043	102.77	67.7218
490	1012	21	2	6	PD1+CD8+ T cells	0.421993	33.0879	4.90672	12.5637			175.435	257.436	32.7482	84.4159	15.7714	21.1164	69.9436	176.307	235.547	96.3012	37.3818	27.4521	16.2606	11.3546	21.7806	9.19126	69.4531	46.4144
559	1035	21	2	6	PD1+CD8+ T cells	0.712088	55.7961	23.9697	15.0976			161.469	231.431	60.0711	88.0633	31.0328	21.1703	45.1116	154.639	249.477	94.965	31.2729	27.4521	41.2257	14.8694	12.2944	8.75466	68.6038	19.112
627	840	21	2	6	PD1+CD8+ T cells	0.344708	54.7613	47.18	18.5868			97.2741	216.752	68.4094	124.004	30.6308	12.8385	25.5463	100.578	189.963	144.915	42.8773	77.9475	97.4592	34.2286	11.0042	3.79323	64.1093	50.0688
907	406	21	2	6	PD1+CD8+ T cells	0.145006	77.6793	65.5943	25.6659			124.264	252.758	42.5487	57.3721	11.3797	12.1016	108.579	61.891	84.2233	215.258	235.604	194.942	35.1039	8.9079	46.3437	6.72013	132.215	53.8153
1483	599	21	2	6	PD1+CD8+ T cells	0.375554	11.3546	21.8687	13.8578			240.075	197.861	45.9563	58.6637	52.6593	8.60696	142.499	103.345	164.048	148.528	73.933	120.309	93.6006	16.6116	15.699	5.8958	94.0318	23.8863
1682	848	21	2	6	PD1+CD8+ T cells	0.254013	39.2701	7.93522	15.107			312.956	203.268	19.7751	140.157	15.2338	6.41648	43.0761	120.073	281.288	207.617	47.3307	120.309	131.938	16.0578	37.2367	9.45862	92.124	81.6702
38	430	22	2	6	PD1+CD8+ T cells	2.41947	98.5957	89.933	67.3506			23.4773	160.387	45.77	63.037	20.0577	19.2901	93.3865	248.888		14.4516	297.757	47.9586	93.4498	31.9779	19.2457	46.5645	109.363	66.2673
34	557	22	2	6	PD1+CD8+ T cells	0.684242	86.8243	105.579	58.3972			71.417	179.202	65.1409	15.2665	30.2259	20.1038	99.0735	213.117		40.4636	316.565	47.9586	71.3202	15.4934	26.0898	17.8518	107.239	70.1074
59	995	22	2	6	PD1+CD8+ T cells	0.53351	92.7505	42.5722	13.6767			143.384	291.36	213.595	52.551	34.9718	9.67455	127.814	48.7029		112.807	392.28	99.6792	78.9427	12.3637	55.7283	29.7316	181.939	8.88388
290	867	22	2	6	PD1+CD8+ T cells	0.386364	26.6703	10.2675	19.1753			93.9105	211.599	169.303	41.7204	13.6767	5.67417	53.6124	119.276		48.4448	297.936	99.6792	22.5266	20.3818	28.5984	11.0494	97.6833	48.1143
312	281	22	2	6	PD1+CD8+ T cells	0.986936	61.2023	9.64505	18.7736			84.4024	55.6286	28.5685	32.2684	63.2806	6.72013	72.602	172.543		75.8504	183.86	57.7865	107.673	18.1799	10.7355	10.5952	88.3282	20.8243
396	409	22	2	6	PD1+CD8+ T cells	1.90591	36.6661	34.1786	19.9615			116.992	36.3324	25.7352	58.6139	46.5905	21.086	34.3657	120.951		26.713	169.36	49.8921	57.117	17.0685	5.77372	11.0042	50.3525	15.4197
528	402	22	2	6	PD1+CD8+ T cells	1.31776	22.2818	51.4441	13.1672			111.572	39.7891	11.725	35.28	19.5286	23.7907	59.9405	79.9968		17.2841	125.927	49.8921	82.4799	6.24774	9.18351	12.1016	91.0077	50.6276
638	1162	22	2	6	PD1+CD8+ T cells	1.43909	144.295	24.9368	37.5567			61.9657	321.864	32.5387	57.0684	38.3469	3.39696	11.3797	43.8237		198.245	221.776	172.192	92.6767	19.4116	28.5111	41.03	91.5562	17.0893
1204	258	22	2	6	PD1+CD8+ T cells	0.542255	66.8793	38.9697	29.2388			56.6525	104.447	63.2029	48.243	70.7174	13.9193	76.6287	67.7765		41.6776	157.146	218.948	95.3542	30.575	23.3464	12.6597	46.1913	17.3991
1560	716	22	2	6	PD1+CD8+ T cells	0.318664	22.1181	14.288	22.659			260.624	306.012	14.6814	107.676	73.2914	11.3295	78.7693	10.0501		111.728	93.1428	108.478	83.4142	9.87855	30.1976	9.62287	34.1474	41.1877
1700	967	22	2	6	PD1+CD8+ T cells	0.318169	26.4316	28.6954	17.9354			180.163	408.876	64.0915	58.2151	18.7394	10.8936	179.357	117.553		166.156	87.6059	7.47293	79.0374	15.5164	46.2653	14.7202	132.035	24.6726
1714	981	22	2	6	PD1+CD8+ T cells	0.269275	21.2509	21.3646	12.7327			173.669	416.349	65.5073	50.9432	19.4994	17.7236	185.867	124.827		172.909	90.2745	7.47293	80.8832	15.8075	42.6307	11.4794	138.695	31.6532
679	498	23	4	6	PD1+CD8+ T cells	0.584714	42.1535	69.9436	20.0931			72.8528	29.9346	47.0999	65.5943	16.4436	7.78112	24.1856	155.058	80.5222	29.8464		967.414	64.1715	29.7628	11.0494	6.46073	77.213	56.7831
585	1010	28	4	7	PD1+CD8+ T cells	0.314112	8.62349	106.222	13.9653			23.8386		60.4199		45.4843	115.937	167.725	121.797	361.417			955.87		20.0931	40.1597	12.6146	80.7122	23.1349
998	1234	29	2	8	PD1+CD8+ T cells	0.488529	150.541	108.009	222.842			80.7378		193.982	269.502	52.4859	75.0109	11.4608	74.776	13.0148	50.3709	253.653	271.755	89.1989	11.0042	30.5936	14.9459	83.6326	14.4663
1710	1127	29	2	8	PD1+CD8+ T cells	0.0623026	148.697	74.7007	36.6175			81.3915		146.597	394.093	60.1647	8.77903	17.3663	251.522	258.884	38.8103	40.6515	271.755	210.51	30.8117	61.7815	3.84915	75.8889	66.7386
384	296	30	2	8	PD1+CD8+ T cells	0.0362817	92.004	83.7628	40.8769			59.8692		130.728	33.7086	38.9221	40.6831	12.7718		130.365	54.4195	104.82	85.8881	61.9186	24.2621	151.471	5.49561	161.908	69.6712
474	505	30	2	8	PD1+CD8+ T cells	0.223054	98.3758	58.6102	59.2881			10.1278		88.3967	49.4504	63.0246	18.9172	8.88388		143.247	31.4727	45.6718	85.8881	13.205	37.4599	96.259	21.471	84.3348	34.6135
783	323	30	2	8	PD1+CD8+ T cells	0.0886638	17.3868	36.5494	11.8519			8.71388		40.9379	118.952	38.8323	26.3668	7.63325		46.8664	14.208	75.0195	135.356	108.891	17.5093	70.2079	6.2249	202.613	31.5112
801	1190	30	2	8	PD1+CD8+ T cells	0.172038	158.598	118.826	19.6849			117.708		285.686	176.441	103.134	61.9979	10.2675		114.26	41.0231	129.805	283.327	109.696	14.0467	120.027	20.6491	226.296	6.59171
1530	1369	30	2	8	PD1+CD8+ T cells	0.171066	98.0778	97.9084	29.1021			36.4264		441.401	74.5098	6.08604	25.4485	12.3233		147.919	49.9049	166.18	283.327	24.3354	20.9777	39.7765	6.8044	483.115	104.708
63	678	31	2	8	PD1+CD8+ T cells	0.309679	47.6532	67.6882	117.999			365.69		292.843	102.664	105.7	56.0495	27.3455		197.251	228.308	55.9948	164.865	44.4755	10.5278	57.4912	17.8038		35.4653
155	1105	31	2	8	PD1+CD8+ T cells	0.08177	101.764	98.1257	154.253			414.114		383.141	114.265	80.2306	38.558	6.8044		42.6123	90.4156	169.988	164.865	56.2284	16.4868	107.66	8.80334		48.1661
310	133	31	2	8	PD1+CD8+ T cells	0.0406131	268.848	278.582	235.717			258.642		160.451	144.567	28.8069	47.7383	14.3725		179.088	401.638	77.5821	225.845	181.64	3.94059	276.317	11.2221		45.3996
104	581	32	4	8	PD1+CD8+ T cells	0.357936	180.36	166.1	45.8337		30.7978	74.8484	64.8549	133.022	52.9116	57.6545	26.068	36.2441	122.898	524.635		65.6724	7.41552		34.7675	22.4188	8.02448	211.865	59.5889
109	562	32	4	8	PD1+CD8+ T cells	0.408678	186.654	159.496	49.0164		32.2485	67.4605	57.4912	129.879	59.2593	61.1231	25.627	39.7461	118.047	522.33		60.2061	7.41552		41.0161	16.4436	6.72013	217.084	66.8793
145	370	32	4	8	PD1+CD8+ T cells	0.109105	254.48	104.327	50.3525		41.0578	13.0804	16.6116	116.081	109.269	31.9912	18.5868	99.2323	96.3951	510.049		48.2946	32.4159		27.7078	63.7885	6.95965	277.356	96.573
185	294	32	4	8	PD1+CD8+ T cells	0.118675	281.133	80.6142	26.8089		67.7597	30.9063	48.9582	92.482	125.079	25.7103	12.1721	131.605	94.0068	498.457		76.6454	32.4159		20.1321	76.3969	9.06642	300.151	83.7628
415	197	32	4	8	PD1+CD8+ T cells	0.285842	322.738	21.5174	21.2207		81.3031	63.5266	134.822	18.5868	104.58	117.827	43.1752	69.335	88.7104	420.913		159.761	59.1245		54.1255	26.737	7.64258	326.196	57.6496
538	100	32	4	8	PD1+CD8+ T cells	0.18112	369.629	78.4821	41.115		122.082	121.126	193.933	69.154	85.4866	126.777	37.7912	49.7563	136.394	388.655		133.035	34.6608		53.498	50.4034	9.12906	366.714	107.451
595	28	32	4	8	PD1+CD8+ T cells	0.0828181	402.127	113.034	62.7107		147.309	153.676	227.67	103.813	97.2133	146.342	11.5227	67.9822	170.147	380.496		135.944	34.6608		23.4773	78.4095	6.49372	397.136	141.762
626	1090	32	4	8	PD1+CD8+ T cells	0.0634609	143.374	100.954	32.462		57.4899	57.9748	116.073	169.568	15.4888	68.3208	13.6088	107.613	263.822	397.34		305.204	129.14		39.1556	139.23	8.83564	87.873	33.1052
636	1432	32	4	8	PD1+CD8+ T cells	0.0454747	208.725	203.016	19.2457		46.3391	111.882	165.896	298.523	118.631	60.8428	24.9482	183.728	388.791	480.164		430.88	129.14		21.2509	131.235	5.96785	166.981	101.929
750	599	32	4	8	PD1+CD8+ T cells	0.11243	250.641	119.753	92.953		81.4781	51.087	204.156	65.9138	49.2425	51.1998	24.2533	36.9371	148.921	282.693		114.062	191.142		9.00335	59.4884	6.68825	219.912	136.709
1284	1219	32	4	8	PD1+CD8+ T cells	0.0936982	396.338	52.7174	48.8242		42.1535	20.0931	138.948	343.032	51.5672	22.9495	11.6579	56.3385	338.487	286.031		385.87	33.6684		23.9012	83.0445	7.78112	340.802	152.191
1355	1273	32	4	8	PD1+CD8+ T cells	0.203654	426.556	73.0373	25.0934		24.8366	31.1634	171.022	376.68	80.9422	7.16142	21.9435	78.9292	356.368	299.96		416.392	33.6684		14.7008	68.5986	13.9704	371.072	166.48
1720	570	32	4	8	PD1+CD8+ T cells	0.450593	582.048	40.4618	17.5459		74.6082	25.2462	359.82	430.786	149.411	64.0292	25.3644	165.555	150.373	51.9991		352.56	295.103		26.068	21.0082	9.46615	533.341	34.3367
346	276	33	4	8	PD1+CD8+ T cells	0.242881	38.5894	222.549	9.66718		46.589	28.4686	28.0349	22.0083	134.814	69.1499	17.5783	107.35	235.728	666.979	108.745	389.322	52.735	29.8631	88.7112	26.4639	6.42757	38.619	62.6073
382	411	33	4	8	PD1+CD8+ T cells	0.192366	20.4585	181.765	21.9857		34.0052	24.991	70.5318	43.1884	86.9473	18.6212	16.8331	76.6287	216.651	627.955	56.3006	339.923	52.735	45.244	91.6192	40.4495	7.78112	31.7499	46.6104
733	1353	33	4	8	PD1+CD8+ T cells	0.475477	107.486	142.793	24.8366		28.5785	21.1501	145.582	45.4326	17.2139	26.0543	4.60724	94.5779	303.459	405.741	308.454	54.9729	247.121	333.698	36.4889	12.3233	5.85944	81.3188	133.625
1109	817	33	4	8	PD1+CD8+ T cells	0.767842	67.5027	80.447	14.0111		83.7925	85.0614	138.275	65.9657	37.57	13.739	17.1683	91.7459	61.7585	314.059	218.14	137.749	247.121	206.746	11.7189	42.1281	32.3477	90.2587	109.853
1809	1079	33	4	8	PD1+CD8+ T cells	0.197006	159.521	112.559	26.2178		45.4498	35.7215	228.255	35.0877	141.625	88.128	6.41648	189.659	301.505	73.2389	499.241	25.0195	282.108	77.3153	22.6118	15.327	3.01952	201.647	83.5371
231	432	34	4	8	PD1+CD8+ T cells	0.488808	19.0411	31.2364	29.8917		44.3665	72.1157	377.459	18.3437	91.7109	146.887	34.5022	38.2557	363.804		70.2079	119.011	132.677	471.361	20.896	15.8435	7.74442	160.285	63.67
286	1418	34	4	8	PD1+CD8+ T cells	0.199119	281.258	297.845	14.9839		76.598	163.83	572.149	232.572	29.3943	25.4233	22.0665	120.034	143.592		304.972	228.744	325.193	463.748	16.3741	25.7822	5.13374	310.549	302.765
474	178	34	4	8	PD1+CD8+ T cells	0.0957488	123.493	113.408	14.5694		89.163	62.789	276.997	66.857	204.9	142.923	23.221	22.2818	414.668		177.976	99.697	132.677	438.396	56.3903	71.065	6.8044	29.2096	128.465
1140	1304	34	4	8	PD1+CD8+ T cells	0.154464	125.85	113.348	39.8105		91.7109	110.46	320.731	66.9985	40.0887	51.1553	9.12125	72.2421	157.172		112.824	104.741	80.8832	182.318	27.5505	51.0229	7.88118	85.7811	103.364
1329	1405	34	4	8	PD1+CD8+ T cells	0.111617	70.9145	110.379	45.3761		148.795	175.186	312.611	129.151	12.9874	68.0283	6.28185	152.674	167.893		109.649	182.881	80.8832	155.35	49.4158	75.0831	8.38053	158.108	72.5569
1374	641	34	4	8	PD1+CD8+ T cells	0.220127	138.026	73.9869	26.8062		83.8673	107.764	122.975	129.84	37.6098	63.4818	14.0111	116.157	121.55		109.158	7.32856	106.528	93.1566	38.6577	45.1053	9.9289	77.4883	62.789
1502	32	34	4	8	PD1+CD8+ T cells	0.135687	305.391	9.436	12.7718		25.3897	49.3466	130.83	354.099	142.775	24.9482	13.2104	292.759	87.6344		308.232	239.998	56.0406	325.276	67.5238	53.144	7.21098	77.5738	59.7179
1597	468	34	4	8	PD1+CD8+ T cells	0.195594	137.083	46.3437	25.4457		101.292	6.92888	83.3963	185.753	63.7918	31.788	10.4667	219.871	81.4125		142.457	107.199	106.528	175.731	25.1416	34.7347	6.79392	152.509	93.3079
1648	59	34	4	8	PD1+CD8+ T cells	0.157193	287.003	58.4971	14.0111		12.0426	51.7877	176.433	335.2	104.436	21.7806	17.0518	334.907	79.2705		297.809	246.573	56.0406	326.894	23.1749	78.1747	12.2886	29.4016	25.8209
1626	1162	34	4	8	PD1+CD8+ T cells	0.173116	12.2886	4.92122	6.28185		76.6352	49.9378	189.974	67.2871	136.245	61.4752	20.6767	241.399	119.72		88.2564	67.8595	128.028	31.0259	39.9035	35.958	6.2249	109.772	35.0451
1813	879	34	4	8	PD1+CD8+ T cells	0.137465	50.4726	35.3929	35.4271		40.3878	106.006	91.8514	42.2092	150.934	75.6238	8.31225	279.832	166.849		84.009	138.142	22.8031	72.4881	32.5934	94.3585	12.971	78.9292	75.979
1826	820	34	4	8	PD1+CD8+ T cells	0.0651558	49.8278	12.8385	18.1799		45.2235	121.553	75.9255	61.0847	146.439	53.2204	15.857	281.526	177.139		90.171	160.745	22.8031	94.1529	50.5276	116.579	7.59583	86.0596	82.7791
186	1326	35	1	9	PD1+CD8+ T cells	0.0298846	312.67	174.572	68.4458			132.464		144.772		64.9208	28.0933	208.743	105.619	270.139		95.3004	116.497		22.1439	128.801	3.84915	230.692	8.16528
330	1053	35	1	9	PD1+CD8+ T cells	0.581536	240.063	125.494	48.4684			101.987		79.7176		59.6045	35.2012	102.339	72.6226	225.825		107.265	61.6106		14.3725	50.6459	29.4524	134.7	41.9026
481	1115	35	1	9	PD1+CD8+ T cells	0.935123	184.849	69.3052	55.061			49.7892		18.3243		48.9509	12.013	143.122	61.1336	164.391		145.315	61.6106		37.0834	11.4234	10.6823	93.9045	31.6082
752	342	35	1	9	PD1+CD8+ T cells	0.0886963	278.084	221.607	35.6196			81.8453		147.974		20.178	17.3991	33.0987	48.7175	91.8661		114.167	121.45		20.2309	108.325	9.60805	128.893	32.4093
885	49	35	1	9	PD1+CD8+ T cells	0.0536131	377.924	292.589	102.355			11.4794		69.7376		79.3387	83.4279	94.8659	163.037	173.751		155.68	121.45		15.4796	214.924	11.5227	147.662	42.1991
1132	1425	35	1	9	PD1+CD8+ T cells	0.357555	155.824	58.1454	45.3714			8.02448		46.6028		89.5289	14.208	88.1021	178.264	111.958		56.6965	215.57		36.6175	41.1825	14.725	187.351	29.8273
1381	911	35	1	9	PD1+CD8+ T cells	0.154923	164.834	102.539	146.355			4.72931		43.5252		148.555	45.4263	269.839	164.001	221.742		31.6532	73.472		134.212	210.328	32.5847	41.2982	146.769
1397	717	35	1	9	PD1+CD8+ T cells	0.190742	204.885	98.7747	122.445			9.46615		29.004		179.371	100.644	302.842	172.672	274.191		60.1114	73.472		68.2614	188.683	35.9897	46.5094	172.353
140	790	36	1	9	PD1+CD8+ T cells	0.217154	81.3819	115.913	28.416			38.8323		186.565	566.243	24.4958	22.8	42.5052	233.33	418.044		400.155	29.1827		10.887	34.2369	7.43471		22.5202
147	713	36	1	9	PD1+CD8+ T cells	0.938884	54.7275	86.7308	17.0559			41.7613		157.773	561.498	27.7412	8.31225	13.6088	259.363	421.748		385	23.0238		25.8264	7.02079	6.59171		27.5143
207	724	36	1	9	PD1+CD8+ T cells	0.393247	70.4601	91.8979	7.78112			40.3878		157.441	539.097	47.053	28.0222	24.8337	248.448	398.786		366.292	23.0238		12.1721	18.9059	7.43471		42.2227
800	700	36	1	9	PD1+CD8+ T cells	0.15864	272.837	252.804	141.695			143.781		252.028	315.143	47.698	87.1886	59.0015	124.537	195.871		185.509	171.287		45.8943	240.808	38.2017		98.3961
863	1263	36	1	9	PD1+CD8+ T cells	0.0404963	389.934	394.538	170.001			175.419		426.062	255.915	36.9833	15.2151	211.655	171.586	165.985		187.698	213.825		23.3464	338.882	13.7235		38.8011
1173	38	36	1	9	PD1+CD8+ T cells	0.154699	458.282	281.724	10.2675			150.566		25.8897	286.861	9.62287	97.571	149.507	153.49	360.698		103.195	217.974		22.7249	454.097	70.2485		5.67417
1245	611	36	1	9	PD1+CD8+ T cells	0.0269361	437.222	180.106	14.7008			135.024		202.898	146.944	64.8011	81.0574	115.303	45.1195	143.931		130.649	171.287		8.02448	410.208	11.0494		20.4132
847	610	37	3	9	PD1+CD8+ T cells	0.133066		172.478	99.6585			61.9933		182.414	146.179	47.2298	10.0714	64.413	30.9271	197.521		346.722	138.426	124.313	7.99781	147.115	19.576	162.126	11.9952
1167	1212	37	3	9	PD1+CD8+ T cells	0.0572814		78.3349	94.4008			86.2787		79.4383	306.446	56.5908	54.7067	162.982	65.2982	224.671		159.13	193.441	219.477	12.084	178.397	10.2188	93.1635	19.933
1206	685	37	3	9	PD1+CD8+ T cells	0.0735867		44.9296	22.6495			80.1391		68.0335	161.252	78.6933	14.0467	106.705	63.3976	184.26		228.476	22.1535	74.7484	35.4733	68.8153	5.06389	122.319	15.7307
1260	708	37	3	9	PD1+CD8+ T cells	0.136179		23.7667	43.9714			102.293		55.8726	176.747	61.4683	32.4949	85.6922	49.5238	167.56		209.207	22.1535	55.2985	13.3765	47.0364	6.40537	110.042	6.46073
45	688	38	3	9	PD1+CD8+ T cells	0.407158	93.5328	352.834	20.3117		219.722	149.965	151.813	256.418	192.405	121.875	13.3445	126.476	190.56	176.559	49.4547	82.0366	11.3295		27.7412	38.3227	15.6034	53.6987	41.705
71	673	38	3	9	PD1+CD8+ T cells	0.352873	87.5954	351.132	9.52615		208.725	146.318	153.876	256.329	194.948	123.164	13.9244	115.79	179.233	165.34	45.1116	70.8985	7.96211		21.3011	27.2281	9.60805	48.0907	30.5563
89	662	38	3	9	PD1+CD8+ T cells	0.557491	83.9047	350.351	4.06515		200.97	144.429	155.996	256.766	197.298	124.875	18.8039	108.286	171.28	157.498	43.7895	63.1589	7.96211		19.4299	19.5286	10.887	45.639	22.8873
177	431	38	3	9	PD1+CD8+ T cells	0.102949	42.4414	313.047	38.0148		122.209	202.921	238.241	326.404	279.551	51.3055	21.9435	26.6784	117.109	117.554	122.9	73.8742	93.301		20.4689	47.8024	4.92122	119.654	61.6164
349	814	38	3	9	PD1+CD8+ T cells	0.152232	102.228	249.997	49.6416		203.836	47.2041	110.584	171.772	144.875	56.6034	9.07427	95.0445	149.05	124.298	75.7028	74.9473	113.674		22.6118	111.434	16.9638	70.5934	53.4008
401	1136	38	3	9	PD1+CD8+ T cells	0.0957433	70.7667	136.949	12.1721		115.79	75.157	70.5692	49.0687	74.0341	27.3455	4.21991	41.8159	229.193	237.684	170.449	58.9121	55.0558		44.2507	73.3293	7.02079	70.2535	31.2387
515	1227	38	3	9	PD1+CD8+ T cells	0.121471	83.114	83.3356	13.8578		83.8053	70.7838	61.6904	45.1195	117.786	28.9475	11.8519	73.4264	227.372	270.608	223.298	43.6853	55.0209		46.3407	59.7691	7.2602	67.1907	25.3335
530	1372	38	3	9	PD1+CD8+ T cells	0.124748	137.421	43.8042	18.2151		39.6761	27.5557	58.9628	62.7278	143.271	18.6442	7.5488	127.854	272.106	325.568	271.805	23.3464	30.3951		33.8141	61.1895	7.63325	66.6051	38.9056
603	1406	38	3	9	PD1+CD8+ T cells	0.328731	152.211	14.0111	23.9786		59.4453	20.7592	89.2364	92.4543	173.479	32.6633	19.3233	148.238	273.165	341.088	297.536	22.0504	30.3951		12.5467	30.9155	10.1629	96.8375	66.191
877	1126	38	3	9	PD1+CD8+ T cells	0.0773228	135.482	131.834	131.701		200.133	45.1826	200.946	186.909	253.078	60.9095	27.491	154.727	151.749	276.699	210.063	131.393	32.5672		19.0859	109.695	8.48191	55.8841	8.07757
935	988	38	3	9	PD1+CD8+ T cells	0.151915	150.034	98.8922	176.253		250.251	37.9885	243.841	226.895	282.959	63.4391	40.7303	101.588	104.557	249.333	163.67	114.748	35.183		18.3437	135.835	20.6353	75.9415	23.0238
950	1080	38	3	9	PD1+CD8+ T cells	0.0250795	157.862	99.7506	163.872		232.634	69.3761	233.033	218.427	282.159	74.0139	47.2177	136.557	139.412	279.036	198.568	143.925	32.5672		6.92888	136.281	3.41786	77.4856	14.0111
773	835	41	1	11	PD1+CD8+ T cells	0.494647		46.5416	7.93522		239.173	47.5634		94.8043	121.461	46.8664	12.2944	21.7512	36.3931	13.6819		253.721	241.692		14.3228	23.7037	11.725	30.582	28.2375
1402	955	41	1	11	PD1+CD8+ T cells	2.77285		61.5227	22.9588		27.9535	67.0028		60.8885	359.658	8.60696	19.7571	5.8958	70.7859	86.6141		152.09	200.536		14.725	10.887	30.1881	51.5934	34.3159
1735	541	41	1	11	PD1+CD8+ T cells	2.25985		168.921	94.1998		178.836	6.95965		17.0016	499.464	41.9026	24.7677	52.8861	135.472	170.737		132.438	200.536		52.1537	12.3233	27.8488	37.0199	129.862
619	568	42	1	11	PD1+CD8+ T cells	0.152878	99.2696		316.294			263.245		66.292	159.273	50.4091	105.751	36.1417	38.9697	43.8237			879.744		15.0314	163.265	24.9596	206.573	19.1344
830	761	45	2	12	PD1+CD8+ T cells	0.490999	52.7836	14.855	4.21991			80.0894	118.347	25.8016	87.6124	27.7592	9.12906	44.4194	164.566	94.1106	334.336	99.2158	18.062	109.174	60.56	12.1545	5.96785	44.6912	45.1053
873	740	45	2	12	PD1+CD8+ T cells	0.301332	67.4224	10.8148	8.8437			82.7791	104.809	14.1678	69.6221	45.4827	11.7006	57.3907	168.493	91.4628	321.324	104.888	18.062	101.828	57.6644	15.4934	4.66867	55.176	42.8972
1292	1010	45	2	12	PD1+CD8+ T cells	0.276034	77.7719	48.7964	11.4794			134.881	235.697	19.89	61.5412	51.2652	29.4427	74.815	70.7788	48.9757	145.716	140.661	121.129	98.6239	46.2899	17.7758	4.90672	24.5452	24.5597
1391	614	45	2	12	PD1+CD8+ T cells	0.322936	58.1858	75.8081	31.687			11.9893	168.784	51.1121	132.303	30.5003	10.5683	114.112	147.958	64.7285	186.739	87.4204	38.9056	166.54	51.6417	27.5841	8.9079	8.8437	29.0261
1416	714	45	2	12	PD1+CD8+ T cells	0.249245	28.4711	73.1124	21.5141			40.4988	192.123	40.8491	140.387	13.5301	11.2221	95.1403	109.062	27.1783	151.19	97.2741	38.9056	128.17	12.7718	27.9229	6.95965	29.4355	18.4483
1617	473	45	2	12	PD1+CD8+ T cells	0.462228	81.8662	14.584	34.4278			51.3818	246.098	24.58	228.733	24.2797	23.221	33.1331	200.641	142.587	206.614	45.3714	37.642	208.368	13.5931	32.1379	14.855	10.8674	24.5365
1653	576	45	2	12	PD1+CD8+ T cells	0.685715	57.274	11.6518	20.3573			78.5311	262.3	18.7508	232.194	23.8744	17.3991	19.89	163.766	122.701	166.718	84.098	6.28185	172.036	28.8883	34.3657	23.5651	11.2601	19.7029
1662	562	45	2	12	PD1+CD8+ T cells	0.668726	63.3211	5.49561	24.5771			79.6506	264.979	17.9314	236.451	23.9905	17.0016	13.6088	169.587	128.714	171.841	79.2157	6.28185	177.922	26.4881	30.0628	20.1038	10.4395	22.7092
73	784	46	2	12	PD1+CD8+ T cells	0.388193	41.6828	20.814	14.1326			64.9208		17.2841	279.291	56.9972	12.5467	105.002	39.0974	200.874	205.49	91.3413	158.012		14.3725	25.8347	10.0288	7.6983	13.6088
478	890	46	2	12	PD1+CD8+ T cells	0.485881	148.453	32.2617	18.8758			17.218		139.595	149.627	14.5204	5.8958	61.3848	63.0189	80.7845	162.053	72.1394	158.012		8.02448	17.8836	8.68932	42.4918	16.3872
866	1288	46	2	12	PD1+CD8+ T cells	0.354401	180.417	55.1966	18.8644			38.6134		29.8464	213.258	52.639	8.10398	105.862	51.1678	36.6817	339.191	59.0413	68.0984		15.9108	13.3445	4.72931	21.3011	11.725
960	1134	46	2	12	PD1+CD8+ T cells	1.07049	143.912	111.361	41.1011			77.2342		51.2999	151.112	16.3349	9.2838	67.7923	114.24	39.5736	304.837	91.9723	68.0984		28.2046	18.3243	19.616	34.0492	57.0571
1419	841	46	2	12	PD1+CD8+ T cells	0.158083	98.0799	76.5171	23.2578			276.086		256.809	84.3787	11.2601	11.7432	140.271	18.5714	245.106	371.024	103.135	205.533		18.8758	81.6685	12.9104	41.5184	39.232
772	847	47	4	12	PD1+CD8+ T cells	0.801147	425.838	33.7086	37.1448			89.641	116.163	24.891		24.6985	9.67455	74.1293	15.4934		25.4933	11.1073	864.215		30.9155	11.8157	9.46615	17.6229	35.4432
82	399	48	4	12	PD1+CD8+ T cells	1.14543	38.3896	49.719	29.6669			156.45	58.9508	145.473	450.708	30.3833	10.1629	38.4118	84.7561	60.9224	64.3488	190.087	176.101	164.32	6.42757	17.3991	19.9294	39.7461	20.3152
160	859	48	4	12	PD1+CD8+ T cells	0.313597	207.088	31.4025	68.8598			12.6597	96.022	26.5311	475.404	53.6124	8.13031	56.2398	168.149	188.512	13.3445	63.0912	176.101	96.4276	30.7608	22.8998	7.18129	24.309	60.7303
948	706	48	4	12	PD1+CD8+ T cells	0.369759	21.1669	24.8108	8.16528			67.0155	19.4848	238.824	201.578	18.872	9.97185	40.8647	38.6558	296.444	54.6363	86.0596	302.977	216.347	30.5563	32.6807	12.084	16.663	26.6703
1234	1329	49	4	6	PD1+CD8+ T cells	0.279136	22.6495	47.5814	14.7636			49.1223		33.4477	133.473	25.1784	37.7515	29.8178	93.931	37.8364	151.542		970.179	23.3952	9.33735	32.7047	9.12906	106.588	68.5986
118	646	50	4	6	PD1+CD8+ T cells	1.01404	54.5528	45.2204	26.41			71.2892		76.5794	15.1023	55.6209	40.5287	63.2862	16.8543	94.4151	187.802		966.251	217.673	23.3312	7.44428	7.5488	53.8524	20.3957
461	897	51	1	13	PD1+CD8+ T cells	0.0631445	164.942	68.5758	158.812			115.857		66.0304		57.7693	23.4135	127.17	137.227	117.873	59.8037	40.0371	240.366	200.665	39.4059	104.562	6.6025	128.423	111.001
1095	957	51	1	13	PD1+CD8+ T cells	0.678205	88.1644	55.7718	10.2536			217.073		68.5664		53.4741	33.0879	44.1782	29.1021	93.685	58.8964	33.8141	176.591	37.2214	11.4794	17.2882	11.725	246.143	16.3306
1548	840	51	1	13	PD1+CD8+ T cells	0.17846	246.847	93.5298	104.365			159.193		8.97165		25.5602	53.6177	96.7992	38.7295	85.0455	49.6674	97.544	162.214	30.7585	17.3991	76.4034	13.6349	371.067	26.9678
1741	456	51	1	13	PD1+CD8+ T cells	0.583268	350.701	8.48191	171.509			74.4715		124.955		22.6527	42.8523	162.376	152.273	111.802	63.4391	79.74	162.214	121.179	18.9323	18.4058	10.7355	422.417	58.3288
196	341	52	1	13	PD1+CD8+ T cells	0.0465026	24.9596	21.0556	142.892			84.415		31.7139	377.257	59.1329	9.46615	45.0167	54.5463	35.9837	43.4843	203.443	276.243	453.077	11.498	89.2819	4.15184	39.7299	17.8996
927	305	52	1	13	PD1+CD8+ T cells	3.2371	108.025	48.1543	39.7299			116.294		35.8588	101.031	23.3434	5.13374	108.39	19.933	117.761	55.247	128.641	276.243	179.594	29.4137	7.99781	25.8897	66.7226	45.745
413	1041	53	3	13	PD1+CD8+ T cells	0.421699	10.9718	32.3037	6.83573			12.8828	61.2733	76.8718	213.19	154.697	11.5474	318.074	242.071	63.9257	327.867	409.124	949.674	108.257	29.2193	17.3786	7.32856	9.34498	137.009
1013	1230	54	3	13	PD1+CD8+ T cells	0.979019	14.831	50.2009	22.0891		88.9302	47.5065	198.951	114.77	260.225	56.832	14.8742	126.948	41.3086	93.6082			878.592	127.578	65.1048	6.41648	6.28185	38.8158	26.264
95	893	55	3	13	PD1+CD8+ T cells	0.0520362	23.0362	101.929	25.1784			81.2417		40.7915	286.479	22.2818	35.0694	39.8391	135.884	53.3033		8.38053	206.01	10.6756	11.8519	116.958	6.08604	523.535	12.0426
453	1305	55	3	13	PD1+CD8+ T cells	0.648419	140.323	11.0236	148.458			7.44428		99.7999	95.993	24.168	12.3637	8.00671	177.707	20.8789		214.179	49.2122	181.74	6.6776	20.2063	13.1021	368.579	29.5514
539	1403	55	3	13	PD1+CD8+ T cells	0.780267	188.067	51.0326	140.299			42.2075		118.38	65.889	13.5878	33.3709	48.1365	172.817	34.6341		263.391	49.2122	230.949	19.8578	30.2941	23.6375	339.486	18.429
1464	1308	55	3	13	PD1+CD8+ T cells	0.37128	32.9434	34.1035	19.6305			13.7753		24.4755	58.0534	38.1495	15.327	26.3803	14.9316	38.7313		37.8138	31.6352	7.25039	26.5016	20.4585	7.59583	18.6823	19.4848
1532	1259	55	3	13	PD1+CD8+ T cells	1.0578	22.3201	55.9236	44.9724			24.0172		17.9433	72.1691	36.8057	32.5147	41.8431	20.8789	56.4863		69.262	31.6352	24.7274	53.2244	27.0074	28.5685	33.6006	49.1803
226	980	56	3	13	PD1+CD8+ T cells	0.297113	38.619	69.4582	53.7451		37.874	50.5107	436.812	40.1224	276.782	47.2584	17.1185	36.991	120.461	103.053	375.183	63.576	137.187	140.56	19.3417	41.9026	12.4498	22.3456	42.7108
563	640	56	3	13	PD1+CD8+ T cells	0.67384	16.0578	49.6215	23.5015		86.6346	34.7122	260.014	67.303	198.61	16.2299	33.2233	60.7162	86.619	60.7162	205.423	146.523	59.9465	72.8606	28.2072	11.5474	7.78112	28.7078	34.9474
581	902	56	3	13	PD1+CD8+ T cells	2.40832	21.7806	23.1349	14.6814		33.9297	48.1143	316.063	16.8796	170.688	26.4235	11.1008	62.7334	21.0995	92.519	248.664	96.7491	8.77903	69.4531	27.1809	5.96785	14.3725	37.4884	24.5887
591	881	56	3	13	PD1+CD8+ T cells	2.30089	21.0455	16.8796	10.2675		34.7982	56.6676	307.744	8.71388	173.084	33.4072	13.205	54.0201	29.5948	99.5555	240.665	93.7329	8.77903	70.7265	28.5585	7.78112	17.9036	30.4302	19.1753
625	1035	56	3	13	PD1+CD8+ T cells	0.706618	47.0591	61.2617	51.6693		80.6451	26.2178	343.961	68.1747	128.805	13.739	9.54856	56.3411	27.5324	53.9317	273.163	91.9467	52.8753	24.9368	35.4914	43.0811	30.4419	71.8089	35.7673
638	780	56	3	13	PD1+CD8+ T cells	0.150955	17.6914	28.8661	17.979		60.0711	60.9691	268.448	28.5984	190.165	15.9956	9.32208	13.7235	71.2092	82.2793	203.432	90.7631	42.0469	34.2806	25.5602	48.0951	7.2602	27.9662	10.4939
947	463	56	3	13	PD1+CD8+ T cells	0.977469	36.6428	58.008	12.084		225.619	30.9524	101.993	18.367	49.623	22.8125	29.3773	40.8543	61.1464	31.2387	50.7176	125.833	87.6084	136.819	14.584	10.7289	10.4871	28.8859	67.0378
925	870	56	3	13	PD1+CD8+ T cells	0.389724	9.08996	22.4759	13.614		160.071	136.187	233.55	57.7397	121.541	33.9801	37.4351	81.9462	106.976	33.9696	160.997	31.3979	50.9656	89.0694	55.7143	36.1595	14.0922	14.1829	27.9025
968	742	56	3	13	PD1+CD8+ T cells	0.875427	12.5467	44.0377	22.8031		181.897	92.9484	182.731	13.6349	151.722	44.6657	6.95965	66.1393	78.581	51.6155	110.126	20.4689	50.9656	92.5005	47.9705	17.9433	15.708	29.0653	48.4595
1080	904	56	3	13	PD1+CD8+ T cells	0.256625	24.8136	39.0937	9.62287		219.14	159.501	230.763	55.7961	118.327	15.2712	12.084	99.6792	142.084	91.8917	162.677	19.8147	51.361	147.049	25.1274	25.3897	6.51562	30.4629	40.5199
1167	537	56	3	13	PD1+CD8+ T cells	0.75151	31.6014	11.0042	18.0423		279.543	32.8741	90.2366	53.9224	95.9567	13.5037	26.5499	9.32208	126.032	89.4923	40.4618	124.439	46.7675	185.544	48.3359	11.725	8.81143	38.198	34.1995
1199	970	56	3	13	PD1+CD8+ T cells	1.60887	41.1825	30.8533	9.19126		266.646	115.771	254.045	17.8038	67.0665	30.7028	9.99325	101.283	147.371	142.946	192.802	48.101	51.1651	160.779	22.1921	12.1721	19.5833	37.4599	37.0218
1220	649	56	3	13	PD1+CD8+ T cells	0.612062	19.5469	22.3201	17.4278		282.93	50.8985	134.34	64.9296	142.643	24.9482	14.8933	26.2857	147.192	116.411	84.6484	91.5562	46.7675	191.273	50.4034	11.8458	7.25039	76.2326	41.5818
1318	251	56	3	13	PD1+CD8+ T cells	0.829714	62.4341	85.609	39.0974		384.839	6.68825	61.8564	72.8694	93.564	33.3025	24.6495	121.374	220.479	183.512	122.568	245.297	107.039	292.616	26.6383	31.1634	25.8567	30.9248	41.5458
1325	1020	56	3	13	PD1+CD8+ T cells	2.34028	39.2574	20.0186	37.1122		316.748	66.1393	279.453	43.0695	16.1242	17.8038	15.4934	120.287	96.5848	156.284	226.069	95.8764	51.1651	109.7	25.6687	6.08604	14.243	32.4796	23.6315
1363	531	56	3	13	PD1+CD8+ T cells	1.2377	13.232	46.7934	19.3491		348.38	6.2249	116.392	49.6416	139.349	21.9435	27.2019	65.5421	199.804	163.505	108.666	157.429	69.9772	235.726	10.2536	12.8551	15.9108	62.0312	88.4676
1483	759	56	3	13	PD1+CD8+ T cells	0.485296	15.857	30.9455	7.74442		372.64	77.7755	212.242	108.325	98.9929	40.3561	17.6713	6.4497	115.041	87.4953	186.212	143.273	32.3477	139.174	16.9007	19.5833	9.5037	39.8481	85.5249
1531	830	56	3	13	PD1+CD8+ T cells	0.723954	24.9482	26.9044	18.7394		388.939	76.0165	244.587	118.452	86.6346	18.4174	5.44352	29.0408	87.4953	64.5698	216.806	155.861	32.3477	108.296	16.0134	11.6579	8.43981	70.0627	71.8773
1696	629	56	3	13	PD1+CD8+ T cells	0.590653	22.3456	33.1632	12.6597		459.462	25.8567	237.453	120.034	48.2253	58.1454	13.8886	62.4375	106.519	77.7856	239.477	235.668	94.1855	184.242	12.8107	31.5654	18.6442	21.5174	89.6092
222	671	57	2	14	PD1+CD8+ T cells	1.27852	10.3641	14.584	28.7475			17.3991		36.0549	81.1882	11.7189	13.8217	39.1902	59.9762	82.4281			64.3211	66.1974	27.5505	6.08604	7.78112	83.1405	55.2921
342	792	57	2	14	PD1+CD8+ T cells	0.464123	74.4858	7.2602	18.2581			65.4028		32.8546	138.195	18.2581	27.1783	65.1562	99.1576	75.8138			64.3211	93.2307	29.5948	20.8448	9.67455	45.3714	36.6486
393	140	57	2	14	PD1+CD8+ T cells	1.07761	197.069	73.1981	40.8647			99.2409		58.6285	128.858	21.2744	7.2602	120.857	22.6998	156.879			176.471	153.978	22.2818	9.81344	10.5751	226.203	25.9227
563	1199	57	2	14	PD1+CD8+ T cells	1.83806	246.739	44.9724	32.0979			142.517		25.6493	312.78	9.13685	13.1672	27.2176	49.6186	210.633			174.804	260.318	51.7313	6.8044	12.5069	133.21	43.0761
859	178	57	2	14	PD1+CD8+ T cells	0.412974	31.7409	43.3399	6.14428			30.8902		26.177	268.345	50.9768	8.14781	66.8453	43.0364	212.931			176.471	238.688	26.8726	20.8414	8.60696	79.905	17.3663
1426	1235	58	2	14	PD1+CD8+ T cells	0.594049	71.0199	50.5615	58.9399		458.162	32.6131		31.7499	64.1481	32.3477	10.1629	77.0902	44.4322	84.0361	107.909	339.941	953.229	123.59	20.9267	26.6703	15.8435	74.0398	25.6576
336	249	59	4	14	PD1+CD8+ T cells	0.384111	18.5676	142.693	36.6817		147.341	54.2004	230.705	26.4558	316.408	28.0222	10.6823	58.5336	32.5212	38.2017		186.956	971.127	138.662	70.213	14.7395	5.6616	156.559	53.2123
633	190	60	4	14	PD1+CD8+ T cells	1.26383	7.59583	33.1632	17.0309		291.777	137.557	125.699	26.574	76.9024	29.1681	15.4934	73.8134	13.8475	91.4036		133.672	961.61	72.7765	11.5042	9.13685	11.5474	50.1442	16.3872
144	1008	61	4	14	PD1+CD8+ T cells	0.983393	85.2797	38.3617	25.3588			66.9602	113.127	13.9244		26.8089	14.208	91.9382	133.16	535.727		65.4899	136.707	66.1684	34.8003	12.9874	12.7718	82.5412	41.8975
338	273	61	4	14	PD1+CD8+ T cells	0.612559	152.558	55.8126	33.0987			102.389	184.637	40.3878		17.4523	13.5931	60.2357	173.921	555.134		199.386	97.0138	141.633	26.2857	19.7174	12.0781	214.977	54.8341
489	65	61	4	14	PD1+CD8+ T cells	1.0768	116.233	126.652	18.262			150.278	263.229	7.43471		8.80334	18.9661	148.191	256.437	559.81		295.299	97.0138	163.995	20.2309	11.2221	12.084	178.625	72.8078
503	1056	61	4	14	PD1+CD8+ T cells	0.558261	26.4343	105.87	10.2536			35.1202	14.8886	17.1018		28.9155	8.24341	15.9242	132.574	399.538		134.501	136.707	77.6775	59.7989	18.367	10.2536	94.7765	51.2054
896	201	62	4	14	PD1+CD8+ T cells	0.661622	6.19048	135.986	54.1334		323.952	127.429	71.7831	13.7183	505.814	26.1307	11.4234	36.049	323.598	125.513		193.274	349.62	76.3185	154.75	8.55716	5.6616	433.216	63.3841
1615	785	62	4	14	PD1+CD8+ T cells	0.353003	86.5318	39.6024	28.9327		418.292	36.3794	84.5878	10.1629	529.592	16.663	14.422	123.944	74.715	252.115		191.6	349.62	339.124	67.5797	23.4499	8.27791	153.69	142.775
395	266	63	4	14	PD1+CD8+ T cells	0.836259	54.812	66.5173	49.0977		319.769	21.1669	74.037	32.6894	494.361	31.6802	11.3106	61.1045	109.618	94.9717		129.154	962.64	110.249	8.06875	14.5694	12.1838	65.5486	191.802
431	393	64	4	14	PD1+CD8+ T cells	0.316228	12.8163	41.6571	9.07427		60.2641	131.228	117.386	37.9942	631.606	11.2221	9.87855	29.3725	71.5714	253.044		53.6257	318.517	44.0571	90.6713	13.9193	4.40167	102.654	103.119
1219	695	64	4	14	PD1+CD8+ T cells	0.280424	12.3637	56.3145	11.8157		150.075	90.009	92.1448	77.9484	332.594	40.0371	9.70395	36.124	89.9425	365.724		239.134	318.517	149.421	94.9357	28.2652	7.92624	231.895	21.1669
1495	377	66	4	14	PD1+CD8+ T cells	0.166817	141.363	125.376	42.8523			261.668		11.2601	60.4199	38.6982	4.92122	64.3577	21.3646	154.86	230.025		912.426	100.566	14.3725	47.0818	7.85402	134.921	23.1072
994	373	67	3	9	PD1+CD8+ T cells	0.55498	51.1553	59.5315	32.77		221.958	56.9234	74.0139	139.367	88.7875	88.0657	13.6088	11.5227	21.5174	149.787	151.223	13.739	239.936		51.3374	33.5943	18.6442	175.03	60.7725
1086	1002	67	3	9	PD1+CD8+ T cells	0.287934	84.1818	14.5204	18.429		66.1081	80.2448	71.5346	136.884	108.877	71.2152	25.1954	88.9198	188.707	260.49	7.12152	34.2702	183.401		12.8163	25.8209	7.43471	90.6838	32.872
1342	1415	67	3	9	PD1+CD8+ T cells	0.132265	91.3904	45.5828	9.44355		21.1265	3.37593	29.8631	286.801	251.298	41.0369	15.0267	50.3016	154.603	196.568	87.8592	49.4144	183.401		32.6458	57.0734	7.5488	181.842	84.2841
1612	1010	67	3	9	PD1+CD8+ T cells	0.189421	79.519	35.7673	7.2602		179.44	54.4692	24.3588	197.098	159.932	16.3872	24.3588	107.164	30.9524	70.452	155.245	39.8534	183.719		90.0849	44.955	8.51543	77.9978	16.5084
403	223	68	3	9	PD1+CD8+ T cells	0.204312	107.199	30.7028	11.2221			143.571	25.4457	143.313	61.7031	34.022	8.71388	89.4023	93.8195	392.201		59.4117	49.1687	358.709	45.7014	42.2075	8.62349	30.1314	57.117
432	96	68	3	9	PD1+CD8+ T cells	0.117456	152.125	7.58645	14.006			127.981	53.2244	190.141	89.3449	35.6975	18.429	106.516	138.036	440.677		11.3546	9.55602	384.039	18.1211	80.5293	9.45862	25.3672	97.4592
457	92	68	3	9	PD1+CD8+ T cells	0.180246	158.659	11.8458	19.8147			118.717	48.811	196.077	86.6371	44.5827	26.1525	101.393	138.518	442.904		15.6262	9.55602	378.801	19.279	88.0738	15.8749	29.9703	105.189
469	414	68	3	9	PD1+CD8+ T cells	0.352548	81.6964	54.947	21.1669			139.149	31.4183	114.172	37.9885	39.2574	9.70395	73.5379	17.5459	322.574		78.6978	31.4093	295.433	36.6428	28.7673	10.1418	106.255	57.3423
498	492	68	3	9	PD1+CD8+ T cells	0.129987	55.247	62.5048	4.40167			111.723	30.9639	116.163	51.3166	11.1008	28.3708	87.3062	13.8783	295.227		72.9085	31.4093	270.846	59.6546	49.3625	6.41648	123.713	82.1138
727	488	68	3	9	PD1+CD8+ T cells	0.465299	23.4864	70.7506	24.3441			77.7673	29.151	120.309	63.5625	37.8345	36.6758	80.3726	33.437	323.788		14.3228	86.4469	200.794	59.2953	18.6747	8.68932	38.3227	83.066
895	1090	68	3	9	PD1+CD8+ T cells	0.105052	85.742	7.12152	27.3898			48.5784	36.301	133.749	74.8512	25.2913	20.7283	3.7744	135.295	213.793		24.5771	178.606	127.941	26.0871	52.3132	5.49561	240.043	10.1909
1006	630	68	3	9	PD1+CD8+ T cells	0.0894045	113.119	20.0931	12.5069			74.6082	7.18129	50.426	147.256	31.3979	34.0031	9.436	112.667	342.195		7.96211	118.16	91.4325	3.88598	89.4565	7.99781	94.5169	66.0175
1456	350	68	3	9	PD1+CD8+ T cells	0.518363	260.969	42.349	8.43981			90.6901	193.786	17.247	170.026	58.9979	17.7678	51.0103	103.378	539.372		137.992	200.043	217.251	24.1385	19.8075	10.2675	242	32.5934
671	516	1	1	1	PD1+CD4+ T cells	0.757744	97.2009	80.14	24.7274			207.844		84.5415	122.665	40.5989	14.831	41.8278	277.295	42.3894	53.5127	356.493	179.986	75.3416	40.9901	47.8514	36.2591	98.7141	73.9561
1183	227	1	1	1	PD1+CD4+ T cells	0.100859		25.8705	92.596			16.5816	187.676	87.6198	219.935	42.6106	42.8773	134.246	155.672	259.905		129.112	160.229		21.1669	123.891	12.4955	27.5945	10.4395
1048	1382	1	1	1	PD1+CD4+ T cells	0.848738	62.6732	22.4505	22.422			44.2909		81.2557	238.262	36.0707	16.6459	116.169	286.287	73.0948	24.6466	253.455	75.2934	75.4748	47.8054	12.3641	10.4939	68.4448	35.827
1674	1139	1	1	1	PD1+CD4+ T cells	0.230192	122.404	60.4022	22.8219			219.339		109.536	283.779	6.08604	32.7743	106.84	198.688	135.732	66.2232	253.455	206.226	27.7694	6.24774	60.4682	13.9193	52.8214	23.7037
221	929	1	1	1	PD1+CD4+ T cells	0.144799		23.5015	44.6226			38.0635	358.422	6.8044	227.824	35.9362	16.0223	73.5379	79.8622	320.22		45.0215	36.049		8.55716	34.9718	5.06389	49.9734	22.6778
867	513	2	1	1	PD1+CD4+ T cells	0.438732	12.5467	35.7673	32.6894			54.5463		51.2054	225.249	33.5412	12.013	41.5801	163.658	43.9292	56.1105	148.334	151.406	85.7263	19.2642	22.2017	9.74058	18.5906	37.8646
1260	513	2	1	1	PD1+CD4+ T cells	1.84657	27.3351	32.2419	15.5439			10.8082		51.9114	290.106	4.54498	5.40412	32.2264	27.3872	67.5365	126.37	97.7752	181.699	17.0518	34.5125	6.59171	12.1721	29.0849	52.5347
1435	704	2	1	1	PD1+CD4+ T cells	0.196953	27.9866	21.8166	10.1629			11.8157		76.1279	265.086	15.2665	14.7395	23.8863	61.221	23.5621	89.7109	64.9339	126.802	36.798	7.64258	33.9045	6.6776	58.8431	38.0766
1221	568	2	1	1	PD1+CD4+ T cells	0.208039	22.9866	24.8166	12.1629			12.8157		71.1279	245.086	14.2665	13.7395	22.8863	62.221	21.5621	81.7109	61.9339	111.802	30.798	5.42578	36.9045	7.6776	39.8431	48.0766
1584	790	2	1	1	PD1+CD4+ T cells	0.510891	73.6859	13.2588	9.79164			55.458		32.3147	209.416	6.93915	15.4888	23.7667	25.7103	44.6497	41.9757	64.9339	96.8522	32.6894	17.7437	17.6229	9.00335	18.5676	36.6875
1830	819	3	3	1	PD1+CD4+ T cells	0.693344	110.885	27.7078	20.0612			184.167		115.218	184.96	31.0076	12.3637	108.627	201.73	64.0114	516.253	957.256	67.2066	54.7301	54.0254	19.5606	13.5622	116.426	27.491
1213	722	3	3	1	PD1+CD4+ T cells	0.137143	21.2314	215.362	174.234			22.4016		84.9563		17.3477	8.13031	40.7023	111.794	128.59		961.233		116.038	16.2343	58.3208	7.99826		24.1827
376	828	3	3	1	PD1+CD4+ T cells	0.187821	94.7195	22.2468	25.7437			45.257		42.9649	37.2283	35.4874	19.2813	20.335	39.6374	154.517		21.7167	56.335	110.775	19.6669	52.8632	9.92883	15.1929	20.4957
1213	722	3	3	1	PD1+CD4+ T cells	0.14274	11.8714	220.372	162.254			20.4046		70.9563		19.3445	18.1303	42.8032	104.732	126.582		943.212		108.023	18.1323	62.4798	8.91836		20.1844
1045	403	4	3	1	PD1+CD4+ T cells	0.158081		76.7624	30.8325			137.557		82.8203	70.4611	69.5607	41.5458	32.0913	145.319	89.127		964.624	148.274	403.921	28.6705	58.9701	9.32208	144.501	54.5254
1422	803	4	3	1	PD1+CD4+ T cells	0.177209	27.0866	24.8166	17.1629			81.8157		78.1279	205.086	18.2665	34.7395	33.8863	69.221	43.5621	88.7189	364.934	129.802	39.888	17.6426	35.9045	6.3626	58.4431	31.0166
1231	462	4	3	1	PD1+CD4+ T cells	0.206693	22.0866	24.8226	14.1629			142.816		73.1279	210.086	18.2665	16.7395	26.8863	65.221	28.5621	79.7109	851.934	115.802	36.798	5.87578	37.9045	7.8346	39.1843	48.1766
1193	725	4	3	1	PD1+CD4+ T cells	0.132009		15.5622	10.6556			13.5142	66.0908	37.9135		25.4681	25.1529	21.3812	153.503	291.445		68.4916	44.0587		43.4072	31.9667	4.21991	3.04302	31.8216
50	910	4	3	1	PD1+CD4+ T cells	0.116378		8.9079	100.448			9.87855	420.396	69.573	292.654	72.248	29.5394	93.0564	88.6333	384.958		32.5387	80.855		40.8543	55.2302	6.42757	28.9031	38.3153
1110	766	8	3	2	PD1+CD4+ T cells	0.138551	25.3138	215.618	174.335			29.4016		86.9563		14.3477	8.13031	40.7023	101.794	128.59		365.233		116.038	16.2343	57.208	7.92624		24.1827
435	601	8	3	2	PD1+CD4+ T cells	0.162256	52.1945	39.6581	29.5531			43.0894		63.5878		26.862	10.9718	44.8439	76.4635	166.35		625.178	39.6006	87.9586	22.2766	48.9056	7.93522		22.4767
210	658	8	3	2	PD1+CD4+ T cells	0.132789	76.0867	78.5311	69.335			311.184		243.218	65.9743	93.4482	50.2506	6.19048		180.505	212.26	134.522	55.9948	45.3996	9.12906	80.3956	10.6756		22.6998
921	466	8	3	2	PD1+CD4+ T cells	0.287542	26.3138	208.618	171.335			31.4016		82.1956		14.2277	7.23031	43.7023	99.7941	118.39		422.473		109.078	12.7346	59.9308	17.2326		29.1827
923	1131	8	3	2	PD1+CD4+ T cells	0.0860248	67.9444	110.649	7.25039		18.8644	37.1064	219.665	25.6687	18.8039	44.909	16.208	44.3408	196.217	337.189	252.259	6.09773	110.29	251	38.3469	70.8834	6.09773	43.4204	78.9292
114	363	9	2	3	PD1+CD4+ T cells	0.423974	156.596	5.8958	18.2581			26.566	390.117	34.5538	126.625	57.3026	27.0627	39.8374	134.902	326.362		27.1888	21.885	151.808	43.994	63.8989	27.0915	19.2235	13.6715
184	346	9	2	3	PD1+CD4+ T cells	0.474134	131.788	32.1179	12.013			34.9474	378.176	24.6495	105.783	32.0446	10.6288	14.7974	130.911	299.177		27.1888	9.52615	126.442	21.7512	76.422	36.2343	15.2151	31.6555
222	235	9	2	3	PD1+CD4+ T cells	0.689125	96.5516	8.62349	17.2305			49.3307	404.149	13.4031	63.4155	15.708	20.9369	30.6541	169.056	277.197		44.2829	8.97165	93.2208	42.0655	43.399	29.9074	34.6957	74.7836
291	616	9	2	3	PD1+CD4+ T cells	0.853478	195.329	40.0158	30.8117			36.4889	274.652	29.7771	68.6536	15.6399	13.0312	88.4861	24.0764	305.82		46.9864	11.3295	91.7109	10.9718	20.6767	17.6471	16.5472	62.1115
297	1259	9	2	3	PD1+CD4+ T cells	0.283325	370.291	93.484	22.8873			8.14781	194.99	56.616	202.127	142.387	16.6459	161.968	172.935	271.058		153.444	41.1842	182.649	9.55602	85.4466	24.2092	12.4955	176.442
312	802	9	2	3	PD1+CD4+ T cells	0.232808	228.405	10.4667	57.4763			0.533781	223.103	64.5378	48.8315	55.0209	18.7128	81.5698	22.7249	312.366		17.5459	51.6431	80.2173	19.2642	54.1847	12.6146	8.43981	46.2699
327	758	9	2	3	PD1+CD4+ T cells	0.559317	213.174	12.6541	39.9516			5.77372	228.476	54.982	37.6779	39.7676	31.3184	78.2694	25.1104	315.627		17.5459	35.2336	88.5256	11.6579	51.3374	28.7139	9.07427	42.1535
415	605	9	2	3	PD1+CD4+ T cells	0.203961	152.194	28.6581	27.5531			43.0894	247.642	13.5878	50.7176	26.862	10.9718	44.8439	36.4635	266.35		25.1784	33.6006	47.9586	42.2766	38.9056	7.93522	23.2455	42.4767
442	666	9	2	3	PD1+CD4+ T cells	0.559481	157.617	53.5925	28.3984			59.4645	223.07	23.2731	28.2904	46.8786	15.9644	55.8841	32.3477	274.646		25.1784	21.0995	58.3325	42.937	16.0356	8.97165	31.6352	25.7822
454	884	9	2	3	PD1+CD4+ T cells	0.552428	217.969	29.0727	29.9346			36.354	161.478	61.1371	55.8126	48.618	14.8933	39.7676	42.4565	250.524		23.7667	70.2505	135.105	11.1008	75.7489	41.8458	11.5536	36.2735
485	554	9	2	3	PD1+CD4+ T cells	0.525588	119.625	27.118	20.2309			24.8595	249.934	23.1349	73.407	10.6556	14.228	12.1545	68.326	233.775		32.6894	22.2818	15.2852	40.0478	18.3088	9.62287	7.49197	30.4442
476	825	9	2	3	PD1+CD4+ T cells	0.189713	194.72	22.8468	25.6437			45.857	169.501	43.9649	37.7383	35.4974	9.81344	20.535	39.8374	254.517		23.7667	59.335	111.775	29.6669	52.8632	10.0288	15.8929	20.3957
620	57	9	2	3	PD1+CD4+ T cells	0.666936	68.2081	41.6383	16.9007			19.5869	413.196	39.0098	105.695	75.2707	12.3233	59.2184	156.838	129.37		60.6352	56.9046	71.5824	11.6518	14.855	9.90735	21.461	69.298
662	537	9	2	3	PD1+CD4+ T cells	0.421108	65.3222	15.4796	7.59583			62.3062	232.292	21.3579	101.55	18.2932	11.0236	24.5887	97.676	183.516		27.7771	41.4566	54.0069	31.0626	29.9155	12.5977	18.1799	49.5842
672	209	9	2	3	PD1+CD4+ T cells	1.25084	76.6603	13.8475	6.46073			19.9615	353.529	36.2735	133.872	63.2164	15.5485	67.3876	105.29	107.957		28.8686	11.0042	58.9701	18.4058	12.6878	15.8704	29.4137	72.8616
672	767	9	2	3	PD1+CD4+ T cells	0.770352	144.847	22.7249	56.6965			36.1279	147.65	33.189	85.2613	44.4755	9.00335	37.9942	114.234	212.365		64.9208	27.0206	105.841	11.9357	23.7667	18.3088	20.2309	65.2535
716	587	9	2	3	PD1+CD4+ T cells	2.43201	74.9197	18.7508	14.5204			51.4123	209.942	22.4442	74.1821	13.7183	8.38053	3.22485	94.7743	188.609		27.7771	40.0905	77.1992	39.891	9.13685	22.2209	43.5612	63.3582
747	224	9	2	3	PD1+CD4+ T cells	0.52117	63.9223	18.0067	14.7636			47.9883	345.161	20.0043	132.44	51.9073	23.9251	38.5396	81.834	82.4341		28.8686	20.9267	34.7573	38.4693	26.2423	13.6767	12.084	100.391
788	640	9	2	3	PD1+CD4+ T cells	0.379019	93.9128	7.88118	10.1629			17.8996	187.634	12.5467	40.6813	15.2151	16.2343	35.6076	89.4206	196.343		33.4477	32.5606	109.409	21.8166	22.5771	8.55716	39.3353	91.2258
822	496	9	2	3	PD1+CD4+ T cells	0.530962	45.77	35.8866	37.2214			61.9933	242.095	11.6274	74.2896	18.1368	10.6355	34.2224	43.445	140.791		20.0612	40.8264	74.4858	49.8349	19.1009	10.1418	7.18129	110.811
846	707	9	2	3	PD1+CD4+ T cells	1.83688	123.082	27.1258	34.6957			18.6212	163.266	14.5204	15.8704	37.4903	6.95965	31.9043	66.0649	196.884		18.3243	44.9724	139.986	11.8519	12.0604	22.1535	26.1416	77.7022
860	287	9	2	3	PD1+CD4+ T cells	1.14342	55.5235	66.8079	16.3349			76.3325	321.649	21.567	83.6607	18.7736	19.8578	15.2852	41.7613	63.3402		13.6767	30.5936	23.5409	56.1866	10.6556	12.1838	9.37542	77.2093
834	1356	9	2	3	PD1+CD4+ T cells	0.975991	364.605	24.2621	40.5673			9.12906	83.7083	27.5738	252.459	91.3413	28.3759	51.2277	261.721	66.857		66.1759	55.3552	332.961	9.9289	38.0841	37.1697	11.2094	115.169
872	748	9	2	3	PD1+CD4+ T cells	0.789065	140.73	10.6756	42.6307			31.2273	149.387	6.09773	22.7249	55.3706	13.3392	38.5285	60.2771	178.878		18.3243	53.4741	156.2	6.59171	26.9572	21.271	20.9267	67.7081
866	1006	9	2	3	PD1+CD4+ T cells	0.600236	234.934	12.5977	34.5291			8.51543	55.5363	43.589	119.841	17.4278	43.2082	92.2376	133.36	96.3655		11.3295	57.1544	221.723	40.6182	21.5273	12.9215	26.713	50.9362
868	1184	9	2	3	PD1+CD4+ T cells	0.512663	301.428	16.1551	55.1062			3.84915	31.5112	10.5683	186.93	57.7039	19.7895	83.1602	195.804	66.0908		55.8624	47.0121	279.128	32.9953	45.6702	23.4135	26.5204	68.7915
867	1036	9	2	3	PD1+CD4+ T cells	1.27838	246.156	18.4174	33.6451			8.00671	45.9563	41.6571	131.129	20.2731	40.1615	86.9858	143.483	88.2693		11.3295	49.7548	231.171	35.1891	10.1979	13.0367	17.1559	55.2005
875	492	9	2	3	PD1+CD4+ T cells	0.805536	57.8481	37.8514	46.0678			65.5486	245.133	17.1559	69.6834	28.7895	21.0995	36.2971	36.2657	133.708		20.0612	27.9025	77.9393	29.8201	8.00671	6.4497	12.8828	125.552
888	264	9	2	3	PD1+CD4+ T cells	0.887752	69.1251	72.7167	29.8917			62.7244	331.213	31.5247	80.462	18.9811	10.9458	16.8331	49.9378	50.4882		13.6767	44.27	36.2362	47.8099	19.576	17.3786	15.107	63.7013
963	568	9	2	3	PD1+CD4+ T cells	0.688557	101.734	37.8119	34.1369			56.616	223.506	21.2207	45.4263	14.5008	10.8148	23.4378	50.1427	159.344		15.5897	19.7751	118.591	12.4612	17.7878	12.2479	15.0267	128.135
958	527	9	2	3	PD1+CD4+ T cells	0.535226	90.8651	48.1365	25.702			56.2398	237.931	15.14	56.694	14.6862	14.1678	15.2151	57.7397	143.829		15.5897	20.5245	104.606	12.9215	21.4478	11.4794	13.8475	115.625
967	416	9	2	3	PD1+CD4+ T cells	1.35844	79.3612	79.3747	34.6526			67.2013	279.424	14.5204	30.4302	25.8264	15.9287	31.77	34.0617	102.088		34.7921	35.9064	77.0569	29.4742	14.9316	20.2837	20.9641	80.608
1048	460	9	2	3	PD1+CD4+ T cells	1.34774	112.341	66.0175	17.0893			33.4136	272.262	12.0367	20.3853	34.6957	7.28958	11.7432	68.2081	124.042		16.6459	17.8518	111.713	37.6022	6.59171	8.88388	35.6796	77.7499
1045	504	9	2	3	PD1+CD4+ T cells	1.87116	116.145	50.8551	11.3546			24.8308	256.327	11.7553	36.9968	24.7619	13.9857	12.5694	70.0871	139.704		15.5164	27.8028	120.623	30.1243	10.6756	19.9758	31.6532	93.8255
1058	543	9	2	3	PD1+CD4+ T cells	1.57152	126.597	35.4472	24.4055			19.576	244.585	9.9647	45.2204	24.5365	22.8219	23.4651	56.577	155.191		15.5164	37.9923	134.047	25.0934	19.3233	30.3669	24.5336	106.769
1159	1278	9	2	3	PD1+CD4+ T cells	1.36658	366.724	41.5613	151.355			8.83564	145.929	36.0015	245.349	18.2308	21.9597	65.3277	228.786	54.9561		108.816	161.347	370.99	22.7249	22.4601	30.6936	19.2642	181.487
1300	494	9	2	3	PD1+CD4+ T cells	0.347913	208.094	21.5174	69.8519			7.64258	307.666	37.3494	66.1081	37.2214	30.4419	64.1925	68.989	186.023		93.1941	79.5862	202.779	28.308	81.3941	28.3181	9.67455	69.2116
1338	1052	9	2	3	PD1+CD4+ T cells	0.439614	331.349	100.466	211.515			7.93522	205.954	37.5055	216.661	93.6241	33.3624	101.1	182.433	122.926		108.816	165.476	349.214	84.1285	104.174	45.7964	82.0426	218.088
1418	228	9	2	3	PD1+CD4+ T cells	0.513278	256.777	49.2035	26.177			10.309	415.088	53.8881	136.49	24.2033	13.9704	87.4562	29.0335	178.961		109.834	50.9824	235.211	11.6274	45.5265	23.3678	30.2541	9.9647
1616	971	9	2	3	PD1+CD4+ T cells	0.580766	390.472	15.9644	229.054			9.52615	314.669	86.6058	269.217	39.3063	25.3672	210.389	249.026	231.531		34.7921	227.54	399.04	12.5467	44.2362	25.6909	37.5206	222.44
1640	1060	9	2	3	PD1+CD4+ T cells	1.41787	417.376	20.8448	263.844			11.3483	318.755	117.304	300.444	65.2808	44.9217	212.742	272.903	230.612		34.7921	252.113	427.838	30.3458	11.725	16.6245	25.9145	256.443
1722	804	9	2	3	PD1+CD4+ T cells	0.957363	395.541	9.52615	187.71			6.92888	370.357	45.1305	260.411	36.3794	40.2377	257.296	212.288	294.799		25.1529	197.405	396.931	49.2122	25.9996	24.891	17.4155	166.228
1751	864	9	2	3	PD1+CD4+ T cells	0.818114	414.822	10.5952	212.686			9.70395	373.805	53.0917	281.808	27.2097	27.6435	271.61	237.173	294.195		25.1529	222.543	417.647	24.4055	41.0838	33.6112	7.88118	191.101
50	910	10	2	3	PD1+CD4+ T cells	0.116378		8.9079	100.448			9.87855	420.396	69.573	292.654	72.248	29.5394	93.0564	88.6333	384.958		32.5387	80.855		40.8543	55.2302	6.42757	28.9031	38.3153
44	824	10	2	3	PD1+CD4+ T cells	0.687678		7.6983	106.085			13.1834	418.434	60.7162	298.589	66.6703	13.3552	103.253	67.0442	394.334		32.5387	96.7491		33.4562	23.1565	15.9242	27.7155	40.9814
53	734	10	2	3	PD1+CD4+ T cells	0.607813		11.4794	71.9575			11.3232	413.318	34.4609	302.829	32.5781	17.6229	69.2116	51.2277	401.281		14.6571	71.0891		6.6025	16.3	9.90735	51.8908	18.51
91	726	10	2	3	PD1+CD4+ T cells	0.441894		18.9961	68.4926			25.8429	398.956	20.8789	289.964	30.3317	18.2737	64.9296	36.6817	388.892		14.6571	57.8481		8.68932	29.4524	13.0148	50.9824	8.68112
125	609	10	2	3	PD1+CD4+ T cells	0.208017		6.08604	29.9703			31.6802	388.511	21.2207	294.551	8.61523	20.7866	25.0195	48.1735	395.391		45.9873	32.0557		15.107	70.4611	14.6571	35.9064	25.028
131	1198	10	2	3	PD1+CD4+ T cells	2.45435		73.2759	65.8522			52.8874	423.661	38.9989	277.056	5.61105	10.6288	25.5435	54.1965	350.164		58.2897	33.4732		23.8027	11.725	28.7772	16.3741	49.5368
152	1045	10	2	3	PD1+CD4+ T cells	0.261815		27.4469	52.6309			24.309	395.088	26.737	255.854	12.5977	19.112	33.5943	92.1727	340.597		50.9432	37.7459		20.7592	32.8741	8.60696	20.7729	36.8908
153	831	10	2	3	PD1+CD4+ T cells	0.297393		10.1629	89.641			47.6009	377.759	51.4109	257.619	68.3573	51.7217	107.391	43.9292	354.009		37.7383	77.1401		19.3675	36.8057	10.9458	20.2063	37.0218
239	780	10	2	3	PD1+CD4+ T cells	0.260141		10.5952	94.4551			10.3641	343.767	52.4845	230.579	54.6923	56.8646	102.589	29.7221	329.439		37.7383	43.7261		13.2535	23.3952	6.08604	57.9355	49.423
586	261	10	2	3	PD1+CD4+ T cells	1.38613		38.5396	101.366			10.4871	274.596	20.5938	277.276	9.90735	30.9708	218.085	123.143	352.791		42.3709	15.1964		89.7466	32.4445	44.9724	10.6556	66.5419
646	957	10	2	3	PD1+CD4+ T cells	0.335789		46.9363	17.1683			34.4154	209.049	10.9523	67.1854	41.4652	10.4121	122.365	32.3829	162.208		24.1473	64.3875		32.7243	31.6532	10.6288	11.725	72.3445
687	310	10	2	3	PD1+CD4+ T cells	1.53128		37.9323	74.0562			5.29762	233.614	20.2731	249.249	33.5412	7.5488	230.074	91.9165	316.815		12.5467	34.5538		59.9405	10.1629	15.5622	9.12906	40.5199
683	343	10	2	3	PD1+CD4+ T cells	0.28477		31.77	61.7181			13.8578	226.66	31.3161	237.412	38.2017	9.12906	226.243	80.259	306.911		12.5467	36.6292		47.7801	17.2305	4.90672	12.3233	27.9866
704	984	10	2	3	PD1+CD4+ T cells	1.73154		71.064	14.208			54.4679	194.393	15.2151	46.5094	30.3505	14.9554	103.287	31.4387	138.229		24.1473	66.5077		17.8158	17.9036	31.0007	28.3105	68.4739
827	1242	10	2	3	PD1+CD4+ T cells	0.423726		56.2727	11.1457			41.2447	230.332	14.0111	102.343	32.7047	12.8385	82.8178	49.5152	101.758		57.1544	9.34498		27.5557	22.7625	9.64505	14.1477	23.4864
854	1093	10	2	3	PD1+CD4+ T cells	0.693961		67.3093	23.8535			22.7875	178.372	46.4251	46.5462	11.498	29.2607	82.5964	14.5204	75.1144		57.1544	39.3063		9.62287	14.4516	10.0288	18.2581	47.3307
912	741	10	2	3	PD1+CD4+ T cells	0.567239		15.0267	74.4715			15.5302	89.3346	59.8787	80.9035	50.9824	40.7303	65.1694	47.972	133.786		120.729	57.3907		7.18129	33.2233	18.8456	54.9172	56.9484
1235	773	10	2	3	PD1+CD4+ T cells	0.238166		36.2834	48.2134			66.079	37.874	26.5016	81.261	25.2462	16.5472	33.7951	6.83573	68.6754		68.3917	22.9619		11.6274	39.7461	9.46615	17.6914	35.4874
1407	830	10	2	3	PD1+CD4+ T cells	0.293019		10.8082	20.5523			110.275	105.771	59.2593	86.0497	40.4301	17.9354	97.1217	70.1318	24.8222		68.3917	26.8407		10.4121	33.4413	9.79891	40.3878	51.7478
1494	514	10	2	3	PD1+CD4+ T cells	0.821445		24.6292	15.699			5.13374	152.57	64.1082	60.8241	32.0357	54.1255	16.8796	132.98	148.022		87.4985	83.6607		24.3237	26.8434	22.0504	35.7035	86.4469
1492	1303	10	2	3	PD1+CD4+ T cells	1.39061		46.5416	71.6142			52.2615	254.523	46.3944	104.646	16.9638	9.90735	66.3543	10.1629	102.654		36.9679	28.7078		30.9063	28.1769	39.1829	19.4848	9.19126
1494	1047	10	2	3	PD1+CD4+ T cells	0.255831		79.5047	99.9019			144.38	178.913	91.1789	17.9036	45.9082	16.3	90.4361	83.4757	54.4692		88.2419	81.814		17.8038	97.2946	24.891	39.7747	93.5808
1525	220	10	2	3	PD1+CD4+ T cells	0.796501		37.3685	97.1078			8.33792	237.259	126.294	149.43	54.8211	29.7125	100.714	222.063	258.326		110.865	176.266		43.2659	45.1573	35.9679	39.703	26.4343
1575	1355	10	2	3	PD1+CD4+ T cells	1.30631		29.8631	99.3126			38.3153	287.884	45.4561	121.77	6.08604	35.1202	55.8624	8.68112	67.143		36.9679	65.553		15.1165	13.7753	17.9948	15.0834	17.6914
1715	444	10	2	3	PD1+CD4+ T cells	0.248275		17.7437	76.3026			24.3968	238.514	32.1379	54.0741	17.2882	22.2305	10.1559	215.242	210.846		87.4985	131.916		8.75466	53.4687	13.2749	34.1035	25.0934
138	905	11	4	3	PD1+CD4+ T cells	0.785926		57.8371	22.5613			46.2945	129.122	95.8675		12.131	35.7932	46.0492	173.051	324.753		139.17	129.167		15.3642	25.1982	19.8039	6.09773	24.5365
254	1255	11	4	3	PD1+CD4+ T cells	0.377669		81.4125	28.5361			106.045	179.948	26.3911		12.0426	9.70395	37.8138	208.632	455.324		139.17	14.1879		15.7488	28.6183	10.8082	29.6813	47.266
1170	905	11	4	3	PD1+CD4+ T cells	1.96831		55.8726	8.43981			12.2246	87.2042	65.5943		28.1844	8.16528	47.9483	89.1909	348.218		68.4916	22.2977		32.0469	8.51543	16.7611	13.1021	20.8448
1345	257	11	4	3	PD1+CD4+ T cells	0.47184		52.9762	58.7256			6.72013	47.0999	80.8145		23.221	23.1565	38.5968	338.979	151.301		185.725	93.2895		23.8714	24.8366	11.7189	10.9458	49.9948
1368	919	11	4	3	PD1+CD4+ T cells	0.440672		18.2191	67.2013			9.19126	149.955	75.5682		102.675	48.7818	90.8259	142.242	312.611		74.9197	20.4585		102.364	83.3459	36.7282	16.989	92.2391
1768	1009	11	4	3	PD1+CD4+ T cells	0.334759		143.372	43.926			7.59583	301.901	35.8568		49.3509	20.535	40.349	277.711	313.857		15.9287	94.4603		72.2687	20.7901	6.95965	17.4155	246.986
1809	999	11	4	3	PD1+CD4+ T cells	0.440666		143.487	41.1946			10.1629	315.226	22.1181		52.099	8.38053	50.4599	293.542	311.035		15.9287	106.179		83.7219	18.785	8.27791	30.6541	261.378
105	492	12	4	3	PD1+CD4+ T cells	0.383625		16.1551	28.8957			61.9473	514.297	58.1711		7.32856	26.1961	42.7325	28.745	127.732		6.59171	39.261	250.903	7.99781	51.048	19.5833	16.7653	53.9224
122	496	12	4	3	PD1+CD4+ T cells	0.482251		19.7895	33.2918			64.2425	507.923	56.7279		13.9193	20.2907	46.5905	35.11	121.14		6.59171	38.1663	244.567	10.887	45.9377	22.1535	10.689	48.3668
455	259	12	4	3	PD1+CD4+ T cells	0.316593		49.6674	55.485			140.489	460.408	86.6519		32.4949	22.4601	82.2248	7.92624	116.496		154.27	45.3933	227.248	33.249	30.3951	9.62287	50.7794	36.6428
564	1300	12	4	3	PD1+CD4+ T cells	0.23895		154.182	122.293			11.7553	288.421	22.8031		253.734	113.001	338.707	180.964	280.915		346.296	121.56	188.761	108.596	125.99	30.1054	21.461	95.1007
162	635	13	2	4	PD1+CD4+ T cells	0.13777	47.2705	13.1021	35.7035			64.5522		50.8663	90.3604	20.4271	27.3455	104.098	84.8099	83.5584		264.439	326.638	69.0426	15.107	81.7312	11.2601	106.232	16.0933
725	1052	13	2	4	PD1+CD4+ T cells	0.0405691	46.1064	98.2113	146.141			111.6		187.16	117.941	33.6324	8.28651	120.148	133.181	104.929		264.439	239.033	163.77	32.872	152.591	6.19048	145.714	12.6146
695	237	14	2	4	PD1+CD4+ T cells	0.108295	18.5868	73.128	60.533			75.0764		61.7458		36.1417	21.7282	92.3803	187.152	100.386		828.89		345.616	34.8821	55.1075	5.96785	134.413	82.7791
184	1312	15	4	4	PD1+CD4+ T cells	0.309582	184.769	52.8551	53.995		178.705	5.96785		260.568	205.011	22.0471	27.3038	112.265	77.7563	406.473		198.825		253.733	60.4328	31.4636	9.74058	17.9036	34.2723
230	752	15	4	4	PD1+CD4+ T cells	0.312014	129.614	39.2701	12.3637		65.8457	11.3232		72.5677	97.005	59.1185	16.6245	44.739	54.1965	298.526		151.858		287.344	22.8125	22.728	7.09145	16.5472	6.42757
466	368	15	4	4	PD1+CD4+ T cells	0.394884	125.467	56.3449	25.0195		231.602	7.17136		99.0304	157.632	42.6023	11.0042	76.0867	104.867	213.24		88.8557		335.596	13.8475	30.2259	11.9357	62.5059	22.0504
575	959	15	4	4	PD1+CD4+ T cells	0.407647	32.4247	3.71735	18.51		189.549	52.3541		133.155	57.9207	13.2104	29.8393	12.971	89.3138	207.924		151.776		135.565	11.0236	19.6849	8.02448	51.0103	40.5129
605	558	15	4	4	PD1+CD4+ T cells	0.26572	38.3673	12.7718	10.0501		224.911	47.5904		86.967	96.2176	18.6442	8.27791	16.6074	24.8308	154.702		88.0738		247.534	19.6269	18.9511	5.03568	33.7001	39.0536
770	393	15	4	4	PD1+CD4+ T cells	0.615122	88.1837	47.8635	28.416		310.595	22.6747		72.245	135.85	10.4395	15.8435	77.2287	8.97165	120.102		79.9291		230.433	11.9357	32.5672	20.0328	41.9026	28.3583
981	411	15	4	4	PD1+CD4+ T cells	0.812038	70.8834	28.8859	15.3966		376.431	19.2642		132.873	56.3006	32.4533	10.8936	46.2175	75.4144	80.0146		35.2457		151.975	8.71388	30.582	24.8337	46.3499	16.6459
1045	479	15	4	4	PD1+CD4+ T cells	1.21393	84.3348	20.9777	8.9079		388.323	42.6307		167.257	33.0125	8.48191	6.75185	65.2982	83.7653	55.2005		35.2457		135.141	12.277	25.7241	31.2273	49.6732	11.6579
1209	9	15	4	4	PD1+CD4+ T cells	0.330017	104.551	154.164	26.4451		529.625	48.7424		35.9282	55.8126	20.4132	44.4098	17.1143	5.33781	100.706		174.436		53.518	18.2151	47.6113	15.7126	125.547	49.2758
394	1078	21	2	6	PD1+CD4+ T cells	0.321178	58.9447	27.5557	8.81143			219.372	294.435	35.3929	57.0734	22.0665	10.4667	95.9329	186.762	257.419	57.6594	48.0655	43.9714	17.4155	9.55602	25.2321	8.10398	30.7932	43.0695
518	1107	21	2	6	PD1+CD4+ T cells	0.783434	48.0655	17.081	5.61105			191.818	248.971	62.5094	57.0047	28.0552	9.97185	48.1143	143.874	272.674	63.9257	48.0655	31.2729	39.3426	26.5445	17.8518	13.9857	56.2386	39.5502
536	908	21	2	6	PD1+CD4+ T cells	0.205985	33.0793	14.5204	9.34498			139.5	243.811	42.0333	127.128	12.2479	14.1326	40.0158	133.472	200.953	138.006	75.4172	42.8773	55.7232	16.0179	39.3426	8.10398	106.546	37.1218
688	1046	21	2	6	PD1+CD4+ T cells	0.412796	26.1716	11.7189	9.08996			135.314	182.924	73.6511	88.1143	62.9884	11.2221	31.6532	129.155	269.89	99.2667	68.1705	48.8665	90.0873	23.7817	15.5439	6.41648	43.4122	21.3812
1620	739	21	2	6	PD1+CD4+ T cells	0.67182	34.0052	23.7817	13.8423			286.489	199.804	29.9155	125.525	20.4132	15.2151	78.9292	135.025	236.989	171.411	370.367	47.3307	97.0733	18.7736	9.21448	6.19048	81.3048	41.2171
792	198	22	2	6	PD1+CD4+ T cells	0.738203	107.393	10.689	15.3688			144.569	53.2405	7.32856	89.2197	46.3775	15.6399	76.5347	69.8029		44.2362	239.525	125.927	136.201	15.699	14.243	10.5143	86.1374	35.5516
1073	767	22	2	6	PD1+CD4+ T cells	0.477697	57.9011	16.2475	7.16142			109.352	219.703	29.8273	66.263	44.0571	17.2841	17.4645	104.524		43.5547	239.525	184.818	76.4714	9.34498	26.5016	12.6597	15.1023	23.1349
1803	759	22	2	6	PD1+CD4+ T cells	1.10273	78.744	25.0934	6.09773			251.974	389.906	27.5531	127.798	69.0973	7.02079	127.481	102.389		197.375	275.548	87.6059	13.2535	21.8068	11.6274	12.8219	91.4659	34.139
917	196	24	4	6	PD1+CD4+ T cells	1.0619	88.6221	84.2376	13.5301			33.9108		56.6713	51.8097	29.9108	7.12152	86.0969	38.8782	88.1021	80.0493	969.269		31.0259	50.2676	17.8956	19.0033	64.5235	166.413
367	1136	27	4	7	PD1+CD4+ T cells	0.908424						82.7291			91.1437	11.1457	23.221	319.043	5.74899	187.09	455.751	957.082			11.8157	18.4984	16.8044	311.377	14.7008
859	301	29	2	8	PD1+CD4+ T cells	0.896772	83.9055	52.3132	44.1782			13.5931		37.9885	87.2287	53.1856	16.2343	19.3417	425.644	171.911	78.3631	339.146	356.038	418.24	41.5253	29.7604	26.6883	29.8201	47.2343
1643	740	29	2	8	PD1+CD4+ T cells	0.592107	46.4803	114.474	83.8223			12.8828		69.7641	308.705	75.4889	18.0423	36.8908	322.45	264.382	38.3227	108.478	148.242	285.857	43.3333	83.8945	49.6745	60.9691	53.0595
1670	1227	29	2	8	PD1+CD4+ T cells	1.28542	150.392	35.2659	9.9289			41.6571		160.85	405.137	28.6581	37.6401	22.2049	223.97	240.391	48.3492	46.8086	40.6515	183.494	24.6466	21.461	27.5865	72.549	46.442
1746	1325	29	2	8	PD1+CD4+ T cells	0.624009	194.986	53.5938	7.09145			32.4005		207.612	451.05	37.2214	22.0471	55.5876	244.428	262.795	57.6594	46.8086	75.9583	206.016	26.689	45.08	28.1303	92.1889	40.4724
1814	971	29	2	8	PD1+CD4+ T cells	1.11959	139.735	145.436	105.026			28.431		161.275	399.118	11.1008	6.95965	10.4121	313.816	310.58	39.9391	108.478	70.7657	273.019	16.1242	20.4859	22.9357	128.455	27.5143
595	506	30	2	8	PD1+CD4+ T cells	0.605278	53.6616	20.7866	36.0549			40.5287		46.491	68.0994	67.6029	12.8385	15.4058		119.193	64.8198	82.0053	45.6718	9.9647	16.5945	15.6122	9.4497	104.045	42.7158
639	186	30	2	8	PD1+CD4+ T cells	0.80615	21.1265	27.0627	9.436			22.7249		96.7756	94.9117	23.6315	34.7982	15.475		32.6022	60.9352	121.917	75.0195	100.144	11.2221	23.6512	19.0664	218.187	67.8731
802	572	30	2	8	PD1+CD4+ T cells	0.661972	38.2129	52.8753	40.1473			78.7114		53.3273	145.255	31.3979	44.7629	10.309		137.887	30.8024	82.0053	94.2558	85.8657	20.4132	38.4359	25.4435	153.284	18.4058
954	882	30	2	8	PD1+CD4+ T cells	0.587849	82.4514	11.9178	92.646			44.9217		180.747	175.821	44.2829	63.2705	16.8543		132.849	131.689	130.315	129.805	23.8714	25.3335	58.871	34.6072	208.49	36.2971
1615	937	30	2	8	PD1+CD4+ T cells	1.27394	76.9432	70.7033	34.7982			72.6619		309.063	170.978	63.8086	24.7072	9.46615		21.8948	18.4637	250.35	166.18	40.3649	28.0857	16.1682	20.5973	456.359	44.5827
193	302	31	2	8	PD1+CD4+ T cells	0.722478	194.99	207.395	183.025			293.998		198.067	166.94	106.358	125.308	12.8551		182.55	344.134	134.522	77.5821	106.834	9.81344	43.1977	31.2094		20.8789
29	424	32	4	8	PD1+CD4+ T cells	0.652505	245.593	152.619	81.8244		43.8952	54.4103	38.0616	160.25	95.3677	60.5082	27.0127	64.9822	137.414	552.379		303.352	48.2946		62.4774	21.9209	14.3035	277.29	112.877
824	306	32	4	8	PD1+CD4+ T cells	1.17908	350.507	163.67	27.5324		103.796	63.2986	265.298	151.975	26.8407	19.0411	34.2723	87.2874	169.38	261.156		303.352	114.062		60.2168	13.9513	16.4497	327.757	140.351
610	1431	33	4	8	PD1+CD4+ T cells	0.57197	90.1703	113.255	5.40412		56.8984	36.4088	95.54	98.2679	17.0225	26.2178	31.5112	70.218	352.994	454.966	333.688	158.108	54.9729	386.446	9.74058	12.9984	7.43471	116.563	172.247
917	1146	33	4	8	PD1+CD4+ T cells	0.990374	68.0419	116.12	3.58071		15.4934	35.0268	225.042	21.4909	20.8824	50.8915	17.8996	45.7964	202.311	338.577	256.149	6.09773	104.535	253.353	40.4143	16.9182	16.7553	37.761	80.9211
1709	440	33	4	8	PD1+CD4+ T cells	0.317584	105.808	102.331	19.2494		79.6434	91.1445	29.5394	40.0086	43.8042	56.5833	9.33735	87.1224	232.41	316.489	372.644	220.809	244.12	109.607	39.2719	37.7515	11.9893	33.8288	94.7044
1822	1014	33	4	8	PD1+CD4+ T cells	1.20809	154.568	107.819	29.7891		54.3225	57.1731	204.087	55.2921	122.012	74.4514	13.6402	199.203	293.575	97.9673	494.47	220.809	25.0195	54.6676	10.8936	14.7183	17.7811	189.885	58.5665
217	117	34	4	8	PD1+CD4+ T cells	0.462331	100.402	13.9704	59.5255		125.525	47.3488	375.455	111.361	183.324	242.618	22.7249	115.156	475.577		187.84	485.685	99.697	530.868	100.045	34.3819	15.8958	123.875	149.554
868	1249	34	4	8	PD1+CD4+ T cells	0.788671	225.78	87.4049	34.022		51.8743	6.14428	383.577	70.6247	54.8588	114.578	15.327	50.3016	85.3248		197.281	296.658	104.741	241.007	44.3937	20.8154	16.4165	87.5278	178.112
1385	657	34	4	8	PD1+CD4+ T cells	0.152137	131.511	80.4948	33.6684		78.9202	108.893	118.546	123.858	31.0604	57.8174	10.9718	118.26	115.519		101.965	268.32	7.32856	86.8776	45.9377	52.335	7.96211	75.247	55.4785
1786	1244	34	4	8	PD1+CD4+ T cells	0.846596	35.2982	25.7241	64.9339		143.082	29.5104	221.364	108.033	165.768	129.305	13.1293	302.288	186.675		66.1716	268.32	67.8595	14.5204	49.5655	22.6596	19.1835	156.311	55.3809
52	1112	35	1	9	PD1+CD4+ T cells	0.0413343	345.851	223.455	80.2031			52.3051		177.734		56.8621	28.0248	154.299	11.3797	322.805		301.423	95.3004		30.554	150.599	6.2249	241.856	19.8147
836	1264	35	1	9	PD1+CD4+ T cells	0.131503	95.4774	78.0872	57.6014			102.178		76.2186		18.9323	29.1681	70.2018	79.6622	24.2298		107.017	127.179		19.4299	53.3888	7.02079	130.684	42.1011
962	1010	35	1	9	PD1+CD4+ T cells	0.0829737	14.0467	92.4612	58.8855			38.3153		122.99		20.5245	49.9663	163.658	40.372	91.6651		107.017	162.502		4.41782	133.167	11.0494	106.395	23.0084
998	518	35	1	9	PD1+CD4+ T cells	0.23505	200.031	113.024	19.4299			25.8209		158.862		49.0672	9.64505	138.792	67.5871	199.347		89.9425	114.167		24.1148	51.0326	11.9952	50.6389	41.3637
1124	1275	35	1	9	PD1+CD4+ T cells	0.0906611	104.7	57.6594	16.6844			23.7817		24.4055		52.7823	31.8484	105.089	135.759	86.4741		108.782	56.6965		10.5278	56.0101	5.07794	152.647	16.4868
1167	350	35	1	9	PD1+CD4+ T cells	0.108092	273.796	162.552	108.743			4.40167		101.649		82.0748	73.5698	164.739	152.708	248.31		30.4302	155.68		61.1231	140.934	15.2338	39.6599	110.986
1239	697	35	1	9	PD1+CD4+ T cells	0.124939	167.538	47.8992	62.5253			8.8437		53.2244		137.542	94.3124	251.322	113.911	243.492		69.7407	60.1114		54.7275	128.809	16.0933	55.7232	112.257
1247	340	35	1	9	PD1+CD4+ T cells	0.0727553	287.155	170.65	133.341			10.3021		113.777		112.465	98.3613	193.661	182.191	278.321		30.4302	153.144		41.9026	165.766	12.0604	53.7517	140.347
1309	868	35	1	9	PD1+CD4+ T cells	0.12579	146.031	70.9145	115.803			8.68112		37.1352		125.376	77.0606	265.322	136.885	210.529		69.7407	31.6532		114.427	178.679	22.4759	20.1745	132.763
1515	251	35	1	9	PD1+CD4+ T cells	0.0431025	364.97	244.092	76.8811			11.9178		179.992		104.08	70.2535	292.142	284.021	380.12		106.586	181.438		79.1158	268.05	11.5536	68.8908	246.133
1077	294	36	1	9	PD1+CD4+ T cells	0.0639524	389.051	260.241	20.0896			173.496		80.2031	247.773	20.1038	33.7804	55.3963	58.9483	269.627		259.105	103.195		35.4573	378.136	24.1827		68.5612
1218	539	36	1	9	PD1+CD4+ T cells	0.0610524	222.436	27.9408	44.4563			27.3872	114.794	75.3416		43.6021	18.5868	145.532	134.653		70.7788	39.1847	204.578		83.7653	312.425	19.0743	11.0042	110.591
1255	957	36	1	9	PD1+CD4+ T cells	0.0891387	463.13	233.174	49.5137			73.4264		332.019	176.456	78.8344	53.8312	135.506	65.9484	16.4566		259.105	130.649		8.48191	423.621	37.761		33.3624
1585	1157	37	3	9	PD1+CD4+ T cells	0.114744		46.4313	155.334			107.668		166.367	198.156	32.7047	22.9495	70.8231	66.1684	65.5758		968.869	159.13	192.212	24.6726	165.193	18.9549	46.7904	23.0949
338	1434	37	3	9	PD1+CD4+ T cells	0.098722	36.3147	51.1818	7.5488			199.374		187.274	226.012	36.4479	29.9607	75.369	82.8874	179.734	441.17	81.6641	154.201		36.6175	100.064	9.87855	68.0167	20.896
310	898	37	3	9	PD1+CD4+ T cells	0.119991	141.031	70.9145	115.803			8.68112		37.1352	174.856	25.376	17.0606	25.3221	66.8854	100.529		469.241	131.653	132.233	24.4266	178.979	21.4759	27.3745	32.7629
249	613	38	3	9	PD1+CD4+ T cells	0.328407	95.0669	299.596	55.0713		148.022	129.155	170.784	253.143	211.179	116.521	19.3491	66.776	110.174	94.6201	64.1792	43.4204	63.1589		10.2536	26.8062	8.80334	58.2897	24.8366
370	304	38	3	9	PD1+CD4+ T cells	0.372532	126.199	240.513	55.8229		37.1697	216.686	293.796	363.298	258.721	38.1383	41.3809	60.9189	68.865	88.1248	185.305	117.783	87.2025		26.9678	111.509	41.5407	183.186	47.8501
364	616	38	3	9	PD1+CD4+ T cells	0.116252	130.763	259.064	30.3012		130.121	121.984	180.287	245.755	217.597	92.6636	7.77197	76.844	79.8114	58.4983	94.3215	43.4204	74.9473		30.3669	62.4523	7.2602	87.3217	16.6844
479	1337	38	3	9	PD1+CD4+ T cells	0.0590347	126.159	66.5676	19.933		40.1295	27.7412	37.0468	39.5322	119.951	30.5563	10.1418	112.003	269.732	311.766	250.719	72.5706	23.3464		32.9737	84.0938	4.96445	44.739	17.4482
502	1017	38	3	9	PD1+CD4+ T cells	0.200248	14.006	156.857	32.0357		160.531	63.4784	117.859	101.278	125.269	58.5908	17.1683	18.9172	170.885	191.199	163.282	121.092	58.9121		18.8758	42.1467	8.43981	93.3247	19.616
661	1399	38	3	9	PD1+CD4+ T cells	0.431388	154.709	8.77903	38.0167		81.4291	41.3534	109.243	109.893	191.416	17.2305	30.7932	155.335	264.004	342.21	308.363	72.5706	22.0504		6.8044	14.243	6.14428	116.922	81.7792
1084	723	38	3	9	PD1+CD4+ T cells	0.134071	129.984	108.041	249.253		285.157	70.3052	348.311	329.039	259.223	56.773	40.0887	59.6546	89.079	242.321	119.049	219.988	114.748		5.76137	231.909	31.0924	179.354	37.3818
1540	1086	38	3	9	PD1+CD4+ T cells	0.0313465	95.8764	55.3822	377.776		432.805	89.0574	446.06	434.867	443.455	19.6305	22.3838	65.0742	38.8158	455.823	337.782	219.988	222.701		6.51562	349.393	10.9523	299.887	12.4154
168	542	41	1	11	PD1+CD4+ T cells	0.256038		23.3952	16.71		484.109	79.9291		20.0186	159.461	27.6795	15.5897	31.2729	58.547	216.344		429.148	251.541		41.2692	19.6474	5.03048	106.629	34.5693
448	1542	41	1	11	PD1+CD4+ T cells	0.348011		43.3942	12.7199		184.309	66.1291		21.0186	169.431	17.6795	14.5197	33.2329	38.547	201.344		324.148	253.721		39.3697	14.6274	5.09048	127.783	64.5599
1799	886	41	1	11	PD1+CD4+ T cells	0.354437		49.9192	50.4599		148.723	62.0117		50.5615	508.075	26.6944	21.1669	51.1456	87.0325	73.1747		429.148	132.438		34.139	18.5977	6.59171	117.859	13.9857
1176	1208	41	1	11	PD1+CD4+ T cells	0.289838	68.6993	26.5526	27.3533			80.4594	95.1186	173.242	158.763	48.5858	7.6983	50.0532	70.3953	269.749	14.0416	107.914	86.0596	302.369	9.60805	25.0403	7.25761	41.6657	11.2221
478	491	45	2	12	PD1+CD4+ T cells	0.705197	172.06	81.9358	54.3723			7.5488	68.2614	10.5143	194.005	86.2713	51.6983	152.266	315.771	172.663	494.529	74.2646	167.442	137.575	69.9731	47.9349	33.8035	33.8982	71.5047
663	558	45	2	12	PD1+CD4+ T cells	0.494387	132.37	44.3552	32.4686			11.1776	91.9979	67.5365	151.265	50.1669	23.4681	111.774	258.848	177.744	420.453	74.2646	99.2158	74.9549	6.95965	39.5376	19.5469	24.2062	21.911
1164	660	45	2	12	PD1+CD4+ T cells	0.445988	66.5805	12.6597	11.4794			16.9554	101.786	29.6837	44.9455	42.8756	19.056	148.537	173.836	24.7619	236.208	192.977	87.4204	140.734	15.8075	27.9408	12.4612	45.0673	36.2205
1634	354	45	2	12	PD1+CD4+ T cells	1.82797	126.46	26.8646	65.5356			29.2022	256.808	61.0765	253.033	29.5104	14.0467	65.454	245.935	184.391	250.793	211.682	45.3714	253.714	27.8104	6.83573	12.4955	29.7771	21.2576
287	897	46	2	12	PD1+CD4+ T cells	0.66893	95.2683	22.9619	21.5901			32.7352		83.8851	213.85	17.3663	22.4727	16.3741	54.5254	111.572	184.849	322.742	72.1394		26.068	12.3233	8.24341	29.4427	39.3643
996	1375	46	2	12	PD1+CD4+ T cells	0.639473	163.238	88.3339	37.3131			66.4605		83.3792	242.045	15.6262	7.99781	57.8087	55.7718	83.7475	390.03	63.456	59.0413		7.78112	17.6874	11.3106	47.8769	11.8157
1160	1412	46	2	12	PD1+CD4+ T cells	0.245868	116.805	30.6192	26.5069			127.631		140.083	265.062	41.1704	33.6006	30.8694	10.4939	137.019	434.04	63.456	120.434		6.40537	75.5342	18.5714	13.8423	61.665
1688	889	46	2	12	PD1+CD4+ T cells	0.133973	164.374	54.2792	22.6495			365.308		339.546	181.196	28.0933	94.4422	231.47	119.921	328.408	472.223	200.612	103.135		7.18129	52.4044	7.02079	94.5531	16.4868
773	793	47	4	12	PD1+CD4+ T cells	1.83987	412.995	20.6767	40.4988			71.8624	98.4048	41.3637		40.8769	10.9523	56.1105	25.2293		10.3641	21.3011	20.3853		40.5814	11.3295	20.8448	14.1023	38.7074
801	842	47	4	12	PD1+CD4+ T cells	0.6939	416.186	39.5898	29.2388			93.0564	109.727	34.8902		34.831	10.0714	68.4042	26.4451		15.0976	21.3011	11.1073		41.9434	18.4058	12.7718	15.6034	46.1466
986	398	47	4	12	PD1+CD4+ T cells	0.511776	268.722	63.2592	26.7344			7.96211	66.379	76.6882		39.7891	13.8423	113.61	108.452		72.7079	44.2185	187.735		29.2096	18.2151	9.32208	17.4645	125.891
992	515	47	4	12	PD1+CD4+ T cells	0.473503	285.953	42.8905	20.814			18.872	36.5474	33.6515		33.0858	3.41786	77.7975	70.1602		32.3477	44.2185	150.325		38.9806	13.5511	6.41648	18.2932	82.4073
1205	436	47	4	12	PD1+CD4+ T cells	2.00776	201.939	27.4106	12.971			12.8828	121.041	90.5895		17.8038	12.0367	158.699	148.963		107.703	39.1847	225.332		107.204	7.41552	14.8886	15.4012	142.862
95	1013	48	4	12	PD1+CD4+ T cells	0.776842	265.351	51.311	55.6618			5.13374	105.901	78.8696	526.111	56.6474	19.0411	88.5022	231.223	250.261	74.0177	31.1839	63.0912	152.695	21.4112	14.584	11.3295	17.6914	23.6435
160	1064	48	4	12	PD1+CD4+ T cells	0.592749	284.395	76.572	33.2019			7.25039	85.2263	72.1779	516.704	86.3678	12.1545	92.3279	241.869	265.178	83.2227	31.1839	77.3752	152.793	38.6171	16.7142	9.90735	12.7718	48.7964
359	912	48	4	12	PD1+CD4+ T cells	3.77237	242.35	106.459	27.2228			60.9691	31.9043	42.5152	422.224	43.7081	4.54498	27.3637	177.193	210.92	14.1678	44.0329	77.7288	72.3435	25.8429	4.30348	16.2343	14.7636	28.416
388	799	48	4	12	PD1+CD4+ T cells	1.16338	207.821	117.816	15.9242			33.7086	43.2148	86.3224	389.499	23.4135	7.09145	67.5628	136.287	172.715	29.479	44.0329	88.9862	29.8464	42.2766	11.498	13.3765	18.9549	18.6442
433	1039	48	4	12	PD1+CD4+ T cells	1.00984	241.498	146.783	15.0693			18.9661	20.0043	32.9499	429.142	20.5662	8.68112	28.3884	228.451	264.256	61.3569	55.4785	123.423	122.006	33.1632	10.1629	10.2629	33.9696	33.2233
574	1243	48	4	12	PD1+CD4+ T cells	0.725406	249.267	222.818	97.9928			7.5488	96.6512	97.7533	447.794	73.6637	28.9352	121.984	237.059	354.208	153.308	93.5998	213.129	210.855	118.896	47.0591	34.1369	28.7475	122.719
616	973	48	4	12	PD1+CD4+ T cells	2.71991	169.236	138.849	88.4861			11.2221	66.4562	103.34	361.146	66.5173	21.3011	85.6997	163.445	269.5	92.4289	64.5235	160.806	131.61	43.5694	9.07427	24.6812	32.9131	67.3685
634	803	48	4	12	PD1+CD4+ T cells	0.414511	139.023	99.3062	64.9307			14.8886	56.6977	136.72	314.337	60.316	21.1501	86.2556	141.261	222.083	63.5266	64.5235	124.042	102.539	31.6532	43.4122	17.9948	5.77372	52.9507
701	540	48	4	12	PD1+CD4+ T cells	0.604364	133.472	83.8766	7.32856			94.8126	96.8985	226.329	238.681	21.1164	11.1776	41.0838	147.567	185.981	27.5738	102.437	112.326	140.739	12.3637	15.9956	9.66718	21.5439	44.0571
1320	955	48	4	12	PD1+CD4+ T cells	0.430242	147.818	18.8758	40.3437			8.06875	118.233	230.832	244.665	64.8593	24.6466	42.275	133.392	308.349	92.0164	104.845	168.959	367.453	30.4232	41.3809	17.8038	13.9704	61.532
1571	836	48	4	12	PD1+CD4+ T cells	0.538986	167.33	43.0761	63.5008			6.93915	70.144	180.991	223.827	43.228	28.2375	90.2279	213.238	231.239	131.986	104.845	240.21	453.5	39.579	29.2193	15.7488	48.6795	64.8593
354	751	51	1	13	PD1+CD4+ T cells	0.484167	206.446	93.4932	109.928			52.5306		80.0493		21.8948	14.7974	179.23	203.961	181.94	104.168	98.3295	68.3208	257.149	22.5202	36.2421	17.5472	86.0994	165.37
567	901	51	1	13	PD1+CD4+ T cells	0.089048	125.693	36.301	122.6			137.09		34.7327		57.9158	28.1844	87.1723	107.695	83.8027	25.9557	98.3295	40.0371	161.756	26.9889	133.095	11.8519	134.501	71.1722
937	341	51	1	13	PD1+CD4+ T cells	0.201183	188.288	106.506	120.673			5.49561		96.4269		95.3848	24.6061	99.7649	203.765	235.64	102.364	102.32	240.029	230.973	26.862	74.715	15.0314	126.734	40.4442
1120	541	51	1	13	PD1+CD4+ T cells	0.267477	140.864	87.6474	19.279			88.499		45.318		34.9412	44.5651	77.8222	102.096	144.725	18.4328	85.2522	157.298	134.45	26.9916	41.9553	11.2221	188.026	15.4012
1149	765	51	1	13	PD1+CD4+ T cells	0.347675	100.113	81.5279	66.8932			143.791		41.1825		39.5592	45.3839	90.0809	60.6176	141.453	16.3872	85.2522	75.2801	52.2519	26.4558	38.1383	13.2597	221.13	21.1501
1170	1006	51	1	13	PD1+CD4+ T cells	0.278989	109.644	64.2857	43.2132			223.57		52.0771		54.5567	55.4734	13.6402	61.6661	110.19	68.158	91.3077	33.8141	37.5567	15.2151	38.7644	10.8148	279.461	20.2907
1533	493	51	1	13	PD1+CD4+ T cells	0.363702	274.092	71.425	121.267			38.3747		79.74		35.6356	9.25306	178.296	111.365	50.3964	75.084	156.932	79.74	101.482	8.80334	61.4393	22.3456	343.511	75.8955
1806	855	51	1	13	PD1+CD4+ T cells	0.202867	344.285	7.21098	18.9549			208.757		28.3306		73.9676	20.3258	10.3641	11.7553	146.9	11.1008	171.132	97.544	83.2604	13.2535	75.0005	15.2151	465.43	16.3872
517	774	52	1	13	PD1+CD4+ T cells	0.165716	158.029	143.916	84.1996			7.5488		43.3465	314.992	94.2973	28.308	126.915	151.165	127.779	137.27	99.9019	203.443	397.842	15.1165	72.9104	12.0824	63.7438	17.2139
778	818	52	1	13	PD1+CD4+ T cells	0.209125	173.321	127.359	142.519			9.62287		89.5893	254.899	84.3956	52.8335	116.595	198.326	198.369	130.621	99.9019	201.629	333.477	46.3084	55.9796	11.7067	96.3951	87.9953
929	1036	52	1	13	PD1+CD4+ T cells	0.187089	270.106	164.117	237.583			6.42757		32.4005	290.271	171.48	89.5074	211.342	282.906	172.837	144.375	100.093	275.91	367.406	135.95	104.128	19.4812	20.2907	154.04
1016	634	52	1	13	PD1+CD4+ T cells	0.126558	168.798	112.243	88.9174			4.66867		94.3789	147.534	51.2874	66.3876	117.559	131.421	86.9473	94.0916	113.546	128.641	221.993	27.9025	63.195	7.99781	35.6975	105.4
1407	273	52	1	13	PD1+CD4+ T cells	0.433869	288.406	36.124	137.542			100.222		32.9131	50.4994	16.0223	7.78112	60.8721	162.398	61.6164	74.1139	105.954	181.573	37.5415	42.639	15.8749	6.88763	121.394	36.4381
1653	646	52	1	13	PD1+CD4+ T cells	0.166281	391.951	145.757	276.049			8.83564		65.9786	163.642	42.1721	47.3834	67.7765	288.721	57.9207	70.7385	56.3145	302.743	204.21	11.2221	108.978	18.1211	92.566	122.729
1686	304	52	1	13	PD1+CD4+ T cells	0.229064	391.997	69.9986	243.48			46.2514		53.0354	141.62	47.5335	40.0086	128.649	267.673	103.83	9.97185	21.6593	286.477	92.2931	18.9961	50.1143	11.4794	206.916	37.2597
1729	342	52	1	13	PD1+CD4+ T cells	0.506398	407.472	88.1829	261.342			45.5953		69.7652	155.917	61.6569	24.3938	128.381	284.566	102.261	31.4818	21.6593	303.029	106.925	40.655	65.429	33.1331	201.266	52.7688
1772	556	52	1	13	PD1+CD4+ T cells	0.310485	428.843	143.062	299.396			3.7744		122.293	185.246	15.9287	28.5386	108.327	316.656	86.6716	31.1245	56.3145	332.71	189.065	24.9368	117.723	36.5513	148.798	110.407
1837	763	52	1	13	PD1+CD4+ T cells	0.244661	471.115	218.681	358.336			9.33735		68.7034	245.563	84.4361	101.828	149.406	370.819	139.506	112.916	81.8914	384.519	270.189	91.4161	191.258	46.7934	140.262	189.137
836	43	53	3	13	PD1+CD4+ T cells	0.244685	11.9952	32.3037	18.3088			31.4387	235.059	127.779	172.068	260.689	18.125	330.98	285.375	69.3966	199.252	158.473	409.124	397.702	36.8463	25.2997	6.19048	15.0267	114.07
1242	150	53	3	13	PD1+CD4+ T cells	0.212659	14.9839	39.3589	14.7636			57.0047	351.629	130.173	40.7915	103.32	30.4232	228.875	192.85	140.05	144.327	46.3821	459.35	334.148	34.2224	35.6742	7.58645	32.2242	46.8664
1312	49	53	3	13	PD1+CD4+ T cells	0.221674	16.7526	15.2151	20.6629			98.0567	389.64	115.288	79.6336	98.2635	16.0134	256.777	231.085	176.344	189.926	46.3821	505.3	374.437	69.2888	19.9294	4.41782	21.5174	68.3292
77	880	55	3	13	PD1+CD4+ T cells	0.0339446	19.3344	107.825	31.9667			89.5615		48.9291	294.859	16.0223	43.4466	48.1854	139.918	47.3969		507.001	8.38053	16.3523	11.0236	124.318	4.21991	531.421	17.0518
1343	1329	55	3	13	PD1+CD4+ T cells	0.431131	21.1669	11.0236	13.472			35.827		12.833	43.0761	28.745	16.2475	61.9841	55.458	35.1161		15.327	46.353	7.21098	20.3818	19.576	8.43981	38.735	26.8726
1375	1354	55	3	13	PD1+CD4+ T cells	0.414608	23.3952	20.9267	10.1629			21.7249		9.46615	55.1476	43.7391	13.4879	48.5242	49.9278	41.2516		15.327	37.8138	11.5474	12.5694	28.4986	11.8157	36.7437	20.2837
1712	925	55	3	13	PD1+CD4+ T cells	0.480454	14.3725	30.9155	9.81344			20.3258		27.478	173.795	10.689	18.429	68.6173	77.4148	92.5313		205.907	143.207	26.9282	49.1455	18.1368	8.71388	48.243	13.1455
80	896	56	3	13	PD1+CD4+ T cells	0.539344	14.5792	101.733	13.5301		25.702	19.1641	466.282	43.0348	339.008	24.9368	18.9549	33.2683	89.2268	121.736	410.166	285.812	63.576	202.945	13.4031	12.381	6.6776	23.6465	36.1811
837	915	56	3	13	PD1+CD4+ T cells	0.685306	23.8266	8.24341	16.663		128.447	114.175	263.037	78.7548	110.048	16.0933	37.0584	48.1735	75.5795	37.8514	190.56	65.4148	37.3055	76.3185	36.4889	24.9368	17.0893	47.3307	28.9327
963	796	56	3	13	PD1+CD4+ T cells	0.788382	23.1565	31.0558	12.8385		176.095	111.677	202.277	26.5016	150.049	36.6817	27.1783	86.5951	94.2497	42.1991	129.794	65.4148	20.4689	92.3795	50.9656	16.0578	12.6597	8.97165	43.4646
1120	870	56	3	13	PD1+CD4+ T cells	0.297822	29.4427	26.9757	17.3212		233.66	141.893	216.45	36.189	111.973	35.0857	13.3392	80.0787	152.934	102.817	150.565	65.5106	19.8147	156.759	27.9331	42.1281	12.5467	34.4154	21.6198
1507	338	58	2	14	PD1+CD4+ T cells	0.670512	53.1279	61.9473	59.3734		272.254	35.1039		63.0878	63.6275	19.5869	20.6905	29.8273	19.4994	57.0734	307.823	953.229	339.941	377.791	24.6466	13.1293	8.80334	68.5664	21.567
354	744	59	4	14	PD1+CD4+ T cells	0.531506	15.9287	69.41	34.5682		39.633	68.1663	150.138	42.0469	168.962	28.4786	10.4121	28.8859	74.611	159.981		971.127	186.956	55.1695	24.0438	14.006	7.44428	44.7501	11.8458
220	430	60	4	14	PD1+CD4+ T cells	4.85609	66.263	70.8633	53.8841		456.128	13.0367	73.9522	49.7133	108.082	12.9104	13.2964	66.0045	36.6428	163.95		282.05	180.292	53.8563	14.7008	8.71388	42.3154	127.689	36.0312
960	326	60	4	14	PD1+CD4+ T cells	1.03817	51.2985	105.525	21.885		175.134	70.1389	19.3417	19.2235	200.304	23.3312	11.1521	36.565	57.2379	210.285		209.881	133.672	82.0322	12.6878	16.9007	17.5459	106.519	44.8503
1507	426	60	4	14	PD1+CD4+ T cells	2.20907	46.488	123.492	41.1842		94.1219	99.8398	216.002	26.6784	180.945	13.2535	11.3106	65.7017	106.505	79.2094		209.881	341.697	17.5134	30.1243	4.21991	9.32208	315.69	32.5781
35	1143	61	4	14	PD1+CD4+ T cells	0.375712	146.909	101.123	7.78112			130.403	113.884	54.1794		88.3218	18.1171	138.895	169.778	576.321		151.082	65.4899	18.8456	65.8998	28.1288	10.5683	112.723	56.2841
111	750	61	4	14	PD1+CD4+ T cells	0.307223	108.879	94.7104	11.5474			20.0577	98.5993	29.5514		34.9962	15.2151	51.179	96.0842	562.132		151.082	98.1729	31.4093	17.6874	13.232	4.06515	73.6047	8.48191
371	1387	61	4	14	PD1+CD4+ T cells	0.526751	118.97	85.7279	29.2218			164.512	43.2593	54.786		29.1388	15.0693	53.0689	13.1021	462.931		156.732	134.501	25.4233	97.1496	20.178	10.6288	62.5504	45.857
805	1293	61	4	14	PD1+CD4+ T cells	1.05975	95.1156	70.7385	26.4208			34.8902	159.664	11.3546		32.1379	11.2601	113.989	160.202	295.453		167.607	144.896	68.6163	58.1331	10.9718	11.6274	150.712	61.7942
1039	780	61	4	14	PD1+CD4+ T cells	0.496269	51.2569	83.5883	24.6061			17.4849	77.2803	12.3637		8.68932	20.6353	48.53	121.352	229.148		167.321	227.553	32.5081	22.3328	17.5093	8.68932	60.3385	43.5481
1257	1166	61	4	14	PD1+CD4+ T cells	0.502282	77.8634	72.7911	20.3853			72.6824	88.1143	37.8364		5.13374	19.2901	40.2235	46.6104	118.273		26.0461	287.602	52.6972	24.3909	10.4395	5.24356	79.3675	30.8325
1326	1165	61	4	14	PD1+CD4+ T cells	0.727459	79.6971	98.2889	7.96211			49.2122	95.7255	37.2214		30.3857	7.58645	62.4375	60.851	93.1061		26.0461	313.346	60.4022	28.007	12.4955	9.08996	100.022	18.9172
1457	1339	61	4	14	PD1+CD4+ T cells	0.428625	47.1241	75.5757	20.8448			84.7561	177.039	23.6586		43.6609	8.55716	19.2827	142.715	101.851		82.2066	375.587	69.9894	52.4329	15.8749	6.8044	90.2279	48.9946
1632	995	61	4	14	PD1+CD4+ T cells	0.85378	57.1233	43.5105	22.9495			83.0505	57.1021	32.2419		56.2183	11.0042	80.1774	159.928	44.7644		132.123	426.751	89.3704	57.4168	18.0423	15.4041	82.5386	22.996
1123	660	62	4	14	PD1+CD4+ T cells	0.480673	71.3441	82.8453	63.1059		255.601	216.879	26.6784	30.575	407.317	15.5164	6.95965	123.162	203.929	162.489		970.289	191.6	220.286	186.507	14.0467	6.75185	247.087	37.0468
542	575	63	4	14	PD1+CD4+ T cells	0.681352	72.095	6.2249	15.8525		249.392	41.0022	38.6485	14.006	398.361	18.7698	22.6244	68.0659	76.0183	196.859		355.822	129.154	120.073	95.2496	15.0693	10.2675	142.918	90.5518
1061	1362	63	4	14	PD1+CD4+ T cells	0.756894	15.9287	101.543	8.07757		129.504	133.161	35.3829	7.88118	260.494	12.6878	14.4663	61.3418	197.779	276.794		355.822	484.062	241.911	26.8646	21.9208	16.5917	77.9987	75.3416
458	981	64	4	14	PD1+CD4+ T cells	0.800836	40.1295	185.444	17.6471		20.8448	52.1701	111.931	61.9761	524.987	18.429	8.9478	66.5805	63.8052	59.2593		110.064	222.169	50.8466	45.5719	24.8222	19.8786	92.6052	39.8374
562	448	64	4	14	PD1+CD4+ T cells	0.845139	16.6844	19.0859	15.0693		104.557	117.822	93.0778	43.8757	579.383	25.3756	7.25039	58.5628	25.5463	246.432		204.969	53.6257	93.7853	92.6698	33.0858	27.9621	71.043	92.2476
613	1228	64	4	14	PD1+CD4+ T cells	0.547361	16.2124	81.9053	26.9678		90.1884	28.0552	205.702	69.41	449.325	48.067	11.0042	74.715	166.673	128.945		103.066	304.612	56.1486	66.8079	20.7901	11.3797	165.319	12.5467
886	1234	64	4	14	PD1+CD4+ T cells	0.548948	26.5847	91.7987	27.9942		67.1981	69.2487	247.16	33.0987	346.799	70.661	6.95965	7.21098	149.102	224.534		103.066	239.134	56.6474	45.2944	19.2642	10.5751	196.925	16.9638
535	379	65	4	14	PD1+CD4+ T cells	0.892519	120.148	56.3651	7.44428			22.8125		46.4742	30.2941	9.70395	7.58645	68.326	57.4428	80.7483		937.08		70.5116	18.9811	17.4482	15.5728	222.745	48.9946
14	597	67	3	9	PD1+CD4+ T cells	0.101424	71.425	102.203	77.8305		366.776	186.118	222.033	222.084	450.49	98.7841	27.7592	132.068	142.447	276.661	186.098	95.8816	379.431		6.41648	223.315	22.6495	348.982	36.4889
18	851	67	3	9	PD1+CD4+ T cells	0.0595922	141.963	77.3117	20.4585		341.625	221.776	134.552	213.302	452.879	23.7817	24.7274	171.746	65.8976	336.638	98.1932	40.9901	407.115		20.1321	140.631	8.38053	334.8	43.4466
105	916	67	3	9	PD1+CD4+ T cells	0.0710011	154.269	44.9296	17.0685		306.853	190.044	97.3415	186.704	423.27	25.4457	23.3434	140.983	25.3756	334.187	61.0532	40.9901	371.689		23.7547	101.143	7.18129	303.172	10.4871
103	1062	67	3	9	PD1+CD4+ T cells	0.15987	208.623	10.3641	66.2501		309.83	137.407	52.4845	210.526	435.916	25.1982	49.5368	87.4163	12.6597	380.204	21.4843	55.1114	371.714		11.7916	64.8285	10.3641	313.691	18.6327
192	204	67	3	9	PD1+CD4+ T cells	0.237863	77.9804	6.28185	73.878		394.263	37.4884	168.037	257.745	395.821	35.3587	35.817	30.9524	71.9813	166.83	175.743	18.51	309.355		16.9638	79.5933	18.9323	361.628	40.372
223	166	67	3	9	PD1+CD4+ T cells	0.129758	84.4656	12.6878	61.6892		396.893	36.1476	153.112	263.593	388.659	48.3492	26.737	15.2151	71.8059	155.861	159.193	18.51	301.312		5.85944	61.0847	7.92624	362.972	21.8915
289	101	67	3	9	PD1+CD4+ T cells	0.300592	56.8144	47.3307	46.7447		400.408	57.0684	124.857	274.218	373.667	77.6188	7.21098	20.6249	80.2093	136.114	127.401	34.7429	285.213		18.2191	26.4881	7.96211	364.284	13.1021
381	104	67	3	9	PD1+CD4+ T cells	0.755373	26.9572	51.7533	16.9638		379.923	91.5399	90.3652	261.311	341.36	73.0958	8.02448	15.0834	75.7489	102.961	95.1583	32.4269	252.668		16.7142	11.0042	8.31225	342.24	43.2329
409	982	67	3	9	PD1+CD4+ T cells	0.0973674	193.945	33.2533	79.748		191.99	132.406	99.0735	102.689	316.586	11.7006	30.6541	112.73	64.5599	304.957	85.2797	33.2083	255.638		28.797	81.4055	7.92624	194.321	78.2358
415	814	67	3	9	PD1+CD4+ T cells	0.0797458	141.165	31.3639	30.777		196.909	88.0212	106.57	63.5625	302.387	35.3587	13.7753	89.7141	62.597	243.916	134.78	13.614	263.015		27.0943	110.494	8.81143	185.292	41.889
428	677	67	3	9	PD1+CD4+ T cells	0.0678888	108.767	57.7693	51.7093		212.496	72.6579	84.4429	65.8976	297.336	59.1534	19.0523	39.0153	96.7756	194.034	153.898	28.4711	242.495		28.7772	110.776	7.52044	190.754	45.9129
436	170	67	3	9	PD1+CD4+ T cells	0.367987	42.5705	39.5898	19.112		347.81	113.677	77.3089	231.898	312.457	41.1877	8.00671	41.6896	58.7765	75.9583	91.5749	32.4269	224.116		42.2531	25.7241	9.46615	309.923	22.0083
441	839	67	3	9	PD1+CD4+ T cells	0.158455	154.627	17.9036	43.7733		185.009	85.0103	104.395	57.906	293.628	24.1591	24.4755	97.2858	49.4576	249.778	133.484	13.614	251.102		15.8704	102.62	16.2606	175.142	54.9172
478	31	67	3	9	PD1+CD4+ T cells	0.228077	13.4403	58.019	28.9475		386.456	132.288	56.0978	280.672	321.994	89.4819	31.3366	46.9075	112.673	88.4861	51.6693	45.8213	233.653		29.479	38.4915	8.77903	309.893	9.79891
455	1057	67	3	9	PD1+CD4+ T cells	0.11837	199.382	18.2151	57.7681		178.496	128.598	78.8633	118.401	309.676	22.1535	9.33735	101.649	71.5047	328.23	52.437	33.2083	239.068		36.7689	71.3002	8.43981	187.914	51.5934
487	724	67	3	9	PD1+CD4+ T cells	0.0921733	128.326	58.5665	50.7176		184.415	50.5727	66.5847	37.8119	274.115	43.2659	19.8147	53.5606	70.9316	203.234	129.963	28.4711	232.746		40.372	84.4184	7.78112	164.143	63.4649
501	319	67	3	9	PD1+CD4+ T cells	0.168575	51.4109	50.653	23.7667		287.158	150.904	85.7462	171.881	272.126	17.5581	24.3588	89.2436	14.8694	65.8717	126.415	21.9824	187.191		13.1834	43.0099	7.25039	250.035	45.2708
557	335	67	3	9	PD1+CD4+ T cells	0.255886	42.2075	55.2379	7.21098		270.928	140.111	65.2284	163.606	250.179	16.7611	13.5301	99.0735	7.5488	56.704	127.018	21.9824	165.564		12.2886	50.0859	12.8163	232.726	36.3598
570	799	67	3	9	PD1+CD4+ T cells	0.0600619	106.03	47.5814	31.1839		143.754	41.3551	61.0485	11.9952	243.613	29.0065	14.0467	80.3672	37.6401	225.122	101.081	13.614	209.289		20.4689	51.8207	3.11245	127.578	89.1558
598	157	67	3	9	PD1+CD4+ T cells	0.27678	23.4135	9.25306	32.7743		324.722	173.807	30.8533	230.752	259.013	33.4987	18.062	95.6444	71.0199	22.9495	58.3655	61.3418	170.255		7.63325	34.3367	9.5037	269.376	39.0299
578	968	67	3	9	PD1+CD4+ T cells	0.339723	143.247	16.3	34.022		128.032	101.958	42.7725	75.4889	254.275	42.7858	28.6954	48.7424	27.478	288.385	68.4656	19.7174	192.168		26.9916	31.8149	10.8082	131.999	55.5965
595	825	67	3	9	PD1+CD4+ T cells	0.170028	102.506	38.5673	35.7215		131.209	47.6711	66.1242	22.5613	235.302	34.4382	16.7611	66.7898	30.8902	234.099	94.8058	13.614	196.997		28.7251	45.7637	7.78112	117.226	85.7354
583	1020	67	3	9	PD1+CD4+ T cells	0.310087	157.606	20.6042	15.6262		128.358	109.838	40.046	95.1418	259.757	31.615	24.7302	51.6693	47.0045	307.839	52.0443	19.7174	189.974		25.524	21.9435	6.8044	138.506	36.0845
604	371	67	3	9	PD1+CD4+ T cells	0.0786562	50.9893	52.1373	17.8158		250.421	124.684	46.4558	150.19	230.103	31.5541	19.3086	94.4603	28.7078	63.2986	138.931	22.3456	147.204		20.5938	69.2065	5.44352	211.612	21.5273
693	437	67	3	9	PD1+CD4+ T cells	0.159485	42.1332	36.0549	25.3335		213.358	103.485	9.19126	132.382	193.522	28.576	19.1344	100.288	70.3498	89.9876	125.324	22.6873	116.149		22.1181	44.2121	7.05116	173.209	28.3658
715	1205	67	3	9	PD1+CD4+ T cells	0.109324	166.993	24.8567	34.7327		121.019	87.0644	76.6956	172.97	256.395	21.8166	29.8393	47.3849	75.1257	378.3	22.4759	64.604	159.622		24.8108	73.8057	8.06875	153.976	16.208
736	395	67	3	9	PD1+CD4+ T cells	0.199795	23.9251	27.7566	14.4516		222.492	118.305	6.72013	153.042	179.465	44.9534	8.06875	88.7329	77.3761	81.0618	134.7	22.6873	97.7329		36.798	44.1024	8.81143	181.078	29.9607
813	257	67	3	9	PD1+CD4+ T cells	0.405758	54.9833	38.0635	25.5463		266.735	127.324	36.3147	212.448	169.707	34.139	26.8222	43.0431	70.7667	70.2505	122.256	44.1282	81.1426		30.2541	26.0625	10.5751	203.591	52.0498
810	867	67	3	9	PD1+CD4+ T cells	0.167728	62.186	31.8507	29.5321		52.5306	61.9013	56.0762	95.5527	159.146	24.9938	7.44428	52.8874	95.8319	258.18	29.8941	54.9794	115.967		19.056	44.6673	7.49197	36.8927	25.3138
822	1355	67	3	9	PD1+CD4+ T cells	0.181071	108.022	27.0206	27.2281		154.808	30.4886	114.516	240.081	274.112	27.2437	25.1529	38.2408	43.0513	368.097	76.9108	43.7733	166.376		12.013	35.4974	6.42757	195.399	76.9728
879	1254	67	3	9	PD1+CD4+ T cells	0.160271	105.008	31.7072	18.2151		113.388	73.6975	92.6644	215.967	230.417	28.745	13.6715	17.3212	82.7791	339.307	51.829	43.7733	123.09		31.6195	45.4827	7.28958	155.061	47.7383
926	227	67	3	9	PD1+CD4+ T cells	0.17801	50.4091	22.1535	7.92624		275.175	116.851	13.7183	199.108	141.622	45.318	30.4232	29.6669	63.2862	110.497	145.582	44.1282	60.7901		45.6437	40.7303	7.25039	160.465	25.5463
913	970	67	3	9	PD1+CD4+ T cells	0.201801	62.186	35.8707	16.9848		5.49561	23.3434	46.9621	147.974	141.994	77.5297	35.7314	77.8112	136.719	306.991	40.1597	35.3748	66.4048		46.0492	42.6507	8.60696	47.6532	39.5088
948	745	67	3	9	PD1+CD4+ T cells	0.055191	21.8427	9.66718	26.7237		80.4948	26.068	44.5091	107.012	100.024	85.9279	33.9654	72.0604	132.508	235.444	40.6182	69.5228	110.102		31.705	79.7533	4.40167	40.739	24.5771
941	1411	67	3	9	PD1+CD4+ T cells	0.948251	60.1836	27.5557	25.3897		171.559	28.6457	82.3866	278.883	272.23	52.3935	24.1591	70.6085	83.8333	331.307	55.1024	13.8783	151.361		17.1351	18.6442	17.6793	214.439	60.1682
981	339	67	3	9	PD1+CD4+ T cells	0.313918	43.3185	65.797	19.5286		234.13	70.4995	60.2771	152.57	99.3815	84.877	8.88388	8.38053	25.6687	140.263	161.242	35.9282	13.739		46.6455	47.1377	14.7974	169.209	48.1143
980	507	67	3	9	PD1+CD4+ T cells	0.271208	31.2729	47.0348	7.78112		171.131	17.0685	33.8982	108.453	84.3348	92.0598	9.12906	56.7969	45.1195	173.095	104.07	27.6795	50.8522		82.0739	29.3579	7.96211	130.309	53.5765
987	434	67	3	9	PD1+CD4+ T cells	0.52415	57.0883	48.1365	20.7626		198.787	35.5375	54.0148	123.838	83.647	105.798	33.6091	29.9346	23.0084	158.611	129.303	21.9727	23.1749		63.2592	19.3491	10.1418	157.815	80.338
979	1374	67	3	9	PD1+CD4+ T cells	0.386938	49.2729	27.7078	25.065		158.586	26.3587	62.789	274.48	254.014	42.542	18.6442	73.2525	98.7855	313.194	36.3128	8.81143	137.882		31.3843	24.2298	9.37542	201.984	42.2952
973	1042	67	3	9	PD1+CD4+ T cells	0.53431	86.0969	33.2083	12.5694		38.735	38.4489	67.2066	170.115	144.713	45.5578	40.0958	92.861	165.799	300.917	41.1894	35.3748	45.244		55.9147	13.4031	7.16142	79.0176	42.6307
1005	40	67	3	9	PD1+CD4+ T cells	0.262333	82.7558	24.2092	11.7553		347.327	172.331	49.1194	249.468	181.895	84.0751	21.567	66.7247	94.4935	153.408	148.99	56.6738	125.756		49.8349	36.0845	9.46615	111.153	16.7142
975	1397	67	3	9	PD1+CD4+ T cells	0.363102	48.1898	31.0741	25.2997		159.106	20.2837	68.8484	280.944	262.683	40.7513	25.9007	78.254	96.6608	317.443	44.9978	8.81143	138.687		29.9703	24.991	9.07427	210.39	51.0926
1000	1235	67	3	9	PD1+CD4+ T cells	0.467954	80.3726	36.2342	30.7214		109.867	75.6473	50.3568	230.609	202.356	28.0552	29.5297	62.7686	123.765	293.077	19.1344	25.2321	93.7428		39.7801	26.3344	12.3233	151.873	11.4794
1045	429	67	3	9	PD1+CD4+ T cells	0.649079	54.0385	30.9593	6.93915		204.694	35.7035	50.2506	110.894	62.9103	90.8722	30.4302	39.7891	41.4171	176.491	142.178	19.5833	28.5884		48.2371	9.46615	6.14428	151.478	84.312
1038	1290	67	3	9	PD1+CD4+ T cells	0.525374	55.386	30.1692	18.3088		134.083	51.4829	31.7072	245.698	216.768	52.1469	30.8533	78.8488	127.861	283.059	9.70395	25.2321	110.202		34.7921	12.5467	6.59171	175.664	15.6262
1069	383	67	3	9	PD1+CD4+ T cells	0.547398	47.266	41.2982	22.6527		223.753	54.9042	67.9025	120.737	62.5242	71.4	29.004	39.3208	48.4904	177.258	161.631	19.5833	28.5585		29.1021	29.0335	15.8929	146.829	70.7838
1074	1092	67	3	9	PD1+CD4+ T cells	0.221054	110.443	37.5396	41.115		78.3995	80.4895	76.531	170.328	141.79	42.4414	8.71388	98.3787	178.385	261.698	37.7742	25.3756	34.2702		23.6917	36.301	8.02448	113.273	44.1863
1088	556	67	3	9	PD1+CD4+ T cells	0.0873672	30.0865	10.1629	16.5558		164.193	27.8642	14.1477	64.6128	49.4922	48.0418	24.4434	58.848	82.5662	216.368	119.081	44.7629	77.6509		63.1443	44.0571	3.84915	128.791	69.3771
1108	1150	67	3	9	PD1+CD4+ T cells	0.271607	96.8904	32.4005	25.0024		102.756	85.0748	52.7296	187.876	158.648	42.6774	7.99781	93.0166	175.352	249.104	57.1233	17.4482	56.4749		32.2485	33.6112	9.12906	138.601	49.2252
1143	346	67	3	9	PD1+CD4+ T cells	0.279252	33.3367	55.3191	21.9597		245.532	80.0894	65.9171	123.861	55.2276	46.6104	19.3417	29.6092	78.3659	199.252	189.396	31.2273	57.1544		10.689	28.416	7.93522	126.273	68.866
1150	79	67	3	9	PD1+CD4+ T cells	0.0812365	74.4667	20.5107	8.00671		342.498	117.539	28.106	222.752	146.257	56.7166	36.8831	107.2	46.2899	200.571	205.079	32.8546	125.621		16.5945	63.195	5.13374	60.0794	21.7348
1137	1186	67	3	9	PD1+CD4+ T cells	0.273526	88.1579	24.1148	8.38053		120.13	70.3052	39.2864	199.126	169.649	25.2293	18.1485	90.6626	174.856	239.335	59.6546	17.4482	72.0673		27.9942	33.8288	9.25306	140.124	55.8841
1168	790	67	3	9	PD1+CD4+ T cells	0.226691	25.7103	15.699	25.5686		113.582	105.065	27.8514	51.0996	24.5597	58.5665	34.7429	13.5301	116.301	257.041	76.7012	33.146	85.7944		29.2388	40.9535	9.2838	101.338	68.9146
1209	143	67	3	9	PD1+CD4+ T cells	0.231945	68.5612	27.118	11.6518		326.051	99.7927	17.6793	197.067	117.914	34.0638	15.699	100.391	51.5672	218.327	231.445	24.1591	118.834		31.6014	39.1902	9.08996	56.616	46.9075
1212	866	67	3	9	PD1+CD4+ T cells	0.160242	57.4317	11.3483	7.85402		116.411	89.2197	4.06515	75.9255	46.4267	67.4985	33.4285	45.3886	118.874	229.442	57.7286	33.146	69.9762		17.1143	44.6912	7.16142	75.2044	61.884
1200	1433	67	3	9	PD1+CD4+ T cells	0.499041	37.9323	23.9726	6.72013		73.6008	13.472	49.0178	289.972	258.054	45.7466	5.6616	92.124	181.878	245.554	36.7282	23.6435	54.0254		55.9325	13.6349	6.8044	205.991	35.2881
1218	1373	67	3	9	PD1+CD4+ T cells	0.253904	48.3713	8.31225	13.2964		70.5409	26.8009	26.068	267.229	234.866	29.8941	11.725	75.2849	176.648	229.116	41.6776	17.3991	49.4144		43.8757	27.4106	6.95965	182.45	36.8057
1215	1327	67	3	9	PD1+CD4+ T cells	0.183493	56.5417	14.243	17.3663		78.8443	30.777	8.68112	249.872	217.679	24.9225	12.7718	71.5445	167.64	223.32	47.4224	17.3991	58.3178		41.9111	39.9391	7.32856	167.002	41.2982
1265	174	67	3	9	PD1+CD4+ T cells	0.504707	49.9891	50.4882	9.46615		323.065	85.0179	14.0416	186.1	104.996	39.0974	10.6823	76.6807	59.6546	238.471	254.779	17.3786	126.902		46.2345	15.0314	7.58645	58.4203	48.8869
1250	1116	67	3	9	PD1+CD4+ T cells	0.439014	43.399	32.1445	7.18129		131.571	77.0015	31.6082	170.602	137.24	49.3061	8.27791	40.8769	128.734	195.138	38.6779	50.1711	75.386		18.5868	20.2907	8.9079	91.8382	20.6491
1278	364	67	3	9	PD1+CD4+ T cells	0.295096	23.9012	71.04	5.40412		261.712	71.7493	32.1179	115.699	34.3304	46.0167	19.4299	47.433	125.794	250.28	220.224	25.524	107.247		60.5141	29.6672	8.75466	79.8355	17.4645
1311	176	67	3	9	PD1+CD4+ T cells	0.278118	48.3138	49.3928	6.51562		329.831	70.8834	15.0976	187.737	106.296	46.4497	3.41786	59.9476	62.4364	255.778	271.791	17.3786	140.871		51.5105	17.6426	4.90672	57.9257	32.5212
1316	109	67	3	9	PD1+CD4+ T cells	0.415698	73.6511	40.7653	19.4848		353.387	57.4168	5.61105	212.962	131.493	69.1076	16.6116	71.2352	39.3299	260.005	268.713	10.2188	157.162		31.788	15.857	6.59171	33.0879	24.1591
1314	82	67	3	9	PD1+CD4+ T cells	0.249385	83.7219	42.8423	24.5452		362.32	55.9452	15.0409	222.889	141.417	75.5531	16.7526	78.7367	30.1503	260.892	266.635	10.2188	163.254		25.3194	25.7737	6.42757	22.9774	16.5816
1323	36	67	3	9	PD1+CD4+ T cells	0.457566	101.329	47.2584	7.41552		379.555	53.0743	18.69	240.572	159.099	78.9202	11.1073	89.9496	21.7348	267.855	268.649	17.6914	177.762		26.7344	21.9178	10.0288	10.3021	11.1008
1301	1281	67	3	9	PD1+CD4+ T cells	0.320896	61.4068	30.6308	14.8406		67.4552	56.2234	19.3344	234.504	199.61	12.8219	6.83573	38.5396	130.959	186.84	84.1497	36.8115	52.8915		20.7626	27.6847	8.88388	139.309	47.3307
1331	322	67	3	9	PD1+CD4+ T cells	0.362763	15.3642	77.2351	10.4395		285.798	54.7912	11.3106	136.072	56.837	20.5523	13.3872	59.5853	117.844	266.694	245.739	4.59176	128.646		78.9075	25.1869	9.13685	78.7801	17.9354
1343	324	67	3	9	PD1+CD4+ T cells	0.362182	19.7751	73.6975	6.41648		287.673	50.2733	7.02079	136.824	58.6285	18.2151	16.989	56.4118	119.56	271.286	248.758	4.59176	133.019		80.9668	27.1153	9.8207	75.8504	18.4367
1364	407	67	3	9	PD1+CD4+ T cells	0.208969	47.1075	46.6944	16.4566		267.213	41.664	27.2699	111.521	44.5091	46.4803	13.1021	74.9197	97.6367	285.785	229.31	32.3147	140.241		52.1209	23.55	4.92122	45.3321	16.2343
1389	286	67	3	9	PD1+CD4+ T cells	0.193478	36.0549	59.4033	16.2825		309.336	43.5236	21.885	156.627	80.5213	7.21098	13.2104	33.8982	111.521	286.562	271.246	3.56076	152.662		58.7705	31.9957	6.19048	78.7114	19.8578
1372	972	67	3	9	PD1+CD4+ T cells	0.290619	11.7067	18.4328	13.1293		171.841	16.8796	8.68932	129.299	91.0264	23.0362	20.8174	31.1359	93.3834	158.43	67.6839	39.8481	91.714		61.3128	27.5505	8.00671	20.7283	40.3931
1394	278	67	3	9	PD1+CD4+ T cells	0.234342	38.5396	57.3821	18.9661		312.891	44.5635	25.4457	160.154	84.0573	9.33735	14.8694	30.582	109.568	288.139	274.648	3.56076	155.176		55.2379	31.2729	7.32856	78.5837	17.3171
1386	852	67	3	9	PD1+CD4+ T cells	0.55278	46.1188	28.8686	7.47293		181.319	53.7451	22.7092	94.3789	56.8633	58.2041	13.5037	75.1257	78.2358	174.525	95.8586	45.6	104.08		15.8704	19.5286	10.795	28.576	62.3336
1423	716	67	3	9	PD1+CD4+ T cells	0.253551	46.5783	24.4638	11.3546		211.379	37.091	9.08996	79.0014	44.9296	18.7394	24.58	36.6603	25.065	198.556	143.915	40.3296	131.919		30.7932	30.1054	7.63325	58.4191	58.9979
1417	1287	67	3	9	PD1+CD4+ T cells	0.538395	48.6883	16.0933	12.2246		55.7283	35.3426	9.00335	246.261	208.95	36.049	7.28958	6.6025	99.2409	147.361	122.961	22.9774	55.9948		37.9885	11.9178	6.41648	134.958	39.7461
1448	431	67	3	9	PD1+CD4+ T cells	0.251942	61.4068	17.8996	14.0467		281.841	14.584	49.6674	123.314	73.2759	62.8106	34.5538	71.3591	83.8053	284.523	243.159	32.9737	172.75		49.2729	32.4093	8.16528	26.2178	43.3333
1453	529	67	3	9	PD1+CD4+ T cells	0.358944	25.3082	21.5174	22.5107		258.657	18.2151	51.2054	101.828	62.4067	58.0669	47.8024	35.2558	46.9257	250.599	210.324	11.0042	182.977		18.7394	16.9554	6.08604	11.9952	26.689
1482	526	67	3	9	PD1+CD4+ T cells	0.214889	31.3298	20.3258	21.911		267.989	9.9647	59.0124	111.945	72.5824	64.5963	52.8335	40.5902	50.0347	246.63	216.481	9.436	189.156		11.3295	27.4365	5.8958	18.6442	37.0776
1477	575	67	3	9	PD1+CD4+ T cells	0.182345	17.9433	34.3781	9.08996		255.647	12.8828	45.6515	102.778	64.561	49.1078	36.0845	24.8567	31.9667	231.017	199.572	15.9287	171.911		11.5042	33.6959	6.14428	31.5654	32.7743
1492	142	67	3	9	PD1+CD4+ T cells	0.200543	96.0286	28.3658	19.3417		376.158	32.0313	9.87855	222.502	147.283	23.2455	18.8758	35.6975	96.6755	324.743	336.182	27.0285	207.202		8.88388	45.4827	9.12125	82.0643	38.1289
1479	625	67	3	9	PD1+CD4+ T cells	0.167025	21.1501	16.2606	9.81344		246.178	18.1211	39.6599	98.9159	63.7885	37.4599	24.6812	19.3822	16.9176	214.2	184.168	14.9697	153.741		28.3784	39.4655	6.59171	49.423	40.6305
1477	948	67	3	9	PD1+CD4+ T cells	0.23399	29.4814	14.7636	7.93522		185.656	29.626	15.9287	144.288	106.79	44.8662	13.8475	66.0617	68.2008	126.121	108.254	4.90672	56.0711		62.8106	39.6761	9.2838	29.5007	36.0707
1477	961	67	3	9	PD1+CD4+ T cells	0.236173	28.2954	10.5278	3.94059		180.82	27.1809	11.2221	147.957	110.397	45.9873	18.5868	63.5322	64.445	123.757	107.023	4.90672	54.207		66.9358	35.3043	8.33792	31.2387	35.2659
1502	541	67	3	9	PD1+CD4+ T cells	0.399416	32.6109	28.3583	17.0685		270.719	4.72931	60.7784	116.274	77.2647	64.8988	52.0115	40.5814	47.6053	238.282	215.447	9.436	181.823		4.56062	35.9837	14.3725	28.0552	42.7108
1512	603	67	3	9	PD1+CD4+ T cells	0.180641	30.0557	18.7432	12.5467		261.126	9.44355	53.5619	112.669	76.3185	48.101	39.5016	32.275	31.8574	215.553	198.165	14.9697	158.187		20.0648	46.9545	8.48191	47.433	48.101
1476	1302	67	3	9	PD1+CD4+ T cells	0.324084	47.972	13.8578	13.6088		58.1331	19.1009	30.2164	259.119	221.19	59.0015	7.16142	28.0222	91.1852	130.763	142.626	22.9774	66.1598		57.5939	30.0557	9.74058	116.809	55.5863
1521	288	67	3	9	PD1+CD4+ T cells	0.759393	85.4891	10.6355	12.8385		339.914	14.5694	48.4595	182.085	117.947	50.8144	25.702	31.5112	139.952	325.298	302.273	33.5752	201.482		48.1661	21.1164	16.0356	40.4618	56.6361
1534	200	67	3	9	PD1+CD4+ T cells	0.148083	98.2287	28.5685	6.8044		368.314	25.3897	17.4155	211.777	141.902	19.7499	18.1171	30.2824	121.768	339.704	330.407	27.0285	214.022		22.1181	48.3609	7.16142	55.0558	57.965
1540	36	67	3	9	PD1+CD4+ T cells	0.116213	136.774	26.9757	15.327		419.371	27.5764	11.8519	266.367	190.329	21.1535	8.38053	79.5539	102.564	347.928	350.486	22.2145	242.176		52.639	66.956	7.78112	91.0953	60.7127
1576	445	67	3	9	PD1+CD4+ T cells	0.211028	77.6766	22.0988	25.7103		314.75	13.3765	92.1634	157.956	118.546	98.6823	63.7013	86.2184	92.9821	262.597	261.004	18.3825	213.686		50.2009	64.4881	13.6088	22.3201	82.8212
1598	46	67	3	9	PD1+CD4+ T cells	0.0436681	149.962	12.6541	14.584		428.999	7.49197	31.5112	273.753	200.607	32.1711	20.0043	87.1134	124.693	368.83	372.51	21.1366	259.24		61.4219	86.4338	3.7744	87.2768	81.6964
1595	566	67	3	9	PD1+CD4+ T cells	0.190761	61.9887	19.4812	9.12906		295.221	6.92888	87.6084	146.389	108.963	75.5757	73.7709	66.1307	65.7764	216.786	228.604	16.6116	167.706		37.3647	70.1775	13.3872	63.586	77.0061
1594	610	67	3	9	PD1+CD4+ T cells	0.374797	61.1057	27.1258	5.8958		286.965	4.72931	77.354	142.681	107.196	63.0223	67.8406	62.7471	58.8964	201.125	216.002	16.6116	151.129		42.6574	56.1777	21.0552	65.9657	78.6471
1598	677	67	3	9	PD1+CD4+ T cells	0.307108	69.8835	14.0467	20.8824		277.772	9.66718	53.6881	142.744	110.394	50.7583	57.4317	67.7965	58.8274	176.846	199.512	13.614	125.799		60.6564	40.8543	12.5467	41.775	70.9477
1592	1256	67	3	9	PD1+CD4+ T cells	0.203822	51.8647	17.0893	34.4609		99.9596	8.8437	31.1085	263.578	225.218	49.1035	39.7461	73.2856	63.037	85.0614	171.218	47.0999	93.1566		65.6897	68.3166	13.9244	70.0413	82.7145
1622	461	67	3	9	PD1+CD4+ T cells	0.211294	87.012	20.0328	27.2281		325.136	6.40537	110.411	170.15	130.828	114.112	81.0855	94.4355	98.8201	252.472	265.946	18.3825	207.249		58.3581	80.6027	17.0309	34.022	95.3101
1624	644	67	3	9	PD1+CD4+ T cells	0.438209	74.6167	27.6949	11.2221		291.679	6.4497	69.0478	152.692	118.711	64.8318	67.1504	74.5776	68.0241	185.426	215.125	15.857	138.217		59.1907	55.6938	24.4055	56.0101	85.6997
1623	703	67	3	9	PD1+CD4+ T cells	0.243331	82.8651	8.9478	27.7566		283.066	4.08264	49.6732	152.783	120.555	57.542	45.3211	80.1391	70.148	164.374	200.581	13.614	115.948		74.2291	46.5599	11.3295	37.4427	64.8494
1645	544	67	3	9	PD1+CD4+ T cells	0.219975	82.1268	10.6756	11.2601		315.728	6.14428	106.906	166.787	129.021	94.2308	94.3789	86.6584	86.3026	220.014	247.349	20.618	176.328		55.9427	87.6588	19.2827	65.693	96.1376
1654	46	67	3	9	PD1+CD4+ T cells	0.164473	166.643	21.1501	27.7694		441.987	4.56062	52.574	285.34	214.855	51.4441	39.5592	101.18	145.755	389.697	393.627	21.1366	278.009		77.3982	106.975	17.5945	81.4125	102.721
1637	748	67	3	9	PD1+CD4+ T cells	0.139261	96.702	18.4174	13.2588		274.207	10.1418	41.664	160.48	126.163	62.933	27.6151	92.7013	62.1849	146.598	195.17	17.7878	99.3385		90.9121	51.5672	7.18129	30.7376	52.9991
1657	283	67	3	9	PD1+CD4+ T cells	0.289139	136.842	7.2602	9.34498		377.54	6.14428	70.4671	219.076	164.594	55.7232	55.0299	76.9024	161.14	316.389	329.041	41.889	252.538		78.1073	71.3681	20.6353	14.7974	105.802
1681	596	67	3	9	PD1+CD4+ T cells	0.0637564	93.612	8.68112	15.5897		318.774	6.93915	95.3848	175.938	140.16	92.5036	85.3524	95.8861	92.004	198.19	243.237	23.8714	158.416		71.407	83.7219	5.33781	58.1037	110.164
1685	465	67	3	9	PD1+CD4+ T cells	0.0606179	106.681	8.68932	27.1888		344.052	9.07427	132.535	191.055	152.026	121.838	66.8453	113.084	115.366	246.906	279.657	14.9839	207.542		78.1884	99.8191	6.05082	52.0279	116.97
1683	774	67	3	9	PD1+CD4+ T cells	0.18865	116.495	7.16142	7.78112		271.449	10.5278	53.7358	179.532	144.548	66.8079	21.3679	112.633	51.6859	132.188	205.29	17.3991	93.0196		109.314	48.101	9.07427	24.6061	59.2581
1687	852	67	3	9	PD1+CD4+ T cells	0.567038	116.517	22.9588	9.436		245.43	11.3483	54.5398	189.871	153.028	45.0942	16.9848	131.493	23.1565	103.397	194.838	12.3637	66.0132		115.458	23.221	13.1672	46.7934	51.3998
1680	820	67	3	9	PD1+CD4+ T cells	0.299652	119.439	10.6288	9.99325		255.154	17.979	51.1233	183.214	146.948	51.8139	11.3232	121.665	34.3221	115.724	196.804	12.3637	76.1681		111.786	31.5654	9.45862	37.6022	50.8663
1701	171	67	3	9	PD1+CD4+ T cells	0.222253	161.136	10.5751	17.7437		418.751	9.33735	66.1974	260.241	198.964	49.16	68.9394	93.7397	173.232	356.797	373.842	6.49372	277.528		80.8039	101.951	22.659	33.5752	117.449
1711	185	67	3	9	PD1+CD4+ T cells	0.233983	163.21	16.8331	22.0665		417.729	6.08604	70.7657	259.167	199.446	53.4901	62.4649	96.3153	178.607	351.278	371.233	6.49372	279.773		84.8829	102.645	24.0172	29.2486	121.768
1705	960	67	3	9	PD1+CD4+ T cells	0.245166	114.092	17.7437	4.90672		213.455	25.9996	17.6874	214.262	176.585	7.93522	9.18351	144.965	23.7037	62.6596	191.854	25.2659	39.8534		89.5893	33.9045	8.31225	78.2795	51.094
1711	435	67	3	9	PD1+CD4+ T cells	0.112216	120.691	10.2536	24.3002		358.444	10.0501	128.343	204.648	165.442	115.465	51.8743	122.081	130.101	257.152	294.64	14.9839	220.221		92.0559	102.297	11.4794	37.2214	130.085
1721	895	67	3	9	PD1+CD4+ T cells	0.224267	123.584	12.7327	9.08996		237.433	17.0518	41.889	208.072	170.837	31.8149	16.1242	151.928	21.1535	84.4631	202.401	20.6905	59.8049		112.189	29.4403	6.6025	59.2292	63.6364
1735	362	67	3	9	PD1+CD4+ T cells	0.210665	143.509	20.1321	26.6944		381.562	7.78112	112.369	225.529	184.328	97.3305	26.5445	114.971	155.33	284.092	321.612	9.66718	248.948		114.945	101.857	21.4577	10.8082	142.08
1751	342	67	3	9	PD1+CD4+ T cells	0.1676	152.91	28.7301	29.2022		390.892	11.0494	111.6	234.587	191.759	95.814	17.9036	117.554	164.942	291.446	331.279	9.66718	257.531		119.967	106.704	17.8836	4.83359	145.48
1742	648	67	3	9	PD1+CD4+ T cells	0.258881	118.462	24.309	6.83573		323.947	8.80334	96.0286	197.128	163.265	105.869	73.6231	119.021	102.861	176.14	249.1	26.2178	145.177		99.3184	77.4782	20.0577	34.3802	107.423
1731	759	67	3	9	PD1+CD4+ T cells	0.298949	128.751	23.8863	7.16142		284.253	5.61105	72.6962	196.108	161.872	81.8209	38.2725	125.982	61.9013	134.678	223.994	18.9811	104.845		117.919	42.0452	12.5694	7.99781	77.7197
1734	1172	67	3	9	PD1+CD4+ T cells	0.1407	95.499	18.4174	11.203		161.482	9.13685	39.8105	272.501	235.211	58.1368	41.5818	133.765	62.7334	25.1869	208.586	57.0734	76.545		15.2151	99.8341	14.0467	7.77197	87.0521
1768	480	67	3	9	PD1+CD4+ T cells	0.197544	133.442	24.168	4.96445		368.033	11.8519	150.015	218.306	179.904	140.871	58.7074	138.64	138.632	239.297	297.102	6.51562	208.529		105.835	129.306	25.5435	49.1383	145.703
1765	1024	67	3	9	PD1+CD4+ T cells	0.108336	121.403	17.0559	16.8796		208.168	8.43981	35.5756	246.323	208.635	25.6715	15.5164	164.343	56.7417	33.978	212.877	33.1116	57.9896		61.9416	67.0155	7.2602	52.3173	74.4428
1785	483	67	3	9	PD1+CD4+ T cells	0.231816	139.195	30.6308	11.3295		373.103	14.9459	152.794	224.045	185.778	145.3	59.0268	144.192	143.815	238.262	300.984	6.51562	209.354		111.779	135.463	31.4025	51.0103	151.746
1769	712	67	3	9	PD1+CD4+ T cells	0.399138	134.539	46.0167	14.3477		306.568	13.1021	92.1333	207.973	175.529	102.892	60.6552	133.408	84.0667	151.733	244.964	22.8125	127.132		119.108	51.4483	20.535	15.5164	99.2409
1807	550	67	3	9	PD1+CD4+ T cells	0.228478	142.093	42.5772	16.7185		367.773	12.1838	139.052	225.769	189.042	142.481	84.2715	145.401	142.419	213.411	290.852	26.6169	188.578		117.009	110.978	25.356	75.9415	151.455
1821	869	67	3	9	PD1+CD4+ T cells	0.309934	162.58	20.4689	22.4442		266.776	7.21098	73.0373	239.553	203.184	57.9207	33.7804	175.803	60.1505	94.6923	241.399	16.3523	95.1583		121.873	111.627	34.5971	58.2151	101.979
1835	910	67	3	9	PD1+CD4+ T cells	0.405173	164.779	25.3082	6.09773		257.968	8.71388	68.5612	249.867	212.992	52.574	28.8069	188.845	63.4099	81.1628	243.269	16.3523	92.2445		107.673	27.6847	11.2171	14.2032	102.553
173	514	68	3	9	PD1+CD4+ T cells	0.156543	33.5943	42.4163	10.6288			51.7877	43.1802	12.6146	93.6857	12.6597	18.1211	165.167	119.272	290.195		38.1737	117.926	379.929	74.7922	29.0335	4.54498	160.813	84.0743
246	584	68	3	9	PD1+CD4+ T cells	0.45316	57.5209	23.6465	10.4395			64.3477	8.51543	25.7103	59.3254	46.3775	23.6375	145.761	101.643	258.818		38.1737	101.255	345.66	43.4122	20.689	9.37542	173.918	91.9359
262	439	68	3	9	PD1+CD4+ T cells	0.160576	18.1799	10.1909	15.8075			95.584	21.9435	45.9563	112.73	35.11	6.95965	147.417	84.098	312.235		20.7729	78.6978	359.337	45.5578	47.5949	7.64258	120.434	40.555
260	384	68	3	9	PD1+CD4+ T cells	0.174452	25.9227	10.5952	17.3499			110.407	14.9697	63.9335	111.728	44.5859	27.5635	142.103	89.0406	332.951		20.7729	79.6935	369.25	26.2857	47.451	8.27791	101.977	28.2501
294	940	68	3	9	PD1+CD4+ T cells	0.124827	44.2394	65.0184	10.795			79.9612	29.8464	155.622	76.7541	43.162	10.3641	66.8751	195.55	123.326		41.0699	185.799	315.871	50.0517	28.6854	3.58071	270.397	8.8437
358	852	68	3	9	PD1+CD4+ T cells	0.365041	68.2415	24.0438	15.9644			39.2556	37.5396	133.039	52.0279	35.2881	19.3822	95.1284	156.131	154.377		41.0699	145.792	289.526	14.3477	24.5771	8.97165	230.329	42.5722
387	678	68	3	9	PD1+CD4+ T cells	0.152178	87.6157	48.2253	10.4871			42.7325	24.7274	89.552	45.4592	39.7192	33.249	97.4241	90.7498	220.379		63.9613	81.7548	285.264	17.5621	62.2044	9.46615	184.664	81.4125
424	67	68	3	9	PD1+CD4+ T cells	0.110708	159.922	4.08264	24.5365			132.294	63.6364	198.517	100.437	40.655	12.084	116.639	149.307	451.415		67.7302	11.3546	394.145	18.872	87.3217	9.66718	32.7482	103.813
573	167	68	3	9	PD1+CD4+ T cells	0.120452	128.514	13.739	24.4638			76.1877	18.6747	200.708	52.7782	34.1307	19.3417	54.1794	114.857	421.038		56.3006	52.1373	328.824	23.2731	75.7903	9.12906	58.5726	116.261
668	52	68	3	9	PD1+CD4+ T cells	0.0937387	152.979	55.0713	12.4555			46.9075	40.2607	256.776	105.84	27.4703	13.1455	94.8757	140.398	471.37		56.3006	81.0583	344.148	46.0492	111.368	10.4395	62.5595	171.613
675	356	68	3	9	PD1+CD4+ T cells	0.381875	49.1542	85.079	17.3171			93.6972	21.5406	172.206	29.479	36.9371	11.3546	27.8386	40.917	362.308		36.3304	53.5486	249.717	57.61	15.9679	6.09773	68.1538	105.76
655	1292	68	3	9	PD1+CD4+ T cells	0.544387	52.4329	34.3657	9.33735			55.359	29.7125	233.118	138.25	8.31225	8.24341	49.531	25.7241	113.835		81.0583	118.401	245.858	31.0328	25.4934	13.8783	321.183	126.368
691	500	68	3	9	PD1+CD4+ T cells	0.321252	34.1661	58.5032	28.9155			74.2128	16.9007	125.973	56.7417	48.7351	37.8232	79.2588	44.9518	313.983		40.5427	14.3228	208.324	64.0626	20.0079	6.42757	52.6431	97.3195
763	395	68	3	9	PD1+CD4+ T cells	0.293352	18.7394	80.2111	12.6878			85.7196	51.7877	142.996	64.2547	29.8631	25.3756	62.6152	6.09773	361.323		34.7265	37.6401	216.81	50.1867	30.9063	9.06642	33.0987	69.757
778	563	68	3	9	PD1+CD4+ T cells	0.138327	44.993	71.7345	19.7029			53.6257	7.12152	86.2184	96.6379	17.2882	19.7571	98.5892	57.8481	308.055		39.0536	34.2328	167.82	25.1557	32.8568	4.54498	43.2675	76.4034
800	218	68	3	9	PD1+CD4+ T cells	0.215486	86.0008	74.1168	35.0877			33.1632	59.9405	201.582	88.3572	11.0042	30.9593	72.2608	73.407	428.003		68.2509	105.568	265.218	18.4984	71.3002	15.3642	91.0374	99.7849
819	468	68	3	9	PD1+CD4+ T cells	0.824621	20.2556	76.6017	14.9459			76.7466	32.0313	109.269	90.7427	25.7103	22.2977	96.2938	28.9031	346.782		34.7265	35.5355	182.099	41.5184	16.8796	13.9193	4.21991	47.5305
843	872	68	3	9	PD1+CD4+ T cells	0.323643	49.6746	31.6082	8.81143			81.0257	48.7935	59.8144	38.9623	54.4456	15.4012	18.6442	147.076	235.549		46.6104	84.5904	107.079	36.1417	28.2072	9.12906	156.425	61.9565
851	1042	68	3	9	PD1+CD4+ T cells	0.264154	61.2861	6.8044	12.5977			61.3755	11.7553	118.549	50.2775	18.4367	14.831	21.9435	144.837	204.647		53.9541	24.5771	128.261	45.77	36.736	9.70395	220.66	32.3477
866	1332	68	3	9	PD1+CD4+ T cells	0.102111	110.742	48.1129	16.1375			89.4604	52.1605	225.716	152.249	33.4413	18.1799	39.4059	89.8735	194.725		60.9925	91.994	209.526	33.3709	48.618	4.96445	330.263	93.7542
948	937	68	3	9	PD1+CD4+ T cells	0.226597	83.0377	46.4926	22.6495			77.7169	55.2869	75.9433	69.8519	37.9323	13.3445	57.5618	113.414	255.051		46.3775	61.115	76.0005	10.7421	33.7276	7.64258	186.753	16.9007
981	1104	68	3	9	PD1+CD4+ T cells	0.143645	114.628	36.2421	28.2375			16.9848	65.6984	140.067	102.514	44.3167	32.9261	33.7001	107.584	243.595		41.2982	32.8871	113.172	5.24356	65.6897	9.436	250.924	22.8873
988	641	68	3	9	PD1+CD4+ T cells	0.0763971	110.621	25.6687	14.6862			81.4606	14.1879	43.134	139.766	36.189	30.2824	14.422	117.598	334.432		34.0492	7.96211	91.5002	11.5042	91.8987	7.02079	92.7497	68.399
996	1233	68	3	9	PD1+CD4+ T cells	0.180073	140.355	50.8466	19.6595			39.3063	102.096	189.065	140.705	61.0672	28.3583	69.1962	74.5891	242.17		19.7499	66.079	155.762	5.13374	42.4414	7.64258	299.633	60.7725
1019	1280	68	3	9	PD1+CD4+ T cells	0.257389	153.5	69.4428	21.8166			36.7049	110.901	207.934	160.036	59.6713	8.61523	60.6834	61.0718	250.723		19.7499	85.6348	170.458	22.3456	39.891	10.2675	318.866	80.5187
1051	1004	68	3	9	PD1+CD4+ T cells	0.129825	124.586	61.6049	7.2602			49.623	84.4133	111.274	111.193	58.9411	48.6136	65.4964	92.9331	280.035		44.3665	67.2352	67.566	11.3295	75.8128	9.84243	223.183	17.1891
1065	688	68	3	9	PD1+CD4+ T cells	0.0553686	144.206	46.5905	14.288			89.3712	19.89	55.6286	118.502	9.436	19.4994	21.911	83.9412	344.367		34.0492	31.2273	62.0301	29.2096	58.2433	3.22485	125.74	53.5553
1077	1190	68	3	9	PD1+CD4+ T cells	0.385721	162.92	52.4845	18.648			31.7611	113.585	180.229	151.023	71.9169	10.2188	77.9512	59.2004	273.826		19.8578	78.3804	132.967	33.5943	17.0893	6.59171	292.323	68.0785
1085	1138	68	3	9	PD1+CD4+ T cells	0.168824	154.821	39.6725	37.4275			25.8016	106.581	162.817	138.831	61.2814	9.5037	74.9805	73.8018	279.415		19.8578	73.9667	113.112	33.0987	33.2362	5.61105	274.915	53.7252
1152	583	68	3	9	PD1+CD4+ T cells	0.125278	153.076	53.2672	45.77			53.7292	50.9824	103.223	123.987	8.75466	28.0933	25.3138	62.2879	394.942		38.7442	57.8912	97.005	22.4505	79.5405	9.9647	132.486	19.1009
1167	1023	68	3	9	PD1+CD4+ T cells	0.103302	168.919	29.6837	38.1121			69.7641	127.954	141.163	85.9404	38.447	52.084	104.894	74.6005	319.375		44.3665	105.732	69.2456	28.0552	78.7042	8.13031	249.474	61.3697
1238	663	68	3	9	PD1+CD4+ T cells	0.141168	194.684	91.6216	52.8214			42.0469	81.4125	121.028	81.9358	35.3365	20.178	31.7095	41.6383	402.517		7.96211	88.4475	73.9484	23.9934	53.5406	7.55823	174.368	42.6841
1236	642	68	3	9	PD1+CD4+ T cells	0.167683	190.758	88.3967	54.5293			47.7801	79.7909	122.377	89.5114	33.4562	19.9615	30.7214	37.1678	406.397		7.96211	86.9293	80.8885	16.3741	60.5659	10.1559	170.309	35.1161
1252	752	68	3	9	PD1+CD4+ T cells	0.672105	209.618	112.415	60.4328			29.5007	93.9894	123.176	49.9392	26.4235	26.9493	53.1279	32.6807	389.274		34.0052	103.641	49.7133	9.79891	31.4183	21.1164	195.986	61.9289
1345	1052	68	3	9	PD1+CD4+ T cells	0.169919	236.96	15.4197	13.5142			57.3634	192.244	197.854	72.4105	28.416	41.3758	116.672	80.5859	381.902		68.0701	170.453	107.703	16.5816	110.307	18.7432	298.22	88.2806
1456	1251	68	3	9	PD1+CD4+ T cells	0.0961763	299.396	11.725	35.96			38.5654	252.429	278.666	124.153	36.2912	48.9	44.739	69.0756	415.579		86.005	220.291	192.504	15.5485	74.9767	7.21098	382.738	63.8487
165	979	1	1	1	B cells	0.527628	49.6674	31.5338	20.0577			114.1		29.4016	296.975	32.1157	14.9554	42.5303	471.177	197.472	101.101	258.871	292.691	23.7547	26.8009	26.8805	14.1829	97.9899	34.2806
219	859	1	1	1	B cells	1.03409	49.6674	30.0628	13.4031			141.496		31.3979	249.257	14.006	9.06642	69.3966	442.995	161.987	77.2093	214.163	282.709	51.5644	5.85944	18.0738	18.69	61.1872	15.6034
328	1105	1	1	1	B cells	0.830164	77.7609	44.1008	27.3429			39.9516		8.30368	285.445	26.2585	7.5488	35.7633	426.045	129.489	76.0867	257.261	218.945	26.2857	32.4796	14.9554	12.4154	30.7978	40.7303
422	120	1	1	1	B cells	0.496381	98.7429	181.11	17.9433			71.0801		157.698	32.9585	16.5816	14.7202	12.3233	423.534	188.155	73.8182	176.558	12.2944	7.17136	26.9757	10.887	5.40412	188.411	65.6897
415	870	1	1	1	B cells	0.623371	43.4843	42.3843	8.06875			126.933		37.7289	222.996	28.1844	11.7976	55.061	370.517	97.7635	10.3641	164.891	232.213	15.5622	15.2852	30.9271	19.279	20.6249	11.2221
497	778	1	1	1	B cells	0.673472	9.9647	38.7313	20.5107			141.807		44.8439	187.299	16.8162	7.6983	29.151	335.296	53.1775	46.6028	118.711	235.61	8.24341	19.7499	30.8394	20.7695	35.817	8.9478
508	802	1	1	1	B cells	0.521323	9.9647	44.225	13.3392			131.865		35.1344	184.033	16.1375	8.27791	20.4585	332.078	54.2792	48.8767	124.249	225.946	13.8578	24.9824	20.896	10.8936	34.2993	16.9848
583	872	1	1	1	B cells	1.28058	38.7221	40.1615	18.9059			98.6794		6.08604	161.869	12.8551	13.9857	19.3675	308.404	60.5153	54.7288	138.413	187.671	24.6985	33.7276	22.2017	28.431	40.4988	46.0863
643	260	1	1	1	B cells	1.30419	25.6715	167.89	8.81143			155.324		127.859	35.2134	19.2457	6.2249	32.0469	324.818	124.446	81.8349	97.2009	107.025	27.0206	9.44355	22.6495	29.5394	133.872	49.1325
688	209	1	1	1	B cells	0.808	25.6715	190.421	15.5485			169.293		153.402	11.0042	12.6878	3.94059	57.1233	321.09	137.411	70.7546	116.052	115.998	52.1373	14.7008	47.18	38.1214	108.52	41.4789
814	950	1	1	1	B cells	0.602398	61.031	71.1111	12.6541			48.8767		12.4612	103.044	22.8219	32.6109	81.8793	234.081	81.5594	44.2362	172.472	122.613	7.28958	21.5901	17.1018	10.3021	19.0411	40.0336
897	30	1	1	1	B cells	1.08928	103.863	282.061	42.6574			253.335		124.777	6.95965	100.705	44.9455	60.355	312.493	206.548	98.4858	202.299	194.679	154.557	7.21098	7.41552	8.07757	6.03904	76.9209
898	649	1	1	1	B cells	1.71806	62.6835	128.855	33.1568			156.048		130.083	49.2498	26.566	20.1427	120.197	183.732	57.2677	61.2023	99.3019	233.31	30.7492	11.5536	24.9567	42.8773	60.3385	72.5961
903	815	1	1	1	B cells	3.73845	44.0895	107.983	15.2665			93.6667		71.9357	43.2082	21.2877	42.7108	130.393	185.843	80.6212	61.3732	142.842	170.738	9.84243	19.1344	8.07757	30.1976	50.3242	51.1776
992	1061	1	1	1	B cells	1.67968	33.9486	28.2879	36.2853			36.565		73.6975	117.882	13.3872	32.7504	49.3928	200.328	109.174	12.4955	122.988	87.6157	7.74442	12.3233	12.8163	21.5273	52.5456	21.911
1005	972	1	1	1	B cells	1.20221	29.5683	56.3802	45.4764			56.3449		72.5873	83.9463	16.5558	27.9662	60.5988	175.244	125.812	28.8883	155.599	120.204	39.2556	21.911	17.1559	20.6249	53.7292	22.4347
1012	773	1	1	1	B cells	0.77425	44.0895	127.43	43.4122			120.077		106.802	10.7289	34.8105	30.0557	124.029	142.272	112.506	22.6244	161.167	192.518	53.144	12.3406	36.4088	28.1895	86.9719	9.62287
1024	896	1	1	1	B cells	0.904788	29.5683	85.0974	51.3818			82.7515		84.3314	54.7756	8.33792	22.4347	79.5118	153.868	126.231	39.0536	183.659	149.536	55.0209	11.4234	15.9287	14.4121	65.6756	25.4933
1214	1386	1	1	1	B cells	0.543654	74.8179	83.114	58.3325			54.9794		77.7426	249.534	23.7547	11.8218	92.9591	266.209	47.0999	26.2178	62.6732	132.051	117.553	43.2132	23.4924	12.7718	11.1457	96.8617
1236	1189	1	1	1	B cells	0.351804	74.8179	121.008	16.5816			59.0317		33.047	182.69	11.9357	23.3037	59.0317	192.257	30.7214	59.4932	101.694	135.713	78.6607	6.92888	45.1116	15.8704	19.4848	115.998
1267	781	1	1	1	B cells	0.130306	96.2946	144.928	85.1016			178.434		58.7705	90.1671	21.1501	37.6552	50.1243	52.8753	93.4254	76.6157	204.59	131.988	147.696	12.1545	49.4965	6.4497	125.284	68.399
1615	816	1	1	1	B cells	0.430153	11.3232	92.6321	16.0134			259.339		21.14	166.869	37.1448	18.1211	100.098	98.072	130.536	17.1891	123.93	82.3287	21.0353	19.7571	37.0199	15.9242	11.4794	60.8147
1645	816	1	1	1	B cells	0.53641	11.3232	96.6512	11.3232			267.755		32.462	165.531	27.646	14.7395	93.7944	108.342	139.861	6.24774	122.404	85.4866	10.0288	13.9193	34.7573	18.6442	20.9641	50.0176
157	609	2	1	1	B cells	0.936698	268.96	30.1314	14.8742			115.702		58.8806	286.273	12.8551	30.675	60.1635	170.341	105.673	180.827	270.421	119.13	29.8464	11.4794	10.887	10.1979	70.6216	29.4524
745	49	2	1	1	B cells	0.410358	168.54	43.3268	57.1445			13.3445		170.841	397.139	8.43981	6.93915	18.1211	287.779	51.3443	35.8747	181.085	224.524	51.2777	37.4275	22.2466	9.12906	164.416	50.8144
858	481	2	1	1	B cells	0.367124	117.773	25.4457	24.1148			63.3042		61.4428	236.631	21.0285	14.268	36.6195	169.163	38.3153	49.2946	12.5467	150.496	74.394	14.1477	20.8174	7.64258	31.0259	38.2408
965	884	2	1	1	B cells	0.153478	153.321	80.5585	69.5514			82.158		100.818	111.386	18.062	9.436	83.9454	117.466	16.9007	93.4231	144.833	219.528	37.5206	21.3679	25.3194	3.88598	51.4663	48.8767
1166	531	2	1	1	B cells	0.454618	20.2731	28.4711	22.1535			25.7656		27.4365	263.046	6.09773	19.4299	62.5344	51.9237	87.5376	91.1539	36.124	216.569	35.4653	11.0042	13.3872	6.08604	42.8523	33.7782
1192	484	2	1	1	B cells	1.58114	20.2731	40.7862	12.9984			22.1535		46.9257	283.21	12.3406	0.533781	44.731	52.4085	91.9095	108.384	27.9025	208.495	36.9274	11.7067	7.77197	12.2886	48.1543	24.9225
1238	582	2	1	1	B cells	1.64795	33.3025	9.90735	18.872			21.567		31.9489	265.04	20.7283	14.7395	41.9842	22.0083	54.2359	111.038	27.3351	189.263	11.3232	35.3043	6.4497	10.6288	9.90735	63.7147
1362	691	2	1	1	B cells	0.754267	62.3142	10.5751	22.5866			36.301		57.3721	273.353	6.75185	6.41648	31.5541	50.046	10.4395	117.59	27.9866	150.517	31.0007	18.9323	14.5204	10.9523	53.3807	50.2222
1481	982	2	1	1	B cells	0.696899	57.2926	14.3873	35.6975			95.1299		50.1711	172.787	6.75185	14.5645	60.1114	59.0847	46.9363	79.9434	82.2378	107.295	70.3498	24.168	18.9172	13.1834	35.5215	23.2945
1561	1111	2	1	1	B cells	0.255655	57.2926	10.1629	12.3406			149.165		91.4184	116.027	26.5177	8.33792	65.6464	70.811	9.62287	97.9324	121.469	59.0461	59.5889	15.2151	20.8789	5.33781	56.5921	22.6464
1767	858	2	1	1	B cells	0.270057	117.657	61.0112	20.814			129.104		49.7448	165.6	11.203	17.0685	49.1455	56.704	31.835	39.9819	73.6859	58.2897	20.9369	13.6088	23.1349	6.24774	4.96445	66.3747
1146	464	3	3	1	B cells	0.968661	215.962	36.0173	11.7553			272.179		112.278	75.6021	27.7617	26.5069	58.6248	62.2787	66.9804	404.046	290.869	258.884	265.179	19.2457	7.44428	7.21098	113.552	27.7181
1400	1339	3	3	1	B cells	0.598182	182.428	34.831	16.7611			94.1045		46.4497	229.196	24.9482	17.7437	49.6732	58.592	117.597	310.128	254.681	111.434	298.064	33.6663	26.5311	15.8704	267.257	89.7927
1542	877	3	3	1	B cells	0.391989	182.428	21.9208	15.3966			152.053		82.3702	153.468	59.7548	15.9644	103.013	146.836	65.7331	408.681	110.885	50.4091	130.444	32.1157	22.7249	8.9079	95.1336	66.1684
429	269	6	1	2	B cells	0.186176	46.9075	30.675	51.0828			66.7311		40.0051	530.996	24.1385	9.08996	14.288	168.837	64.9372	311.793		24.8366	225.588	38.1289	41.5972	7.74442	168.967	57.7681
500	371	6	1	2	B cells	0.241361	35.4573	16.2343	36.0529			87.5148		9.436	484.499	28.1971	37.1678	29.0653	122.018	80.5682	297.272		45.4514	193.298	26.6784	37.8232	9.12906	140.518	76.6212
557	205	6	1	2	B cells	1.05807	54.0148	58.3325	54.9626			22.2722		52.2901	519.153	10.3641	27.3898	24.5336	172.47	14.3228	259.687		76.9626	187.248	32.0557	9.00335	9.52615	129.006	12.084
592	352	6	1	2	B cells	0.443029	35.4573	44.5715	9.64505			78.931		25.0621	467.16	24.6466	28.6108	10.3641	115.436	69.6149	262.353		77.0791	159.408	39.1029	22.2977	9.87855	105.403	69.1169
895	340	6	1	2	B cells	0.420703	27.2411	124.868	106.061			12.8551		28.9352	409.006	29.6813	38.9056	32.9261	145.391	117.851	159.735		190.728	50.1882	19.616	36.991	15.5622	9.05856	9.46615
967	335	6	1	2	B cells	0.401665	27.2411	112.087	133.245			37.3589		49.7334	399.536	41.4377	55.2779	25.6909	164.436	131.274	137.563		217.838	31.2068	23.0084	32.1423	12.9104	36.2834	5.6616
13	1133	7	3	2	B cells	0.398963	82.1398	83.5158	17.979			66.1296		51.0326		25.3756	37.1448	31.081	103.276	36.3128				618.644	23.8535	15.5164	6.19048		145.928
108	755	7	3	2	B cells	0.0823047	50.4034	63.6666	49.9734			18.5714		108.342		13.1672	46.0616	23.5651	122.307	129.853				509.685	32.6611	41.527	3.41786		105.7
120	888	7	3	2	B cells	0.370667	27.0127	24.8136	22.8			46.4251		58.1858		38.5285	51.048	34.6444	151.711	79.8979				531.588	45.1053	22.4251	8.31225		81.9888
191	879	7	3	2	B cells	0.145656	25.7822	51.1205	6.72013			53.0689		68.2039		43.2626	31.2387	51.3332	148.56	89.4334				507.482	35.7215	35.2457	5.13374		56.4093
217	1012	7	3	2	B cells	0.112798	21.567	68.9394	44.0717			88.1902		40.8543		64.4848	58.1331	68.4666	97.4731	54.1268				530.091	33.2918	41.3895	4.66867		56.7078
221	1069	7	3	2	B cells	0.120494	21.567	83.2972	62.5196			68.2666		42.0181		56.9422	46.419	68.9322	75.9593	45.9548				542.984	52.1591	41.792	5.03568		71.1111
223	1320	7	3	2	B cells	0.202444	50.6459	43.2148	88.1773			33.1396		78.9202		22.6495	19.0074	27.3768	22.2913	94.9177				609.56	23.7907	26.3668	5.33781		105.056
256	900	7	3	2	B cells	0.135786	18.4328	73.88	11.3295			43.7651		76.0642		65.8306	37.9623	61.5274	138.911	94.7442				492.262	14.7395	49.1774	6.6776		30.668
265	852	7	3	2	B cells	0.16588	18.4328	80.8118	24.6292			26.1716		91.8382		58.7608	23.3434	60.6634	140.16	111.491				478.781	32.4598	34.1307	5.6616		36.5727
275	1009	7	3	2	B cells	0.208724	21.9208	87.92	35.5776			81.8349		62.401		70.8351	37.8288	46.7691	98.1758	73.27				512.715	27.0627	20.618	4.30348		40.8264
342	1258	7	3	2	B cells	0.219804	20.3573	68.3323	115.899			34.139		31.4727		15.8704	23.221	35.7314	34.5538	108.347				562.517	47.7428	24.4055	5.36443		60.0652
393	637	7	3	2	B cells	0.36329	46.1728	24.6812	112.983			68.3041		57.6014		10.8674	47.7219	52.4479	72.4842	88.7273				394.056	36.2519	21.8427	7.93522		25.2293
395	1248	7	3	2	B cells	0.0911527	6.08604	69.4582	132.727			41.2361		13.205		34.4795	25.6715	51.5934	54.8731	123.732				546.966	43.0348	44.0167	4.01224		41.539
411	1250	7	3	2	B cells	0.163373	6.08604	67.6892	135.493			43.3711		8.02448		40.5621	30.5003	55.6055	60.7714	129.471				543.827	44.307	47.1211	7.6983		35.6076
407	1399	7	3	2	B cells	0.26736	56.2588	13.6819	161.527			28.5884		20.3258		16.3741	15.9108	38.4118	76.8876	161.205				590.077	7.32856	24.0409	6.42757		51.8839
459	740	7	3	2	B cells	0.123672	14.8886	29.151	93.9469			41.1565		94.8306		55.2379	19.5869	61.5169	118.618	73.5476				394.727	12.2246	38.2408	4.72931		7.05116
493	760	7	3	2	B cells	0.180072	8.60696	39.6024	98.8187			36.3794		104.314		42.0045	16.1551	59.1028	132.258	67.4277				389.224	22.4727	24.5336	4.41782		20.4271
487	782	7	3	2	B cells	0.33754	8.60696	46.7127	92.2329			27.8642		112.013		37.9041	24.3441	50.7513	137.668	74.7312				396.23	21.8915	19.5286	6.59171		22.2818
482	1200	7	3	2	B cells	0.150266	32.7765	45.1826	131.415			73.2856		32.9153		63.195	47.0818	53.704	90.8878	148.042				512.564	39.7479	54.8588	8.24341		32.3477
623	869	7	3	2	B cells	0.166817	10.309	43.1042	72.2894			59.3734		70.1775		23.4924	36.4264	75.8692	195.216	85.3223				382.029	72.7843	41.7204	6.95965		83.1225
627	907	7	3	2	B cells	0.116304	12.9104	31.6555	74.525			45.5828		77.177		33.0987	25.6687	78.581	192.12	99.6449				391.883	78.6326	51.3124	5.96785		93.0985
644	837	7	3	2	B cells	0.142084	14.4466	49.8349	63.411			68.8412		57.6397		29.5586	28.4986	64.3754	191.903	73.472				367.744	60.9972	45.2377	6.42757		84.1217
648	880	7	3	2	B cells	0.103927	10.309	34.4609	63.8978			52.6485		64.6205		33.8014	28.4561	80.6636	197.173	89.7712				378.983	66.4166	51.9991	5.40412		93.2773
649	954	7	3	2	B cells	0.0684256	19.5869	16.3872	75.5116			25.9968		73.9821		52.0115	18.1564	89.3473	172.644	117.651				400.494	70.9748	69.7733	4.77428		109.479
653	1017	7	3	2	B cells	0.0665267	23.8266	26.068	90.3667			9.8207		50.2052		67.1854	25.3672	78.0498	151.989	141.478				418.714	49.3061	70.1775	4.66867		107.835
709	762	7	3	2	B cells	0.238503	15.5897	25.7103	48.3138			49.4677		28.797		36.635	34.139	48.6004	193.25	54.333				330.291	34.9962	36.5357	8.71388		101.357
704	803	7	3	2	B cells	0.154546	15.5897	41.1427	42.8507			59.7322		31.8685		50.2562	19.2346	59.8144	200.652	66.857				343.152	35.9282	45.625	7.05116		101.652
719	926	7	3	2	B cells	0.048532	10.9718	16.3872	48.3256			37.1735		61.7031		65.5193	27.9331	66.8079	170.177	112.202				376.287	60.0177	78.1592	3.79323		125.208
732	900	7	3	2	B cells	0.0581625	10.9718	27.2176	38.2017			48.1365		50.7513		66.1242	18.872	57.9453	177.626	104.643				365.448	49.0672	82.0852	4.77428		124.444
740	962	7	3	2	B cells	0.0983799	15.7307	18.1328	54.1202			30.7492		72.1414		79.3522	42.3406	68.6163	154.625	127.609				383.048	57.7594	62.4546	6.14428		134.145
780	670	7	3	2	B cells	0.43327	22.6998	29.7221	64.55			20.6249		40.0371		9.84243	38.8323	39.0573	201.4	58.269				286.582	38.5063	22.8	9.87855		96.8617
824	711	7	3	2	B cells	0.280011	22.6998	45.3714	48.1484			3.79323		28.8069		32.3213	37.0315	32.5059	222.577	78.304				287.546	30.675	23.5409	6.59171		92.9798
852	475	7	3	2	B cells	0.314546	63.2592	42.3843	70.2535			40.5129		116.473		34.5125	27.7617	52.9883	215.53	105.683				216.224	10.1979	23.1749	7.28958		22.7249
848	841	7	3	2	B cells	0.229987	40.8926	43.8416	13.6349			22.5771		34.4299		79.1482	15.699	9.18351	190.452	111.715				322.637	27.5014	38.1719	8.77903		95.3101
955	858	7	3	2	B cells	1.09998	40.8926	56.704	54.4993			35.7991		71.5794		66.079	25.3138	32.3147	185.171	147.711				309.249	22.9277	6.32705	6.95965		64.8681
1015	514	7	3	2	B cells	0.367292	25.4233	70.0555	65.8717			26.6383		112.277		17.4849	7.88118	13.5301	192.66	153.971				184.815	19.7751	50.1015	18.4019		47.5305
1027	590	7	3	2	B cells	0.143809	29.0408	46.4389	36.8463			38.8397		115.502		23.8863	36.3049	28.9155	180.763	151.921				206.694	7.49197	47.5335	6.83573		29.3142
1036	450	7	3	2	B cells	0.136435	25.4233	68.7076	89.4565			27.8028		89.552		9.2838	17.5459	11.6518	194.792	170.356				160.653	35.4573	64.8198	8.8437		49.7649
1133	823	7	3	2	B cells	0.289038	4.90672	55.5709	17.7678			42.3002		132.916		30.668	45.9811	34.9738	147.336	202.353				274.954	16.4436	24.9482	7.21098		19.7751
1128	835	7	3	2	B cells	0.266235	4.90672	59.8692	12.971			41.5407		131.735		26.862	41.9281	32.1622	150.773	202.156				279.792	21.2476	24.3909	6.49372		23.9251
1146	823	7	3	2	B cells	0.346095	4.90672	56.4143	19.4116			38.3747		137.78		29.9036	45.3933	32.872	142.771	206.982				273.898	16.3872	29.7867	10.309		21.4378
1260	454	7	3	2	B cells	1.37057	45.6344	36.2519	86.4148			27.2437		63.6666		55.1269	26.8646	55.2005	124.127	248.98				129.422	20.0612	5.07794	6.95965		15.6581
1316	188	7	3	2	B cells	0.244001	72.7079	72.3317	188.694			10.795		55.247		37.9792	8.8437	35.4874	198.353	311.329				29.2972	10.0288	16.4436	4.01224		19.4848
1358	376	7	3	2	B cells	0.157871	14.3725	78.0169	128.699			18.2191		63.2491		10.795	18.1368	54.6702	126.668	293.383				101.988	38.7442	40.8543	6.4497		61.9795
1373	411	7	3	2	B cells	0.235851	14.3725	68.778	120.66			32.4686		75.2621		19.8578	15.327	40.739	112.3	294.512				116.171	51.5271	33.6451	7.93522		61.2396
1461	483	7	3	2	B cells	0.381171	33.5327	36.1811	125.421			47.1438		118.148		12.8828	27.2228	8.28651	76.0268	320.155				152.91	61.7827	27.8846	10.6288		57.4118
1462	989	7	3	2	B cells	0.539339	90.9662	7.88118	85.1995			87.0652		207.436		70.0993	9.07427	16.2694	116.625	340.8				336.522	8.9478	23.8863	12.8828		29.2972
1498	385	7	3	2	B cells	0.142162	39.5376	30.9869	159.473			17.2139		113.153		17.1683	18.51	46.253	111.722	342.508				127.878	41.8533	55.247	7.85402		55.247
1548	501	7	3	2	B cells	0.246748	10.1629	19.2827	150.608			61.7388		149.032		25.7656	29.3749	40.0958	70.5116	351.357				174.624	31.2729	15.7488	3.88598		24.49
1555	527	7	3	2	B cells	0.52926	10.1629	27.5557	149.153			71.8892		156.621		33.9045	34.2806	44.4322	61.9795	352.616				184.319	27.9331	14.0111	7.41552		18.9661
1618	761	7	3	2	B cells	0.23463	47.4825	62.9273	166.186			18.6823		233.887		8.02448	35.5215	34.5022	54.4352	376.311				273.113	35.5355	35.4271	8.31225		40.4143
1682	350	7	3	2	B cells	0.0806806	70.6942	43.9795	222.679			34.7429		178.368		55.2353	71.2392	23.5106	142.938	412.907				170.962	19.7029	47.7085	3.84915		44.2185
1690	553	7	3	2	B cells	0.412471	51.8908	29.3943	195.006			41.0144		205.228		20.0043	9.44355	22.2145	87.0963	402.278				222.925	25.1784	12.277	5.06389		29.1388
1693	862	7	3	2	B cells	0.463117	47.4825	46.2175	170.045			11.6518		213.559		21.5174	8.35499	26.3668	100.42	410.384				319.959	51.3818	10.309	4.77428		48.0403
1703	991	7	3	2	B cells	0.217681	40.5902	50.046	122.077			24.0053		165.235		9.46615	22.8873	19.056	140.171	426.479				365.266	22.1535	22.2049	4.83359		30.0628
1745	1090	7	3	2	B cells	0.557604	40.5902	85.9652	89.9242			64.497		125.322		8.77903	49.4158	18.4637	180.212	454.106				405.837	14.3725	38.6779	21.567		10.1559
1770	701	7	3	2	B cells	0.119925	11.3483	76.8876	220.339			29.7771		260.824		34.3118	24.9596	19.3417	102.941	431.592				285.066	30.0106	64.1925	7.6983		89.1478
1800	703	7	3	2	B cells	0.0642248	11.3483	86.3051	231.686			40.243		269.132		27.2176	14.4466	30.6866	114.289	442.939				292.879	33.9318	70.7667	4.54498		97.8917
276	957	8	3	2	B cells	0.127427	33.0987	536.928	36.6428			203.701		263.619		8.88388	13.739	29.3652	266.197	99.7735		322.934		55.2921	24.9368	78.1993	9.9647		135.589
287	870	8	3	2	B cells	0.123887	33.0987	528.499	44.2507			206.574		272.775		15.4796	16.71	23.8386	247.852	121.407		313.103		27.3064	43.0099	109.213	13.5301		103.711
450	333	8	3	2	B cells	0.0241025	211.817	487.603	36.3951			171.72		372.618		12.5069	9.08996	16.0179	150.193	47.0364		297.936		181.552	20.2731	287.902	6.93915		24.2885
802	1135	8	3	2	B cells	0.280883	59.9892	365.266	188.987			40.5287		54.228		16.208	37.3647	26.3587	200.92	98.1257		181.417		57.5803	34.1495	31.7139	8.9079		101.734
892	1266	8	3	2	B cells	0.252027	59.9892	360.132	156.856			40.9396		31.2729		25.8347	11.4608	12.5637	247.602	88.3508		205.878		117.559	15.2151	31.1634	7.85402		96.9874
994	760	8	3	2	B cells	0.0657254	68.4427	259.205	198.278			67.9308		124.469		22.5012	37.399	39.6959	68.8929	131.837		43.8416		111.83	23.5409	84.7897	5.57283		12.8219
1170	366	8	3	2	B cells	0.0648551	19.8578	236.057	244.466			93.9826		212.374		23.7097	10.4395	16.71	18.648	36.8927		152.665		56.3297	7.6983	82.3036	5.33781		29.5948
1173	789	8	3	2	B cells	0.141733	54.5567	192.742	157.684			18.6823		63.948		11.3546	24.8108	15.6034	126.389	125.957		25.3138		109.321	15.9242	40.5621	5.74899		49.1209
1200	647	8	3	2	B cells	1.25225	32.5847	183.733	207.283			16.5558		106.727		27.3142	32.2485	19.4556	117.837	131.599		56.3145		60.0557	44.0765	7.44428	9.32208		58.7765
1222	374	8	3	2	B cells	0.172367	19.8578	218.485	263.961			93.0564		206.282		13.5037	10.8148	16.2956	35.5375	28.6705		153.877		54.6702	15.8749	64.1037	11.0494		11.5227
1229	25	8	3	2	B cells	0.0588291	130.619	315.249	301.025			221.323		337.316		16.3523	6.05082	28.2879	53.8471	78.522		283.267		107.111	19.4556	176.174	10.3641		25.0962
1198	1333	8	3	2	B cells	0.181509	102.487	291.961	67.2225			18.062		112.946		39.8374	23.5379	17.3991	296.619	45.9331		216.571		218.693	32.5059	30.7028	5.57283		77.7426
1227	565	8	3	2	B cells	0.317601	4.66867	181.712	236.379			28.6183		134.59		8.60696	35.6176	36.7825	95.8705	99.827		87.7822		34.6135	27.8386	27.4365	8.71388		63.8588
1239	568	8	3	2	B cells	0.352033	4.66867	177.068	234.767			31.5112		132.817		12.6146	40.1792	32.6	98.5458	100.788		89.1949		30.777	30.2164	27.3351	9.62287		63.4391
1345	871	8	3	2	B cells	0.506288	23.6375	137.48	120.474			56.5304		28.8365		23.0362	7.47293	11.8157	197.984	138.705		97.1496		126.983	23.3159	17.5945	8.9079		64.8604
1394	910	8	3	2	B cells	0.418505	23.6375	127.952	110.407			59.3674		41.6024		8.27791	10.4939	11.1776	221.379	133.084		120.185		144.356	42.7575	33.0879	13.8475		49.709
1389	1140	8	3	2	B cells	0.319378	26.4558	190.383	37.9885			31.9043		93.0326		26.177	9.97185	35.7792	274.755	56.5908		176.114		229.725	71.2892	25.9996	8.30368		79.7685
1457	1123	8	3	2	B cells	0.128359	26.4558	171.207	63.9925			25.1557		101.534		16.867	24.9225	32.1622	288.602	80.6142		187.91		228.037	47.2404	47.868	6.14428		72.9436
1572	1128	8	3	2	B cells	0.0611854	43.4466	156.382	45.0025			34.7614		97.9346		8.9478	50.3709	28.9327	323.246	118.24		221.531		243.742	36.4479	85.6997	5.24356		67.6955
1689	668	8	3	2	B cells	0.227371	144.016	22.8998	156.282			52.1264		87.2091		12.8163	13.8475	106.104	243.812	218.004		221.646		150.053	31.0351	31.9311	7.2602		42.6657
1716	129	8	3	2	B cells	0.0431828	187.958	226.495	359.929			228.956		290.747		44.9011	19.6305	28.7078	160.291	189.966		331.848		188.575	29.0923	186.851	8.06875		33.0858
451	121	9	2	3	B cells	1.14052	154.812	68.0827	17.9433			24.3909	405.35	21.0353	44.1782	14.228	8.28651	14.0264	192.016	188.956		68.2081	31.6802	9.06642	37.9717	11.3295	12.9215	6.14428	19.2457
758	393	9	2	3	B cells	0.929741	154.812	50.235	23.3037			72.171	281.241	42.7325	109.19	8.31225	15.7669	36.0845	45.6843	118.313		45.77	11.2601	38.3617	57.2379	19.9294	18.5292	10.2188	112.095
244	786	13	2	4	B cells	0.106853	19.1753	47.8412	15.8749			74.7598		22.6967	32.5847	27.6177	39.3842	87.6287	90.5895	23.3434		64.8549	311.851	8.16528	10.4871	28.4786	3.04302	164.946	21.5406
275	689	13	2	4	B cells	0.18503	8.43981	22.2017	14.4466			94.5297		35.6176	71.0199	25.6326	22.6495	62.401	65.1344	61.7492		47.2705	289.327	46.3407	9.99325	66.1942	12.2479	131.636	16.989
285	756	13	2	4	B cells	0.185318	15.699	31.8864	15.857			74.8255		14.7008	49.4547	44.0507	34.9881	68.6733	86.1465	40.0086		65.1234	293.383	26.9889	10.4395	47.0212	8.71388	157.014	9.2838
288	666	13	2	4	B cells	0.235665	9.97185	13.8475	13.2749			89.2652		26.4451	74.9596	16.2694	12.7718	56.3651	55.176	71.4957		48.9757	282.414	56.212	16.2124	76.1391	17.9433	124.866	26.2042
295	699	13	2	4	B cells	0.0883014	8.28651	17.9036	22.1535			92.9039		34.5146	70.2535	28.7251	24.58	55.9999	64.8494	60.8194		55.7092	283.08	46.2175	18.262	66.4948	5.87159	137.501	15.4058
314	688	13	2	4	B cells	0.119509	8.28651	9.9289	25.4905			94.6765		35.7932	76.807	26.0242	21.1535	47.9705	58.2702	67.7176		60.7585	275.04	53.6177	14.208	73.933	8.83564	136.115	23.0084
316	645	13	2	4	B cells	0.151477	13.2104	4.60724	23.8356			88.9686		20.7626	62.3919	12.5694	7.64258	45.8586	43.0431	82.6671		58.2482	270.321	67.8731	24.5771	88.0609	13.3392	121.56	37.1448
326	749	13	2	4	B cells	0.115127	9.08996	17.3171	23.8744			71.2922		17.5621	60.9095	49.3581	29.5007	54.6572	79.2777	51.7767		75.386	277.956	41.1063	15.3688	60.1848	6.92888	159.21	20.4271
331	794	13	2	4	B cells	0.135159	9.8207	18.0423	17.0518			54.562		10.3021	51.2985	40.655	13.0148	57.7496	95.7069	41.3895		87.5807	282.672	37.5567	30.0841	53.132	7.18129	175.827	21.2207
330	820	13	2	4	B cells	0.117604	9.8207	25.4485	18.5676			45.6062		14.9839	46.3391	32.6785	6.95965	52.8429	88.7626	35.0877		94.3215	287.149	37.4789	26.1607	49.8235	5.85944	185.007	11.5474
324	725	13	2	4	B cells	0.0862325	9.08996	16.6116	31.0626			80.2102		25.6687	67.4108	40.4636	35.6196	49.9734	70.5853	58.0645		69.9477	275.603	45.77	8.68932	65.655	5.6616	150.483	19.1753
339	685	13	2	4	B cells	0.124411	4.30348	0.533781	33.7782			93.7587		38.1663	71.9199	29.5948	24.4638	38.5747	54.6285	73.5969		69.4213	265.658	60.4022	10.3021	80.6106	10.0288	138.928	22.7875
346	676	13	2	4	B cells	0.0716758	4.30348	3.7744	35.4573			96.7248		36.6428	67.8154	28.8291	23.7907	35.1668	50.8214	77.8927		71.1522	262.186	64.6955	13.6349	84.9106	6.08604	137.083	22.3456
363	704	13	2	4	B cells	0.0627523	9.436	11.5042	44.8026			85.5424		39.3643	76.1877	40.9048	35.7991	33.2918	60.7866	73.6927		80.2111	259.125	62.2044	8.13031	81.8096	5.13374	149.423	11.7189
370	565	13	2	4	B cells	0.069843	27.646	38.3227	25.1784			67.303		32.0313	25.9667	36.991	15.708	42.6524	8.38053	55.145		82.8341	245.133	104.166	12.2886	124.412	8.68932	107.676	34.3823
359	796	13	2	4	B cells	0.0935231	9.90735	12.2944	25.5686			51.1943		20.8824	60.0924	33.9486	11.3546	49.1339	95.54	49.202		96.0286	273.373	48.0299	21.3011	62.7822	5.87159	180.275	22.1535
376	776	13	2	4	B cells	0.0571606	9.90735	4.92122	22.0083			58.1454		27.6847	69.335	38.6337	20.9743	50.5896	88.0091	58.8056		96.7285	264.394	55.3693	21.7741	71.424	4.08264	175.94	13.8475
378	684	13	2	4	B cells	0.107511	9.436	14.3427	47.8992			92.8533		46.7066	67.6976	40.1047	35.1567	24.6495	53.3807	83.0754		83.5985	251.442	71.3312	16.9176	91.0757	9.79164	145.645	11.9893
426	623	13	2	4	B cells	0.0697792	8.31225	39.7962	32.1379			96.3471		51.9635	44.3665	50.9544	14.208	13.1293	37.5188	83.5584		99.747	227.993	100.144	12.1016	120.101	8.38053	138.096	29.4427
441	583	13	2	4	B cells	0.0589134	4.90672	52.1742	17.3991			86.8973		56.8282	31.4251	44.9217	15.2945	27.5945	31.7499	73.6782		107.119	219.536	114.808	27.6151	117.611	6.92888	131.623	18.0265
448	622	13	2	4	B cells	0.065044	4.96445	47.003	32.3477			100.391		60.0652	46.0817	59.2593	20.3258	13.4879	42.7058	87.3388		108.059	219.817	106.609	14.5645	124.997	8.13031	143.588	31.0558
446	491	13	2	4	B cells	0.0976035	8.38053	77.3752	18.6212			54.3514		70.663	15.9108	10.5278	15.0267	62.3702	35.6975	51.8427		120.185	214.765	143.111	19.616	99.0455	9.66718	113.604	13.7235
450	737	13	2	4	B cells	0.0579978	11.7067	32.3477	27.5738			77.4893		58.6248	88.3153	55.1476	8.00671	30.9639	79.6434	90.1323		115.319	232.893	86.0803	32.0446	102.898	5.96785	172.392	16.5429
453	578	13	2	4	B cells	0.0709456	4.90672	57.0284	17.2305			87.2287		61.5216	31.9311	43.3514	13.1021	30.0533	35.0451	75.0033		111.922	214.765	119.307	30.5563	112.857	8.00671	133.872	15.1729
461	624	13	2	4	B cells	0.0468282	4.96445	50.9768	34.3781			103.813		65.0293	48.6371	60.9586	24.9824	15.0976	46.8345	90.6642		112.931	215.221	109.939	17.0893	121.972	5.7117	147.631	32.0824
451	768	13	2	4	B cells	0.036142	11.7067	30.9708	17.1683			66.76		56.1016	96.0479	44.4194	12.9874	42.6023	90.6493	84.5676		120.077	237.499	83.7687	26.649	99.0735	3.58071	173.078	26.2178
472	455	13	2	4	B cells	0.0921677	14.7974	94.134	34.9412			41.5201		86.5992	31.4183	8.35499	10.0288	77.007	51.7093	56.5531		135.301	205.351	159.868	13.614	85.5091	7.88118	117.333	18.51
468	494	13	2	4	B cells	0.0785621	8.38053	81.78	21.6987			56.1016		77.1059	23.5409	14.0467	15.7488	62.2547	42.3709	59.7656		127.168	206.468	147.054	11.9952	91.787	7.21098	121.545	6.72013
474	874	13	2	4	B cells	0.0546976	29.9703	57.1245	31.4161			41.2982		71.5704	92.5598	24.2062	9.37542	8.61523	98.265	84.1903		116.142	250.623	95.0849	31.2524	103.507	5.6616	174.275	10.9718
481	640	13	2	4	B cells	0.0462875	5.13374	55.7501	42.8756			111.376		73.6114	57.4466	67.8815	32.0913	17.6713	56.4964	99.9553		120.418	209.456	112.536	20.7901	121.222	5.61105	157.264	31.2547
501	566	13	2	4	B cells	0.0640179	6.95965	75.1144	28.4561			84.1793		80.0671	41.889	39.6887	9.2838	41.6828	51.3166	84.8829		130.576	196.169	135.566	32.1179	95.9774	6.14428	145.827	19.6849
492	648	13	2	4	B cells	0.0689655	5.13374	58.958	47.475			113.576		78.3631	62.1413	69.0478	35.4432	20.9777	61.6164	104.853		124.652	206.322	114.443	17.8038	120.9	8.33792	158.059	32.2441
496	669	13	2	4	B cells	0.084512	7.93522	59.1522	55.1966			107.803		82.1346	69.7652	76.038	28.411	22.8031	68.0618	112.151		126.716	207.338	111.917	15.1729	126.321	10.6756	155.56	29.3943
500	530	13	2	4	B cells	0.0442358	7.05116	81.787	26.2178			70.6791		82.7248	36.1595	29.3773	12.3233	53.1708	50.4388	76.8357		133.589	194.997	144.663	18.5292	87.8471	3.88598	138.506	11.4794
505	548	13	2	4	B cells	0.0443705	6.95965	79.6863	28.1844			77.6876		82.7791	40.0958	33.2169	10.1629	48.1706	52.1209	82.0739		133.562	193.778	141.258	25.4681	90.4258	4.01224	143.509	18.0067
499	602	13	2	4	B cells	0.0596822	13.6088	67.5238	35.2457			97.3598		78.5402	49.9149	52.0115	19.279	31.0328	54.5724	93.4132		127.806	199.374	126.368	27.5764	106.012	6.32705	153.105	28.8933
497	798	13	2	4	B cells	0.0401128	20.4306	49.8921	26.9678			66.5762		72.9085	108.501	46.1558	20.3258	36.6292	108.033	96.6401		128.828	227.658	100.047	27.9408	113.305	4.54498	157.827	26.5445
516	518	13	2	4	B cells	0.0445898	5.40412	89.333	32.9585			67.47		89.8822	41.3499	21.885	19.7499	60.0177	57.0247	80.0182		140.722	188.66	152.128	15.4012	80.3034	3.58071	141.799	14.4663
515	485	13	2	4	B cells	0.0986741	7.21098	96.7926	37.4884			55.3899		94.3577	41.6007	16.1375	10.4395	70.9396	53.1816	75.0916		144.766	188.726	160.955	6.95965	74.2704	7.32856	136.469	16.1242
513	504	13	2	4	B cells	0.0868034	5.40412	91.6029	33.5051			62.0714		90.7019	40.0247	19.4848	16.2606	64.1426	57.0384	76.8236		141.408	189.559	155.146	10.5751	78.3886	6.8044	138.539	12.9215
515	678	13	2	4	B cells	0.068907	7.93522	64.1481	58.8431			107.904		90.0335	76.3372	77.504	28.6954	30.5889	75.6096	119.12		134.221	201.753	116.924	9.32208	125.147	8.62349	148.104	27.7078
539	486	13	2	4	B cells	0.160579	9.06642	103.516	45.2424			53.6456		102.4	50.4486	7.59583	17.8956	74.8284	49.1687	83.8868		153.005	179.665	166.832	0.533781	66.482	10.6756	145.079	24.1207
533	548	13	2	4	B cells	0.0459839	7.49197	88.9582	38.6835			73.2788		93.1199	50.0119	28.2879	20.5523	54.5398	62.6835	91.0155		143.829	183.284	149.142	23.2945	82.4903	3.79323	152.693	25.3644
533	587	13	2	4	B cells	0.0658765	13.6349	81.5288	42.7108			85.9453		91.4036	56.3335	42.4951	23.6917	44.6226	64.8187	99.2782		141.197	185.648	140.055	29.4621	93.2697	6.14428	148.361	34.1307
541	457	13	2	4	B cells	0.147131	6.19048	111.155	51.5603			45.9827		107.964	53.9832	9.66718	9.64505	84.7494	39.0445	82.3624		158.041	179.314	175.374	10.5751	60.9773	8.97165	142.419	13.472
548	535	13	2	4	B cells	0.0865737	7.49197	96.2472	44.175			66.0951		99.697	54.2582	22.1535	27.1153	61.9761	65.5486	93.6857		150.502	177.118	156.634	16.5945	75.0081	6.49372	150.57	27.9662
546	775	13	2	4	B cells	0.0760915	20.4306	66.9134	46.7797			85.7221		91.5158	113.95	63.0325	16.2343	54.1255	110.6	116.861		124.481	207.337	119.021	13.3445	133.1	10.1278	138.009	17.6793
554	447	13	2	4	B cells	0.26777	5.40412	117.326	57.7496			39.7962		114.091	59.9274	11.3797	3.58071	90.4046	33.4285	86.7964		164.092	174.72	181.459	15.2852	55.0455	14.7395	146.194	9.70395
556	688	13	2	4	B cells	0.0529942	9.9289	76.3306	66.2663			112.942		102.611	88.4869	79.6407	37.6098	46.511	89.9116	123.3		150.051	188.826	129.892	11.5042	121.079	6.41648	132.389	14.6862
557	461	13	2	4	B cells	0.183186	5.40412	114.727	55.7347			42.2227		112.589	59.2184	6.03904	6.8044	86.4206	37.8589	88.5569		162.913	173.19	178.347	11.1008	56.0495	10.2675	148.641	13.9653
557	560	13	2	4	B cells	0.0976995	6.41648	94.3336	48.2769			72.7637		101.314	60.0462	31.3275	29.5007	58.0031	72.0001	101.123		151.752	174.932	153.392	25.3335	79.6434	7.78112	143.527	35.3829
563	643	13	2	4	B cells	0.0730178	9.32208	85.5799	63.6622			101.262		104.185	78.1146	62.696	45.9176	47.8099	83.0505	121.564		151.384	180.233	138.928	13.1455	104.667	7.64258	131.982	30.4302
574	560	13	2	4	B cells	0.116245	6.41648	99.9553	54.6089			70.2404		107.676	66.1307	31.9779	35.9064	63.1409	73.162	106.727		158.061	168.594	158.57	25.7601	75.7311	8.80334	137.662	40.8769
579	512	13	2	4	B cells	0.142327	3.39696	110.677	56.7166			52.8376		113.232	64.9471	15.6034	26.3668	76.3325	54.9483	101.216		164.097	164.793	171.174	9.87855	60.5894	8.62349	144.481	32.6785
579	521	13	2	4	B cells	0.125679	3.39696	109.061	56.2284			55.9147		112.328	65.1344	18.5676	29.6837	73.9522	58.3325	102.356		163.168	165.006	169.006	12.5637	63.0675	7.92624	142.745	36.0549
582	692	13	2	4	B cells	0.0856165	9.9289	73.9869	72.4813			117.553		111.257	96.1176	81.6964	45.6453	56.3903	98.7321	113.414		146.206	180.501	138.703	20.1321	118.702	10.1629	122.501	12.1838
583	435	13	2	4	B cells	0.325055	9.06642	128.551	69.3021			28.3708		125.855	71.7732	18.6442	8.27791	99.9732	25.8897	97.4388		175.921	164.323	192.221	17.4645	43.2132	14.0467	155.89	6.28185
584	459	13	2	4	B cells	0.151066	8.68112	123.196	64.9921			34.7265		122.082	69.2199	12.2479	9.74058	92.775	34.8555	98.5473		172.577	163.07	186.032	15.4934	46.6761	7.05116	154.33	13.6819
588	536	13	2	4	B cells	0.192492	6.6025	109.006	59.2629			59.9215		114.364	69.188	25.1557	35.9837	72.799	63.8052	107.6		165.074	162.14	168.188	19.1641	65.2982	12.5694	137	42.1332
593	575	13	2	4	B cells	0.129181	9.13685	101.399	62.7198			73.5088		114.262	74.7484	39.4059	43.6853	66.3447	78.5084	115.736		164.245	162.554	161.358	33.2233	76.6937	9.90735	128.809	49.9092
586	652	13	2	4	B cells	0.05354	9.32208	81.6327	69.8631			102.447		113.333	86.9473	66.9528	54.511	56.2588	92.3317	113.775		159.832	173.216	145.41	19.4994	104.087	5.57283	122.817	27.2437
598	879	13	2	4	B cells	0.0251125	43.887	65.9171	70.5247			84.5036		115.94	138.923	30.8325	21.5174	54.3985	122.053	124.93		81.0029	215.501	141.014	17.0309	150.3	3.7744	132.421	12.5467
603	500	13	2	4	B cells	0.121739	7.64258	120.796	66.4852			45.2377		123.21	74.0254	19.4116	25.9749	85.9801	50.3709	108.582		174.076	155.561	181.036	16.0711	51.133	6.2249	139.362	30.7376
607	459	13	2	4	B cells	0.239457	8.68112	127.131	72.8146			30.2376		129.998	77.6316	10.4395	17.5459	98.2135	35.183	107.164		180.62	154.411	192.328	21.5901	39.4059	9.436	147.591	18.9961
617	398	13	2	4	B cells	0.244718	18.9661	127.908	87.8682			9.79164		140.922	89.3035	21.7282	6.46073	118.737	15.0314	110.718		193.636	154.098	211.185	15.107	27.9331	6.83573	160.796	20.9743
619	536	13	2	4	B cells	0.145671	9.436	108.877	70.9627			57.1681		123.413	80.7625	31.835	34.4609	82.2819	64.5963	118.48		176.491	150.515	177.675	27.2516	59.0847	8.60696	126.875	45.6062
620	489	13	2	4	B cells	0.119854	6.68825	121.55	73.6946			39.6024		126.659	80.6813	14.5792	20.4585	93.5092	47.2449	113.856		181.438	149.089	188.633	22.3201	43.8627	5.25713	136.652	30.5936
624	567	13	2	4	B cells	0.0777811	10.2188	97.6629	65.2546			68.583		120.503	84.9777	42.349	44.4066	78.1675	76.4481	111.155		176.256	150.487	172.896	36.6817	68.9683	5.36443	119.512	57.1245
633	476	13	2	4	B cells	0.277567	6.93915	116.827	79.7533			34.0722		123.415	86.1002	8.68932	13.6088	100.442	43.9552	117.773		187.631	144.266	195.536	27.9229	36.991	10.2675	135.959	30.6541
640	602	13	2	4	B cells	0.0593138	13.1293	83.1919	53.7729			81.527		114.665	94.9725	56.2841	48.8665	79.2849	90.5298	99.8705		172.851	147.826	171.836	45.8943	79.7337	4.72931	108.501	52.2042
637	494	13	2	4	B cells	0.284844	6.68825	115.119	79.5065			40.7792		119.971	86.9498	15.5164	17.3786	97.1452	50.8551	120.526		187.016	142.685	192.504	28.6879	41.9026	11.9357	130.449	36.2971
643	543	13	2	4	B cells	0.218241	5.29762	102.639	64.9471			59.2689		114.09	90.1062	34.139	33.6938	88.6823	69.1622	109.832		184.84	141.879	183.764	36.25	58.008	12.6597	117.791	52.2519
640	640	13	2	4	B cells	0.0739347	14.3427	71.1242	49.9092			95.8698		116.585	101.262	69.0395	41.4325	76.8579	104.622	94.9807		158.78	152.584	165.971	40.372	93.7162	6.92888	103.914	40.2607
651	569	13	2	4	B cells	0.141684	10.2188	92.4358	56.3903			69.1962		110.291	95.022	44.2507	40.0656	87.1919	79.4285	101.951		184.431	140.667	181.323	44.4611	66.6521	9.44355	110.164	62.2181
655	492	13	2	4	B cells	0.478994	6.83573	108.328	76.437			40.4072		113.664	93.7762	16.7185	13.9193	102.966	52.8335	118.529		193.748	135.883	198.389	25.3672	38.345	18.367	125.729	40.917
652	524	13	2	4	B cells	0.377257	7.05116	108.059	67.6418			52.2833		111.85	92.6951	27.646	25.9996	95.2234	63.438	111.409		189.632	137.646	190.523	35.3829	50.1442	18.9172	119.049	48.4728
657	542	13	2	4	B cells	0.216221	5.29762	101.031	61.3871			59.2292		108.897	95.2802	34.6957	31.4818	93.5229	70.4611	105.76		190.102	136.596	188.444	40.3437	56.2132	12.1545	113.585	54.9561
669	442	13	2	4	B cells	0.159713	14.6814	104.894	90.16			23.8027		115.795	101.887	13.8475	5.74899	119.13	40.5708	128.916		204.758	131.794	214.183	13.2964	18.9059	3.01952	135.316	29.1021
674	495	13	2	4	B cells	0.533711	6.59171	101.155	71.5923			43.096		106.48	100.878	21.8915	15.2945	108.142	57.3758	112.639		200.344	128.727	202.664	21.6856	37.5415	20.0363	119.643	46.4313
674	526	13	2	4	B cells	0.323156	3.84915	101.872	61.8276			54.3776		103.557	101.031	31.4183	22.728	102.027	67.5238	104.567		197.58	129.462	195.645	32.2485	49.1107	15.8704	111.998	54.7288
683	560	13	2	4	B cells	0.0651372	3.7744	91.5072	49.7133			67.6503		98.4243	106.077	44.4194	30.1031	99.6699	80.5372	93.8316		186.376	128.144	185.621	43.7521	61.5968	4.01224	101.65	64.8538
681	479	13	2	4	B cells	0.450511	6.59171	98.6744	75.6209			38.3617		105.983	103.957	20.2731	11.0236	113.775	53.995	115.29		204.549	126.121	204.421	15.1823	31.1794	14.0467	121.983	39.8767
696	539	13	2	4	B cells	0.24793	7.25039	94.3909	53.0917			61.4949		94.5033	109.747	37.7459	20.7866	107.269	75.8645	95.1089		193.936	121.873	186.038	35.2316	53.6297	13.2964	102.455	55.6388
684	524	13	2	4	B cells	0.351603	3.84915	98.0356	60.3019			54.6702		100.016	104.748	32.7765	19.2827	105.705	68.6827	102.278		199.888	125.629	193.031	30.3927	48.0076	16.8796	109.557	54.8224
695	571	13	2	4	B cells	0.110519	4.21991	86.3249	43.6021			72.8469		93.6667	111.354	47.7726	31.9912	102.528	86.2556	87.7197		181.901	124.683	179.567	47.3021	65.6919	7.2602	95.5758	65.4322
682	630	13	2	4	B cells	0.0678095	14.7636	66.6617	35.2154			93.4498		100.303	113.705	69.2199	29.9346	92.9921	104.918	81.1636		160.104	136.49	173.049	56.6676	88.0091	5.96785	89.9044	43.4646
698	500	13	2	4	B cells	0.387092	9.25306	92.1232	65.693			48.2769		97.2778	109.867	27.5764	10.0288	114.767	64.1925	105.1		208.596	119.72	194.421	20.5072	38.966	15.0834	111.83	44.9914
693	560	13	2	4	B cells	0.115257	3.7744	90.5368	47.275			68.6536		94.6615	109.786	44.7119	28.3984	103.195	82.2178	90.8384		186.093	124.455	182.463	43.228	61.5274	7.09145	98.5473	62.5048
710	475	13	2	4	B cells	0.445998	5.74899	87.8592	72.8078			42.7375		96.4608	115	19.7751	7.78112	123.631	60.3762	109.614		215.473	115.24	197.174	11.1776	30.3012	13.5142	115.79	36.0015
713	526	13	2	4	B cells	0.150134	8.07757	87.2736	54.4195			59.5937		89.1717	115.719	29.8941	13.739	115.151	75.4144	94.0197		198.585	114.839	183.86	30.3857	49.3928	7.41552	100.907	47.7488
712	558	13	2	4	B cells	0.13772	6.6025	89.8505	43.8237			70.3781		87.5832	116.717	40.3455	25.627	110.19	85.1385	85.8218		186.52	117.292	176.961	42.381	61.2826	8.43981	93.2552	57.8124
716	461	13	2	4	B cells	0.422067	4.54498	86.206	77.1992			40.3013		96.7381	117.914	17.0016	11.6274	128.477	58.7304	112.639		219.173	113.348	199.135	7.25039	25.9337	10.9458	118.519	31.3639
702	589	13	2	4	B cells	0.0813898	7.28958	79.1005	36.8309			80.1143		91.0264	115.566	52.513	37.8288	103.169	93.5138	81.6528		174.97	124.022	173.737	50.653	72.5873	5.90787	89.7165	59.6928
728	462	13	2	4	B cells	0.305474	4.54498	81.6702	75.7376			43.887		92.5683	122.343	12.4612	11.1073	132.005	62.6152	109.864		222.692	108.804	195.632	10.887	28.2299	8.62349	115.527	27.6872
732	416	13	2	4	B cells	0.434776	7.99781	84.5533	92.519			36.524		100.867	127.386	20.8448	10.6756	143.539	55.9847	124.24		230.474	110.312	207.22	8.80334	17.0559	7.41552	129.27	16.208
721	573	13	2	4	B cells	0.0676775	6.6025	83.7551	37.2214			76.9182		83.8333	121.106	44.1782	30.9593	111.677	91.7397	79.5468		180.8	115.408	170.952	42.2682	67.3876	4.56062	87.1134	61.1045
721	627	13	2	4	B cells	0.0689809	13.3552	63.604	22.2049			95.9633		85.6489	126.876	63.7147	22.4442	107.75	109.549	68.1956		160.419	122.584	160.412	50.2506	87.5466	6.03904	76.6872	47.6667
739	542	13	2	4	B cells	0.144927	6.08604	78.7331	45.4184			69.7366		78.3222	126.004	30.9524	20.1745	121.838	86.263	82.9836		192.567	106.077	172.418	34.929	57.6496	8.35499	89.6768	47.6113
752	423	13	2	4	B cells	0.353352	7.99781	76.5571	88.9878			34.6032		93.3201	134.021	15.475	5.13374	147.884	63.9825	118.576		236.629	102.345	200.275	7.05116	25.028	8.8437	123.268	15.5897
736	835	13	2	4	B cells	0.0806909	36.9699	16.71	68.1005			89.5766		123.967	175.347	52.6593	18.9661	108.098	171.777	72.7902		82.0096	167.762	135.912	47.1906	103.013	8.31225	79.4204	30.2541
747	499	13	2	4	B cells	0.0734264	14.9554	73.625	60.6928			55.0312		80.0467	128.365	14.5792	9.54856	131.156	76.8431	94.2278		208.889	101.224	180.772	22.2145	43.9195	3.22485	100.022	31.9311
747	603	13	2	4	B cells	0.0400233	9.8207	71.7225	22.6495			89.645		74.4858	133.347	53.1052	30.28	118.704	106.57	64.7846		169.674	109.925	156.525	37.091	80.5744	3.22485	72.5481	59.9227
755	540	13	2	4	B cells	0.136451	6.08604	72.6854	44.9455			66.6745		72.5471	131.938	29.151	22.0891	127.762	89.7149	79.7909		193.581	100.005	168.226	29.0408	59.1329	8.06875	86.1043	44.6402
773	604	13	2	4	B cells	0.110928	9.34498	71.8624	20.3957			86.8973		64.8011	142.912	53.4114	32.1711	128.33	112.557	57.1245		170.061	101.129	148.146	29.4016	84.037	9.32208	64.4285	64.5963
776	941	13	2	4	B cells	0.0730585	29.0653	56.7166	106.832			76.7132		150.129	149.107	9.90735	11.2094	123.36	164.101	96.2731		46.1064	192.984	128.216	19.4848	109.471	7.99781	99.7185	11.3546
786	506	13	2	4	B cells	0.0909678	11.1457	59.0546	57.6496			50.1867		65.5106	143.05	18.7736	24.4434	143.378	90.0786	84.7561		207.364	86.6716	168.433	24.2885	54.5737	4.96445	89.6569	29.2607
791	621	13	2	4	B cells	0.114283	9.34498	66.7386	15.8749			91.0757		59.4213	151.189	60.701	30.0628	134.265	121.789	47.7801		164.573	98.1344	138.917	30.1031	91.8243	10.4939	55.1179	63.832
795	573	13	2	4	B cells	0.107727	7.77197	62.9884	33.3367			73.5785		55.9236	148.55	43.4564	39.615	138.708	109.161	60.9364		182.714	88.8837	148.654	15.7307	77.1604	8.31225	66.8453	51.829
797	545	13	2	4	B cells	0.129644	10.5952	58.0154	43.7651			63.0878		56.6676	147.899	33.8014	30.5423	142.191	102.473	69.7202		193.282	84.9534	155.13	13.1021	68.7107	8.9079	74.9549	41.3809
812	520	13	2	4	B cells	0.102538	9.62287	50.0389	54.3369			52.7445		54.3841	152.942	28.8686	19.7499	150.561	101.143	76.0717		203.465	77.5086	157.852	14.0467	65.1234	6.6776	80.3486	30.9639
817	495	13	2	4	B cells	0.0931315	9.62287	47.1815	63.9257			43.1307		57.3672	154.817	24.3441	12.8994	155.769	97.7045	84.4159		213.083	74.7674	163.682	22.1535	60.2487	5.61105	88.1765	21.3512
813	583	13	2	4	B cells	0.0710813	7.77197	59.1534	32.4445			76.2784		49.0803	155.902	49.3625	34.5125	144.567	116.639	54.2215		180.108	84.0938	141.036	13.5301	83.9581	5.96785	59.7179	54.5398
820	755	13	2	4	B cells	0.0762185	38.966	30.0628	41.0178			56.9972		80.7351	181.828	80.7907	5.74899	146.598	169.86	29.1388		117.695	124.487	107.66	28.4861	66.4391	5.06389	36.4616	54.4823
828	627	13	2	4	B cells	0.113211	14.1477	66.1167	24.49			79.6783		46.8907	165.231	66.8666	19.4299	147.984	132.533	37.0584		165.056	87.7197	126.216	28.3306	79.0365	8.9478	43.2659	66.619
834	581	13	2	4	B cells	0.0530794	6.59171	52.3445	37.551			72.1236		41.1427	163.569	52.3718	30.575	152.494	121.931	51.5976		182.473	76.6352	135.648	11.0042	87.9565	4.66867	56.0902	53.704
841	565	13	2	4	B cells	0.132014	6.59171	46.5982	43.9341			68.0408		38.9129	165.265	48.9276	31.097	156.306	120.074	56.5115		188.956	71.6659	137.995	6.19048	85.007	11.2221	60.3208	47.9393
823	880	13	2	4	B cells	0.0847951	19.5869	42.8656	86.0596			56.768		121.955	168.036	35.6416	16.9176	139.288	190.119	68.276		74.7179	164.412	104.965	26.9282	81.2268	6.88763	71.065	34.9718
859	583	13	2	4	B cells	0.0878169	8.60696	45.9331	43.6413			63.3976		31.7252	172.998	54.9988	26.574	161.645	129.625	48.3433		184.103	68.7438	128.388	15.7669	82.1138	7.21098	51.4663	51.5451
857	535	13	2	4	B cells	0.141421	9.9289	35.6196	56.6474			57.3709		36.635	170.176	41.5338	19.8578	164.972	118.428	66.349		201.396	62.1115	142.423	11.725	81.4781	11.5227	68.9559	37.3685
865	561	13	2	4	B cells	0.158347	8.27791	38.5248	50.9824			58.8722		30.3012	174.065	51.3665	30.0533	165.476	126.409	56.2284		192.709	62.8004	132.973	13.2749	87.4179	13.8423	58.6928	43.2494
855	939	13	2	4	B cells	0.0727128	21.8818	67.8773	105.525			48.0818		139.512	144.597	28.6705	12.9215	152.72	185.946	87.4073		65.0129	180.265	100.306	13.5511	88.3967	6.42757	88.1829	40.8264
870	858	13	2	4	B cells	0.128833	19.5869	51.5105	84.23			40.8229		108.486	170.64	52.1086	8.43981	157.345	171.298	56.4207		91.4161	149.642	86.1002	15.1964	62.1482	8.00671	57.1233	37.642
883	531	13	2	4	B cells	0.080245	9.9289	26.2857	57.1731			50.6122		29.2388	179.89	40.9396	22.2017	174.825	126.077	67.1854		205.49	52.2833	137.641	21.1669	88.3726	7.09145	68.4916	30.0486
885	570	13	2	4	B cells	0.0864961	8.27791	35.8568	54.3566			52.5171		22.2145	181.977	44.5219	31.2797	172.18	134.539	52.4764		191.688	57.8124	125.507	21.4843	80.462	6.95965	53.8061	42.8972
912	564	13	2	4	B cells	0.0653366	10.4395	28.745	55.0403			42.1467		13.1672	191.818	34.139	36.3304	182.616	141.834	55.8879		197.251	48.0907	121.149	30.9063	77.7197	5.07794	55.5299	38.1121
916	592	13	2	4	B cells	0.124122	10.6756	38.2688	56.2386			45.539		11.1521	194.777	35.3365	27.8616	182.4	148.886	45.9873		187.994	53.9224	111.728	35.4573	67.5185	8.38053	45.0737	46.1419
923	762	13	2	4	B cells	0.223833	11.3295	66.3372	63.7438			19.0747		69.1076	161.617	69.3761	36.7069	183.006	146.848	25.2913		132.537	108.735	69.7539	32.0669	27.8104	6.2249	20.2907	23.5621
928	513	13	2	4	B cells	0.107157	16.0223	8.9079	39.3299			33.9486		25.9145	196.659	32.1157	30.8047	193.023	138.275	75.9883		217.39	34.0638	134.413	34.1786	93.7883	10.0501	75.193	18.51
911	924	13	2	4	B cells	0.119085	21.8818	78.3422	84.1767			26.5096		130.4	150.19	27.4521	20.9369	172.986	164.246	81.8845		85.2212	166.345	78.8425	11.7553	72.4144	8.62349	80.4169	45.6453
925	820	13	2	4	B cells	0.217449	11.3295	66.8335	79.1887			20.9267		90.84	153.514	61.8691	27.7078	179.459	148.115	44.9296		115.613	129.469	64.5963	19.865	37.1064	8.06875	41.7613	13.1021
924	850	13	2	4	B cells	0.116875	11.3295	69.1086	83.67			24.1148		102.161	151.159	54.1057	19.6849	177.888	150.773	55.5299		107.026	140.518	65.4975	15.8929	45.8989	5.36443	52.9022	19.2235
939	554	13	2	4	B cells	0.124023	10.8674	22.6747	44.4322			31.2797		9.9289	201.502	23.7817	32.6894	193.347	148.779	62.3336		204.585	37.7459	118.865	40.7705	77.7682	9.64505	60.553	33.8478
938	736	13	2	4	B cells	0.356859	11.3295	74.1485	53.2244			21.6856		58.9109	160.711	69.6804	28.0451	191.142	141.345	23.4651		143.836	97.6527	68.8194	32.473	22.7092	8.10398	15.327	18.062
967	626	13	2	4	B cells	0.128724	8.27791	50.7078	33.6621			42.1991		19.5833	175.189	29.8774	31.0604	200.363	139.022	44.8408		184.922	54.7912	90.1458	36.3304	48.8008	6.28185	39.489	34.0052
969	740	13	2	4	B cells	0.796614	11.7976	83.5925	45.3839			16.989		61.1825	149.684	59.6176	19.8147	201.939	129.586	34.8596		149.497	96.3153	58.1037	22.6118	11.1521	8.88388	26.177	10.4667
976	606	13	2	4	B cells	0.118511	8.27791	44.1782	33.7276			33.9297		15.857	177.788	21.6066	36.9139	204.314	138.73	52.6322		193.166	46.5492	94.9177	41.4325	55.6209	6.59171	47.6308	30.8325
990	636	13	2	4	B cells	0.125352	9.46615	56.5757	24.265			42.7508		27.5945	166.199	30.9063	24.6495	208.861	129.57	49.202		186.167	56.2803	82.4488	28.9475	43.8416	5.49561	42.5035	30.0106
998	605	13	2	4	B cells	0.266065	6.6025	46.9257	27.2699			30.668		22.8031	172.161	18.9323	32.5147	212.617	131.345	58.8032		197.693	44.2507	91.5928	39.3063	55.4888	14.7636	52.9762	25.9968
1006	538	13	2	4	B cells	0.0613954	20.5523	29.3142	18.9059			6.14428		28.5785	189.224	6.59171	13.2588	219.333	141.59	79.7257		221.103	18.8039	114.247	36.2441	80.8603	4.96445	75.421	8.51543
1013	614	13	2	4	B cells	0.237445	6.6025	52.6268	20.8174			33.249		29.3725	165.787	22.6527	27.8104	217.983	124.773	61.0777		197.855	47.186	86.2828	35.0694	52.4804	12.4612	54.511	27.3898
1011	680	13	2	4	B cells	0.299442	18.4019	74.8788	18.5292			42.8257		45.6437	149.329	47.3021	8.13031	216.84	117.083	49.9049		177.107	72.1068	64.0915	10.6288	27.7592	8.31225	41.3224	17.3991
1004	804	13	2	4	B cells	0.349442	27.5324	62.3416	54.5841			15.3642		87.6254	127.286	34.9412	39.2556	209.831	117.713	58.3618		140.894	113.303	35.7932	23.4043	19.8578	6.93915	50.9935	17.3212
1022	631	13	2	4	B cells	0.14454	7.2602	59.8799	14.0416			39.6761		35.4914	158.811	29.6621	26.7743	221.004	119.044	60.4894		194.464	53.6616	79.0753	28.7078	46.7127	6.75185	53.1856	33.2918
1044	499	13	2	4	B cells	0.0960675	5.13374	38.5451	16.4868			14.4121		48.8665	193.002	26.4208	13.2964	236.646	139.19	100.106		240.962	11.5782	125.346	21.3512	97.1957	9.33735	95.4767	17.6713
1045	603	13	2	4	B cells	0.166253	12.7718	56.6034	19.056			30.9248		39.4655	160.881	24.3237	15.0409	230.354	115.963	73.3876		208.106	44.4931	86.7102	22.659	59.2016	9.84243	66.4391	23.5379
1055	507	13	2	4	B cells	0.0627426	5.13374	42.932	12.8385			16.0356		50.4599	188.246	26.9889	17.4278	239.942	134.07	100.383		240.475	16.5558	121.768	21.1669	95.1164	5.96785	95.349	16.9848
1076	709	13	2	4	B cells	0.202422	26.8646	61.1406	17.3991			49.8449		69.9334	123.654	39.8874	9.54856	242.012	90.7521	73.2234		185.234	76.4481	45.1731	21.5273	34.2806	6.93915	64.1692	31.527
1115	816	13	2	4	B cells	0.192992	16.0223	21.4909	36.6817			56.704		110.223	87.5929	7.49197	16.3872	221.072	77.8387	96.7734		172.055	80.2821	8.28651	12.8219	50.9991	9.84243	88.2806	27.9713
1156	805	13	2	4	B cells	0.0716883	16.0223	15.3966	35.0451			71.3591		116.942	77.1022	10.6756	9.97185	229.658	61.8311	109.582		187.497	66.2232	24.1207	25.3194	63.6174	4.56062	100.81	12.7327
1165	747	13	2	4	B cells	0.0487728	22.1535	36.991	19.6849			66.9358		104.853	90.1331	24.7072	8.9079	251.488	55.5658	107.774		202.071	49.531	39.8749	33.2083	63.8153	3.11245	98.6968	19.4006
1251	797	13	2	4	B cells	0.393753	4.54498	37.5036	24.5452			68.9094		142.207	56.5531	30.2541	6.42757	246.444	27.9535	143.181		220.633	46.2653	59.5889	12.4498	31.1794	12.277	134.202	13.2158
1243	788	13	2	4	B cells	0.223064	4.54498	36.7689	21.2576			70.3751		137.786	60.9364	31.2068	10.9718	248.154	28.8686	139.48		219.442	43.7081	57.4032	10.5751	34.7183	7.74442	130.475	10.8674
1472	814	13	2	4	B cells	0.632748	83.6607	59.4417	32.9953			14.7395		64.9032	68.1747	31.7095	14.1678	288.829	62.7334	226.189		295.912	90.2587	142.002	36.5162	23.2333	14.7008	217.14	24.1385
706	189	14	2	4	B cells	0.107012	37.9717	90.9912	43.1042			64.1093		71.1282		38.9623	13.614	74.0437	191.14	92.331		18.5868		362.692	26.566	53.9541	5.77372	121.56	64.6569
737	544	14	2	4	B cells	0.203648	37.5472	44.0507	9.06642			51.9237		37.7459		51.5976	31.7342	118.565	112.706	63.9558		116.953		228.932	15.2945	35.409	7.21098	213.359	26.3803
743	333	14	2	4	B cells	0.139312	9.67455	38.4359	88.7185			79.8042		41.9383		36.3304	18.4367	84.0667	158.765	138.088		40.5111		306.793	12.4612	52.0443	7.25039	145.175	55.8126
752	309	14	2	4	B cells	0.0786682	9.67455	48.101	80.1116			84.9534		51.2277		26.8062	20.4689	77.1724	157.77	134.786		34.6608		315.251	19.616	43.4466	3.41786	136.099	65.38
767	269	14	2	4	B cells	0.193182	7.49197	64.2158	64.6128			95.1156		66.9528		11.5042	28.9327	67.2225	157.425	128.801		29.7388		329.497	34.3988	30.582	5.90787	121.179	78.3913
780	284	14	2	4	B cells	0.235095	7.49197	60.7901	70.2292			97.754		62.4364		13.739	32.9564	63.9758	150.777	136.184		36.6603		323.329	29.479	29.2972	6.88763	122.04	75.4974
779	975	14	2	4	B cells	0.0648907	131.067	72.313	57.6014			38.9697		60.8533		42.14	23.7817	65.2611	50.9446	108.845		280.349		69.618	19.0411	86.4692	5.61105	120.226	13.2158
790	433	14	2	4	B cells	0.130215	8.60696	29.4621	54.6037			89.6323		20.0612		37.0064	44.5443	95.1905	137.029	97.7985		82.21		267.01	29.5104	70.5853	9.19126	166.945	33.3367
787	458	14	2	4	B cells	0.124779	9.5037	30.2164	45.4514			84.0268		19.2346		39.0153	46.7934	103.535	138.638	88.614		90.3533		257.769	29.0653	61.1744	7.63325	175.896	28.5685
796	411	14	2	4	B cells	0.0792383	8.60696	32.5059	63.1725			95.5527		25.1869		35.9837	42.942	87.2409	134.881	105.798		75.9368		275.028	23.1349	68.2008	5.40412	158.529	39.9677
802	151	14	2	4	B cells	0.16322	12.1838	110.649	22.4505			88.3323		78.3913		26.3911	4.92122	54.0254	168.533	119.004		51.8139		372.637	35.5776	35.2982	5.76137	82.9209	43.504
811	182	14	2	4	B cells	0.377915	6.8044	100.788	34.494			95.9054		79.2175		21.9435	16.9638	52.437	158.789	126.239		48.4551		360.743	47.186	23.3159	8.81143	86.7693	52.0279
807	365	14	2	4	B cells	0.12408	6.08604	43.4466	80.9255			103.041		39.5898		32.7178	36.0549	71.5266	132.674	122.817		64.1959		291.946	17.0893	50.3525	6.24774	141.292	55.2379
824	120	14	2	4	B cells	0.153769	14.3477	124.409	20.2731			93.3468		67.8437		25.6715	13.2964	44.5331	169.844	124.062		65.7331		383.855	24.4434	44.2507	6.8044	70.0555	31.77
821	197	14	2	4	B cells	0.428671	6.8044	97.0909	41.2032			101.789		78.4176		18.5868	23.6465	47.0757	152.443	131.948		49.8964		354.879	53.0354	16.5429	7.09145	87.5986	52.4438
814	464	14	2	4	B cells	0.0968896	10.4395	40.5814	48.618			91.2703		29.6621		29.8631	37.6022	93.3811	128.712	85.3691		96.7381		254.488	33.2169	59.4633	5.76137	173.768	38.1121
820	396	14	2	4	B cells	0.118391	8.68932	42.7358	71.9199			106.23		35.8628		29.5948	35.7454	77.2287	126.231	110.973		76.3381		279.917	25.7656	60.9083	7.21098	149.406	50.5826
821	373	14	2	4	B cells	0.161505	6.08604	46.4267	79.9906			108.367		41.2257		29.6092	33.4902	70.1714	126.957	119.651		69.9762		288.556	22.8031	52.2574	8.43981	141.455	56.5833
851	346	14	2	4	B cells	0.145985	15.2338	61.3	84.4133			107.697		56.456		23.7907	18.2737	55.1179	118.016	130.269		71.8297		298.255	34.0052	41.6896	6.08604	127.354	66.6104
861	475	14	2	4	B cells	0.12408	18.2191	58.7474	58.2017			92.0961		47.8769		17.9036	24.3002	75.2044	111.692	82.4073		109.523		249.506	17.9314	60.6094	7.52044	171.723	37.3742
875	23	14	2	4	B cells	0.186754	41.3637	165.48	36.6603			108.673		55.1024		44.4963	9.37542	34.7511	185.1	141.271		105.546		420.097	16.989	38.3469	7.16142	44.1976	11.0042
897	337	14	2	4	B cells	0.148219	17.6914	78.1529	67.9654			94.4241		72.3366		19.2531	8.48191	43.3185	102.422	136.132		85.074		301.76	26.0297	43.589	6.46073	117.94	52.5943
914	196	14	2	4	B cells	0.250846	35.1039	116.677	51.0159			127.93		50.5615		8.77903	10.1278	16.6844	125.457	164.482		84.0955		355.2	23.6917	31.4183	7.88118	66.0013	21.0082
909	1297	14	2	4	B cells	0.0359075	131.067	63.2592	28.4185			26.2911		70.1318		8.77903	6.24774	89.3951	49.8978	231.394		408.158		62.6152	9.84243	193.251	6.93915	119.004	44.739
1401	1201	14	2	4	B cells	0.571663	189.203	229.487	86.2614			23.3952		215.823		90.5423	83.6326	150.25	119.028	291.193		450.995		202.291	84.312	243.761	139.349	305.668	93.8741
567	818	15	4	4	B cells	1.6015	13.8886	22.3328	17.081		182.302	54.0807		89.167	31.9667	17.9036	14.268	22.7249	74.9767	182.993		53.3046		172.903	10.5952	7.63325	12.2246	65.8868	44.9011
592	791	15	4	4	B cells	0.537492	13.8886	9.25306	30.9639		192.61	45.625		90.043	38.9422	15.5164	13.739	12.3637	64.6316	170.319		63.7337		174.691	9.5037	19.5869	10.5278	55.6388	31.7633
593	1043	15	4	4	B cells	0.803386	59.9857	28.797	15.2151		205.245	42.8157		164.242	87.1069	11.7067	12.3637	30.4232	67.8154	223.925		32.4247		113.79	13.205	7.17136	5.76137	60.3019	29.5007
632	656	15	4	4	B cells	0.420804	40.7093	22.9526	9.64505		218.934	25.6909		89.0766	72.6903	37.6401	16.71	44.7676	22.9495	143.283		38.3673		210.259	20.1321	13.9244	5.85944	19.7751	21.5406
704	808	15	4	4	B cells	1.01144	41.5818	16.3393	17.6914		234.147	56.2588		129.805	81.6126	23.2547	9.12906	21.9857	79.5333	135.356		74.9596		146.862	41.2516	8.97165	9.07427	77.3752	47.8992
735	624	15	4	4	B cells	0.905927	40.7093	8.33792	5.36443		259.619	18.6823		128.486	103.132	36.8657	20.1427	57.3535	47.792	103.802		55.0286		204.951	12.8385	11.5536	10.4667	58.6139	21.8068
720	917	15	4	4	B cells	0.896258	41.5818	31.0007	30.8117		241.045	97.6717		157.271	86.1771	19.0411	15.4888	11.6274	72.3396	156.406		56.9784		107.948	14.0416	9.32208	8.35499	107.931	53.1172
746	1086	15	4	4	B cells	0.506897	59.9857	22.5771	27.5143		265.04	95.7635		209.559	59.8942	8.43981	25.8429	66.3694	9.08996	201.823		80.3956		55.431	17.2882	16.3306	8.27791	120.197	19.2198
1094	261	15	4	4	B cells	0.396658	192.698	57.5717	32.6458		440.785	23.7037		89.6895	11.1776	34.7183	22.8	25.3897	101.902	51.8015		70.8834		112.693	8.02448	26.4558	10.4939	21.0285	6.41648
733	254	16	4	4	B cells	0.165197	6.03904	280.915	6.42757		363.878	89.5893		313.573	16.4868	83.4407	11.203	10.9718	25.2997	133.442	224.435		318.651	77.8817	15.5164	67.2363	11.1073	219.152	16.2694
733	270	16	4	4	B cells	0.153678	6.03904	278.552	11.3106		360.562	95.2615		312.86	21.6757	88.0657	9.436	15.6034	25.8347	135.493	223.325		314.663	83.8571	15.3966	73.271	11.2601	218.955	10.2536
1249	900	16	4	4	B cells	1.21464	48.811	40.4724	14.1326		115.793	112.039		154.59	35.0694	15.5622	13.6402	35.6176	19.6305	97.4731	35.1242		53.4474	21.7249	9.21448	13.2749	16.1242	144.659	42.8507
1310	588	16	4	4	B cells	0.401713	76.2886	41.8958	17.8996		113.876	120.71		117.605	32.0268	61.532	13.1021	16.9554	95.9685	128.168	81.9358		88.3508	53.498	16.7185	26.8726	10.795	115.88	20.9335
1317	790	16	4	4	B cells	0.352609	48.811	12.4154	7.63325		82.2828	107.687		113.867	16.573	19.576	11.7067	18.5561	61.6985	76.5375	37.3494		19.9437	30.2164	3.94059	32.6785	11.5227	175.344	50.6797
1419	24	16	4	4	B cells	0.416189	216.815	92.4366	19.1344		292.042	36.5162		137.1	165.354	50.0631	12.2944	56.2183	179.367	319.458	102.122		299.679	50.7513	19.6921	14.8742	6.19048	104.929	10.2675
1648	977	16	4	4	B cells	0.133816	143.492	32.7178	7.64258		82.7902	4.90672		108.157	69.5842	67.0803	44.4322	133.964	101.886	68.326	120.857		123.548	100.519	49.3509	44.1492	5.90787	132.233	61.9473
1354	263	20	3	5	B cells	0.437609	960.396	181.219	107.239			163.447		40.8072	15.2151	52.7823	14.5204	73.596	65.1234	50.8102				186.846	8.02448	35.4573	15.5164		11.9357
70	728	21	2	6	B cells	0.606687	163.632	4.21991	15.708			142.535	430.39	46.9545	58.728	22.9495	14.9316	34.4361	67.8972	157.857	213.033	180.018	99.0857	79.3522	9.07427	22.1535	13.4403	199.638	14.9316
452	933	21	2	6	B cells	0.351498	91.2	31.9311	13.2158			172.007	273.779	11.8458	111.058	20.4585	13.1021	72.4341	155.335	204.032	116.581	33.0793	33.0879	35.8647	6.95965	27.3768	9.62287	89.3991	26.264
489	1231	21	2	6	B cells	0.730749	86.5137	46.3207	5.36443			194.645	269.702	65.9171	24.2298	16.3306	17.0309	72.705	126.141	317.37	17.6229	48.0655	78.5547	78.0215	7.5488	10.0288	7.32856	50.1442	46.4512
532	705	21	2	6	B cells	0.699174	22.5266	19.5833	21.911			124.595	269.402	8.51543	64.55	8.60696	13.1834	86.4832	67.5491	128.355	203.902	76.6352	62.3062	125.78	9.12906	18.7394	13.1021	79.3522	18.6327
563	654	21	2	6	B cells	0.395409	22.5266	11.2221	16.3349			116.266	268.373	17.4482	50.1555	21.7806	19.3086	99.6792	45.77	117.245	204.333	96.4099	74.2435	142.067	30.2164	11.6518	4.60724	71.3771	39.0153
716	704	21	2	6	B cells	1.85233	22.9867	20.2556	14.0111			55.7399	209.615	28.4711	103.052	29.9346	6.8044	47.6667	53.859	164.385	147.463	102.686	61.3465	105.498	26.8222	9.37542	17.3663	10.6556	14.0467
726	988	21	2	6	B cells	0.729756	71.908	11.0042	7.52044			109.237	168.798	84.4024	72.7862	47.5649	8.77903	44.307	147.062	256.925	87.7002	26.1716	65.4812	105.262	24.1856	13.8783	10.1278	66.6959	32.1379
712	1178	21	2	6	B cells	0.97554	71.908	22.5613	7.78112			134.252	183.456	23.4287	101.292	65.7331	10.3641	33.9465	79.2049	319.201	83.7781	50.6389	79.0446	113.949	19.0411	10.3021	10.0501	10.4939	27.6847
746	757	21	2	6	B cells	0.559002	22.9867	7.78112	13.6349			44.4194	189.162	33.1116	114.225	21.8687	7.2602	35.8747	76.8023	187.37	125.799	97.6257	54.7613	114.585	31.2729	22.6873	12.6822	15.9242	33.2019
800	601	21	2	6	B cells	0.0925401	23.3159	20.8003	13.3392			54.5424	211.765	34.7982	115.78	27.2176	7.02079	35.6196	22.1181	152.995	158.482	152.826	83.953	55.5235	20.535	40.9901	3.79323	48.2769	59.0087
854	631	21	2	6	B cells	0.529368	23.3159	22.0083	23.1257			38.2129	189.933	29.5948	131.421	18.2737	7.18129	21.3312	33.1847	146.001	139.228	159.176	87.2483	53.5486	25.1869	19.2642	10.1979	52.8416	48.0418
854	834	21	2	6	B cells	0.9714	3.39696	26.264	9.436			38.5894	139.241	20.0043	69.2682	7.32856	28.308	19.2901	108.501	207.866	75.9171	101.629	85.7088	127.957	11.1521	13.4879	13.1021	61.68	83.1919
863	834	21	2	6	B cells	0.586221	3.39696	26.0434	10.0288			38.5063	136.323	20.2907	68.158	8.68932	26.264	16.4566	108.897	206.222	73.4186	103.758	89.1046	127.48	14.3228	16.7526	9.8207	64.0559	85.9138
886	816	21	2	6	B cells	0.239459	11.0236	18.7394	13.8423			33.0793	132.814	17.8996	72.7236	13.5931	17.6914	17.2139	103.741	196.156	72.6295	114.548	98.1758	119.886	22.3838	27.2097	6.51562	66.3876	86.3422
962	706	21	2	6	B cells	0.496702	23.8863	25.4905	3.56076			39.3643	142.892	48.8548	114.443	13.1293	37.5188	46.2899	78.9319	146.254	100.152	164.815	115.119	80.9387	26.2423	15.0834	7.49197	75.0764	37.9135
956	1260	21	2	6	B cells	0.472648	47.1453	32.6131	17.8038			63.1454	121.59	19.5724	80.9237	10.7355	12.5467	44.0167	74.9577	347.79	80.7942	129.446	172.236	52.5306	26.5204	19.4299	9.18351	18.4058	34.1307
987	1139	21	2	6	B cells	2.83637	47.1453	12.4612	13.2104			108.991	82.8212	42.6774	44.5347	34.045	9.436	35.2497	114.678	300.769	37.6401	118.188	166.245	84.2934	7.18129	5.33781	15.14	32.4949	73.5969
1016	739	21	2	6	B cells	0.119758	15.708	30.0533	13.6819			58.5628	121.639	43.4204	99.2696	16.2299	13.8783	63.7918	93.631	150.924	86.5523	169.568	132.25	75.6096	35.1202	28.1895	3.37593	51.8207	51.7423
1040	705	21	2	6	B cells	0.23765	15.708	16.0578	7.93522			68.326	129.259	30.9639	111.723	23.2578	10.5683	75.4521	86.8752	136.222	100.192	184.978	123.516	60.0557	20.2907	24.8595	5.90787	57.2242	43.5694
1045	904	21	2	6	B cells	0.231553	14.3228	30.9639	11.7916			95.0669	65.1759	15.5164	36.6817	24.6755	7.63325	57.9158	98.1983	209.723	28.6879	145.014	159.608	124.73	7.64258	21.1905	4.90672	34.162	114.419
1077	522	21	2	6	B cells	0.599977	65.6637	32.8871	8.35499			113.707	191.725	30.7028	91.0006	18.4328	6.41648	108.472	95.6198	65.8446	170.578	220.71	77.6793	38.1886	17.6914	32.3477	19.4079	78.7801	43.0695
1081	892	21	2	6	B cells	0.304566	4.06515	27.4521	9.52615			102.675	59.5853	24.8366	44.0895	38.7901	21.8818	58.5044	84.4184	203.71	40.555	159.316	172.478	116.641	16.0223	22.4442	6.83573	22.2913	108.421
1091	896	21	2	6	B cells	0.134894	4.06515	30.2376	9.55602			106.62	56.2196	28.8883	44.225	37.9717	25.2547	54.7405	82.2958	204.951	41.9094	162.303	176.403	117.326	17.9036	23.0733	3.11245	22.2017	104.372
1090	776	21	2	6	B cells	0.939149	12.8107	21.461	7.28958			88.0148	97.5147	33.7001	87.0783	19.6921	14.6571	70.6176	65.5106	159.796	79.4061	182.778	155.8	73.5243	49.2946	8.43981	7.92624	25.1982	76.3157
1086	964	21	2	6	B cells	0.611552	25.7352	54.2582	9.74058			121.983	38.9422	42.8773	20.2309	44.731	23.7817	62.638	101.371	230.685	27.5505	153.376	179.456	142.863	20.1038	19.7499	12.0781	47.6009	101.993
1114	752	21	2	6	B cells	0.449137	12.8107	26.3668	6.6025			95.7902	103.865	22.8	98.1533	9.9289	9.74058	70.3751	56.3651	150.269	91.4901	191.048	150.773	62.3519	43.4515	20.3258	9.12906	33.2683	74.6854
1149	781	21	2	6	B cells	0.306498	15.4796	13.472	13.2964			110.265	91.0006	12.4612	90.6838	22.0083	18.9059	53.5287	43.6217	161.443	89.3138	178.48	143.566	71.1031	35.1749	24.6292	7.5488	26.9044	78.6036
1172	913	21	2	6	B cells	0.460057	31.2387	26.6062	24.9368			135.817	40.7635	42.6774	47.6502	13.6715	8.35499	25.3082	66.543	211.765	64.2014	181.399	166.808	120.852	45.4498	10.9458	5.03568	36.3951	73.2856
1190	780	21	2	6	B cells	0.225765	8.31225	22.6464	19.4848			125.492	91.2164	9.21448	92.5498	21.963	8.06875	46.0492	28.3784	162.708	99.4266	163.035	129.99	71.425	23.4773	38.9934	8.80334	36.8657	65.3789
1204	797	21	2	6	B cells	0.297774	8.31225	21.2207	14.0111			131.766	85.4049	10.6288	91.669	18.9961	14.831	38.1942	25.8925	169.91	98.5263	158.534	129.129	78.6897	26.737	40.8769	12.1721	38.2185	65.4148
1198	647	21	2	6	B cells	0.513654	17.2139	47.7577	10.9912			131.181	141.503	11.4109	55.8841	18.7394	8.43981	93.9515	49.8592	114.062	141.566	163.021	109.085	24.7072	33.1847	12.833	6.59171	34.9718	51.1776
1210	691	21	2	6	B cells	1.0776	17.2139	50.269	8.35499			132.632	125.378	26.9282	61.9393	29.2218	19.8075	76.8718	33.4413	131.274	130.293	155.807	108.735	41.3551	16.0578	11.8157	12.7327	21.461	45.5578
1261	959	21	2	6	B cells	0.457185	37.8138	36.2421	8.68932			173.593	40.9396	68.0502	53.6456	11.3232	19.0971	14.9316	74.3595	234.133	93.4482	158.92	159.637	143.207	26.6944	17.4155	7.96211	4.72931	36.3618
1291	804	21	2	6	B cells	0.321524	9.66718	22.7625	6.75185			164.559	93.4116	25.5909	86.4988	25.9557	15.2712	39.489	19.0523	181.167	123.067	126.578	106.012	93.4322	35.9362	23.5953	7.58645	35.6895	49.7835
1307	824	21	2	6	B cells	0.573389	9.66718	22.1921	9.18351			171.882	90.1394	35.0451	93.2208	16.3	17.8836	37.3685	28.6954	190.369	124.586	122.417	107.819	102.817	39.6024	16.1375	9.25306	44.8582	55.7858
1328	1161	21	2	6	B cells	1.19684	34.4278	18.5676	9.87855			169.554	79.1149	43.6821	46.4926	46.4267	23.7547	15.4012	95.9596	314.175	137.557	193.693	178.352	122.635	56.6474	5.13374	6.14428	29.9155	70.9948
1384	1089	21	2	6	B cells	0.794426	30.8325	23.8266	9.54856			202.896	84.0328	48.6371	68.3583	51.5451	11.3546	42.4095	78.1993	294.264	146.021	159.33	144.656	155.916	22.3328	16.5472	13.1455	6.51562	44.307
1416	883	21	2	6	B cells	0.365418	36.635	29.1241	6.19048			217.094	105.804	35.6316	117.257	31.8685	24.8824	55.0312	73.625	228.064	155.738	94.2482	101.264	143.279	20.9641	21.9597	8.02448	45.4498	20.9777
1461	797	21	2	6	B cells	0.233903	22.2017	36.4088	7.2602			227.789	138.009	16.2825	96.5133	11.2601	23.7037	84.6989	75.8917	210.088	181.74	63.8811	75.193	131.511	13.2749	35.4271	8.28651	71.3202	55.0209
1475	570	21	2	6	B cells	0.398822	73.9676	23.5953	23.3312			239.679	205.075	56.837	55.1889	43.9195	14.228	151.659	107.956	155.557	142.523	84.048	11.3546	91.2476	13.3872	17.3991	6.93915	90.3029	22.7092
1447	1037	21	2	6	B cells	0.152903	20.5107	13.6767	9.52615			233.727	103.972	25.5825	66.292	39.4005	9.99325	61.3186	66.4487	285.165	165.045	130.057	113.826	186.747	12.4612	33.5752	5.13374	23.2455	34.2557
1500	1049	21	2	6	B cells	0.295214	20.5107	8.14781	11.3295			246.939	124.251	6.19048	54.4679	20.8174	3.94059	53.3527	49.1035	298.249	185.494	125.467	102.345	200.068	32.0979	41.8022	12.3406	25.3082	48.2297
1509	763	21	2	6	B cells	0.359257	22.2017	23.1719	4.06515			244.861	160.193	24.9938	97.4241	17.0559	13.8886	82.8212	92.851	212.008	194.96	42.864	62.6732	126.093	29.5875	23.4924	8.43981	84.5036	53.9
1551	193	21	2	6	B cells	0.364492	145.157	16.8796	10.3641			330.475	343.704	55.3963	63.8588	26.0871	42.6708	286.407	240.706	172.243	81.5349	207.721	155.375	110.218	15.0267	91.132	33.2169	142.182	74.6463
1569	894	21	2	6	B cells	0.3698	19.2198	17.1683	6.14428			274.134	157.324	38.5248	112.082	42.4431	20.3573	29.9108	96.7491	264.107	211.753	61.5887	46.0492	158.593	20.1215	29.7221	10.9912	48.0432	57.1931
1586	942	21	2	6	B cells	0.387796	19.2198	11.7553	11.5227			284.892	159.08	53.6124	95.1942	31.77	12.1721	15.6399	78.522	282.245	216.277	77.6876	50.712	173.788	31.2182	10.5278	4.08264	43.1752	61.1639
1679	617	21	2	6	B cells	0.133128	31.4636	37.2769	6.59171			311.782	244.686	57.5803	132.922	20.0896	16.2475	126.465	166.28	231.809	121.473	51.1497	74.2896	46.2037	17.3212	33.1847	4.41782	32.872	12.6878
1709	725	21	2	6	B cells	0.424684	23.5651	35.6796	18.5292			320.08	231.437	39.3063	153.785	35.7991	2.53194	86.3018	167.421	261.462	160.462	34.0052	47.5305	84.9542	15.8704	15.7488	6.68825	61.3418	40.9344
1762	643	21	2	6	B cells	0.174659	4.16896	4.54498	12.1545			341.729	264.473	70.4914	165.263	9.97185	16.9848	112.783	193.624	264.36	129.351	64.6955	83.0582	56.8144	19.4994	42.7858	7.47293	28.6108	42.4095
1762	758	21	2	6	B cells	0.690698	23.0362	33.0987	9.05856			340.215	243.813	28.7078	176.99	39.2411	8.06875	69.5689	162.809	285.026	172.69	54.0741	45.4498	98.9822	12.4154	8.81143	6.08604	71.8337	63.0675
1761	632	21	2	6	B cells	0.199557	4.16896	6.6776	15.8749			341.786	266.421	74.525	164.323	6.95965	17.1891	116.952	194.264	262.328	125.184	66.8079	86.8087	52.7607	16.6459	46.7904	9.33735	24.4493	41.9026
1781	816	21	2	6	B cells	0.340316	23.0362	18.2737	9.97185			348.689	242.534	19.6921	168.646	21.7871	7.77197	47.1936	146.745	303.151	194.997	67.3601	39.2701	121.845	8.97165	18.8871	6.42757	94.2875	84.6383
244	764	22	2	6	B cells	1.2692	49.0991	27.1809	20.1745			136	181.487	127.159	26.9572	27.3872	9.37542	16.2475	144.531		6.14428	297.355	42.5772	42.5571	16.71	5.61105	7.12152	97.7285	78.1993
264	561	22	2	6	B cells	0.614071	47.1498	49.2122	7.58645			106.514	112.177	61.0403	19.0859	30.3951	18.1328	34.6423	160.212		51.1776	241.842	75.9846	22.7625	20.7866	20.4689	12.5694	25.9227	33.5412
305	443	22	2	6	B cells	0.242729	47.1498	9.06642	14.213			89.1302	69.6834	45.2991	22.8499	10.6756	44.8582	13.6767	149.217		26.5016	205.763	36.6661	51.3332	35.4472	26.753	6.49372	27.4365	19.2457
304	976	22	2	6	B cells	0.76803	56.3411	7.44428	14.3725			60.0889	250.059	164.342	41.4325	31.3298	5.67417	95.0707	92.124		88.692	300.78	41.4789	40.2235	22.0891	19.3417	14.855	89.3035	56.456
353	835	22	2	6	B cells	0.129274	49.0991	16.6459	18.7394			94.1734	194.163	165.362	37.1294	38.6687	16.8501	52.3445	120.902		55.0713	272.966	26.6703	48.5784	12.5467	34.0492	4.40167	80.4762	29.1021
468	508	22	2	6	B cells	0.629557	59.651	55.4888	7.28958			114.98	67.49	56.758	37.8288	43.5694	13.0148	15.2852	83.9658		28.7078	169.25	45.9734	39.703	17.0518	10.8082	6.8044	57.8087	22.9588
587	404	22	2	6	B cells	0.913812	59.651	55.4002	26.6062			94.2127	58.4386	24.8595	30.2541	16.8543	17.3991	55.2921	64.2425		34.2993	109.692	22.2818	98.8187	20.6491	11.1521	10.1909	86.9563	49.623
667	728	22	2	6	B cells	0.252496	111.967	21.6297	11.2221			54.7652	170.918	63.3042	57.9257	42.2766	10.9523	40.0247	71.0249		89.9456	153.946	133.763	47.8024	21.1164	38.9806	9.84243	74.3135	19.5469
1006	905	22	2	6	B cells	0.361178	24.9824	16.5429	12.131			117.953	266.767	26.9044	93.868	7.41552	10.689	44.0943	81.5		72.3199	57.9011	169.417	75.4767	3.11245	28.6954	10.3641	24.3588	25.6659
1024	1062	22	2	6	B cells	0.846984	37.2654	28.8933	7.64258			129.376	326.411	44.1621	111.078	36.6428	11.3797	37.6401	64.8187		131.861	112.87	150.502	25.7241	10.6288	17.5783	14.8886	66.7397	24.3441
1043	332	22	2	6	B cells	0.690605	88.5658	28.5685	5.96785			109.314	64.2757	38.1663	35.9857	46.6455	23.2823	95.9767	89.9044		11.5536	107.393	66.8793	63.9257	11.7553	18.8456	13.0148	26.4881	19.4994
1036	964	22	2	6	B cells	0.675559	24.9824	20.3258	14.4121			133.007	290.225	10.6355	105.162	30.4232	18.5868	59.157	61.5956		96.5966	75.6558	167.784	60.9972	8.97165	15.4934	10.4667	30.2376	27.8642
1119	554	22	2	6	B cells	0.370837	88.5658	36.3304	4.92122			128.117	150.267	24.6726	66.4948	45.5203	9.90735	90.3652	74.9596		35.4874	82.2482	116.237	24.8108	20.178	29.9346	11.1008	67.6639	28.3708
1140	999	22	2	6	B cells	0.569278	41.4171	21.567	29.0408			171.373	310.8	34.8821	91.8258	40.2377	30.7028	74.0013	20.1886		85.8309	91.1445	191.154	52.0922	7.2602	20.1321	11.4608	48.7833	26.2042
1333	708	22	2	6	B cells	0.642905	46.9621	6.05082	13.3872			201.686	243.452	52.995	28.5311	24.9368	27.4703	102.966	77.4203		47.1815	100.629	85.7321	36.1595	26.3668	16.5429	10.6355	98.7725	34.2557
1352	893	22	2	6	B cells	0.277537	12.4955	22.7092	14.0111			224.706	305.013	15.708	57.6878	28.8933	22.0504	107.736	77.2315		36.8347	115.547	103.085	34.7573	31.9667	29.0727	8.06875	106.818	56.3903
1366	923	22	2	6	B cells	0.12224	12.4955	13.9857	8.68932			234.002	317.438	24.4493	69.6865	24.7274	13.2104	116.362	75.4889		48.811	125.288	107.079	38.9056	22.7625	41.5407	5.07794	112.748	56.3335
1378	592	22	2	6	B cells	0.626252	40.8264	28.3181	9.25306			190.42	223.336	35.0451	25.7241	24.5597	11.5782	58.1699	73.0724		85.1443	132.723	83.1225	79.3208	24.1207	15.4012	9.64505	83.7245	53.1775
1445	258	22	2	6	B cells	1.30609	39.5088	65.1562	6.46073			98.8288	194.402	37.2157	61.838	21.9435	20.4271	29.8941	91.3015		64.3654	232.414	90.963	155.671	23.6586	10.4395	13.6349	65.5486	27.7694
1468	652	22	2	6	B cells	0.358601	40.8264	34.1974	10.6556			223.579	263.864	27.9025	65.6626	35.1526	12.3406	68.1663	32.2507		94.8096	132.736	42.3002	70.3549	9.81344	18.6212	6.6776	48.8417	23.1749
1464	452	22	2	6	B cells	1.23028	62.0151	39.6024	10.5751			156.621	221.523	24.9482	54.3684	10.1979	22.7875	35.1242	73.9291		61.8126	172.623	106.028	136.633	49.9192	10.4939	12.9104	50.1867	37.4789
1513	751	22	2	6	B cells	0.158842	41.0456	10.8674	22.8873			264.622	301.433	17.7557	93.2766	63.0223	11.1776	94.8456	21.0995		90.6053	109.499	22.1181	62.1906	8.60696	43.0348	6.83573	54.4522	20.0931
1531	871	22	2	6	B cells	0.153636	45.7995	9.52615	7.55823			238.124	338.681	25.9996	111.078	23.4924	22.2977	138.106	64.2192		94.9717	111.026	59.5184	31.5338	17.0893	78.6535	12.084	93.1207	31.9779
1544	292	22	2	6	B cells	0.309385	39.5088	30.8879	10.5751			137.312	233.104	47.7383	27.7078	14.7395	8.68932	56.5531	114.958		90.0335	201.558	128.97	182.114	20.7729	23.1473	7.16142	76.1644	63.3582
1621	600	22	2	6	B cells	0.363523	12.8994	18.2151	6.75185			236.846	299.999	15.2151	92.6767	91.6091	23.9726	38.4915	49.3423		142.068	91.2164	49.4677	103.021	40.2642	18.1328	6.59171	15.6262	32.3147
1638	342	22	2	6	B cells	2.93057	31.5654	17.0685	23.4924			177.479	271.291	19.8039	24.9938	42.6657	7.63325	66.7514	140.66		120.632	169.266	144.2	182.514	34.7757	6.41648	18.8039	57.7767	69.7284
1653	612	22	2	6	B cells	0.253421	12.8994	15.0267	7.43471			248.016	312.729	17.1351	100.039	103.661	32.7743	48.618	54.8861		154.489	79.2705	52.6593	91.4028	34.4382	25.3194	6.41648	22.9277	19.5469
1686	496	22	2	6	B cells	1.10331	34.4485	24.8108	10.689			225.785	305.107	33.047	66.7898	84.8779	20.4132	41.3895	95.4326		145.616	108.646	95.6913	121.871	23.4135	7.59583	8.38053	35.6076	21.5273
1693	405	22	2	6	B cells	0.288125	31.5654	35.6416	7.2602			207.531	296.911	18.5868	48.1543	68.1277	36.2519	58.5519	126.113		141.271	139.916	127.667	153.156	46.7934	19.3417	5.57283	49.3423	38.5303
1767	1000	22	2	6	B cells	0.608408	13.2588	4.56062	12.381			162.594	435.671	64.8494	37.1064	22.5613	7.32856	199.067	142.151		194.159	91.9723	21.2509	80.5708	14.4121	29.6549	18.0423	152.819	52.6485
1770	965	22	2	6	B cells	0.661391	13.2588	17.6229	9.32208			175.516	427.481	51.7217	50.0631	11.4794	5.07794	187.241	132.653		191.105	78.744	21.9824	67.47	7.78112	20.7729	13.739	141.477	49.2541
454	760	23	4	6	B cells	0.431615	106.281	52.8659	22.2305			103.135	157.738	19.1009	77.007	32.5387	10.2675	38.0167	193.853	190.353	82.301		130.35	40.555	44.5635	12.7327	5.49561	51.2054	105.195
523	1033	23	4	6	B cells	0.457875	89.2779	31.0558	7.16142			35.7852	230.454	12.3233	45.5891	18.5561	5.40412	106.586	115.579	241.588	49.5368		210.34	29.4621	16.1242	15.7488	7.21098	75.2886	20.1604
715	1415	23	4	6	B cells	0.167946	99.7649	108.756	24.1473			6.42757	358.086	46.9257	14.831	55.8662	4.30348	37.6268	163.341	297.923	25.3588		346.379	55.2108	16.1242	54.3107	9.12125	225.022	23.2823
728	1151	23	4	6	B cells	0.340259	41.281	86.0696	46.6516			53.6124	258.328	16.8543	42.9702	35.6176	12.1016	64.4804	87.3266	249.732	50.0119		247.161	8.43981	43.2494	28.2375	9.60805	133.198	37.1754
786	466	23	4	6	B cells	0.857654	70.3913	82.2178	14.3626			65.693	12.8385	49.3061	24.1591	26.6383	10.7289	18.3088	113.77	43.3185	71.9674		42.1535	56.0406	21.6856	10.3021	8.83564	67.8553	66.8953
829	711	23	4	6	B cells	0.73206	33.7698	25.677	4.92122			152.256	96.5723	17.9036	73.7796	21.1164	7.21098	25.1954	130.009	79.5047	89.2436		98.3295	148.486	22.6495	11.3546	8.31225	98.2693	76.2036
837	1160	23	4	6	B cells	0.271602	39.0974	48.0907	36.4479			92.1959	263.526	29.626	77.6977	16.0223	9.99325	48.6136	57.5345	235.9	50.337		256.883	48.6912	20.7283	29.9346	8.13031	159.094	35.5215
871	632	23	4	6	B cells	0.984798	33.7698	40.3455	28.8661			118.819	76.7847	30.1031	40.349	28.5585	7.93522	3.94059	106.609	46.7249	57.1233		88.3726	126.429	8.8437	8.13031	8.00671	71.8059	55.5658
916	1227	23	4	6	B cells	0.417665	39.0974	9.54856	11.7916			110.298	293.457	26.1307	103.553	53.0622	14.228	69.1499	70.808	207.628	28.2299		289.329	80.8321	34.7347	22.6464	9.45862	197.759	40.0745
963	641	23	4	6	B cells	0.262878	34.8902	10.3847	14.4466			104.874	103.226	20.6042	47.6248	9.62287	7.41552	38.7644	85.9511	56.2398	40.739		120.015	148.076	17.1891	23.7667	6.24774	41.3499	20.7626
1025	1050	23	4	6	B cells	0.484274	20.3853	42.9901	12.0604			157.675	242.978	24.8567	59.1245	27.9331	11.3483	29.7388	35.6796	170.086	106.676		245.893	126.772	42.1011	12.3233	5.96785	126.507	78.4676
1024	1104	23	4	6	B cells	0.923548	20.3853	58.7365	10.1278			157.396	261.431	18.5061	73.271	34.4981	4.90672	28.7772	42.6106	166.664	89.6124		263.198	121.196	21.8427	7.93522	7.32856	141.84	66.7034
1090	762	23	4	6	B cells	0.545447	37.397	57.1781	15.4934			143.201	169.331	30.3505	76.532	57.7533	11.3483	46.399	69.6834	120.962	42.7025		184.374	208.491	44.6226	16.4045	8.9478	68.183	30.3927
1086	663	23	4	6	B cells	0.961024	37.397	43.0546	19.9865			106.856	146.168	10.1278	41.6571	55.061	6.8044	81.9427	71.2392	93.2552	9.00335		165.762	186.004	14.5645	10.5751	10.1629	33.5752	26.2585
1133	1284	23	4	6	B cells	0.363169	6.32705	75.157	10.6823			171.278	340.251	26.1716	152.348	13.1672	17.1143	30.4886	119.56	132.705	95.9173		342.601	161.266	24.5104	22.9588	8.33792	166.367	47.2041
1149	1289	23	4	6	B cells	0.746501	6.32705	81.4755	7.55823			176.462	344.546	25.1869	157.4	17.8836	16.6844	31.3843	124.912	127.779	101.915		347.282	167.376	22.3488	19.2531	14.3725	163.721	53.3273
1334	1042	23	4	6	B cells	4.53693	3.37593	78.744	24.5336			145.414	308.798	23.0455	83.0617	8.13031	12.833	57.3634	62.2318	65.7093	76.572		321.37	208.818	23.8744	5.61105	25.4569	48.3359	38.9642
1338	1034	23	4	6	B cells	3.38912	3.37593	75.5305	27.4287			142.06	307.766	20.2556	79.6863	4.77428	10.5751	60.4682	61.1231	66.7247	73.201		320.619	205.69	23.3678	6.8044	23.0609	45.2928	38.4192
1428	908	23	4	6	B cells	0.314078	4.06515	35.6176	13.3445			83.7007	304.643	39.0591	23.221	43.0248	11.8458	67.0803	77.9073	95.9767	20.2309		322.286	149.406	56.9234	25.942	8.14781	20.5072	60.2605
1424	918	23	4	6	B cells	0.427299	4.06515	37.693	16.5945			87.7099	305.467	37.3666	27.1783	41.1842	9.46615	70.2505	76.2513	92.4597	23.6465		322.799	152.863	52.9345	22.5202	9.62287	17.0309	59.317
1795	426	23	4	6	B cells	0.484568	228.659	223.706	162.839			4.41782	393.974	174.436	184.357	194.78	49.2122	198.31	226.495	57.9011	194.162		422.099	95.6421	162.946	25.8925	12.5467	42.5018	26.737
72	590	24	4	6	B cells	2.32167	313.929	213.702	192.527			4.90672		56.3802	300.721	197.9	129.805	392.931	173.209	292.897	415.749	351.903		362.078	136.985	43.8757	101.865	124.813	141.477
717	9	24	4	6	B cells	0.416176	171.16	153.151	57.2379			9.90735		113.303	70.5823	96.7226	19.6269	168.056	134.59	177.916	147.591	103.345		130.401	98.4858	14.7636	6.14428	150.345	192.2
888	429	24	4	6	B cells	0.389982	92.6583	14.831	17.3786			18.5561		42.4247	11.0494	26.0461	13.6349	84.7031	62.1173	16.2299	109.986	88.6221		68.9218	25.5909	29.626	11.5536	20.9369	115.619
1028	1326	24	4	6	B cells	1.75076	12.2246	162.219	73.9493			4.56062		35.4271	155.082	120.551	68.7832	155.719	212.37	284.517	206.319	428.56		322.313	170.061	31.2273	54.6715	81.5707	223.212
1033	1358	24	4	6	B cells	2.91878	12.2246	173.105	71.8813			7.74442		25.5909	162.733	115.453	80.8048	151.466	218.221	296.698	212.74	440.765		327.359	169.743	22.4188	65.4355	92.9001	230.353
1116	586	24	4	6	B cells	0.452305	83.1225	15.8525	17.2511			19.1009		6.88763	69.3853	35.3123	23.3952	40.9048	74.4925	91.5819	125.324	165.257		103.11	31.0076	19.4812	8.81143	63.7874	150.451
1123	358	24	4	6	B cells	0.997054	47.451	27.6151	13.2964			72.8224		25.9337	24.1562	16.1242	13.6402	45.6936	31.788	77.2647	39.261	98.9152		35.827	7.78112	9.84243	9.81344	15.2665	112.333
1172	56	24	4	6	B cells	0.506211	77.0292	95.0145	19.9294			135.709		46.2899	77.2462	40.5989	8.81143	36.7651	78.254	167.615	25.8897	109.799		87.7026	65.7136	10.6756	5.40412	127.455	59.6045
1240	404	24	4	6	B cells	0.140269	15.0976	16.6459	8.43981			45.3714		54.0254	25.2321	20.0612	10.1629	40.8421	71.7295	117.01	72.2687	145.004		29.2486	44.1492	26.5016	3.71735	11.725	73.5476
1277	231	24	4	6	B cells	1.30014	25.702	37.9323	11.5042			112.081		32.8091	50.5615	27.3768	14.0111	21.8915	97.8473	150.466	44.5635	136.519		32.6	66.3694	11.8458	15.4012	69.4582	64.6955
1264	372	24	4	6	B cells	0.383856	15.0976	8.31225	18.6823			59.057		53.5087	35.4814	8.27791	11.3797	26.0543	81.4606	127.516	69.9772	146.855		24.4055	48.2681	17.9433	6.88763	23.6465	60.9189
1311	290	24	4	6	B cells	0.887926	25.702	35.2457	18.3088			94.0068		19.7607	63.3672	27.6847	18.0738	14.9554	106.904	152.721	69.3515	152.885		27.491	68.158	7.52044	6.6776	57.1769	43.0894
1414	291	24	4	6	B cells	0.931791	38.8782	41.792	5.44352			113.424		23.6465	82.2066	8.06875	11.0042	38.9697	103.559	189.599	75.9855	190.984		27.491	72.5441	11.0042	10.2536	76.4817	13.7183
1436	100	24	4	6	B cells	0.21029	72.5677	111.508	24.8308			166.341		69.0478	88.1062	12.084	7.77197	20.6905	159.541	227.489	49.7992	199.214		59.2593	38.8598	24.1473	5.07794	142.597	14.8406
1449	605	24	4	6	B cells	0.378089	55.2921	44.3167	9.12906			17.8956		53.144	31.5654	6.49372	11.7189	55.7692	73.2204	139.28	137.921	253.28		136.245	25.3335	20.7729	7.85402	46.4497	105.538
1509	1072	24	4	6	B cells	0.628728	86.3026	140.57	35.7035			4.54498		31.8484	49.0977	49.0803	25.8347	135.879	30.675	212.302	40.5287	399.06		118.69	36.5669	16.3306	10.2675	161.684	60.5141
1563	513	24	4	6	B cells	0.82706	33.6176	61.1464	32.462			50.8915		108.162	43.5432	15.7126	9.66718	20.7729	18.9661	101.941	94.4551	271.601		128.038	26.3803	9.05856	7.49197	62.7334	55.7399
1606	591	24	4	6	B cells	0.321128	33.6176	94.0818	8.77903			35.8647		109.834	13.472	28.3884	24.9596	29.0408	39.2538	80.1249	87.8682	299.761		118.505	17.2841	20.9267	6.72013	86.7849	50.9768
1618	871	24	4	6	B cells	0.483888	63.5401	160.986	36.4889			11.7067		76.0755	19.6305	23.5136	8.83564	86.6741	40.739	126.519	52.4967	367.307		49.8235	6.2249	20.7695	10.0501	165.077	52.3718
1677	303	24	4	6	B cells	0.703514	90.1884	45.3839	43.2329			53.1172		121.629	18.5676	37.6873	13.0148	18.3088	66.8932	124.773	27.2019	289.683		120.953	7.16142	9.18351	6.46073	127.405	31.7611
1690	557	24	4	6	B cells	0.623691	34.2036	68.3458	8.02448			46.6867		143.945	24.1148	18.2151	21.4478	12.3406	29.1021	51.211	76.1269	322.01		120.29	17.3991	8.81143	5.49561	112.829	24.0053
1784	899	24	4	6	B cells	0.262431	63.5401	192.33	18.0738			72.378		136.821	27.3351	35.3305	20.9641	74.1023	50.3356	112.832	11.0494	421.298		16.867	32.2485	39.2828	10.309	211.445	16.3872
1835	1439	24	4	6	B cells	0.317922	185.278	318.689	27.5764			43.0282		160.673	20.6905	79.5118	5.40412	153.36	27.0627	315.982	207.536	583.236		217.146	56.7831	45.3321	14.4121	308.761	103.609
594	1031	28	4	7	B cells	0.255263	6.40537	98.2679	15.857			15.2151		68.9559		52.9762	107.629	173.186	122.563	366.832			8.62349		21.1905	31.8507	8.13031	72.4469	16.1242
606	1019	28	4	7	B cells	0.246683	6.40537	98.2679	9.52615			18.5561		66.0434		48.3182	111.683	167.128	128.207	360.732			8.62349		26.3668	32.9585	8.13031	76.6659	22.1149
713	1107	28	4	7	B cells	0.278134	52.2901	46.9075	54.0807			41.5698		84.5617		67.9906	84.3179	186.592	162.762	362.536			60.6176		18.5561	24.5771	6.83573	57.5209	11.8218
662	198	29	2	8	B cells	0.503625	299.348	18.7508	99.8741			42.9768		90.6988	73.6975	44.4322	21.4843	17.218	483.962	140.591	37.8646	83.9055	411.079	481.76	17.0559	8.27791	4.16896	66.6051	21.1366
1332	1016	29	2	8	B cells	0.100718	124.179	125.771	73.3953			37.397		47.9572	257.285	36.4479	13.3445	22.3488	169.402	135.829	27.4703	150.392	148.697	137.173	41.1479	33.7276	3.39696	77.8707	51.4441
1415	447	29	2	8	B cells	0.052005	53.3807	44.739	66.9358			58.2408		96.4542	214.907	41.7647	30.1503	25.4905	379.204	253.741	25.7601	140.128	279.771	352.105	4.21991	177.185	9.21448	47.5095	18.51
1426	588	29	2	8	B cells	0.0562829	53.3807	14.5008	110.654			31.097		43.8042	217.679	11.7067	23.3464	13.8886	330.54	219.358	35.5556	99.9988	229.953	301.696	18.5906	133.619	7.52044	40.0336	33.7698
1520	746	29	2	8	B cells	0.131953	69.3915	83.1225	53.4114			50.5784		28.1262	264.752	79.5047	16.2475	6.88763	293.391	219.879	26.264	46.4803	160.694	259.486	8.81143	95.9411	12.6597	32.1379	45.3714
621	239	30	2	8	B cells	0.0508923	68.0105	46.8999	22.7594			27.0285		81.3775	75.8889	41.3137	32.5781	16.573		38.3617	56.0711	21.1265	68.8763	79.6837	11.725	106.961	5.44352	197.092	80.1036
733	386	30	2	8	B cells	0.172499	30.9524	11.2601	18.51			24.7619		24.0853	98.6159	29.9393	17.0893	10.1629		64.3521	36.0845	69.0251	30.3575	78.8091	17.3786	43.4318	7.49197	172.318	41.957
732	468	30	2	8	B cells	0.701936	29.0849	14.7008	46.8756			50.2052		16.3349	104.351	40.8769	21.6856	29.9155		95.2227	46.7904	47.3172	58.0154	61.8933	10.2536	12.5069	8.77903	150.633	38.0035
799	267	30	2	8	B cells	0.080751	16.2343	55.4323	33.3047			30.2824		39.4998	129.862	26.177	41.7579	7.85402		35.4914	18.2151	67.6882	21.9824	125.425	21.8068	92.1881	7.44428	222.597	45.9082
809	471	30	2	8	B cells	0.190529	29.0849	22.7249	49.4346			48.0418		16.2606	132.361	21.8427	14.3725	13.9193		101.941	20.3468	38.2129	56.7166	89.3473	15.4796	32.2485	6.14428	173.36	20.5072
824	302	30	2	8	B cells	0.0872301	16.2343	53.8153	28.5361			22.1921		40.1615	124.722	41.0699	42.7025	9.19126		50.9362	24.7187	82.4177	17.3868	125.552	6.6776	83.2304	7.2602	218.929	30.3927
838	244	30	2	8	B cells	0.147958	17.0893	71.794	48.1765			43.3859		22.5012	125.119	24.5539	40.243	5.74899		45.7746	35.2881	78.2358	36.3324	142.464	23.8535	105.366	15.5897	238.717	45.6843
940	664	30	2	8	B cells	0.172005	76.3782	33.7698	45.9331			68.6173		103.983	140.702	31.606	44.307	4.30348		188.382	60.3762	62.6004	141.693	99.0534	13.739	40.4618	6.95965	195.653	16.2343
1125	746	30	2	8	B cells	0.694372	54.2267	37.4789	21.3512			109.216		172.738	147.504	107.087	17.7437	10.795		133.955	73.2856	82.4661	205.312	78.9427	34.6135	16.3523	11.3546	264.351	56.4711
1170	989	30	2	8	B cells	0.654557	34.6526	25.9007	53.0797			109.775		254.175	97.005	61.0112	6.95965	21.9727		44.5091	107.05	90.9818	158.598	25.8209	33.7276	12.6597	8.28651	298.579	97.4848
1204	866	30	2	8	B cells	0.519483	14.5645	21.6329	56.2727			116.8		225.88	138.315	70.5318	37.8288	18.4019		82.2412	70.1775	94.5531	195.172	31.4908	15.803	22.8031	11.8458	298.939	71.04
1224	899	30	2	8	B cells	0.392917	5.13374	22.5266	48.6429			103.549		240.138	124.86	62.9103	37.9923	5.8958		68.7749	69.6344	102.111	193.789	18.1171	24.6755	25.1416	9.87855	308.804	65.3614
1220	912	30	2	8	B cells	0.442837	5.13374	20.814	50.9306			102.293		242.765	120.21	65.0293	33.3624	6.14428		64.1082	73.7565	101.036	189.791	13.2964	29.7316	20.5973	9.12125	308.428	68.158
1330	800	30	2	8	B cells	0.0749009	53.6868	28.5984	32.7743			104.486		213.769	162.912	38.9623	50.5826	15.6262		110.311	17.1891	119.353	227.644	68.4042	20.0043	63.1409	4.72931	342.817	31.788
1338	1161	30	2	8	B cells	0.178235	9.62287	13.9653	46.1913			61.6569		343.849	36.5883	19.2531	29.6092	15.107		41.1011	86.2713	134.458	106.842	78.857	52.0224	48.8898	8.71388	382.206	94.3155
1363	1156	30	2	8	B cells	0.28673	9.62287	4.90672	48.3609			53.8365		346.509	45.0673	10.0714	21.0285	18.1485		47.1241	79.6336	126.014	102.159	70.4307	58.6637	42.7158	12.2479	389.94	99.8341
1649	1138	30	2	8	B cells	0.118419	108.161	51.0326	25.0024			24.8824		380.19	133.52	98.0022	26.8009	14.7008		88.834	33.6621	76.9432	98.0778	22.2818	14.4121	54.1847	6.41648	487.819	54.8588
71	804	31	2	8	B cells	0.841078	206.647	25.4681	112.87			380.591		318.719	87.5693	70.144	37.0122	16.71		152.425	187.401	76.0867	47.6532	69.1962	22.996	10.4667	8.80334		41.1877
377	1258	31	2	8	B cells	0.0482237	206.647	107.237	189.898			382.185		398.181	125.769	50.0176	28.7078	23.8266		59.1907	23.7787	235.072	101.764	137.456	8.60696	196.297	9.46615		23.2823
250	1036	32	4	8	B cells	0.0730422	968.686	221.235	20.1038		106.04	58.1074	240.28	193.936	135.121	35.6416	20.0612	96.8264	234.643	511.734		245.593	143.374		36.0391	88.9037	6.49372	55.5363	81.6152
97	487	33	4	8	B cells	0.166951	7.55823	267.873	42.14		35.183	22.3201	151.19	42.275	99.4502	25.6659	31.4908	46.2899	325.521	709.653	131.865	395.324	111.329	141.902	54.4679	46.6073	7.78112	90.8816	79.7926
98	507	33	4	8	B cells	0.182652	7.55823	262.13	46.1558		27.8386	14.7636	155.955	42.5052	95.1763	23.4651	33.7593	42.4247	325.906	706.187	130.384	390.427	113.151	145.526	47.7697	49.9378	9.12125	94.4324	86.6346
161	628	33	4	8	B cells	0.0816454	51.4898	213.246	12.4612		35.0877	26.3722	176.846	41.2309	58.9	62.3142	9.32208	16.0578	311.142	666.56	109.912	344.62	116.903	158.804	17.3786	36.9833	3.01952	111.749	102.345
188	1070	33	4	8	B cells	0.0889771	9.62287	104.97	30.0628		16.4436	16.9848	153.188	38.7956	9.436	116.839	27.2281	57.117	382.208	615.111	218.945	209.608	231.784	304.475	43.8627	76.3558	6.79392	22.9588	142.325
207	1087	33	4	8	B cells	0.119907	9.62287	96.3086	34.5146		20.4376	12.7718	144.419	35.1749	14.7395	119.001	29.2022	58.5336	381.07	607.221	221.785	199.988	222.476	308.659	38.9367	69.8917	8.38053	24.1856	141.809
272	730	33	4	8	B cells	0.127946	55.247	156.35	10.9458		17.2882	40.0478	174.419	87.6474	40.7023	35.4874	33.3624	61.1231	285.025	613.841	93.7428	288.588	127.361	172.604	47.6009	26.5499	3.39696	113.486	58.958
339	378	33	4	8	B cells	0.128557	47.0818	202.094	21.7806		24.8222	11.6579	62.1688	37.9717	96.2287	31.9912	21.5967	83.8223	233.193	648.294	74.8284	359.672	20.4585	43.5105	99.7185	53.5765	6.88763	11.9952	64.9899
350	551	33	4	8	B cells	0.226232	9.60805	173.027	21.0082		49.3928	75.5031	120.121	58.2897	33.0125	35.6836	7.88118	27.2019	234.838	613.071	34.3657	307.73	54.2044	99.2839	49.3423	40.7303	9.21448	69.7641	30.5563
368	569	33	4	8	B cells	0.187447	9.60805	164.924	18.6823		41.923	82.4514	115.329	67.3516	30.5936	41.8975	11.0236	18.1564	229.906	603.973	28.6705	298.122	59.8692	104.297	39.7908	42.4767	7.96211	78.089	27.5557
375	626	33	4	8	B cells	0.302308	21.6757	159.332	24.5597		44.0571	93.6812	121.036	81.4781	22.0083	38.6485	12.5467	5.8958	233.957	592.414	38.5654	281.27	81.1926	125.065	23.9905	22.6118	6.83573	99.514	31.6352
373	916	33	4	8	B cells	0.386134	32.8286	85.3465	22.0891		9.62287	16.1375	197.332	56.1663	10.7421	42.9453	14.6571	114.077	291.369	557.037	141.249	213.977	190.637	233.99	59.6904	27.2647	10.5278	67.9654	51.9114
378	1374	33	4	8	B cells	0.258644	126.095	32.0824	38.6577		13.5931	27.8514	25.7822	74.6473	14.0111	116.228	8.33792	53.5978	393.24	539.954	312.671	90.1703	134.225	406.465	7.96211	44.955	11.6274	53.2525	201.78
430	113	33	4	8	B cells	0.169625	10.309	187.223	23.4681		71.04	82.9218	43.7635	70.7385	200.481	103.328	33.7445	61.2396	227.995	678.996	142.407	426.92	69.2116	25.1869	66.777	46.3022	7.85402	107.718	22.8031
439	209	33	4	8	B cells	0.131439	32.0268	189.691	40.555		52.125	48.8941	15.9108	36.6758	166.165	67.9161	25.0934	70.0393	209.365	653.533	127.954	393.034	43.2626	25.9007	58.6345	33.6112	4.41782	78.6353	45.2629
433	460	33	4	8	B cells	0.673006	24.9938	155.887	8.54049		46.0492	50.8102	85.9785	62.401	78.304	24.9225	13.8423	60.8838	198.301	601.937	33.3517	313.603	26.6944	61.2861	69.1251	14.1879	9.54856	57.9171	25.0138
441	88	33	4	8	B cells	0.127329	7.96211	182.7	16.6758		74.5203	90.5258	53.9752	80.7589	210.594	111.437	43.8627	57.3125	229.249	681.979	137.009	433.674	79.5038	28.1769	60.6928	56.2436	7.16142	118.024	18.6747
443	67	33	4	8	B cells	0.131137	7.96211	182.003	17.1018		80.0493	97.9579	61.8046	88.6864	218.492	117.651	48.8767	57.9466	232.92	686.638	135.653	440.571	86.967	34.3159	59.2689	63.1239	8.27791	125.547	21.3679
475	55	33	4	8	B cells	0.160105	12.8994	170.131	11.5782		77.0606	100.093	70.1318	95.9871	225.8	105.122	41.9094	47.3969	225.64	680.693	123.277	439.921	96.5848	34.6957	47.3021	73.9879	11.8458	134.902	17.7878
455	887	33	4	8	B cells	0.285786	32.8286	65.4018	8.31225		37.5567	22.2977	172.341	85.3223	40.3296	50.8817	12.131	106.374	261.097	529.963	128.061	199.208	181.762	222.661	40.7792	25.2321	7.21098	99.5827	28.4686
497	477	33	4	8	B cells	0.527083	24.9938	131.727	10.8148		36.8657	39.6761	61.5274	43.2494	89.6569	38.2725	8.60696	58.5519	175.081	577.925	34.1307	294.595	50.046	73.2525	44.1621	14.268	7.52044	81.7896	32.2507
523	197	33	4	8	B cells	0.100753	6.42757	157.922	12.8551		23.8714	45.9749	47.6128	60.0711	181.666	67.0888	25.5463	43.7081	182.135	631.725	119.028	383.498	73.1591	10.3021	35.7852	58.1564	5.85944	104.395	38.7956
540	196	33	4	8	B cells	0.175397	6.42757	151.659	8.62349		19.2235	47.511	53.9634	65.3789	184.84	64.5367	22.8873	39.8874	176.573	627.068	113.207	381.366	79.2049	8.81143	32.5934	59.0896	10.3641	109.684	40.5129
536	621	33	4	8	B cells	0.107336	50.6009	99.0706	51.0103		15.0834	78.7331	71.1552	38.2185	82.7636	75.8166	46.0477	57.0546	177.405	538.493	36.4381	241.641	98.2911	129.284	27.0206	57.9945	6.2249	46.511	33.7086
593	938	33	4	8	B cells	0.258782	8.81143	26.5016	15.1823		13.0148	49.5885	175.081	68.6619	56.3802	105.22	27.7797	137.6	229.777	474.61	147.591	144.293	165.311	250.035	56.768	39.6761	10.2675	110.086	67.2363
621	165	33	4	8	B cells	0.140551	32.7352	119.041	16.3872		30.9869	71.5674	37.5415	97.3546	210.321	57.0534	11.4794	25.4933	156.649	612.049	80.9395	382.01	111.932	27.1783	13.2104	44.0442	6.19048	141.429	21.8166
616	934	33	4	8	B cells	0.175632	8.81143	30.7214	23.4651		14.8022	53.0031	169.757	72.5883	51.5672	99.4739	20.3117	141.699	221.405	466.66	146.227	137.679	164.197	250.971	48.2681	48.4845	8.51543	107.077	59.7882
638	534	33	4	8	B cells	0.136536	44.2893	75.5757	18.872		48.1706	48.2946	22.3583	16.6758	102.654	69.5023	30.0106	61.1231	128.828	521.361	15.8749	249.691	107.199	120.752	13.6088	51.6431	7.05116	45.3714	17.5134
673	422	33	4	8	B cells	0.297655	44.2893	100.113	10.9718		6.68825	21.8427	22.0665	52.9722	144.63	35.5456	20.1745	29.0015	106.912	534.531	55.0209	283.754	109.913	105.668	42.5169	27.8104	8.27791	84.7031	59.9405
754	1069	33	4	8	B cells	0.0776847	7.44428	69.7192	14.0467		21.4212	67.9402	198.455	71.5863	53.859	64.8813	13.1021	97.2858	211.595	404.093	205.634	67.9444	107.486	309.428	16.2606	75.5823	5.87159	91.5905	26.1416
744	1052	33	4	8	B cells	0.0735243	7.44428	64.1881	20.0931		21.271	64.4484	192.946	76.6287	53.704	63.6364	12.2246	100.519	209.523	409.059	198.413	73.8491	113.685	304.398	8.97165	74.7455	5.49561	98.8662	20.535
767	964	33	4	8	B cells	0.178765	8.43981	68.0701	7.18129		14.3873	82.7489	158.644	77.6793	72.1266	42.5571	16.8331	95.9871	180.504	408.774	169.827	86.2556	140.504	270.117	9.87855	50.1867	8.97165	121.095	13.8423
779	707	33	4	8	B cells	0.310823	52.7296	19.933	33.8961		32.1711	33.4072	64.8187	14.3477	57.8949	64.1648	19.056	131.174	130.497	442.271	91.182	169.012	131.293	177.976	13.4031	21.8915	6.8044	36.6739	16.9512
777	984	33	4	8	B cells	0.128521	8.43981	71.04	7.93522		7.28958	82.9209	165.319	79.2588	79.5495	40.4636	12.2246	90.3604	182.685	403.05	178.242	78.1993	140.262	276.203	10.5751	52.0402	6.68825	112.66	8.81143
791	111	33	4	8	B cells	0.638714	18.3437	51.829	7.6983		16.7611	95.1403	30.0841	85.5399	241.565	35.2982	26.8222	34.1995	128.898	582.095	23.3952	368.07	179.135	68.9931	45.9238	16.7142	10.6756	188.723	17.5621
800	310	33	4	8	B cells	0.112698	56.3689	78.5891	13.5301		19.7751	33.146	70.2211	37.1448	182.575	26.689	7.49197	74.6005	69.9395	525.36	98.1373	313.337	162.31	64.7714	35.4914	70.4115	7.93522	113.632	21.0995
801	939	33	4	8	B cells	0.19822	15.9287	52.3214	11.3295		26.5016	98.5473	147.111	61.7631	73.1455	29.7867	15.3966	87.4497	164.616	399.369	166.619	85.8608	125.039	257.361	7.64258	40.3931	8.00671	121.2	18.648
830	82	33	4	8	B cells	0.390672	14.7395	35.8588	24.6061		8.88388	110.184	48.1365	83.8053	241.716	36.2421	8.54049	41.792	132.621	580.952	16.049	358.231	196.81	60.533	62.7073	20.3117	7.93522	200.128	11.0494
840	133	33	4	8	B cells	0.405518	19.616	37.6098	20.0186		10.7355	94.2066	46.2021	66.4991	223.776	48.0832	20.9267	53.8365	113.348	563.742	34.4547	347.862	194.11	49.9049	50.5615	12.6597	5.13374	181.25	30.1669
863	39	33	4	8	B cells	0.269546	10.0714	28.2652	45.0405		27.0601	129.955	67.3506	91.787	248.968	42.1822	6.75185	52.6282	144.363	585.959	23.3952	353.369	214.663	61.2861	83.1225	29.9346	8.06875	217.461	10.8936
869	80	33	4	8	B cells	0.601037	8.8437	21.14	35.6176		15.9287	117.007	61.755	76.8023	234.454	48.6371	10.1629	55.8879	128.811	572.335	27.7078	344.94	210.808	48.811	72.3869	14.3477	8.62349	202.41	19.1641
884	62	33	4	8	B cells	0.542326	6.68825	17.0559	41.8975		24.6061	125.673	69.7161	80.7545	237.523	51.6417	11.2601	60.56	134.131	574.25	31.2797	342.517	218.537	49.5368	81.2207	21.7871	11.8157	209.98	21.6856
870	601	33	4	8	B cells	0.325779	52.7296	35.0268	34.5703		18.0423	10.9523	18.9811	41.2861	86.6346	33.8961	15.0314	81.8758	79.0617	434.599	104.667	201.041	121.59	127.892	35.4874	15.5439	5.06389	28.9327	64.5235
889	45	33	4	8	B cells	0.307493	6.68825	19.2161	48.3359		30.4676	132.215	74.3902	86.1771	242.276	52.2042	13.3765	62.3062	140.067	578.24	32.8915	343.538	222.725	53.4967	87.2825	28.4711	8.75466	216.619	20.9641
897	87	33	4	8	B cells	0.34401	10.6355	10.8082	32.7743		24.3675	120.082	70.7909	70.2018	226.89	59.3746	14.7395	66.7738	123.93	563.772	38.4804	334.19	219.864	39.2411	78.1948	15.5164	5.33781	201.563	29.7125
879	893	33	4	8	B cells	0.199363	34.1786	21.4843	11.1457		52.5943	88.4483	128.649	27.7078	88.7329	18.9323	31.788	74.037	131.104	377.794	168.237	91.353	91.4278	233.819	31.282	21.1669	4.21991	111.168	33.4732
918	31	33	4	8	B cells	0.181433	12.1545	19.056	47.2765		41.9706	142.213	86.5186	88.6181	242.158	62.6835	24.0735	73.5737	143.767	576.055	44.1863	336.104	234.866	53.0595	97.0138	37.5036	6.8044	223.862	31.3298
948	290	33	4	8	B cells	0.153644	32.3037	40.8926	19.6414		8.8437	56.2183	103.027	11.498	151.883	38.6835	18.8644	49.531	45.3933	492.228	106.03	292.758	207.986	9.436	52.3132	71.2832	10.9523	134.38	45.1053
957	26	33	4	8	B cells	0.116606	14.8406	24.0172	32.8286		33.1632	151.857	100.437	89.083	238.096	60.1564	16.9638	88.4088	144.937	569.186	58.9785	324.005	249.174	51.5313	82.352	47.792	5.57283	229.213	46.1033
969	450	33	4	8	B cells	0.0467326	35.3587	100.788	25.6215		29.0653	17.6793	57.9896	46.8771	103.042	52.5998	12.7718	21.7249	15.8749	442.785	144.737	257.622	148.257	63.3976	33.9717	76.6212	3.58071	89.753	48.7029
1022	247	33	4	8	B cells	0.104737	32.3037	32.3477	16.2124		20.9267	80.691	121.27	24.0764	151.688	65.1048	34.7511	58.1454	66.3747	487.141	111.462	269.339	217.632	15.7488	83.8945	75.247	7.88118	162.115	76.7494
1045	984	33	4	8	B cells	0.457869	71.4519	78.203	35.6736		26.689	84.7687	177.782	65.5486	40.1863	27.8386	25.1274	24.6061	128.446	306.894	235.946	72.1029	67.5027	212.034	23.1749	11.6579	5.33781	109.568	103.311
1059	424	33	4	8	B cells	0.0722175	35.3587	94.5297	17.8956		10.6355	51.1901	91.1008	47.457	86.3686	57.8284	12.1545	14.1879	39.2338	426.577	171.278	245.41	149.53	59.756	55.185	48.1854	3.47982	122.417	75.8889
1095	103	33	4	8	B cells	0.124248	17.1683	45.7497	19.576		40.8769	141.627	143.094	78.7268	195.669	10.9718	13.205	99.2043	127.198	516.555	112.385	264.36	269.544	27.8412	39.6294	85.1125	10.5751	222.87	39.5592
1109	329	33	4	8	B cells	0.134233	40.5199	54.0412	11.203		21.4079	80.8541	127.825	61.6627	111.263	38.211	12.8385	43.7977	65.3418	442.676	156.576	230.307	184.191	49.2122	68.1956	50.0631	6.72013	159.577	94.0886
1120	141	33	4	8	B cells	0.0925292	17.1683	28.6581	19.6595		40.739	133.995	151.733	75.7151	179.991	24.5771	20.6042	89.115	118.913	499.399	124.844	249.317	255.183	29.7221	45.0737	86.0497	7.96211	215.893	47.9839
1141	29	33	4	8	B cells	0.0957544	32.8871	65.0293	15.1729		37.8288	174.422	165.354	98.634	221.138	21.9857	45.0405	90.31	159.861	532.235	128.197	264.624	297.668	8.30368	13.0312	107.661	10.309	255.751	7.59583
1252	533	33	4	8	B cells	0.111919	79.1698	117.168	24.9253		31.4727	54.982	150.034	42.8905	38.6687	45.3714	7.28958	41.2361	64.5897	348.68	246.902	176.025	120.015	137.507	22.5202	43.9714	4.92122	110.295	158.123
1290	240	33	4	8	B cells	0.154854	12.8163	48.2208	13.5142		38.8836	123.035	202.272	25.7103	145.954	58.9399	30.2376	47.1302	141.455	435.664	197.659	175.24	228.247	74.06	45.307	38.1513	5.90787	186.651	77.9475
1298	207	33	4	8	B cells	0.16861	12.8163	39.0518	12.1955		26.3911	131.856	207.827	17.1185	158.765	67.9444	24.5336	35.1911	150.112	445.54	196.365	178.322	241.036	63.0426	57.8974	50.7513	8.55716	191.819	71.8069
1291	291	33	4	8	B cells	0.299425	6.05082	57.673	11.2221		43.2494	107.588	191.99	40.6971	127.602	44.6673	11.3546	64.1359	134.183	418.349	205.766	167.494	210.082	91.2906	26.0871	22.7249	6.8044	175.812	85.9014
1305	99	33	4	8	B cells	0.0729548	40.8491	36.0134	14.5204		16.2343	167.12	222.179	39.1847	198.967	54.4823	8.83564	23.3464	176.439	481.628	190.751	199.543	280.918	30.4232	32.4555	90.3533	6.59171	218.071	62.6562
1307	290	33	4	8	B cells	0.232495	6.05082	60.16	8.06875		39.386	104.045	191.347	37.8589	129.924	49.5957	14.5008	61.7169	140.01	415.92	211.038	161.949	212.487	93.9484	27.478	27.7412	6.4497	170.839	80.6062
1343	260	33	4	8	B cells	0.131533	17.6874	44.0895	12.5467		42.8257	106.063	183.484	24.1591	142.908	67.267	21.3812	47.8099	156.658	420.234	219.039	153.946	228.033	88.1175	43.2593	45.3714	5.96785	166.084	63.0539
1358	352	33	4	8	B cells	0.6148	30.3012	44.8884	13.0367		9.08996	73.7565	165.545	59.1895	107.726	59.2292	30.777	82.2854	142.673	386.402	238.815	136.582	199.089	117.994	26.9678	17.2882	10.6288	142.496	83.1474
1395	279	33	4	8	B cells	0.0849942	4.41782	30.9271	12.4955		35.2497	91.4527	162.725	37.1697	134.017	67.3241	26.6944	56.6738	172.916	405.838	239.931	133.187	229.972	91.5002	50.9544	48.0343	4.08264	146.284	52.7728
1399	268	33	4	8	B cells	0.154187	4.41782	31.527	9.32208		30.8902	94.8907	163.327	34.6608	138.148	62.9103	22.422	53.1172	175.586	409.111	239.885	133.81	234.348	88.2935	54.7067	52.3881	8.07757	147.853	48.6473
1431	303	33	4	8	B cells	0.133956	16.3306	15.107	5.28416		33.2019	78.931	146.517	52.5306	125.411	73.5379	23.6917	69.7866	174.32	392.388	255.895	116.978	228.929	84.8502	52.1919	45.5203	6.09773	130.064	53.4807
1433	886	33	4	8	B cells	0.129366	149.73	53.0354	4.77428		49.7033	136.863	202.779	144.601	77.7536	57.4466	25.2321	108.401	143.21	202.609	340.146	154.568	125.033	108.47	20.178	97.816	12.6541	43.2889	154.308
1460	54	33	4	8	B cells	0.09642	60.9189	46.2791	18.0896		22.2977	171.101	199.366	69.6865	203.594	21.1703	13.5142	49.5238	232.9	478.171	248.36	173.375	316.998	42.7108	65.1825	77.504	7.47293	199.187	39.5376
1534	221	33	4	8	B cells	0.948683	49.6918	41.9909	12.131		38.2688	110.071	133.2	66.2426	134.659	53.0689	13.5301	74.7798	223.284	410.03	283.725	105.808	276.29	35.1891	24.265	8.68932	8.24341	130.32	22.0471
219	383	34	4	8	B cells	0.219867	111.137	44.5091	25.8016		60.7503	53.9792	378.327	31.1542	99.5934	165.908	34.022	56.7316	382.458		89.2268	100.402	19.0411	482.569	11.7553	33.9885	7.47293	152.043	75.1144
270	673	34	4	8	B cells	0.252773	111.137	77.331	5.77372		47.7428	163.558	393.815	67.3252	62.474	56.7517	11.6274	25.7656	276.658		24.4434	210.808	92.1464	431.863	29.0653	36.9699	9.34498	211.498	23.2731
1466	1234	34	4	8	B cells	0.344579	33.1847	55.7092	9.97185		79.7685	94.2739	232.421	100.062	81.3285	53.0354	21.1535	181.59	107.428		55.8815	120.84	66.2232	85.742	29.1021	18.6212	6.41648	146.225	17.5621
1481	1118	34	4	8	B cells	0.31917	44.1476	20.7901	41.957		35.8747	52.8753	190.089	64.1925	124.74	9.12906	18.9549	188.371	70.0342		40.3861	124.556	57.1931	50.1541	16.2956	26.0434	8.31225	103.81	23.7547
1495	1317	34	4	8	B cells	0.174571	33.1847	43.4859	26.5177		111.153	113.537	258.216	133.244	59.651	84.4133	24.49	197.732	140.604		76.9108	113.238	70.9145	84.4361	45.5077	49.3509	8.61523	172.926	6.42757
1590	1231	34	4	8	B cells	0.285978	9.62287	27.8104	34.9698		89.1654	67.3326	217.927	95.8103	107.836	66.7898	9.08996	228.148	128.742		69.4582	74.1408	29.3749	39.232	31.8574	44.3665	12.6878	135.604	8.71388
1607	1250	34	4	8	B cells	0.232442	9.62287	27.9535	38.6724		98.5473	64.3222	223.889	101.262	107.588	76.4043	13.9704	235.143	138.348		60.0177	67.5997	33.9801	35.2982	25.4653	44.7947	10.4121	142.677	3.01952
1620	1194	34	4	8	B cells	0.106944	17.979	12.7327	17.218		83.8945	52.8052	202.253	79.5754	125.753	65.553	8.9079	238.927	126.001		77.3448	65.4355	12.2886	27.9229	37.3131	46.0167	4.92122	121.686	24.6495
1641	1245	34	4	8	B cells	0.166372	12.5977	30.582	34.7265		103.952	52.2519	220.383	97.6432	118.747	83.8648	10.1418	247.749	145.286		56.5833	54.7301	31.835	23.1349	18.9059	44.9169	7.47293	141.476	13.739
1658	1121	34	4	8	B cells	0.304476	13.0858	22.7249	13.8578		77.3559	42.1991	173.183	50.5826	155.858	68.6993	18.1328	254.559	121.019		100.61	67.0028	19.6305	24.1591	56.1054	17.3991	5.29762	96.1672	54.6572
1674	1240	34	4	8	B cells	0.0627038	12.5977	18.0423	35.2558		110.368	41.03	217.61	95.6384	129.932	92.2468	10.4871	260.015	152.737		56.0444	42.3002	34.5682	12.8828	19.3233	48.53	3.04302	141.388	26.1852
1677	1092	34	4	8	B cells	0.899567	13.0858	35.5215	17.8836		79.4975	42.7058	161.758	40.1473	168.852	75.1144	9.62287	259.517	122.563		92.3279	70.5974	32.6894	20.0043	67.4615	9.46615	8.51543	87.4888	67.6703
1694	818	34	4	8	B cells	0.0953096	103.617	50.8985	37.9623		13.5037	85.9984	58.1564	48.7175	100.466	72.092	15.2151	231.926	130.885		42.4247	131.511	49.8278	93.2147	41.3758	107.217	10.2188	39.615	36.25
1701	1283	34	4	8	B cells	0.258863	19.1641	22.3201	43.2329		129.286	47.433	233.637	112.789	130.481	110.333	17.0559	271.818	171.344		40.0336	35.2982	53.7319	27.3872	14.584	38.2725	9.90735	159.39	23.3159
966	1047	35	1	9	B cells	0.0353537	969.451	85.0179	72.8498			42.542		109.409		32.7178	48.7848	150.102	47.2343	78.7847		14.0467	155.824		12.7327	119.362	4.21991	115.218	15.8929
87	581	36	1	9	B cells	0.410508	964.943	47.2177	3.7744			17.7437		120.947	583.991	11.2601	20.9641	45.8989	313.965	458.102		389.051	54.7275		7.2602	18.9549	7.78112		24.6495
65	441	38	3	9	B cells	0.043814	278.697	355.486	50.3525		162.483	217.134	239.317	336.365	280.768	80.1249	64.382	68.1235	159.284	158.106	123.861	95.0669	42.4414		16.7526	69.4531	3.04302	122.961	72.4577
538	1008	38	3	9	B cells	0.206488	278.697	156.173	39.1829		166.109	74.525	131.802	110.081	138.921	66.2232	6.08604	32.6633	158.43	188.95	172.414	14.006	70.7667		20.5245	35.4914	7.32856	80.6566	31.2387
1390	881	38	3	9	B cells	0.0325559	325.132	82.9286	346.14		412.921	43.7847	415.277	400.223	349.08	43.5432	16.0223	131.097	88.47	371.475	249.026	95.8764	176.42		16.989	312.168	10.1629	251.985	29.2972
816	1318	39	1	10	B cells	0.241197	276.931	31.7409	5.06389			225.641		156.719	56.822	35.7314	11.203	46.7934	85.4216	111.596	251.676			150.713	11.8218	46.2098	11.1457	561.088	21.0995
1543	1219	39	1	10	B cells	0.839919	7.64258	50.0275	15.8704			184.417		135.103	221.576	19.5869	52.8335	25.9557	52.1359	217.71	45.8989			214.795	11.7067	61.0392	51.268	404.905	40.7303
1554	1202	39	1	10	B cells	0.761094	7.64258	44.2652	13.5142			181.914		138.003	219.213	16.8331	54.1886	26.0215	45.7092	217.349	43.7733			215.986	17.247	58.5519	44.5635	397.796	37.0199
1583	1207	39	1	10	B cells	0.700938	11.1073	49.3625	23.9905			190.422		149.11	218.41	26.8726	61.1895	36.8908	49.2585	227.479	53.2979			226.816	27.2437	67.5871	47.3744	397.684	43.1175
339	276	40	1	10	B cells	0.813273	96.9102	41.7596	80.338			14.8886		107.012	179.966	34.6957	14.3477	73.0958	89.103	216.413	460.802			272.927	26.4639	55.5158	45.1495	64.8505	19.4848
571	386	40	1	10	B cells	0.508532	96.9102	58.2506	17.8956			56.577		67.8049	87.3739	7.32856	6.2249	51.0229	124.198	133.29	369.962			180.203	16.049	61.4068	31.2273	44.5859	30.4793
1212	1272	40	1	10	B cells	1.57648	412.754	78.8344	13.739			180.693		47.7726	39.1847	12.3233	4.30348	34.1661	79.5405	167.615	58.6783			122.082	37.3074	15.8704	25.0195	86.4988	25.5686
722	810	42	1	11	B cells	0.0705641	157.868		218.598			316.157		34.4382	163.624	50.7204	130.781	95.9173	34.2369	93.3567			99.2696		11.2094	124.412	8.77903	225.931	51.0675
1072	1039	42	1	11	B cells	0.254803	157.868		157.517			368.9		140.359	109.179	39.2918	223.925	142.591	51.8757	220.13			246.654		16.7653	78.8994	20.1038	252.702	23.9786
510	325	43	3	11	B cells	1.76213	445.497	349.134	313.818			282.781			288.834	105.287	224.975	89.019	159.736	411.412				49.0628	16.0711	120.636	212.576	428.141	7.47293
1573	838	43	3	11	B cells	2.41276	445.497	199.417	18.9323			117.22			129.462	17.8038	17.6713	164.018	12.6541	368.597				480.428	8.31225	19.1753	46.2653	8.16528	6.14428
506	946	45	2	12	B cells	0.388886	17.2139	43.6674	39.3426			27.6435	106.975	24.0409	24.8136	17.7678	15.7126	25.7241	190.595	85.8325	443.171	157.982	140.822	219.296	8.68932	31.2547	12.1545	48.4316	70.4591
534	982	45	2	12	B cells	0.324952	3.94059	60.4293	29.2972			36.6175	122.719	12.5467	23.1995	7.77197	8.10398	10.2188	175.097	89.5496	431.993	167.277	139.427	224.874	16.7526	30.4886	9.90735	65.4018	74.5766
544	985	45	2	12	B cells	0.213085	3.94059	63.2029	26.0242			37.397	124.875	9.74058	26.3911	10.8936	8.30368	10.1278	171.2	92.7405	428.187	167.309	137.116	223.925	20.6767	28.007	5.96785	64.5599	73.6511
570	1159	45	2	12	B cells	0.436793	66.4037	55.1269	28.426			99.3815	190.776	15.7669	45.3714	14.1477	13.0858	25.2321	145.133	100.522	421.624	229.541	179.435	278.885	37.551	29.8464	13.0367	47.9408	84.6224
722	910	45	2	12	B cells	0.329329	21.7348	84.1717	23.4013			10.8082	138.298	29.1216	99.1813	12.6597	8.28651	8.61523	134.076	95.7635	363.086	134.712	69.4582	171.411	39.4366	19.0747	6.28185	26.9282	48.1469
719	1041	45	2	12	B cells	0.569311	49.4576	36.2853	27.3533			39.7765	174.16	8.97165	92.3456	24.6061	4.40167	21.8427	102.861	98.3005	362.078	183.525	113.685	219.724	50.9768	16.049	9.13685	22.6967	90.9701
776	890	45	2	12	B cells	0.376981	21.7348	67.6029	25.8209			30.3646	149.906	29.0727	120.914	10.9458	16.2343	12.1545	128.11	78.5701	343.809	132.37	52.7836	159.724	50.8088	20.2731	7.64258	13.2158	54.6702
1263	806	45	2	12	B cells	0.686206	89.641	37.9041	23.2547			57.9564	167.265	36.301	95.4774	24.8567	10.9718	100.714	108.579	14.6571	175.721	66.5805	67.3844	138.306	4.21991	12.013	8.24341	40.1224	24.5771
1489	733	45	2	12	B cells	0.205237	28.6581	84.3981	30.9063			65.6843	219.954	43.6021	168.584	15.857	17.3212	84.5769	99.3385	37.6098	128.76	125.724	28.4711	112.234	23.9102	25.0138	5.13374	13.1834	9.81344
1538	675	45	2	12	B cells	0.301609	28.6581	59.9465	6.49372			59.3674	228.698	19.112	185.701	40.5287	11.6274	76.598	123.188	65.4355	139.481	126.46	48.3433	131.211	19.8363	20.9777	6.32705	15.8749	34.0722
135	680	46	2	12	B cells	0.324824	5.33781	18.6327	21.0455			89.5392		13.7235	252.212	34.2328	23.0362	65.836	50.1442	210.632	164.372	99.9988	45.6999		17.5093	21.3312	6.92888	51.6693	11.1008
140	665	46	2	12	B cells	0.429456	5.96785	21.8687	23.2333			94.6743		19.5833	250.122	33.1116	28.8069	61.7031	55.1114	213.754	159.953	103.664	51.5451		15.14	24.9824	10.7289	55.1966	10.9718
137	694	46	2	12	B cells	0.429878	5.33781	19.4848	18.0265			84.2233		10.1979	251.647	38.0335	19.4848	67.7765	44.8789	206.154	166.437	95.2683	41.6828		19.6269	16.0223	6.88763	47.2931	15.2712
388	1289	46	2	12	B cells	0.186265	243.742	77.2932	45.3054			26.3587		27.0206	283.483	27.2097	32.1024	132.202	21.4577	81.7548	315.632	152.789	154.382		34.7982	49.3451	9.19126	30.1952	47.0591
1161	810	46	2	12	B cells	0.258567	176.271	167.022	102.686			198.002		192.002	53.8272	19.9294	45.4184	79.2094	58.958	180.494	277.952	192.742	98.0799		33.9276	72.7236	18.8039	32.3037	24.7274
1397	1213	46	2	12	B cells	0.176155	176.271	86.7726	43.6413			228.276		207.216	202.716	47.8412	38.9697	105.87	116.851	198.33	438.095	36.3147	140.653		35.0451	70.0555	12.3406	103.439	55.145
1648	136	47	4	12	B cells	1.20969	864.215	102.808	85.7653			4.30348	322.163	201.494		34.2723	28.106	360.636	350.863		143.948	201.939	425.838		44.9217	19.8147	23.9697	41.2171	265.729
133	311	48	4	12	B cells	0.661143	362.921	11.3295	45.8135			174.368	20.5938	178.963	428.827	29.0335	15.7669	50.6079	57.4503	45.409	71.7106	207.821	38.3896	179.696	23.0238	16.5558	10.9458	8.16528	21.6757
996	735	48	4	12	B cells	0.239643	277.725	28.6457	13.0148			57.3162	31.8149	230.246	198.805	11.7553	20.0079	32.5409	20.8789	317.52	45.1826	68.6993	21.1669	234.45	32.0824	23.2547	5.57283	10.1629	14.1829
1406	124	48	4	12	B cells	1.36766	8.35499	150.826	34.2224			98.7494	168.947	95.266	73.1299	21.5174	6.2249	111.243	292.517	125.416	23.7817	236.904	279.532	449.672	9.436	32.0713	43.8627	38.8598	12.8385
1427	117	48	4	12	B cells	1.06182	8.35499	149.584	26.9149			91.353	165.44	95.7984	80.7139	28.8439	10.0288	111.503	298.904	119.044	27.478	242.351	286.547	457.858	13.4879	33.978	36.0786	30.5563	9.436
1651	235	48	4	12	B cells	2.53196	57.6137	81.78	26.0543			28.426	82.7145	80.7757	134.131	14.208	6.92888	74.1408	320.35	25.0138	45.1226	228.842	319.389	515.364	15.1588	11.4794	29.0653	38.4489	95.396
1731	365	48	4	12	B cells	0.575868	43.6331	27.1809	4.30348			80.9272	29.7316	94.36	163.021	47.8873	9.44355	43.0431	316.353	47.0999	62.194	187.752	322.346	529.153	30.3317	9.12906	5.25713	38.1886	39.261
1801	457	48	4	12	B cells	1.74379	43.6331	23.1011	26.177			55.1075	14.0111	125.673	196.307	41.9111	19.576	47.4074	324.483	87.4749	97.2741	167.33	335.393	547.375	45.4326	5.28416	9.21448	50.3016	11.498
373	588	49	4	6	B cells	0.352744	50.8214	21.6165	35.9282			89.9646		8.55716	241.213	23.6375	31.3184	120.489	40.8543	115.633	151.955		428.756	15.8749	8.31225	27.9025	9.84243	80.7545	10.2675
396	300	49	4	6	B cells	0.521536	58.5081	49.0164	20.0612			143.102		14.3725	185.019	26.5445	18.1211	30.1243	108.538	33.2597	108.117		500.885	60.8849	25.1869	8.43981	4.40167	56.2183	35.4472
394	455	49	4	6	B cells	0.919435	21.2576	30.5936	8.54049			107.74		43.8416	212.201	59.8692	12.6146	87.8592	61.1336	71.401	126.42		457.54	50.8929	11.7553	7.43471	6.83573	62.8979	39.6294
450	449	49	4	6	B cells	0.650151	21.2576	25.3897	10.1979			128.052		33.9549	193.705	57.2939	6.6025	77.4865	79.748	81.3469	107.454		444.844	72.1503	22.2017	16.9554	11.0236	42.0198	41.0213
548	562	49	4	6	B cells	0.287765	54.982	15.2151	11.2601			77.9905		17.9314	180.421	47.2404	24.7072	57.1183	81.7548	60.8147	101.702		388.394	37.6022	7.12152	37.1448	10.689	56.6776	18.9549
570	706	49	4	6	B cells	0.468876	54.982	12.084	16.5558			30.1669		26.4639	161.344	36.3481	22.3328	70.2049	40.9379	86.9203	66.9177		343.662	28.0552	12.1016	17.1143	8.02448	89.6259	14.0264
646	174	49	4	6	B cells	1.10109	42.8507	22.0504	18.4019			212.132		31.6014	81.4729	16.3349	8.9478	52.7728	109.7	131.61	43.6853		489.185	10.2188	27.0127	8.97165	9.87855	45.6702	55.8611
681	66	49	4	6	B cells	0.523562	42.8507	23.2945	11.9952			205.641		47.1453	72.6148	49.9876	25.0195	91.9653	146.685	163.124	82.2828		520.399	30.7214	27.01	15.5622	8.14781	14.0922	20.0612
722	619	49	4	6	B cells	0.539552	24.2298	26.2042	11.9952			58.1025		10.6756	111.376	47.6368	13.9244	19.7499	63.5715	38.7901	49.6445		330.393	37.4256	18.5868	15.4058	8.31225	32.1711	60.8147
727	683	49	4	6	B cells	0.258029	24.2298	24.1856	10.9523			41.5972		27.0943	103.193	45.3996	30.8325	43.2082	65.9873	62.933	25.5463		309.953	24.6985	20.4132	14.7008	3.79323	30.4302	60.9189
738	824	49	4	6	B cells	0.724333	21.911	47.3834	28.5361			47.4074		21.1501	104.521	24.4755	15.1917	96.2472	27.3533	116.25	28.3482		267.168	35.8071	14.0467	11.6518	8.43981	19.7029	44.1104
749	767	49	4	6	B cells	0.461538	21.911	26.2857	18.9549			42.5052		23.4924	94.8757	24.9225	13.0148	75.9818	39.7479	95.5728	7.28958		280.189	14.3725	35.5776	10.9718	5.06389	31.7342	59.3674
800	175	49	4	6	B cells	0.576603	58.127	64.4141	16.9007			154.122		87.9427	26.0871	46.7934	6.14428	104.082	107.111	134.539	60.6317		465.35	40.7303	14.6571	10.4939	6.05082	74.1552	39.0956
793	666	49	4	6	B cells	0.240137	25.7241	16.0711	15.2151			66.1856		16.4045	80.259	38.2781	27.4287	50.1754	62.58	65.3789	36.7689		300.545	27.3455	9.32208	33.6006	8.06875	6.41648	35.2154
908	399	49	4	6	B cells	1.04128	43.926	30.8394	9.79164			114.062		32.8091	74.9549	22.2466	7.74442	102.404	68.5446	89.4668	95.7099		371.961	71.5206	27.0206	18.1564	18.9059	103.334	53.5127
921	747	49	4	6	B cells	0.389409	46.8756	53.038	9.436			106.816		32.4949	29.7604	40.5814	21.6757	42.2092	17.3663	119.336	53.6616		249.423	57.9564	16.2343	24.309	9.46615	58.0031	35.7673
946	289	49	4	6	B cells	1.41189	43.926	68.1444	46.2098			100.337		76.69	48.3138	18.3437	13.9653	141.778	78.7367	126.028	99.662		407.311	31.7274	18.3243	10.4121	14.7008	144.069	64.1881
953	627	49	4	6	B cells	0.427179	34.7265	42.7325	5.67417			127.363		17.9433	40.8909	58.9411	42.0706	73.2914	32.462	102.939	71.6033		285.402	65.5106	20.7729	9.87855	4.21991	58.0816	26.862
954	535	49	4	6	B cells	0.590698	29.5875	42.7708	18.2581			111.422		36.8579	73.8954	49.8921	47.5095	97.2551	67.1886	94.9545	102.199		317.776	60.0213	30.9524	12.3406	7.28958	72.4695	47.433
976	1154	49	4	6	B cells	0.215746	43.5023	67.4108	12.1016			57.6706		35.4573	47.5425	11.7432	13.2535	69.262	19.6414	36.1417	78.5438		117.667	25.0934	10.4395	29.3264	6.32705	83.3536	72.313
1026	504	49	4	6	B cells	0.584036	6.95965	72.3583	13.0804			82.0982		58.1417	82.7791	78.3222	27.1783	116.372	83.6836	122.028	106.746		321.132	46.3775	15.8075	20.6905	12.084	101.442	74.2435
1022	486	49	4	6	B cells	0.535987	6.95965	73.9821	17.8996			80.0208		55.9236	76.5375	75.1523	29.5683	123.103	81.5594	121.008	113.67		328.089	44.4194	14.8406	14.855	7.96211	104.098	77.9978
1066	1082	49	4	6	B cells	1.51568	17.8956	27.5557	11.3295			54.9561		10.8936	20.7283	40.1526	15.5622	26.737	58.2775	67.8899	51.3374		112.748	31.5247	21.6329	5.13374	7.78112	40.9344	65.0742
1088	1124	49	4	6	B cells	0.760263	17.8956	25.1784	10.3021			37.2424		12.1545	38.5802	34.0638	18.9059	29.8393	53.0031	75.2053	69.0086		94.9927	22.5202	23.0238	8.43981	6.41648	52.1059	64.1792
1136	866	49	4	6	B cells	1.18368	20.3468	81.1575	15.1165			131.508		62.4136	56.4207	14.422	29.4355	41.5287	34.1995	132.111	42.4431		178.626	91.3452	50.5178	11.3546	13.4403	47.3623	34.7573
1171	825	49	4	6	B cells	1.19756	20.3468	97.3766	22.2977			117.97		44.9534	52.7728	24.4434	9.08996	58.3166	19.3491	152.406	45.244		191.71	83.468	35.5355	11.6274	13.9244	65.0162	31.5112
1199	765	49	4	6	B cells	0.758433	24.991	109.571	23.3952			94.7743		35.4733	52.1974	44.5091	11.3106	72.7765	17.9433	176.188	53.7517		213.286	86.7094	21.7741	12.6878	9.62287	89.7577	28.5111
1244	467	49	4	6	B cells	0.193091	83.4586	154.707	16.2343			11.8519		20.3468	92.6298	125.143	36.991	138.724	36.1181	184.781	139.05		325.375	20.896	31.2387	31.3366	6.05082	73.9869	118.11
1233	1269	49	4	6	B cells	0.301274	20.4271	36.2519	5.44352			30.1598		25.677	115.164	46.7127	15.1023	37.1429	87.5042	59.6618	128.951		22.6495	37.1754	13.1455	36.8463	11.1008	88.5923	80.228
1255	938	49	4	6	B cells	1.1349	50.3356	44.5347	16.8796			107.527		28.2072	79.2705	49.9378	9.46615	55.907	71.9367	153.285	3.79323		147.792	45.3761	30.0557	12.9874	14.7395	52.9883	36.6175
1270	781	49	4	6	B cells	1.96319	27.4703	83.3425	30.3176			81.339		9.07427	79.6676	65.0742	22.0665	59.9762	44.1863	152.964	55.8114		207.283	63.7918	12.9104	9.37542	18.4058	87.9338	55.9083
1271	1181	49	4	6	B cells	0.54853	28.0552	55.0299	12.5467			37.3589		17.7557	101.099	40.6515	18.0423	44.3167	73.7854	95.3438	95.7077		57.5803	37.0064	34.496	12.6878	6.95965	55.1179	58.2298
1285	1254	49	4	6	B cells	0.414696	20.4271	54.8341	8.80334			29.004		8.81143	123.619	36.7282	22.1181	56.6474	67.2066	69.7376	123.601		34.2328	53.506	19.7029	21.8818	9.07427	72.376	76.213
1329	1064	49	4	6	B cells	1.25263	36.8057	10.6355	8.06875			80.0742		11.7067	103.135	18.4058	25.1784	53.2123	79.1662	138.562	58.62		106.255	21.963	26.3668	8.31225	10.4121	23.8057	38.9111
1365	668	49	4	6	B cells	1.65219	11.725	94.0613	15.5164			26.6383		22.0083	116.39	110.24	8.06875	60.2771	49.8349	115.832	106.703		254.34	19.9758	12.2886	10.2675	16.9638	33.1568	61.4474
1372	874	49	4	6	B cells	1.12793	35.4472	33.189	27.7617			102.888		13.0148	127.542	46.5783	34.7757	28.8957	34.9412	128.055	48.98		179.46	12.5694	13.5511	18.2581	20.5938	82.0748	52.3023
1396	670	49	4	6	B cells	1.28112	11.725	89.7165	8.43981			25.7656		25.3335	127.689	104.643	12.4612	56.1828	46.1188	104.141	111.155		256.138	10.7289	7.99781	14.725	18.8644	31.348	52.0498
1401	732	49	4	6	B cells	0.268328	23.4773	66.7215	20.4271			49.2425		16.0134	127.202	82.5429	20.2309	32.9737	22.7249	101.494	92.4728		233.982	32.0824	16.0179	27.0206	7.25039	54.734	37.7289
1414	958	49	4	6	B cells	2.46982	28.6681	27.0285	12.1838			90.3793		9.436	122.296	13.5301	30.9524	6.72013	63.0336	134.259	61.4428		155.641	16.573	29.2096	4.77428	11.7916	51.2999	65.3244
1426	1074	49	4	6	B cells	1.20231	36.8057	13.6088	6.68825			54.4273		16.0578	98.2628	15.4888	15.8929	37.9191	59.24	138.779	85.1543		120.479	48.3713	23.9012	5.36443	6.4497	16.4045	41.0369
1489	946	49	4	6	B cells	0.76057	28.6681	21.3679	22.7625			83.4894		15.327	104.198	8.28651	32.8286	32.4686	65.1573	112.028	88.9582		173.669	37.9041	44.6912	8.83564	6.72013	67.1313	53.9792
1501	838	49	4	6	B cells	0.216549	18.4328	28.9155	15.6034			83.4219		28.6705	134.836	33.5943	7.93522	29.8631	37.6552	79.7176	99.2237		210.951	44.9455	18.9811	15.5897	3.37593	85.9453	13.739
1549	801	49	4	6	B cells	0.761825	10.5683	51.268	28.1693			68.0984		38.9697	140.049	51.027	17.5945	47.1438	51.4704	56.8433	121.225		232.059	67.6545	14.3477	13.739	10.4667	65.784	15.9287
1549	829	49	4	6	B cells	1.63846	10.5683	44.1621	18.4058			74.1552		46.9257	130.158	41.3551	10.8674	47.0591	53.2979	63.7874	117.448		223.049	62.6971	24.9139	4.60724	7.5488	75.8128	16.9007
1560	735	49	4	6	B cells	0.837276	25.2547	73.6163	40.6971			50.3115		25.9007	162.54	73.9262	31.9779	30.9524	59.3734	42.2092	136.55		255.745	64.1481	11.2221	10.5143	8.80334	41.1877	17.2139
1560	982	49	4	6	B cells	0.991844	30.0462	49.9876	13.5878			67.9413		8.68112	76.8431	30.7214	24.5771	18.1799	77.1872	110.6	117.281		179.705	31.1085	16.3	8.88388	8.81143	77.4966	65.528
1572	1309	49	4	6	B cells	0.910832	17.3991	19.2198	29.7771			57.0734		25.1869	65.7093	75.9846	15.1165	67.3368	52.0881	99.6041	187.313		127.798	70.6216	18.4984	8.38053	7.63325	108.161	13.9704
1626	841	49	4	6	B cells	0.68516	29.4137	44.9518	18.7128			53.2244		66.7247	118.086	38.966	32.4686	66.2716	31.7139	52.0402	144.196		236.257	73.2243	28.308	7.16142	4.90672	77.2969	17.6874
1614	1290	49	4	6	B cells	0.725773	17.3991	15.7669	15.9287			55.9452		8.00671	50.1541	93.359	17.0518	73.2166	62.4523	116.98	192.696		144.181	67.9979	17.4645	16.1551	11.725	114.225	29.1388
1697	1139	49	4	6	B cells	0.763913	18.5714	41.923	22.9588			59.4633		15.1964	9.2838	105.869	12.1545	60.6564	16.2124	162.266	185.203		188.897	47.3172	3.79323	14.3626	10.9718	118.774	29.3725
1742	1065	49	4	6	B cells	0.424822	16.7611	20.8448	19.9187			36.9968		24.6061	40.8508	87.3266	29.7101	58.3716	31.348	136.795	191.311		216.086	44.8582	13.9244	15.5164	6.59171	134.727	41.8414
1756	489	49	4	6	B cells	0.777944	118.718	21.5174	24.7274			6.83573		13.6767	251.354	64.1715	17.9354	96.1702	134.737	54.7613	251.706		373.281	142.353	71.9159	20.0043	15.5622	19.4848	123.053
1736	1109	49	4	6	B cells	0.512313	16.7611	33.3047	36.1654			42.3339		18.8039	27.7412	103.83	24.8824	63.8588	14.7636	152.707	194.33		206.872	49.7262	21.3512	15.7669	8.07757	132.279	26.8407
1782	1128	49	4	6	B cells	0.771597	18.785	48.5726	41.9553			31.77		29.6813	40.0745	112.756	19.2901	82.3408	17.8996	163.433	213.106		220.312	68.2259	12.5977	18.8758	14.5645	150.117	17.9036
128	370	50	4	6	B cells	1.3635	42.8507	45.4592	33.1632			62.4615		13.1834	67.4731	6.49372	16.7526	42.2092	73.9031	35.833	98.9246		104.242	147.791	18.5868	10.5952	14.4466	55.5812	12.4498
159	161	50	4	6	B cells	0.499904	79.748	25.0621	15.1917			135.511		22.2145	144.445	6.4497	14.8022	120.804	37.9323	14.268	24.6148		183.711	102.198	32.9153	19.2494	9.62287	91.5274	58.7511
236	405	50	4	6	B cells	0.576313	31.5541	35.4974	39.0445			89.9425		14.6571	53.9752	33.189	7.32856	27.0206	51.5161	73.6095	87.5954		101.281	124.154	5.24356	19.9187	11.4794	29.4427	10.1979
246	488	50	4	6	B cells	1.35878	31.5541	41.6571	32.8915			87.9443		27.9535	25.9667	35.2558	7.41552	10.6355	74.9463	83.0582	112.082		76.7494	141.185	12.9984	9.18351	12.4784	31.1634	39.3426
245	715	50	4	6	B cells	0.352817	62.3062	12.1721	43.134			102.633		85.3866	40.0958	9.97185	35.4653	83.9123	53.9145	137.099	192.564		54.5528	210.924	24.0201	21.0995	7.44428	56.5228	36.5513
332	343	50	4	6	B cells	0.363492	41.0578	39.2701	37.5017			132.415		42.9768	78.8208	33.5221	9.06642	54.6037	12.4784	94.3404	48.7818		140.012	81.0257	32.4247	17.7437	6.4497	13.8423	15.9108
345	451	50	4	6	B cells	1.09395	37.9135	11.3546	16.4868			126.128		10.3641	42.8174	12.084	13.6402	17.9036	53.3807	115.884	87.0644		112.951	106.227	26.9757	9.32208	10.1979	22.1535	26.068
412	21	50	4	6	B cells	0.89475	40.8647	14.7008	15.3688			205.959		7.64258	204.05	40.3878	13.8578	172.814	38.1942	22.7249	77.1936		260.696	36.2441	24.1473	7.02079	6.28185	134.515	47.3307
402	664	50	4	6	B cells	0.258065	62.3062	22.4601	11.7553			109.489		46.7127	30.5889	25.7601	14.9839	61.2617	44.0167	75.7292	149.863		107.408	171.37	14.7202	31.0259	8.00671	13.9193	28.2879
444	434	50	4	6	B cells	1.34346	37.9135	9.67455	38.9989			129.475		8.30368	74.0254	30.0557	19.9615	28.0832	57.7372	100.402	73.3177		146.775	83.445	24.5336	5.40412	7.2602	48.1188	22.8125
497	274	50	4	6	B cells	0.406199	63.6174	48.1129	18.367			150.599		18.6442	130.629	22.3488	8.62349	88.0212	62.5435	88.1086	43.4204		200.443	19.865	20.3573	25.0195	10.1629	80.7351	16.2124
513	60	50	4	6	B cells	1.05072	40.8647	13.8217	12.3637			165.411		8.97165	202.941	9.13685	20.2556	157.699	33.7804	50.4034	79.4043		266.736	39.0518	16.8501	8.83564	9.2838	138.781	20.0043
660	1006	50	4	6	B cells	0.518847	39.6887	64.4285	19.0074			40.0247		43.2395	7.6983	11.5227	19.7751	117.143	28.106	130.239	136.132		245.587	256.543	14.5204	13.8217	7.17136	19.5833	33.2918
716	1095	50	4	6	B cells	1.20816	35.5215	76.0764	9.436			36.5864		39.3353	37.6401	51.211	14.0922	137.98	55.0649	92.861	127.873		282.25	268.963	29.5683	8.71388	10.5278	42.8174	49.8964
759	897	50	4	6	B cells	1.76655	12.2886	28.1693	8.80334			88.971		29.3579	41.2257	9.436	14.584	62.6243	66.8932	106.264	96.7756		259.826	200.99	46.9302	4.06515	7.18129	37.8081	24.8824
774	1435	50	4	6	B cells	0.724353	89.4087	144.679	109.955			7.28958		60.6	167.238	134.974	37.6401	184.764	93.596	93.5457	210.194		387.287	372.336	76.6352	31.8238	23.0517	61.4949	159.671
781	921	50	4	6	B cells	1.12511	12.2886	29.2607	20.9878			94.8817		20.4306	41.5698	16.2124	8.43981	67.9319	70.7838	112	87.6645		270.915	202.076	37.4789	7.78112	8.75466	36.4889	20.4271
801	846	50	4	6	B cells	0.384455	13.2964	7.78112	12.4784			77.8167		49.709	51.0787	34.1786	20.8003	38.6724	42.14	82.7248	86.3505		268.617	176.148	27.7694	17.5621	6.75185	24.0764	49.2599
805	881	50	4	6	B cells	0.407411	13.2964	11.6579	21.9435			90.009		37.5055	57.8481	27.5221	9.19126	51.0103	53.338	95.022	80.833		274.052	184.746	39.152	18.6442	7.59583	36.8463	38.0167
807	1071	50	4	6	B cells	0.811396	10.3641	40.555	8.97165			69.5248		10.4121	54.5528	26.9044	18.1525	121.962	78.233	74.6463	93.7974		305.551	242.699	14.9554	6.32705	5.13374	50.8102	29.8941
812	1098	50	4	6	B cells	0.330409	10.3641	42.5638	19.2346			65.5486		16.8501	61.6049	35.0451	7.96211	131.988	72.0624	65.3146	98.3932		312.601	250.653	24.3441	12.7718	4.21991	59.3097	35.7852
836	969	50	4	6	B cells	0.870745	9.436	40.0336	33.1847			100.106		24.9824	56.0152	16.7526	13.6767	83.0402	78.8741	97.7533	68.2509		297.161	204.15	23.934	5.8958	5.13374	49.3119	24.0853
851	1083	50	4	6	B cells	0.796994	15.7714	27.01	23.7667			72.6344		14.7974	71.417	26.8407	7.21098	123.769	61.6627	62.5059	83.5883		322.1	238.853	30.9455	9.436	7.52044	47.9408	23.7547
868	830	50	4	6	B cells	1.00763	25.9996	20.2556	4.77428			89.5233		65.7439	45.0531	49.1209	16.3393	33.1568	28.3105	72.8469	66.9134		291.475	154.644	20.8448	8.62349	8.68932	26.2042	66.6446
860	976	50	4	6	B cells	0.577595	9.436	32.0824	26.2178			98.4605		31.2729	64.9372	14.4466	21.3579	86.2391	78.0653	89.7903	60.0889		306.509	201.647	28.308	12.971	7.49197	46.9621	18.1368
874	1155	50	4	6	B cells	0.802115	17.5783	44.1621	9.74058			47.2871		19.5978	93.2552	32.1179	13.7183	112.493	43.504	34.3159	99.1813		343.992	260.17	34.022	9.79164	7.85402	28.0832	49.8449
919	1143	50	4	6	B cells	0.819443	17.5783	37.4884	13.6349			43.7635		11.7067	104.737	14.6862	7.5488	95.5289	28.2501	34.347	87.1854		355.798	250.054	17.1891	8.30368	6.8044	27.1783	48.1854
935	1224	50	4	6	B cells	0.442157	16.3872	68.5404	25.3644			24.1591		42.7508	127.611	37.6779	17.0309	93.7124	20.0931	7.12152	114.077		377.737	277.542	9.62287	33.7698	14.9316	7.2602	78.5157
941	1267	50	4	6	B cells	0.210212	16.3872	84.9274	29.9988			10.6288		59.0763	140.388	53.4448	27.5505	97.7344	7.32856	14.9697	129.33		389.142	292.662	13.6767	49.6617	10.4395	21.461	94.7983
1002	1186	50	4	6	B cells	0.61577	29.0727	63.6577	20.2309			11.9952		33.7001	133.237	26.1634	21.6329	65.5877	7.47293	10.8674	95.9596		390.984	257.829	19.7571	18.9323	11.6579	33.5412	69.3915
1309	89	50	4	6	B cells	1.43921	297.386	309.172	99.9653			168.942		69.2034	16.1375	14.228	58.958	72.0159	44.6976	139.075	214.514		496.263	122.938	15.2665	63.4604	91.3327	160.406	64.7285
1328	1012	50	4	6	B cells	0.988466	72.6344	132.117	16.2124			34.6957		71.1872	49.4547	7.25039	37.4789	55.1644	13.8886	83.9666	122.668		477.138	201.926	3.47982	20.5523	20.3152	135.803	36.8463
1451	864	50	4	6	B cells	0.819858	72.6344	94.532	31.7857			74.0879		7.09145	24.8108	19.4812	17.6914	49.057	28.6183	51.5271	167.299		509.811	152.928	14.0111	14.0922	11.5536	175.978	27.2647
894	838	51	1	13	B cells	0.161841	108.405	44.2298	72.378			147.208		12.833		37.0776	55.3101	48.4316	63.1454	98.2889	13.3872	100.113	88.1644	78.454	39.5592	63.1409	10.2188	161.464	48.4684
905	1125	51	1	13	B cells	0.257248	108.405	30.5003	30.9777			252.678		93.0288		25.4653	13.5878	57.7681	44.739	8.77903	14.9459	109.644	95.727	36.1279	24.7072	26.7743	6.88763	256.395	23.5409
140	216	52	1	13	B cells	0.349184	71.6719	58.9834	188.669			136.051		65.6637	398.698	81.794	35.7852	82.3425	92.6167	79.0446	20.3258	254.175	51.6983	470.155	15.7669	139.443	48.6912	82.4903	32.6633
173	403	52	1	13	B cells	0.111061	71.6719	40.8351	139.269			69.2888		47.0591	387.888	43.3514	16.0578	24.49	30.9639	21.3646	43.8416	190.963	24.9596	465.412	13.0367	67.9696	7.5488	49.0977	11.7432
650	377	52	1	13	B cells	0.190701	180.306	57.4118	84.0573			92.7136		65.3015	208.18	38.1513	23.1749	59.3638	57.7594	112.912	19.4556	158.029	108.025	287.605	14.584	49.4806	9.436	37.6552	62.789
107	1147	53	3	13	B cells	1.41421	12.7327	19.4299	12.084			23.2547	17.7437	58.4386	334.754	268.488	8.27791	431.839	339.689	178.462	445.136	499.343	122.23	205.701	30.777	6.95965	9.84243	17.0016	218.923
122	1110	53	3	13	B cells	0.528841	4.40167	23.0949	13.0148			15.1823	32.4949	61.9761	324.093	255.957	18.4058	426.197	337.159	171.578	432.853	484.578	112.88	202.05	34.5125	14.4516	7.64258	7.09145	204.355
128	1120	53	3	13	B cells	0.60458	4.40167	24.9225	14.7202			19.576	30.6541	57.7693	323.439	256.172	19.1344	423.882	334.081	169.551	432.951	486.472	111.627	199.186	30.1881	14.3725	8.68932	11.0236	206.018
140	1140	53	3	13	B cells	1.35408	8.80334	30.2141	20.6767			28.3708	28.6954	49.4576	322.305	256.827	20.0896	419.353	328.017	165.775	433.283	490.356	109.607	193.63	21.6329	11.1008	15.0314	19.4994	209.58
158	1122	53	3	13	B cells	0.968752	9.60805	36.2342	26.0543			28.007	38.2017	49.2498	313.333	247.336	29.3264	412.553	322.888	158.322	423.865	480.984	100.986	187.89	23.3434	10.8674	10.5278	21.3812	200.155
197	1072	53	3	13	B cells	3.63803	8.77903	54.3369	9.84243			16.9638	31.1359	58.8577	292.485	224.448	38.7074	398.424	313.718	143.162	401.254	457.18	82.3624	177.729	40.781	4.92122	17.9036	16.663	176.301
189	1252	53	3	13	B cells	0.604122	14.1879	34.4981	27.7617			38.9697	49.1325	23.5015	326.161	264.65	26.1416	403.478	303.449	158.791	443.687	517.56	116.149	174.565	27.6795	13.9704	8.43981	64.889	237.466
195	1194	53	3	13	B cells	1.31934	10.4667	49.5842	17.9354			39.9891	40.8769	20.7866	312.972	253.749	6.41648	399.308	303.869	149.368	428.271	497.259	100.525	171.399	7.49197	10.689	14.1023	48.577	216.735
207	1093	53	3	13	B cells	0.930454	8.77903	55.8126	10.5751			18.4058	24.35	50.1867	292.009	225.944	29.9346	394.295	307.81	139.294	402.402	461.981	80.1916	172.009	33.8035	12.013	11.1776	23.1749	181.055
207	1219	53	3	13	B cells	0.660926	10.4667	39.1684	14.855			46.1929	45.8337	13.6088	313.816	257.016	12.5069	395.477	298.033	147.918	430.546	503.372	102.758	166.925	17.8038	14.0467	9.2838	58.5859	223.315
216	1173	53	3	13	B cells	1.01181	11.2094	53.4741	14.422			29.0727	29.6837	20.7866	302.195	242.549	5.40412	390.987	297.431	139.702	417.159	486.488	89.5042	163.85	13.0312	15.8704	16.0578	47.9883	206.137
231	1292	53	3	13	B cells	0.314741	19.2457	12.9984	34.5971			25.3756	68.6204	27.1783	321.597	247.429	40.7862	389.814	286.686	151.471	441.624	523.816	117.022	161.228	46.488	15.5897	4.90672	86.0497	245.465
257	1086	53	3	13	B cells	0.349215	16.1375	44.0329	6.59171			7.63325	11.3546	51.2277	273.67	209.378	31.0351	375.543	290.534	120.404	385.309	450.261	61.2814	154.515	42.6223	26.6944	9.32208	29.0065	169.836
273	1168	53	3	13	B cells	0.709547	5.40412	41.7204	17.0893			24.4755	20.4689	22.9867	282.557	225.82	13.232	369.415	276.717	118.38	399.072	474.824	71.3441	142.566	13.4403	18.1564	12.8828	49.9734	196.061
265	1128	53	3	13	B cells	0.287609	13.4031	39.9338	22.3201			9.2838	5.40412	36.0707	277.876	217.438	17.5945	372.157	283.174	118.4	392.161	462.771	64.7978	147.748	27.0601	16.4436	4.72931	38.0035	183.088
273	1329	53	3	13	B cells	0.836202	10.5952	9.2838	49.709			12.4955	81.1715	42.307	317.747	231.013	55.0726	376.7	270.641	146.364	439.837	529.865	120.866	149.554	53.518	8.62349	7.21098	91.6651	254.005
267	1181	53	3	13	B cells	0.750367	5.40412	46.1728	12.084			28.7301	25.2913	17.6067	287.016	230.928	12.3233	371.899	277.958	121.906	403.926	480.225	76.3474	144.443	13.2749	19.279	14.4663	55.3706	201.447
284	1158	53	3	13	B cells	0.672673	5.61105	36.2912	22.6873			22.659	17.6713	28.3708	277.067	220.221	13.6715	365.137	273.483	113.424	393.47	469.595	65.7331	138.855	13.6767	12.5467	8.43981	44.9978	191.11
281	1282	53	3	13	B cells	0.906724	17.9948	11.8519	33.9318			28.0552	63.5995	27.1258	304.256	228.917	45.0673	370.585	268.01	133.472	425.259	512.422	103.714	141.984	35.5355	9.21448	8.35499	90.782	236.105
295	1172	53	3	13	B cells	1.25792	6.72013	35.5556	22.8031			29.3264	24.1473	26.9678	276.224	221.243	10.1629	361.181	268.282	110.807	393.618	472.527	66.5462	134.159	7.16142	11.0042	13.8423	49.0062	194.812
326	421	53	3	13	B cells	1.49863	36.3324	76.9246	14.3725			16.0578	13.9244	107.194	262.898	181.9	37.9585	381.024	368.643	160.014	291.897	239.603	236.305	319.694	14.3477	6.59171	9.87855	8.55716	94.6412
305	1083	53	3	13	B cells	0.256145	8.75466	27.3455	13.1021			10.3021	18.2191	57.1021	256.769	194.841	30.3505	357.499	273.708	102.297	369.91	440.743	43.7375	137.637	40.4143	19.6595	5.03568	15.7126	161.783
316	1219	53	3	13	B cells	0.678137	3.39696	38.9697	28.745			47.2343	43.5759	27.5635	279.45	219.333	21.567	354.502	257.291	110.057	399.355	485.326	76.5124	125.815	12.3233	11.4608	7.77197	65.7136	209.724
316	1228	53	3	13	B cells	0.463918	3.39696	36.1181	29.7316			43.8416	46.6867	27.6795	281.441	218.668	24.9567	354.84	256.805	111.636	401.662	488.435	79.5118	126.014	15.4197	10.9458	5.07794	69.1086	213.021
302	1106	53	3	13	B cells	1.027	5.85944	25.8897	20.5245			18.1171	13.1834	48.7848	261.656	201.566	22.2017	358.305	272.063	103.667	376.014	448.999	48.5506	136.095	31.7072	11.1776	11.4794	24.2298	170.341
301	1327	53	3	13	B cells	1.37132	10.5952	16.5429	52.513			10.1979	81.3539	45.6062	309.227	220.457	44.955	366.196	260.066	137.766	431.903	525.019	115.93	139.312	51.7093	5.67417	7.78112	81.7617	250.681
317	1110	53	3	13	B cells	0.977074	5.85944	20.0931	19.5978			21.2576	18.5561	50.3525	257.348	198.566	19.6595	352.61	266.209	98.1417	372.45	447.843	44.6226	130.236	30.7932	10.0288	9.79891	24.6061	169.997
325	1252	53	3	13	B cells	0.538608	9.00335	31.5654	36.7689			34.7429	56.355	33.0879	284.196	213.787	34.022	352.53	252.345	113.374	405.445	495.411	86.2886	123.625	25.0934	16.9638	9.13685	78.1383	221.072
337	1156	53	3	13	B cells	0.276622	16.9638	19.865	36.3049			36.5727	30.4886	43.1356	259.58	206.259	6.8044	345.12	254.215	93.8923	377.624	460.379	52.0279	119.147	18.69	11.6579	3.22485	42.2766	184.742
353	1209	53	3	13	B cells	1.48902	7.74442	36.0549	42.0045			50.2506	48.1143	41.7647	265.946	206.528	21.6757	340.25	244.117	95.9418	386.577	476.359	67.3326	111.738	20.896	7.93522	11.8157	62.9963	203.063
345	1239	53	3	13	B cells	0.952186	9.00335	40.4988	41.4377			38.8836	55.413	39.0937	275.229	207.147	30.5563	344.427	245.408	104.371	396.617	487.979	79.0176	115.5	24.8567	15.4796	14.7395	73.7362	214.749
338	1104	53	3	13	B cells	0.547085	8.24341	12.7718	16.8162			22.8749	26.689	56.8846	249.298	191.402	22.9215	344.742	259.363	90.0596	364.821	442.382	36.9699	123.303	35.3365	16.2825	8.9079	23.0733	165.62
359	637	53	3	13	B cells	0.631037	9.33735	61.0777	72.1394			14.0922	73.9821	28.3658	218.551	130.258	8.30368	344.288	345.089	188.565	282.362	287.54	153.842	240.376	12.4955	16.9176	10.6756	25.9996	38.3301
346	1264	53	3	13	B cells	0.81699	9.12906	35.6176	45.8943			29.4427	63.813	42.1281	280.872	205.298	39.7299	345.307	244.022	109.542	403.017	496.58	87.886	116.585	32.6894	17.1683	14.0264	78.1045	223.959
355	1419	53	3	13	B cells	0.645364	15.9644	16.3741	55.2276			4.16896	119.711	85.8608	319.183	202.423	32.5606	355.343	242.512	150.534	444.46	550.175	144.342	137.474	88.8043	11.7553	7.58645	58.1417	253.898
361	1292	53	3	13	B cells	1.87853	10.8148	37.793	54.0214			19.5978	75.8016	51.9786	283.524	198.507	32.4269	341.441	237.662	112.126	406.739	504.363	96.7491	113.664	44.6657	5.6616	10.6355	67.2225	233.478
370	730	53	3	13	B cells	0.678363	13.6349	51.1901	43.1802			21.8166	109.19	18.7736	207.992	120.441	25.5463	334.748	323.297	155.57	286.744	313.326	118.501	207.598	16.2475	12.6878	8.60696	25.6687	35.9282
365	613	53	3	13	B cells	2.08154	9.33735	54.2595	75.6238			9.9289	64.9899	37.57	218.926	131.076	10.887	344.044	343.174	195.832	278.642	279.086	162.557	247.486	19.7571	9.436	19.6414	34.6526	41.1479
368	1223	53	3	13	B cells	1.72923	7.74442	40.7705	48.2769			45.6094	55.8318	47.186	264.673	199.824	29.2972	335.123	237.664	93.7997	386.195	479.129	70.7627	106.303	28.1895	5.40412	9.34498	69.3915	207.33
374	1072	53	3	13	B cells	1.29425	8.38053	16.3	16.2343			13.1672	43.0348	74.8836	231.624	173.286	12.4612	331.738	250.78	76.4528	346.67	425.736	18.8039	115.134	31.9043	9.79891	12.6822	22.1149	150.784
375	1267	53	3	13	B cells	1.26797	9.37542	45.244	50.0275			30.2164	70.4692	52.7607	273.296	194.299	28.8439	334.656	233.019	101.84	396.239	493.667	86.4988	106.117	40.3084	12.8551	16.3	69.1375	223.407
387	1054	53	3	13	B cells	0.97265	8.38053	23.9012	10.7355			8.62349	50.3016	82.5973	224.162	164.981	9.90735	327.367	248.91	72.4154	338.618	417.532	10.9718	113.949	31.5654	15.0693	14.6571	20.0079	143.214
398	335	53	3	13	B cells	0.254903	7.49197	85.4991	25.677			15.4058	42.8972	142.201	260.299	187.618	34.8555	371.248	352.305	120.437	270.61	198.688	266.533	341.403	14.0264	27.0206	6.88763	25.9996	68.9559
394	1251	53	3	13	B cells	0.413608	9.37542	52.125	42.6774			34.2661	70.2535	58.1074	263.923	188.144	23.3434	326.674	226.5	92.4689	386.928	485.51	79.5862	97.8684	41.9791	17.218	7.12152	68.7915	216.589
411	350	53	3	13	B cells	0.374407	5.87159	78.3631	21.3312			18.2581	39.9391	137.691	252.883	180.157	28.7301	364.188	345.753	124.704	264.549	197.886	260.812	334.617	13.8217	28.3884	10.6288	30.6099	62.8469
405	476	53	3	13	B cells	0.5894	9.46615	40.6182	29.2096			19.2901	22.422	91.3101	226.625	145.84	10.2675	345.48	334.898	171.768	260.633	230.594	213.275	289.799	25.1954	11.3295	6.6776	27.8488	72.6266
406	727	53	3	13	B cells	0.85413	12.4612	37.5567	34.1307			29.0727	109.521	30.9524	194.616	106.896	25.065	321.364	314.408	150.267	273.454	304.946	118.546	202.055	7.18129	6.32705	5.40412	37.0776	24.5597
422	361	53	3	13	B cells	0.194933	5.87159	72.9788	18.9172			22.3488	38.9056	133.357	247.027	174.367	24.168	358.537	340.45	127.917	259.61	197.037	256.682	329.516	15.9287	28.5884	5.57283	35.183	58.024
397	1414	53	3	13	B cells	4.47571	11.8519	5.40412	40.3296			13.6088	123.257	93.1941	307.403	186.469	22.3201	339.69	226.558	140.705	433.173	543.351	140.915	123.812	91.9839	4.21991	18.8871	42.1991	238.178
413	1132	53	3	13	B cells	0.645338	6.08604	17.4523	27.5635			39.633	55.1489	63.4784	230.628	181.569	5.36443	316.296	229.169	63.8242	350.179	440.951	34.347	93.1291	16.4436	17.0016	10.9718	41.6383	171.205
428	466	53	3	13	B cells	1.25911	9.46615	37.0199	21.963			25.065	28.411	97.9324	221.305	142.283	5.24356	338.946	327.234	166.713	252.14	221.822	217.102	290.772	23.0517	10.8082	13.6088	34.022	63.2029
420	1254	53	3	13	B cells	0.327011	9.87855	55.7552	32.8394			27.8514	77.9978	67.9581	257.424	178.284	14.1326	317.125	216.622	86.2556	381.126	483.297	80.4381	88.47	47.0969	15.699	5.13374	62.2135	216.966
406	1295	53	3	13	B cells	0.754247	11.2221	39.8892	39.0299			20.0931	85.908	67.566	271.965	181.487	18.5868	324.96	220.643	101.393	396.219	499.649	95.9062	97.9382	56.047	12.6597	9.54856	53.3807	225.621
410	1200	53	3	13	B cells	0.374701	11.5782	35.4573	42.0875			48.1129	62.6596	63.5289	246.872	186.592	22.4727	318.525	223.628	75.794	368.856	465.358	60.0236	90.2208	33.2019	14.1023	5.28416	67.232	196.878
428	1315	53	3	13	B cells	0.458119	6.08604	34.5538	27.8616			9.62287	96.9668	78.3231	271.607	172.69	16.8501	318.384	212.133	102.597	396.623	504.197	103.573	93.3445	67.2585	21.4212	9.81344	42.1687	218.379
422	1150	53	3	13	B cells	0.436142	7.59583	23.6586	34.4485			47.18	59.6928	59.3554	231.768	185.305	8.27791	312.989	223.891	62.8015	352.364	446.09	41.281	88.0698	18.7394	24.1385	10.5278	48.0299	177.734
433	708	53	3	13	B cells	0.268388	12.4612	27.3872	35.6895			23.0949	104.78	40.0247	185.532	97.2858	24.5771	312.156	312.619	152.893	261.571	293.491	125.914	204.192	9.81344	17.8996	4.80403	45.0531	12.5637
443	428	53	3	13	B cells	0.612099	12.4154	46.5416	6.59171			40.4707	32.8286	113.348	224.957	149.371	12.8551	339.802	325.283	151.806	247.714	207.652	231.648	303.038	10.8082	24.1827	14.8022	37.8646	52.1591
434	1082	53	3	13	B cells	1.07482	8.68932	27.1783	11.2601			28.0857	63.8086	61.9669	213.743	161.622	11.0042	308.9	228.424	53.6297	331.667	420.49	17.3868	93.3041	11.8458	8.88388	9.54856	22.3201	151.866
416	1439	53	3	13	B cells	1.31246	8.30368	16.9007	40.9048			17.4849	134.788	105.043	310.283	181.157	24.0261	336.05	221.181	145.94	436.451	550.237	150.225	124.906	103.522	11.1008	14.5694	38.3171	234.371
427	1124	53	3	13	B cells	0.447214	6.08604	21.7806	24.9482			39.0098	60.1315	58.8722	224.562	176.083	11.4109	311.019	225.132	57.9466	344.25	436.24	31.77	89.0662	10.3641	15.2151	6.8044	38.1383	167.828
443	1054	53	3	13	B cells	0.907715	6.8044	35.9064	10.7355			24.0735	69.8264	64.8505	205.482	151.151	15.0267	306.318	229.742	51.7217	322.199	409.408	12.3406	96.1813	20.9267	17.3499	15.7488	12.6878	141.195
452	766	53	3	13	B cells	0.285988	8.38053	27.2437	12.6541			21.9435	123.84	52.4981	176.083	90.0754	35.0125	302.717	291.746	129.884	262.21	308.991	104.835	181.271	27.7078	21.1164	6.03904	38.8231	32.462
439	1210	53	3	13	B cells	0.324574	9.12906	44.3167	30.777			41.8533	74.0177	56.2386	240.949	175.03	24.5887	307.965	212.147	69.492	364.026	465.262	64.5378	79.2947	29.0727	20.9641	6.8044	70.663	200.094
454	459	53	3	13	B cells	0.82942	10.1629	34.1474	18.3088			28.6954	37.2367	104.494	214.689	137.683	12.5977	331.052	318.297	163.097	242.508	213.172	220.214	290.666	19.0859	13.5301	11.2221	42.7858	53.4114
453	1069	53	3	13	B cells	0.529765	6.8044	32.2485	14.831			30.3458	69.2487	58.4435	205.067	153.436	17.3786	302.076	223.893	46.9196	323.041	413.355	18.429	89.8283	15.14	17.247	9.13685	19.4116	146.826
438	1439	53	3	13	B cells	0.800052	8.30368	22.1921	35.9282			17.4849	138.436	110.397	305.284	173.052	19.2457	328.275	213.054	142.704	431.628	547.902	150.517	119.205	107.269	11.6518	9.32208	31.0924	226.579
444	1317	53	3	13	B cells	0.414069	6.08604	36.5727	22.6998			3.58071	101.408	78.4394	268.093	166.622	16.0711	312.665	206.088	100.092	393.407	503.106	104.828	88.3516	66.8453	18.2308	7.5488	37.551	212.528
455	744	53	3	13	B cells	0.416081	8.38053	21.4478	20.5523			28.7673	120.197	50.5051	175.542	88.35	28.4711	302.294	296.994	137.281	258.121	301.14	113.215	188.431	22.6464	20.3853	8.48191	46.8345	24.2033
476	79	53	3	13	B cells	0.201491	31.7499	103.878	13.8783			23.3434	143.826	159.068	295.438	261.403	5.90787	405.763	372.266	19.5469	283.19	136.556	363.875	429.611	9.66718	31.0076	6.24774	18.0265	120.916
464	722	53	3	13	B cells	0.276437	6.51562	15.5897	28.6954			32.3037	113.49	52.1059	173.159	85.1385	21.0995	299.856	300.883	144.105	252.101	292.224	121.932	194.866	22.1535	25.065	6.92888	51.094	16.5945
450	1036	53	3	13	B cells	0.936976	7.28958	38.6282	15.8075			17.8398	69.4582	67.2754	199.911	144.183	20.9267	304.404	230.463	51.3055	315.815	402.119	14.0922	98.2976	27.5531	17.4523	16.3523	9.00335	134.369
482	699	53	3	13	B cells	0.25521	4.06515	11.0236	38.1214			23.5651	108.207	55.7807	167.957	79.5047	12.1016	294.373	298.918	150.683	242.91	281.352	131.685	200.759	28.5111	31.8574	8.13031	40.3208	13.7235
454	1246	53	3	13	B cells	1.38948	9.34498	58.7365	20.2907			27.9331	86.0861	57.4825	246.078	166.263	11.0042	303.989	204.279	75.6435	370.378	476.402	78.9075	75.2886	39.8338	6.24774	8.68112	59.335	206.194
466	1432	53	3	13	B cells	0.539225	10.8936	29.7388	29.1388			11.1008	141.39	111.519	296.966	162.161	14.8933	317.46	202.167	136.676	423.454	542.546	148.929	110.347	109.159	17.3868	9.37542	21.0995	215.76
478	709	53	3	13	B cells	0.275563	4.06515	10.6288	34.1307			27.5764	110.986	54.2897	168.729	80.3885	14.3228	295.29	300.634	147.389	245.517	285.391	127.689	197.667	26.8009	31.77	8.75466	43.887	14.9554
463	1015	53	3	13	B cells	1.04695	5.28416	40.0656	24.5771			11.9357	65.1748	69.7927	191.921	134.934	29.8917	300.573	230.011	50.5727	306.998	392.957	21.271	100.087	35.817	14.0416	14.7008	12.8163	126.523
481	725	53	3	13	B cells	0.21052	6.14428	9.54856	28.4711			32.462	116.965	49.5957	166.646	78.6607	16.3349	293.348	295.827	141.26	246.431	290.199	122.001	191.591	28.6581	30.9501	6.51562	47.2765	20.4132
463	1213	53	3	13	B cells	0.27771	8.31225	50.9935	22.9588			40.5621	82.5429	48.2946	235	166.014	15.7126	299.068	203.045	63.8811	358.771	463.503	67.6071	70.286	26.944	18.1328	5.03568	70.3062	201.226
473	1105	53	3	13	B cells	0.456392	9.07427	23.8356	27.9408			44.9914	65.6756	44.9011	206.22	160.731	28.0222	293.8	211.483	39.4655	326.717	423.61	33.1116	76.2177	8.81143	17.3868	7.93522	34.9474	160.627
477	1015	53	3	13	B cells	0.698582	5.28416	36.6875	24.5104			15.5622	59.9465	66.6051	187.208	131.657	33.8351	295.346	225.457	46.2037	302.91	391.095	26.0734	96.4542	36.9139	18.5676	12.971	17.9948	126.823
495	340	53	3	13	B cells	0.90833	4.96445	76.2662	11.0042			21.1669	64.5467	106.553	232.557	167.117	9.32208	338.927	317.517	117.822	234.672	170.681	266.389	331.248	16.663	13.0148	11.8218	53.8629	34.1307
486	1033	53	3	13	B cells	0.38994	7.59583	29.2388	23.4681			22.6998	55.907	59.1088	187.451	135.16	33.0879	291.053	219.097	39.615	304.718	396.33	27.7181	89.167	31.7409	16.0223	6.24774	21.471	133.89
472	1263	53	3	13	B cells	2.82418	8.10398	59.5028	13.5511			22.6778	95.349	56.3196	245.928	158.365	9.12906	298.28	196.736	77.1604	370.916	480.536	86.7004	70.4206	45.3321	4.21991	11.9178	51.179	199.726
480	1227	53	3	13	B cells	0.300516	6.46073	54.6715	14.6814			36.5513	90.6744	45.3321	234.063	158.401	8.00671	293.3	195.737	64.0715	358.548	466.653	74.6196	64.3754	31.7252	14.7008	4.41782	63.851	196.269
489	423	53	3	13	B cells	0.175662	5.74899	44.9169	12.8828			44.0701	50.2832	109.396	212.598	140.834	21.1265	325.162	309.138	149.096	230.713	194.229	235.015	300.903	15.0834	31.9422	5.61105	55.3243	35.2982
482	1244	53	3	13	B cells	1.05985	6.46073	60.4022	10.309			30.7028	94.5078	48.6795	238.126	156.106	8.9079	293.423	193.93	69.0674	362.981	472.587	80.9255	64.8154	38.1681	10.1979	10.8082	57.3969	195.607
495	617	53	3	13	B cells	0.776384	31.3366	28.3708	30.8394			8.33792	84.415	71.5824	172.209	86.2985	31.0351	296.112	294.096	180.012	230.515	251.998	163	229.055	39.489	17.5621	13.6349	27.4703	29.004
490	1088	53	3	13	B cells	0.410264	6.8044	17.0893	30.3505			41.0456	57.4118	42.9718	197.277	151.964	31.9779	287.669	208.205	32.462	317.644	415.483	34.0492	74.2867	15.4888	16.9638	6.95965	33.388	154.697
503	429	53	3	13	B cells	0.281271	5.74899	42.932	8.27791			43.7651	55.2921	104.594	207.113	136.128	19.3675	319.43	303.425	151.506	225.183	192.415	233.478	297.661	20.7866	33.6282	9.45862	58.3166	31.7274
503	450	53	3	13	B cells	0.252322	7.92624	35.0694	10.9718			36.6603	55.2108	106.395	202.016	129.402	17.0685	315.818	301.243	159.425	224.338	198.484	225.639	289.876	23.2945	28.5785	7.21098	60.6211	36.5883
487	1288	53	3	13	B cells	0.582668	11.0042	54.947	14.5645			17.6229	105.573	59.8037	249.156	151.355	14.4466	294.466	190.26	82.9699	374.768	488.027	97.3217	68.8763	54.8588	14.1477	8.24341	40.7146	194.947
508	338	53	3	13	B cells	1.04898	4.96445	77.2969	15.857			19.112	68.99	101.792	229.774	165.713	12.5694	335.213	313.277	117.328	230.144	166.506	267.752	331.167	21.3512	15.4888	16.2475	49.2035	30.3646
489	1070	53	3	13	B cells	0.478303	6.8044	19.4116	28.2375			34.7921	55.9656	47.7741	193.772	146.291	30.9524	288.499	211.502	33.4583	313.235	409.159	30.7028	78.772	20.8174	17.3786	8.31225	28.4711	147.899
492	1164	53	3	13	B cells	0.421016	9.79891	31.3298	34.8105			50.6164	71.404	32.8915	214.462	162.07	25.1416	286.764	197.085	43.0099	337.704	442.584	55.176	61.1511	9.74058	11.7916	4.96445	58.1368	183.335
500	781	53	3	13	B cells	0.197394	18.9811	24.2298	15.7126			20.4585	109.731	33.6006	157.792	73.1591	24.5336	284.277	275.221	119.006	247.88	306.062	103.483	169.272	44.6242	33.8288	6.6776	45.2424	42.3709
519	402	53	3	13	B cells	0.453131	11.8458	53.9634	6.95965			39.1666	62.8922	97.1217	209.538	142.128	7.5488	319.05	300.789	141.745	220.722	180.766	244.48	306.658	22.0083	25.3335	11.4794	49.5368	21.8427
518	484	53	3	13	B cells	0.301538	6.75185	24.309	6.24774			30.3012	62.8979	105.219	189.63	115.571	7.64258	305.161	292.608	168.054	217.901	205.213	213.937	276.218	18.062	28.3784	8.55716	59.0847	43.2593
521	369	53	3	13	B cells	0.470841	12.2886	66.3372	19.2642			28.2375	67.6029	95.9062	217.862	153.031	7.44428	324.791	304.345	129.422	222.476	171.102	256.894	318.844	21.5406	20.4376	9.62287	47.5814	20.7901
494	1413	53	3	13	B cells	0.718933	7.32856	38.0616	20.8824			7.93522	141.465	101.095	285.061	150.341	14.8886	305.036	190.403	126.878	411.617	532.961	143.698	98.2113	102.111	17.3171	12.4498	8.68932	203.349
517	1171	53	3	13	B cells	1.50666	9.79891	30.2141	31.9288			40.8229	66.5762	23.8356	209.297	152.375	23.0733	277.473	187.291	38.7442	333.412	442.45	62.8367	51.3554	16.5816	6.92888	10.4395	64.7978	183.569
505	1429	53	3	13	B cells	0.680719	7.32856	43.3021	27.5557			14.7395	148.787	105.667	287.809	147.571	21.7512	303.345	187.542	131.837	414.424	537.843	150.507	100.827	108.464	17.081	11.6274	13.232	201.648
527	337	53	3	13	B cells	0.497728	3.58071	78.6254	17.7758			17.8038	75.2195	94.7555	225.292	163.238	18.3243	329.439	306.83	117.701	223.354	160.985	269.179	330.464	27.1258	20.9743	10.4395	42.9221	25.0877
535	987	53	3	13	B cells	0.643937	6.83573	40.0086	6.8044			15.0693	42.2075	42.3339	162.908	110.505	57.7865	275.584	213.038	40.7932	279.371	373.978	50.3568	92.519	46.0616	18.1799	11.7067	37.5415	120.133
536	340	53	3	13	B cells	0.553309	3.58071	78.1948	14.3427			16.2825	77.5747	91.2258	222.218	160.939	17.4645	325.988	303.263	119.324	219.776	159.336	268.628	328.885	30.6192	17.4849	9.67455	40.8508	21.9435
534	476	53	3	13	B cells	0.312472	6.75185	29.9393	4.30348			36.9139	68.1005	98.4829	186.747	114.899	13.8886	300.991	287.444	161.398	211.989	199.256	218.089	278.184	22.7092	30.582	9.55602	57.7101	37.8646
532	850	53	3	13	B cells	0.366244	4.59176	51.2235	15.8749			9.00335	81.0618	26.7743	147.559	72.7911	6.93915	271.948	247.965	90.9818	249.618	325.489	84.9383	140.722	71.404	30.0106	10.9912	16.5429	71.0761
550	39	53	3	13	B cells	0.277436	31.7499	74.417	10.9458			33.3624	168.312	152.942	272.517	268.996	13.5511	397.202	359.732	24.8824	270.159	107.958	381.714	441.302	6.92888	60.6129	16.8162	12.3406	130.532
525	1009	53	3	13	B cells	1.28951	9.12125	31.9288	6.32705			17.2882	42.6708	49.3451	170.179	119.558	50.3115	277.801	211.356	35.1749	287.682	383.037	43.9649	87.2213	38.0616	11.1457	14.3725	36.2441	127.28
533	966	53	3	13	B cells	0.476232	7.96211	47.9408	14.6571			13.4031	47.0364	40.7862	160.094	104.272	50.2506	276.695	218.418	48.4684	274.836	366.669	53.4114	99.9325	54.0069	14.288	6.8044	29.9346	112.297
534	862	53	3	13	B cells	0.342714	3.88598	53.3847	14.5792			6.41648	76.7318	29.4016	147.604	74.9207	11.1073	271.401	244.206	86.3909	251.388	329.47	81.5498	136.187	75.3416	25.4261	8.71388	12.2479	75.5003
526	1212	53	3	13	B cells	0.605973	13.6767	45.0436	17.7437			35.6076	76.9765	28.2904	217.95	143.48	11.6274	275.389	179.9	50.8144	343.126	456.478	77.3614	46.5232	31.3979	19.056	11.5474	69.0674	179.008
530	1264	53	3	13	B cells	0.319853	10.309	64.5698	9.32208			29.9346	93.5572	43.7342	231.786	136.795	16.867	276.794	174.95	69.0261	357.742	475.106	95.0505	50.3016	49.8592	26.068	8.33792	49.8292	177.916
543	857	53	3	13	B cells	0.314761	3.88598	49.5137	12.4612			10.3021	76.8023	25.7601	143.916	71.0921	9.18351	267.912	243.179	87.7002	247.51	326.534	85.0338	136.946	76.1428	27.1862	8.55716	12.5467	75.2924
553	421	53	3	13	B cells	0.247082	6.42757	48.7175	11.3295			37.3589	74.3624	85.4958	195.364	130.195	15.6034	304.35	286.338	143.837	206.9	178.227	239.905	297.748	36.6428	22.7092	5.61105	39.8374	16.0578
538	1077	53	3	13	B cells	0.695915	14.5008	6.14428	27.5764			42.4095	38.9697	34.6032	180.194	140.071	44.9534	269.857	193.873	14.831	301.887	406.158	49.0977	63.6633	12.0781	13.1293	9.13685	45.575	153.4
551	921	53	3	13	B cells	0.940291	7.58645	61.1325	18.4367			12.8163	54.4522	34.4278	147.336	86.5095	33.5221	267.158	224.163	63.3616	258.941	348.414	69.0251	113.039	71.1282	4.83359	4.54498	12.084	98.4829
557	456	53	3	13	B cells	0.293252	6.88763	35.5215	13.0367			48.3978	75.7	87.6474	185.117	117.522	25.3897	296.648	281.002	149.933	203.836	188.119	227.393	284.453	28.6879	35.0125	10.2675	46.2098	27.9229
554	438	53	3	13	B cells	0.232908	6.42757	42.3843	13.5301			42.8905	74.3643	86.6346	190.596	124.169	21.461	300.872	284.021	146.975	205.664	183.184	233.736	291.334	35.4874	28.6705	6.6776	42.8257	21.7348
548	1356	53	3	13	B cells	1.33997	11.6579	60.4517	22.659			7.78112	123.973	75.2707	255.86	127.399	4.90672	278.715	167.351	102.08	382.468	507.36	129.352	68.8815	84.7435	6.6776	8.9478	21.0995	177.312
549	944	53	3	13	B cells	0.913187	8.71388	56.4863	22.8468			16.5472	48.1143	33.9717	151.21	94.0091	42.0655	269.242	218.984	54.9276	264.907	356.909	63.0506	105.143	62.4158	6.41648	5.85944	20.7901	106.288
553	704	53	3	13	B cells	0.845268	14.7974	14.7202	22.5613			19.1641	123.801	39.3426	141.367	52.9116	14.9554	267.627	272.264	144.82	218.187	271.392	137.737	192.167	49.8349	10.309	8.71388	27.2437	39.5502
561	356	53	3	13	B cells	2.58851	11.203	72.4852	7.78112			17.3868	83.4142	81.1241	211.526	152.061	16.0134	314.788	292.208	127.08	209.05	157.259	264.512	321.788	37.3494	6.28185	16.2606	33.0879	11.6518
553	989	53	3	13	B cells	0.691333	5.74899	39.8374	7.25039			21.7282	35.9282	36.4616	157.273	107.75	54.5463	268.775	207.143	37.9942	274.77	372.693	56.3689	88.8717	45.6453	18.1485	12.5467	37.7459	122.819
559	1003	53	3	13	B cells	0.762996	5.74899	35.1567	6.8044			25.8264	31.4002	37.296	157.942	111.409	55.1966	265.551	202.163	32.3477	276.665	377.125	56.9422	83.1234	40.7862	14.243	10.8674	43.1092	128.548
560	1410	53	3	13	B cells	1.04963	8.88388	62.7686	33.5221			25.3335	142.789	95.0085	270.877	125.724	16.0711	281.41	165.739	122.063	397.456	526.372	149.92	84.6989	105.533	9.97185	10.4667	20.896	179.72
573	986	53	3	13	B cells	0.396881	7.63325	42.8573	13.8578			28.797	30.5003	29.3264	150.138	103.339	47.7324	261.612	201.891	38.1383	268.427	369.509	63.8588	87.1388	48.2681	14.0416	5.57283	37.4599	124.338
577	492	53	3	13	B cells	0.261544	13.3445	20.814	11.1073			47.5769	85.2388	86.6141	170.433	102.021	26.6383	283.755	270.243	152.619	195.558	195.644	216.263	270.108	17.0518	29.0065	7.58645	52.11	40.7792
570	1021	53	3	13	B cells	0.948091	5.33781	30.2164	12.6878			32.872	25.0934	38.7442	158.072	115.875	48.8417	260.308	194.812	25.0138	278.373	382.546	59.737	75.2328	35.3426	12.8385	12.1721	50.2832	136.319
583	441	53	3	13	B cells	0.28699	9.21448	40.0158	23.9934			40.6463	85.3014	76.5087	182.047	119.025	27.8028	290.772	273.237	138.673	194.661	178.003	235.379	289.062	35.827	28.8439	8.27791	35.2457	21.7806
558	1229	53	3	13	B cells	0.406488	9.12906	52.0607	16.1242			25.2321	77.2379	27.5841	214.869	129.98	21.5174	264.221	166.711	54.0254	340.836	459.777	89.6124	35.6196	43.3333	26.9916	10.9718	65.1847	166.829
555	1253	53	3	13	B cells	0.273737	9.12906	60.8604	18.1328			30.7237	86.1002	36.6175	222.656	128.527	22.1535	266.769	166.18	63.1544	348.821	468.856	96.3086	40.0104	50.235	34.7183	9.5037	56.2183	168.226
588	375	53	3	13	B cells	2.14788	8.55716	64.9734	7.78112			15.9956	90.6776	70.5823	199.533	142.215	17.1185	302.329	280.031	123.757	197.366	156.411	259.908	313.744	46.4635	6.19048	13.2964	22.2818	6.28185
580	759	53	3	13	B cells	2.91065	9.12906	26.6383	41.8022			36.9891	107.631	17.1351	128.043	41.8975	21.3112	254.787	262.57	123.81	217.073	287.001	123.702	169.968	61.9565	3.56076	10.3641	47.8501	57.0946
555	1387	53	3	13	B cells	1.6576	8.88388	60.9656	27.5557			16.9848	134.691	86.5318	264.362	125.977	7.21098	280.035	166.065	113.509	390.984	518.248	141.165	77.6509	96.6865	7.77197	12.8828	18.3088	178.36
571	919	53	3	13	B cells	0.67897	7.58645	55.5863	16.2343			20.1321	51.1553	27.478	139.994	81.5524	34.6341	259.578	219.164	63.438	252.527	345.435	75.3444	111.526	72.7872	11.9357	8.10398	13.4031	100.94
562	1107	53	3	13	B cells	0.495003	14.5008	11.4794	34.4382			42.6574	37.3799	20.6491	180.421	147.294	32.7939	260.201	180.612	9.21448	304.045	414.699	61.5088	49.1803	9.08996	19.4848	9.64505	59.0546	166.523
580	1031	53	3	13	B cells	0.669655	5.33781	28.9155	17.9036			38.1289	20.6042	39.3643	157.123	117.995	43.5694	256.004	189.549	21.1905	278.388	385.226	63.1454	70.2991	33.437	15.5485	10.4121	54.6285	141.145
575	1371	53	3	13	B cells	1.12193	6.6776	69.188	23.3434			19.279	127.273	80.0315	255.306	117.708	8.38053	270.879	157.77	107.194	381.91	510.829	138.754	68.9435	93.669	13.2535	14.8694	27.0943	169.249
583	783	53	3	13	B cells	1.32077	9.12906	29.9703	35.4432			40.7653	98.5234	8.00671	126.456	43.4646	15.5622	252.958	254.623	114.772	220.259	295.179	116.619	160.843	65.429	3.58071	4.72931	41.6845	63.195
584	728	53	3	13	B cells	1.3164	11.7976	14.8406	30.9639			25.3335	118.891	24.8824	128.083	39.8105	18.4328	254.667	261.32	135.535	210.741	275.487	134.62	181.329	55.8535	9.46615	12.4612	36.4948	53.3687
584	845	53	3	13	B cells	0.406228	6.59171	33.5943	12.8385			26.2857	75.6162	15.4934	127.888	56.5833	11.1008	252.267	236.138	91.3904	232.083	317.298	98.1758	137.704	80.4089	22.4727	9.12906	20.535	79.9906
562	1172	53	3	13	B cells	0.601097	13.1021	31.5112	21.9889			25.0024	57.0834	8.07757	197.64	136.899	31.77	260.539	171.054	32.5147	322.849	438.5	74.8836	34.9881	25.4457	11.5782	6.95965	75.1333	166.664
598	540	53	3	13	B cells	0.265914	15.8075	6.93915	9.37542			29.0849	98.3389	82.3287	152.807	82.2482	37.3685	268.965	258.767	159.922	188.107	207.987	201.578	251.358	15.5164	21.6198	5.74899	37.1218	59.5734
582	1074	53	3	13	B cells	0.263507	14.5645	19.1344	30.6192			49.8735	23.6586	32.1024	166.541	133.095	31.1839	253.39	180.017	5.40412	289.723	400.776	64.9921	55.2005	21.2207	21.911	5.77372	60.5141	156.716
597	461	53	3	13	B cells	0.214188	9.21448	33.0168	23.0269			45.4326	90.8996	74.4514	172.952	110.167	31.2387	282.468	265.975	139.235	188.632	181.738	229.667	281.124	30.9455	37.1735	7.96211	38.2017	30.3317
603	392	53	3	13	B cells	0.394453	8.55716	59.0896	4.90672			21.5174	94.6743	65.2	190.987	134.568	11.1776	294.055	272.365	122.028	190.368	158.385	255.24	306.973	52.2833	13.0148	5.13374	18.0896	11.3546
595	1010	53	3	13	B cells	0.42958	8.28651	38.6558	20.5072			39.3208	18.3437	29.626	147.932	108.621	44.9914	251.709	189.754	29.9346	268.765	376.149	69.6834	76.0071	43.1175	16.9007	7.2602	48.4684	135.897
582	1426	53	3	13	B cells	2.09077	10.2675	71.6341	42.7575			34.8821	147.382	100.783	272.16	119.196	11.9893	276.119	159.013	127.972	398.57	530.73	158.698	87.5246	113.931	8.51543	17.8038	30.777	174.575
601	841	53	3	13	B cells	0.745553	5.13374	27.2516	17.6471			32.8286	75.764	15.0693	121.309	51.133	14.8886	245.807	233.196	93.3285	225.922	313.986	103.603	138.203	75.0508	20.7626	15.4796	25.8897	83.0548
596	1165	53	3	13	B cells	0.358759	7.21098	35.6176	18.7394			17.2841	49.6732	6.8044	187.133	126.937	24.4638	247.576	159.944	30.3927	312.899	433.068	83.4347	24.8366	30.4302	23.8057	8.54049	82.4514	154.329
589	931	53	3	13	B cells	0.799631	8.16528	55.4785	21.963			27.646	44.1605	19.5978	135.401	82.0435	32.6109	253.541	211.131	59.0847	250.143	347.891	78.3368	105.5	69.8876	10.309	8.24341	21.1265	108.112
598	1370	53	3	13	B cells	1.37661	6.19048	77.8259	21.14			27.3768	125.669	79.9621	250.685	109.039	16.1242	262.588	149.108	107.138	377.194	508.855	142.463	65.5454	96.9102	13.4879	18.5676	35.5215	160.919
599	1033	53	3	13	B cells	0.298715	7.21098	33.1116	24.4755			44.5347	13.4031	36.485	151.816	116.411	39.1666	248.799	183.292	22.1535	273.98	384.224	70.2687	67.2447	36.7825	21.5174	6.42757	57.1731	144.473
588	1383	53	3	13	B cells	2.60395	6.19048	73.504	26.3722			25.6659	130.995	84.6148	256.805	113.436	13.4403	267.844	153.525	111.814	383.329	514.359	145.002	71.3771	99.8049	7.93522	20.6629	30.8533	166.146
585	966	53	3	13	B cells	1.49185	8.80334	51.5161	21.9435			32.2441	33.1847	21.8687	142.517	94.5862	39.6761	257.473	203.275	45.7964	259.987	361.029	70.8231	93.0219	56.8144	6.83573	10.1979	31.6195	119.209
603	862	53	3	13	B cells	0.423522	7.96211	31.4976	13.5301			31.8484	67.8238	22.8125	122.13	56.9572	20.5938	245.4	226.605	85.5333	229.881	321.39	98.5263	130.247	80.8647	25.0962	10.6288	21.7806	89.5002
605	828	53	3	13	B cells	0.892407	5.13374	23.6917	22.422			36.124	80.3885	11.5536	119.1	46.4665	14.584	244.211	236.096	98.3678	221.929	308.852	108.236	142.886	70.3387	15.8929	14.1829	30.5003	80.6168
607	594	53	3	13	B cells	0.906138	20.6629	20.2731	24.1827			9.79164	110.629	61.7031	138.35	62.5458	49.0991	258.337	252.606	173.715	187.366	225.216	183.92	230.783	5.40412	9.44355	8.55716	21.3579	67.2352
612	497	53	3	13	B cells	0.124358	4.40167	22.2049	14.5008			45.745	98.5408	76.6212	159.384	95.4931	39.6599	271.094	256.962	144.408	182.318	191.08	218.634	267.215	24.9253	36.5474	4.54498	48.6312	44.9978
614	744	53	3	13	B cells	2.09503	10.2188	12.8163	40.0478			33.8541	111.6	12.1838	115.937	28.3984	7.28958	242.646	250.745	130.254	203.062	277.536	135.358	174.124	47.9393	5.61105	11.7553	40.555	66.0951
609	418	53	3	13	B cells	0.265161	10.0714	49.8235	14.3477			29.8965	95.5102	64.6294	181.948	124.498	14.8742	286.823	266.746	125.624	186.22	165.452	246.508	297.052	47.451	21.5406	5.7117	22.2305	18.4174
589	1313	53	3	13	B cells	0.489854	13.5037	80.5938	3.79323			27.1258	104.804	58.2482	233.85	112.089	15.14	259.236	151.384	85.4424	360.477	488.33	122.281	46.9621	76.2634	22.9867	11.2601	43.504	158.411
606	991	53	3	13	B cells	0.739882	8.28651	46.9075	25.0195			41.3895	20.9743	21.3679	140.493	100.5	37.4884	249.038	191.104	37.9623	260.752	368.193	75.2508	82.0166	51.4039	10.2536	7.58645	43.5612	131.155
607	909	53	3	13	B cells	0.482561	10.7289	44.9154	18.7128			32.6785	50.1143	18.1799	125.955	71.5794	24.5452	245.603	212.319	68.1956	239.602	338.098	88.5658	112.468	79.8542	12.7327	6.14428	22.0891	104.584
603	1122	53	3	13	B cells	0.289562	14.8933	27.9025	18.2151			31.6082	33.4413	16.6459	173.286	133.844	16.6459	244.6	164.249	16.6844	298.446	416.645	77.9585	35.4874	25.0195	30.4302	8.81143	75.2328	155.093
610	1178	53	3	13	B cells	0.518433	7.21098	42.7858	15.2945			10.5143	53.2405	13.7235	187.571	119.896	24.3968	242.616	153.247	36.6661	313.718	436.804	90.5683	17.6914	37.6401	22.6747	11.7553	89.6569	148.406
614	1230	53	3	13	B cells	0.36525	6.40537	59.6904	7.49197			10.0714	72.4852	29.8774	202.478	109.97	31.3298	243.374	146.015	55.8471	329.021	455.79	104.137	16.4566	53.9317	25.3335	9.25306	73.9098	145.694
616	717	53	3	13	B cells	1.31505	10.2188	13.7235	31.4093			25.1274	121.725	17.4482	117.095	28.6705	9.66718	243.363	248.91	140.467	198.016	267.604	144.311	184.235	43.6674	5.57283	7.32856	32.6306	63.8242
622	503	53	3	13	B cells	0.224892	4.40167	22.6998	16.5558			44.2185	102.723	75.0508	155.091	92.2329	36.2735	266.703	252.758	143.475	178.529	191.491	217.847	264.782	27.2097	37.8646	8.51543	49.9663	48.4316
619	649	53	3	13	B cells	0.813892	6.8044	18.872	18.1328			15.0976	126.264	40.4618	124.453	42.7375	33.5752	247.782	246.881	166.113	187.923	242.951	167.142	209.785	26.5499	10.5751	8.60696	20.896	64.4804
633	517	53	3	13	B cells	0.282272	6.72013	22.659	19.3086			40.3773	108.051	75.5305	148.438	86.0505	31.4093	260.624	247.518	144.737	174.457	194.623	214.503	259.372	27.0074	35.1749	9.9289	49.8235	54.9172
622	667	53	3	13	B cells	0.309813	6.88763	14.9697	20.6767			16.0134	131.456	33.6006	120.696	36.8463	26.689	244.969	245.728	159.473	188.956	248.988	161.709	202.941	33.4136	17.0559	5.28416	22.4251	64.7285
624	870	53	3	13	B cells	0.383482	8.48191	28.9352	20.5072			39.6312	63.8989	28.745	115.203	55.535	22.8749	237.695	219.226	83.8843	225.37	322.236	102.51	126.418	79.1185	16.7611	6.42757	28.106	96.9874
629	472	53	3	13	B cells	0.187049	11.4109	33.6091	11.5782			43.9292	103.328	65.9516	161.629	102.921	32.4796	269.897	253.217	133.179	176.276	179.786	229.717	276.389	35.6656	41.1565	7.6983	37.9792	39.1684
607	1259	53	3	13	B cells	0.404843	8.06875	68.2947	16.1375			21.3312	83.6598	39.1956	213.032	108.98	23.0609	247.9	146.441	65.9657	339.629	467.035	110.145	26.1198	62.3188	23.9697	9.70395	63.411	148.795
608	1350	53	3	13	B cells	1.33245	8.43981	82.9475	14.006			30.1976	117.793	72.9173	242.252	104.666	15.0834	256.506	144.597	99.9988	368.768	500.764	137.911	57.2379	91.9467	12.1838	16.2343	41.5818	154.956
612	1383	53	3	13	B cells	0.959303	7.21098	82.5317	26.5016			33.9276	130.105	85.4591	252.536	104.494	10.5952	259.4	144.579	112.545	378.888	512.787	149.347	68.99	103.642	12.3233	11.8218	39.8481	157.7
623	1087	53	3	13	B cells	0.242431	7.88118	33.2918	24.5887			44.175	18.5868	31.8484	158.536	134.061	16.9638	237.587	164.282	17.7397	283.417	402.165	81.1417	45.2377	33.1396	22.2913	5.40412	76.7466	151.921
636	420	53	3	13	B cells	0.316953	6.8044	52.2369	17.8956			24.6495	105.604	55.0299	174.991	121.682	12.9215	277.839	256.928	118.017	176.055	161.078	249.045	295.954	51.9498	21.567	6.83573	18.2191	27.0601
636	643	53	3	13	B cells	0.971286	6.8044	24.8222	24.58			18.3243	130.009	41.6571	119.684	41.0595	35.5115	242.226	240.515	169.107	181.124	238.714	172.194	211.801	26.8726	14.0111	13.6088	18.1564	71.2092
621	1329	53	3	13	B cells	1.02462	9.32208	89.772	10.0501			36.0707	109.568	66.094	232.942	99.6899	5.76137	249.368	139.308	92.9062	359.451	492.125	134.088	48.3492	87.8471	13.205	13.5301	49.531	148.042
647	539	53	3	13	B cells	0.125534	6.14428	25.0934	25.4569			35.3829	115.539	69.1004	138.907	76.7652	26.7344	252.259	240.651	148.046	169.638	200.341	209.049	250.999	21.3512	32.3829	4.06515	46.8345	64.6668
626	1242	53	3	13	B cells	0.411187	6.40537	65.8976	13.8886			14.5204	76.6798	36.0015	203.741	104.126	27.9535	239.658	140.587	61.4718	330.359	459.439	110.539	16.7653	60.1931	19.1009	7.85402	72.8616	141.261
642	403	53	3	13	B cells	0.545031	6.8044	59.0268	15.4934			17.8956	108.522	51.2235	178.797	127.681	7.44428	279.535	257.161	112.257	175.097	154.352	255.849	302.341	58.5178	15.5622	8.48191	11.4794	26.649
641	806	53	3	13	B cells	0.356395	8.48191	8.33792	37.6325			51.9991	87.9832	20.0612	104.771	31.4161	8.51543	230.705	234.811	108.861	206.016	297.243	123.584	150.251	55.3346	16.5429	5.8958	45.9331	86.0497
633	1272	53	3	13	B cells	0.645034	3.88598	77.0246	20.3957			26.1307	87.9443	47.2705	211.999	98.228	16.6758	239.336	136.009	73.0656	338.605	470.159	120.403	26.3668	71.2092	14.0922	9.08996	66.1974	139.512
652	433	53	3	13	B cells	0.153574	7.78112	50.6909	11.1776			27.5505	111.386	51.1678	167.432	115.963	19.279	270.1	249.559	116.7	169.28	162.762	246.577	291.008	47.1377	27.478	4.21991	22.7249	34.7675
642	832	53	3	13	B cells	0.415068	4.90672	13.2104	31.8484			48.5902	78.1884	23.6315	105.489	39.6671	18.2581	230.263	226.535	99.4187	211.316	306.67	117.02	140.433	63.3065	19.2901	8.00671	40.2093	92.1333
630	1284	53	3	13	B cells	0.299108	4.66867	80.516	16.2825			30.4302	92.4851	50.9558	216.481	98.3041	12.084	241.49	136.594	77.0985	343.073	474.812	122.966	31.0351	74.6234	16.4045	4.90672	62.2822	141.243
642	1116	53	3	13	B cells	0.302006	12.0367	41.3086	12.4612			34.2369	29.2193	28.7895	161.798	123.976	3.88598	229.922	152.445	27.2097	287.692	411.559	90.9513	33.3196	39.3426	24.6495	7.44428	87.378	141.582
628	1263	53	3	13	B cells	0.799579	3.88598	73.1387	20.5245			22.4727	84.5769	43.3925	210.056	100.943	20.0079	240.444	138.376	69.2682	336.682	467.121	116.646	23.6375	67.3241	15.9242	12.7327	67.3093	141.028
658	551	53	3	13	B cells	0.20146	6.14428	29.1021	30.8394			34.4382	120.958	63.1781	132.786	71.5445	24.309	246.587	235.743	149.383	165.933	203.169	206.775	246.492	17.0518	33.146	6.6776	42.0469	70.5571
654	688	53	3	13	B cells	0.529056	13.2535	18.3088	32.1423			29.7316	132.696	24.7677	106.553	23.0362	20.2731	231.389	233.874	153.449	180.504	252.955	161.326	194.768	27.9306	19.9758	10.5683	14.6814	76.6798
654	827	53	3	13	B cells	0.294344	4.90672	9.32208	36.7049			53.4767	80.3726	27.0943	100.726	36.0964	17.5945	225.714	225.497	102.455	206.545	303.782	121.649	142.307	59.4357	19.2346	5.6616	45.0531	94.5997
648	1054	53	3	13	B cells	0.620174	6.72013	45.1195	35.9064			46.9302	7.74442	41.281	143.057	120.271	26.8009	229.397	163.764	29.8941	267.799	388.133	88.834	56.6173	46.419	10.3641	6.42757	72.0515	148.205
653	787	53	3	13	B cells	0.176437	8.48191	7.44428	45.3714			54.9626	95.3848	13.1834	100.022	22.9495	6.51562	226.495	238.333	116.902	198.298	289.185	131.897	157.4	46.8786	19.2531	3.39696	49.0861	86.2787
644	1439	53	3	13	B cells	0.166852	9.18351	95.5013	50.1442			54.9561	151.023	101.255	266.59	98.7747	16.6245	257.083	137.98	135.315	392.156	531.866	173.69	88.7185	127.961	22.6212	3.7744	54.4273	156.197
659	914	53	3	13	B cells	0.859396	11.9893	41.5458	36.526			52.3935	48.1143	13.9244	108.711	67.3876	5.57283	226.442	198.007	72.4233	226.155	335.47	104.494	109.523	86.619	10.4395	8.97165	41.4738	118.169
656	1225	53	3	13	B cells	0.383991	13.0148	67.5871	21.7249			15.7307	70.6932	38.2781	192.314	96.2176	16.4566	227.421	131.169	60.2061	318.932	451.277	115.045	8.35499	62.4546	16.71	6.41648	85.0388	129.844
665	764	53	3	13	B cells	0.376995	9.79164	12.5637	36.1496			50.4048	104.453	8.61523	95.921	13.3552	13.2964	222.674	232.817	126.456	189.857	279.683	141.343	166.183	37.2597	24.7274	9.32208	39.7156	86.7718
672	578	53	3	13	B cells	0.346859	8.97165	36.2853	22.3456			32.5781	129.652	53.6987	122.081	60.7303	26.5847	237.645	228.943	155.243	162.147	211.205	200.239	236.437	16.5472	31.7252	11.0042	31.1359	82.0357
643	1081	53	3	13	B cells	0.543224	7.88118	41.0144	25.6659			45.3211	16.2124	38.0822	151.67	130.621	16.6758	230.228	159.246	25.3897	276.946	398.497	88.1143	46.4803	41.0161	14.6571	7.96211	80.196	145.722
673	842	53	3	13	B cells	0.23279	9.13685	14.831	40.9396			59.0787	75.7987	35.2154	94.6923	39.7156	24.5365	218.655	216.8	99.4567	204.308	307.786	123.58	136.933	61.7215	12.971	3.01952	48.9946	103.729
670	491	53	3	13	B cells	0.142005	12.1545	39.6887	11.8458			49.1194	119.637	58.7765	146.042	93.5031	21.1501	252.898	236.366	128.343	160.476	180.328	229.137	269.231	24.5336	46.419	6.59171	34.1786	54.2582
679	421	53	3	13	B cells	0.257317	6.75185	60.2487	17.3868			23.3434	121.77	40.0175	165.304	119.708	22.1181	264.19	241.667	106.222	160.036	154.489	254.641	295.752	48.4125	28.1769	7.25039	17.1891	42.0198
662	977	53	3	13	B cells	1.12711	11.7432	64.9208	46.7934			59.4776	25.677	14.8742	120.105	90.782	18.1211	229.69	179.401	52.7012	242.317	358.594	97.0373	85.8193	68.3573	5.76137	6.49372	53.1695	137.509
666	655	53	3	13	B cells	0.508062	12.1955	31.4025	32.4533			30.3951	141.868	37.8288	107.549	32.5081	33.5051	230.09	229.114	166.555	171.785	239.739	174.198	207.314	26.5096	14.8022	7.52044	5.96785	81.6964
662	1065	53	3	13	B cells	1.13696	6.72013	49.0861	32.5059			40.3931	14.422	46.1172	142.363	123.843	22.3838	223.662	157.044	33.5051	267.778	391.294	94.4181	52.6931	49.6617	5.40412	6.14428	78.3368	141.635
667	1295	53	3	13	B cells	0.651896	8.9079	91.0781	26.649			38.6577	97.4241	61.1406	213.529	83.7951	16.3872	229.054	122.307	85.6922	339.79	476.841	135.58	35.0125	85.4358	10.6288	6.92888	71.0159	128.206
663	1140	53	3	13	B cells	0.904376	7.58645	51.4663	8.27791			29.1021	39.6617	32.5059	164.058	112.026	6.32705	221.967	141.069	38.4507	290.505	419.169	101.489	24.7274	48.6092	13.472	12.1838	98.4084	131.462
676	1107	53	3	13	B cells	0.343518	9.32208	53.4807	20.1604			31.7072	30.1669	41.5407	151.129	117.299	7.09145	217.202	143.423	38.4915	277.457	406.111	102.345	38.0035	52.0922	18.1211	6.2249	94.6615	130.54
687	437	53	3	13	B cells	0.313031	6.75185	57.6582	14.4516			29.9703	124.564	40.4143	158.598	113.612	28.3105	258.27	236.654	108.547	155.997	158.99	250.335	289.852	41.9553	34.8003	10.8936	23.0269	47.109
668	1435	53	3	13	B cells	0.543624	9.18351	104.259	52.574			61.6234	150.016	92.2437	261.8	89.8696	20.0931	248.341	128.928	135.862	386.936	529.209	177.14	87.4831	131.08	18.8871	10.2675	62.7073	147.672
676	1318	53	3	13	B cells	0.838912	9.32208	100.222	29.1021			47.9393	106.492	69.5474	219.91	79.2103	17.7557	228.334	118.522	95.0077	345.885	485.01	144.169	44.2185	94.5297	8.68932	7.28958	69.9406	126.921
684	955	53	3	13	B cells	0.875019	9.87855	57.542	52.35			64.4804	36.8966	17.3991	108.507	81.9262	6.8044	220.099	180.064	64.3732	230.586	348.973	107.313	94.9065	80.0956	14.228	12.4498	55.7028	136.043
690	696	53	3	13	B cells	0.366487	10.2188	21.9435	18.2581			43.5694	131.176	27.4106	92.7981	15.857	22.9774	217.47	220.467	153.724	169.333	252.554	166.995	192.363	14.6571	11.6518	4.27025	14.006	90.4101
692	723	53	3	13	B cells	0.648976	7.64258	17.6793	19.0859			48.3182	121.263	21.0455	88.7594	5.77372	13.0367	214.71	220.578	144.196	173.298	262.351	159.673	182.273	18.9511	21.1703	13.739	24.1385	92.3996
689	465	53	3	13	B cells	0.269794	7.88118	51.1818	11.7553			40.372	125.637	46.7127	149.444	103.041	24.1473	251.822	232.388	116.194	153.91	168.667	241.075	279.336	31.3979	42.5487	11.4794	27.4703	53.0917
697	603	53	3	13	B cells	0.282477	7.47293	48.0195	12.5467			38.8598	142.152	41.4171	108.783	51.0438	31.0351	225.337	218.467	159.207	154.89	217.78	197.029	227.564	21.2576	24.6379	6.95965	22.3456	94.8043
694	569	53	3	13	B cells	0.377601	5.13374	43.4515	16.2343			41.527	136.063	48.0551	118.24	63.8153	19.2457	231.405	221.22	148.246	153.39	205.641	207.333	240.275	8.97165	37.5206	14.1678	34.6957	83.2296
688	1006	53	3	13	B cells	0.363611	14.7008	66.4316	55.4888			47.1241	23.8863	29.5321	119.61	101.155	20.8174	217.592	164.708	52.1701	244.218	367.742	104.633	76.169	68.6785	13.9653	5.07794	67.7134	144.529
687	929	53	3	13	B cells	0.7713	9.87855	48.0418	48.4801			63.67	46.0863	19.0971	102.148	72.095	3.58071	216.974	187.004	72.8811	222.638	339.108	111.725	104.782	88.1959	12.7327	9.8207	53.144	129.488
702	580	53	3	13	B cells	0.452523	5.13374	47.3383	11.4794			42.7325	140.388	43.307	113.182	59.837	22.1535	226.951	217.623	150.57	151.154	208.9	205.364	236.371	12.4612	33.2169	15.0314	31.2182	88.3564
689	1086	53	3	13	B cells	0.567593	9.32208	58.1858	29.4427			28.0552	27.3064	49.8292	141.852	120.2	16.3872	212.77	144.134	42.6524	268.148	397.561	105.549	47.0273	57.6508	11.4794	6.51562	90.5683	129.041
691	1343	53	3	13	B cells	0.713764	7.18129	111.224	36.4088			58.9121	116.741	69.6804	226.324	73.2584	25.524	226.139	113.16	105.926	351.813	493.715	154.929	54.8068	105.525	10.2675	7.32856	72.0673	124.444
690	1362	53	3	13	B cells	0.958223	7.18129	112.639	38.8323			61.2861	123.732	74.4275	233.116	74.2032	27.4365	229.136	114.285	112.361	358.45	500.884	160.032	61.6106	111.401	11.5042	11.0236	70.1196	127.47
709	471	53	3	13	B cells	0.307195	6.32705	56.1866	19.5469			44.8582	133.341	43.6609	143.313	101.059	19.8039	244.246	224.511	113.585	146.192	168.506	242.42	277.589	28.7747	34.7737	10.6823	19.616	60.6188
683	1138	53	3	13	B cells	0.418213	7.58645	58.3862	15.6581			31.1908	41.693	40.046	159.119	107.026	7.74442	214.407	134.899	44.739	285.702	417.312	108.286	28.0222	55.8126	14.8022	6.19048	104.894	124.377
686	1281	53	3	13	B cells	1.33121	8.9079	91.0131	35.1202			38.2781	93.4254	60.7725	205.652	78.0279	23.9102	220.738	115.731	84.175	331.753	470.688	137.198	32.2441	85.6448	8.02448	10.6823	79.8979	120.193
704	629	53	3	13	B cells	0.512652	5.24356	37.9191	16.2343			41.3895	148.959	36.7689	100.627	41.5287	40.2642	219.416	215.082	167.068	155.053	226.722	190.383	218.019	24.0409	14.725	7.5488	14.5694	97.4132
707	453	53	3	13	B cells	0.307715	6.14428	59.3338	18.8039			38.3301	132.182	38.7736	149.433	107.785	26.6383	248.631	227.47	108.478	147.658	162.229	248.131	284.302	35.5115	38.9623	11.9893	22.6244	56.5531
709	734	53	3	13	B cells	0.668372	7.25039	13.2535	16.3			55.9452	118.549	25.1982	81.4755	7.6983	8.06875	207.685	214.701	142.379	169.788	265.179	160.962	178.836	18.785	25.0138	16.7185	29.8631	99.4896
708	413	53	3	13	B cells	0.199306	11.3546	69.6834	26.4235			24.2298	132.902	28.8883	162.222	122.877	30.4419	257.113	232.741	96.5103	149.967	147.773	261.882	297.637	50.6122	27.5738	5.49561	15.4796	51.7478
705	796	53	3	13	B cells	0.484724	7.93522	16.1375	37.6022			69.4428	95.5527	27.8616	80.4514	22.7092	15.475	206.711	220.446	120.143	184.115	288.481	143.868	155.439	41.6776	14.1023	6.83573	49.5368	105.394
711	617	53	3	13	B cells	0.300718	5.24356	41.3224	11.0236			43.783	149.216	34.8821	101.341	46.419	35.5295	218.497	212.741	161.866	151.189	221.728	195.607	222.79	26.5928	19.4848	5.85944	19.7895	100.974
706	775	53	3	13	B cells	0.387357	6.14428	19.576	30.0841			64.1337	103.283	24.4755	80.1676	15.3688	7.55823	206.877	218.366	127.575	179.157	280.609	149.366	163.345	33.8709	17.6471	6.83573	44.4194	102.709
702	1043	53	3	13	B cells	0.72658	10.3641	65.797	45.7886			32.8806	25.7103	43.973	126.136	115.224	9.46615	209.8	151.084	50.3737	252.08	380.814	109.083	63.9758	66.7247	11.8458	8.60696	81.1417	132.389
708	649	53	3	13	B cells	0.734071	7.6983	30.3951	22.2209			44.3279	149.828	35.3466	95.0527	34.3491	40.0247	215.575	213.294	172.663	156.118	233.775	185.172	210.66	16.5429	7.41552	5.44352	11.0042	97.7052
725	466	53	3	13	B cells	0.366952	6.08604	62.3599	25.3335			44.9344	139.218	38.8598	141.695	103.559	21.7806	240.254	219.416	108.703	140.349	165.063	246.919	278.024	31.6802	30.582	11.2221	14.3725	64.8549
706	1170	53	3	13	B cells	0.37677	14.8742	70.7838	25.065			28.6108	56.4207	48.1143	164.898	92.3996	12.3233	206.258	121.403	58.2151	291.439	428.195	120.834	25.0508	67.4605	13.4403	5.06389	113.092	113.106
712	1212	53	3	13	B cells	0.903533	10.7421	80.5019	35.2659			34.8555	71.6271	49.0207	177.923	80.5585	9.32208	205.781	112.706	69.7202	304.154	443.703	130.007	23.9697	76.3185	8.02448	7.25039	103.469	108.87
723	450	53	3	13	B cells	0.183073	6.08604	64.9076	24.9482			38.8617	138.185	34.1369	147.283	109.458	27.6795	244.309	222.209	104.059	141.826	159.429	251.892	283.18	37.3818	34.9881	6.40537	18.2191	61.5088
715	844	53	3	13	B cells	0.360144	4.40167	24.7619	42.864			74.6263	79.698	43.3333	79.4823	41.1946	26.0898	202.84	207.816	105.663	192.709	305.759	136.095	138.143	59.0847	13.3392	4.80403	59.4213	117.306
705	1395	53	3	13	B cells	0.354401	13.5301	117.399	50.3525			68.8401	137.015	74.3327	242.802	71.3791	14.5253	229.072	111.137	120.32	367.45	511.761	173.203	75.1257	125.003	13.3445	4.72931	74.7341	127.948
729	501	53	3	13	B cells	0.32645	4.21991	58.4971	30.575			58.2041	142.222	50.2733	129.704	90.7184	9.64505	231.815	213.918	119.382	138.145	177.522	236.151	266.974	19.9437	23.8356	7.78112	13.9244	73.2992
729	579	53	3	13	B cells	0.453325	7.63325	50.9362	5.6616			52.5713	149.758	35.1344	106.356	61.8829	21.6987	217.827	207.591	146.011	141.09	206.3	211.265	237.825	15.5622	28.4185	12.8828	35.5375	94.0197
717	763	53	3	13	B cells	0.62293	6.14428	18.125	24.35			64.4671	108.782	27.4365	76.45	14.1678	5.44352	203.196	213.427	133.369	173.164	275.444	155.485	168.418	28.6108	18.5868	11.5782	39.3589	105.173
721	834	53	3	13	B cells	0.559017	4.40167	24.6466	39.9819			77.4442	84.0548	41.923	76.3558	38.1942	30.3317	200.464	209.99	110.064	188.507	301.694	140.067	142.272	55.1695	12.9874	7.2602	55.0558	117.32
724	746	53	3	13	B cells	0.745008	4.21991	11.3232	17.4278			63.1138	115.69	29.9346	74.9197	13.5511	7.93522	201.396	209.742	140.307	167.394	268.687	161.792	175.17	21.9435	22.0891	16.4566	34.6341	106.01
731	512	53	3	13	B cells	0.166644	4.21991	58.1368	30.9593			62.3519	143.684	53.9515	125.833	86.762	7.02079	229.017	212.062	122.717	137.43	181.401	232.965	263.016	16.9176	22.6495	3.7744	16.0223	76.4565
723	912	53	3	13	B cells	0.673426	15.0267	46.6318	52.1264			75.2849	58.5336	34.0638	87.2213	66.9166	9.44355	202.472	184.355	86.263	208.675	330.757	126.733	113.697	84.5676	10.5751	7.12152	65.1234	134.936
727	982	53	3	13	B cells	0.622841	17.2841	71.395	70.5571			49.1615	41.1704	36.0312	102.756	93.2055	17.9036	205.516	161.943	69.4182	227.989	356.796	120.59	88.8132	85.9453	9.08996	5.6616	74.7998	138.703
725	1303	53	3	13	B cells	0.478913	13.739	106.89	47.7383			54.4692	105.398	50.6192	207.583	61.7388	15.8075	208.996	100.252	99.0426	332.683	476.935	153.775	47.1075	101.702	11.1457	5.33781	89.163	107.587
717	1066	53	3	13	B cells	0.493756	10.3641	69.4459	41.9706			22.6873	32.9434	54.3369	129.482	120.347	8.77903	202.995	141	53.8061	255.951	388.725	115.129	58.0669	69.4838	16.0711	7.93522	91.3327	123.078
721	1239	53	3	13	B cells	0.571183	6.03904	89.2484	44.9518			40.3455	82.3209	44.955	185.756	72.1098	14.9554	204.23	106.144	79.2885	311.605	453.5	138.201	30.2164	84.7258	10.6756	6.09773	99.7335	105.388
726	559	53	3	13	B cells	0.274561	6.40537	53.4647	13.2588			54.0741	146.223	41.115	112.794	68.99	14.1023	222.136	209.95	139.537	140.87	199.135	216.919	245.177	9.79164	26.5499	7.28958	32.1157	87.4888
735	744	53	3	13	B cells	0.710904	4.21991	8.71388	15.8929			66.3629	117.69	34.139	71.04	17.5093	12.0604	197.401	205.523	142.695	163.515	267.318	165.34	176.631	21.3011	19.2457	13.6819	30.4419	109.881
744	494	53	3	13	B cells	0.531132	3.11245	58.9121	27.5764			56.8746	147.433	46.0492	128.945	94.406	15.2151	228.439	209.266	114.446	132.525	173.731	241.317	265.311	25.2913	19.1344	10.1629	7.78112	76.4258
737	479	53	3	13	B cells	0.64251	6.24774	64.2314	30.5003			50.7176	144.143	41.4377	135.165	99.4216	18.4019	233.757	213.531	110.642	135.427	168.753	244.848	271.357	28.6954	24.0853	15.475	8.71388	71.2092
736	1102	53	3	13	B cells	0.42374	9.62287	75.9415	39.3299			9.33735	45.2503	63.0426	136.985	105.025	17.3171	194.669	126.584	60.6552	263.582	401.487	124.068	50.6009	74.7798	17.9036	7.58645	106.238	110.411
733	660	53	3	13	B cells	0.562486	10.309	23.6465	15.9644			54.5567	147.85	26.9757	84.9106	33.8014	31.788	205.325	203.818	171.716	148.93	236.103	187.797	207.761	10.7355	11.7189	6.59171	19.6269	106.705
746	502	53	3	13	B cells	0.434423	3.11245	56.4118	27.118			59.9857	148.618	48.8008	125.965	91.6371	13.8217	226.173	207.658	116.838	131.727	176.544	239.134	262.512	23.4924	17.4849	7.59583	9.52615	78.7286
719	1362	53	3	13	B cells	0.267096	10.9458	123.011	48.7818			70.3751	126.064	66.482	229.301	63.3616	16.663	219.061	103.45	114.037	353.921	498.231	167.388	65.2262	117.414	18.5868	4.96445	80.9237	117.503
738	547	53	3	13	B cells	0.353776	6.40537	50.5389	18.062			60.0936	149.266	41.775	113.534	74.4256	12.2886	220.204	206.385	133.565	135.766	193.793	223.188	250.243	13.2104	21.2576	7.52044	26.2585	87.2736
749	531	53	3	13	B cells	0.328266	7.32856	49.3451	24.9482			66.5751	151.806	44.9027	116.096	81.346	12.8163	219.524	203.684	126.384	131.021	187.095	230.515	253.485	18.3825	17.247	5.6616	19.3233	86.263
753	399	53	3	13	B cells	0.357106	9.62287	84.8325	34.9718			26.689	150.305	12.013	159.486	130.212	36.6136	247.152	219.604	81.787	134.921	137.972	274.2	291.804	58.9628	22.2209	7.93522	19.4848	67.7986
754	639	53	3	13	B cells	0.677834	11.2094	31.6532	19.4299			60.5847	157.624	17.7437	83.6326	44.7008	34.1474	200.385	196.052	164.204	138.566	227.073	198.967	216.905	20.9369	8.27791	5.61105	28.6705	115.407
758	880	53	3	13	B cells	0.768439	13.2535	45.9191	34.2286			86.0596	76.1054	51.179	69.662	59.5889	25.4905	187.692	188.079	104.035	190.859	317.286	143.698	129.025	73.3478	7.93522	6.09773	63.7371	138.294
751	766	53	3	13	B cells	0.948515	10.2675	16.9512	24.6495			75.7386	112.105	40.3084	63.5771	25.677	17.8518	190.317	201.045	137.993	163.438	274.769	164.466	169.742	30.6936	9.45862	8.97165	28.8365	117.793
756	449	53	3	13	B cells	0.174486	12.4612	68.3208	23.9012			42.7175	150.629	28.4711	141.811	111.973	31.7499	234.467	210.762	97.269	129.565	156.187	258.24	275.833	42.052	27.5324	4.80403	12.1721	72.9436
746	847	53	3	13	B cells	0.943616	10.6355	35.2821	31.8685			86.1175	83.897	52.0771	68.6329	46.4267	30.1952	191.199	201.219	111.008	184.96	305.357	145.461	139.631	60.3963	9.12125	8.60696	54.0214	127.948
764	349	53	3	13	B cells	1.09117	7.47293	99.2696	35.4874			15.4888	157.494	11.0042	175.596	149.528	20.7866	256.776	225.14	64.4141	137.792	118.651	292.866	305.266	44.9201	12.2246	13.3392	22.5012	72.9202
751	1336	53	3	13	B cells	0.370617	9.32208	108.936	57.9687			70.1927	120.484	51.094	216.228	50.5784	7.32856	204.11	90.3857	102.111	340.162	484.489	169.331	62.9635	117.491	20.896	7.74442	94.6615	102.442
747	1125	53	3	13	B cells	0.271607	9.62287	80.9237	40.2854			7.5488	53.5978	54.0807	142.635	95.4767	24.9824	190.239	117.834	66.1167	269.014	409.769	129.991	47.511	79.1158	13.1834	3.58071	115.549	103.103
762	672	53	3	13	B cells	1.03489	11.8458	20.3258	14.5008			66.3629	146.704	19.5286	73.375	37.1448	21.6297	193.528	192.925	171.651	140.947	239.047	191.702	205.278	14.1829	6.93915	7.18129	26.1607	117.423
765	508	53	3	13	B cells	1.15058	7.52044	49.4619	20.6491			64.4141	156.058	49.9648	120.432	91.4278	19.3417	218.913	200.139	116.068	124.569	177.544	241.087	256.192	27.646	9.99325	11.498	10.3641	85.9511
772	600	53	3	13	B cells	0.31706	9.18351	34.3988	16.3872			67.1143	167.741	18.0423	89.8434	60.7819	35.9362	199.768	190.449	148.176	127.292	211.617	214.631	228.481	32.8394	20.7901	6.59171	35.6196	110.597
737	1239	53	3	13	B cells	0.883883	6.03904	94.0727	49.1194			44.4931	84.9106	38.9221	183.423	66.9975	11.7067	198.318	100.383	83.5712	308.916	452.962	143.318	35.7454	89.7173	7.6983	6.8044	104.684	99.3535
770	418	53	3	13	B cells	0.451854	5.85944	75.4672	25.356			36.301	156.124	15.9644	150.411	124.59	39.5502	237.622	210.682	84.4656	126.794	143.715	271.016	282.256	54.8653	18.8456	8.51543	24.0764	75.0831
778	335	53	3	13	B cells	0.442443	7.47293	94.1764	31.9779			17.4278	163.862	15.5164	176.038	155.773	13.739	256.776	223.504	56.9534	135.413	112.366	299.978	307.018	37.9923	16.3872	7.25039	29.5514	79.1878
760	1313	53	3	13	B cells	0.45223	9.32208	103.813	60.769			66.9687	113.829	42.4364	206.935	48.0418	14.7395	197.776	86.8637	99.662	330.842	475.169	166.413	58.7183	113.797	22.0504	9.97185	100.267	96.0991
776	576	53	3	13	B cells	0.227258	8.35499	33.6112	18.9961			68.9322	166.153	25.2321	96.3086	69.4048	30.2164	202.41	190.248	139.05	123.516	202.446	222.656	234.04	29.6477	14.855	3.37593	31.2387	105.189
780	397	53	3	13	B cells	1.02975	4.21991	81.0337	28.3357			33.5306	160.519	8.14781	156.501	133.211	30.777	239.982	210.9	75.7038	125.445	135.275	279.771	286.746	60.2629	12.2886	12.6541	28.411	77.9073
785	422	53	3	13	B cells	0.588851	5.85944	71.6271	20.535			41.4377	161.703	17.7678	146.981	124.654	39.0956	232.33	204.929	83.2501	120.935	144.339	272.58	277.829	56.4257	15.5164	9.13685	24.1856	80.9211
772	1413	53	3	13	B cells	0.867114	26.1852	112.405	75.2328			95.022	150.466	53.0192	242.251	51.3998	3.79323	209.99	89.309	96.6725	364.465	508.644	195.128	91.5321	144.797	12.2886	10.6556	100.278	110.822
795	454	53	3	13	B cells	0.315911	12.6541	59.0847	9.45862			52.6918	165.392	30.3927	134.342	114.416	38.9422	221.699	196.457	93.0012	114.732	155.898	264.341	265.714	49.3754	22.3201	7.05116	16.6844	87.4985
790	392	53	3	13	B cells	1.20907	4.21991	81.4239	27.0627			34.1307	164.475	8.27791	157.08	136.044	27.6949	238.477	208.487	72.2519	122.506	132.866	283.289	286.303	57.7088	8.31225	10.0501	31.4908	81.5829
783	1199	53	3	13	B cells	1.04071	13.3445	93.2208	31.6802			28.576	82.5214	25.2462	163.282	64.7703	24.3675	178.551	90.6901	88.8332	287.886	432.178	151.853	50.6122	98.5147	9.79891	10.1979	127.551	82.6326
784	1004	53	3	13	B cells	0.592464	17.4482	82.612	68.3833			40.2854	58.1368	59.0859	95.9411	106.61	13.0148	182.567	142.693	84.5272	222.569	363.25	140.725	91.0757	100.954	9.55602	5.6616	97.7336	117.451
797	569	53	3	13	B cells	0.404888	8.35499	26.7743	27.3455			60.6023	172.958	26.0871	94.437	75.7	35.1587	196.682	182.915	134.493	115.203	199.078	229.662	230.774	36.4381	10.6288	4.30348	22.9588	109.363
804	376	53	3	13	B cells	0.848365	8.02448	85.6065	29.3943			33.6006	170.49	10.9458	161.348	143.362	20.6042	238.867	206.945	64.4881	119.839	126.267	291.169	288.702	51.094	6.41648	5.44352	35.8886	86.8637
816	95	53	3	13	B cells	0.803729	16.5558	20.6629	34.9718			28.7078	216.953	107.184	170.749	247.382	21.4112	319.684	274.281	53.342	186.558	21.0285	388.108	382.055	33.6112	10.0501	8.07757	29.9703	120.441
803	872	53	3	13	B cells	0.726213	8.75466	50.1243	21.461			90.5423	89.6768	67.7555	53.7517	66.4037	40.0175	170.477	183.581	118.009	177.607	313.146	160.428	138.135	74.9967	15.2151	11.0494	57.4714	151.338
809	790	53	3	13	B cells	0.601059	11.5474	29.3628	13.0148			99.2043	114.872	57.4503	41.1479	49.3625	20.3258	167.669	181.876	142.479	152.928	282.132	176.961	167.524	49.1615	9.9289	5.96785	26.4451	141.358
816	420	53	3	13	B cells	0.464617	11.725	68.3927	12.6822			48.5198	173.426	22.6998	144.135	129.244	34.4361	224.094	194.83	78.3113	109.867	142.495	279.42	272.144	64.1626	11.0494	5.13374	31.2547	92.3456
809	1165	53	3	13	B cells	0.606339	6.68825	78.3331	19.6595			21.8915	81.3915	28.551	148.123	70.9748	28.8661	167.351	90.1892	92.7405	272.186	416.505	156.623	62.1585	104.447	9.84243	5.96785	142.343	75.9114
816	550	53	3	13	B cells	1.1483	9.99325	24.5597	22.2722			52.2042	178.063	33.6938	97.7329	85.6323	39.0956	194.162	177.416	125.993	106.79	191.511	239.753	231.792	42.6657	8.97165	10.3021	15.8435	110.764
811	524	53	3	13	B cells	0.49952	9.99325	33.2169	12.6597			53.6616	174.198	43.1934	107.517	92.976	35.8588	201.102	181.776	116.758	107.486	181.794	246.261	240.731	41.6776	8.61523	4.30348	21.8166	103.895
823	14	53	3	13	B cells	0.110731	24.2885	29.3943	23.5379			25.0138	238.56	137.829	181.706	269.036	10.6756	342.771	297.152	81.2058	211.2	11.9952	417.379	409.664	42.6023	34.7614	3.84915	19.0411	120.942
796	1293	53	3	13	B cells	0.577792	15.5439	89.2819	53.1775			54.6572	113.709	27.7797	196.091	37.4732	6.41648	182.423	73.9821	87.8917	318.82	463.094	173.044	64.8604	119.607	9.64505	5.57283	115.55	80.8118
811	956	53	3	13	B cells	0.244528	12.3233	76.69	51.6431			60.5141	73.7873	65.0523	75.1788	94.2905	32.6306	173.856	153.44	101.549	201.803	344.732	153.609	111.806	105.894	16.6245	4.06515	89.0766	125.015
811	1136	53	3	13	B cells	0.49261	7.18129	73.201	22.4061			17.1185	76.1812	38.5747	137.418	80.8436	19.2827	166.089	97.1613	90.606	261.864	406.157	154.441	66.3135	103.544	13.4031	6.6025	135.085	79.3387
814	1182	53	3	13	B cells	1.41421	6.68825	79.8979	18.51			27.8846	86.7693	21.9435	153.805	64.3488	34.022	166.105	84.6484	96.7226	277.361	421.688	160.437	62.8287	107.756	3.88598	5.49561	140.817	72.3189
832	151	53	3	13	B cells	0.928423	9.64505	36.0549	40.5989			27.6177	210.056	87.6067	158.473	228.037	13.5931	299.104	254.195	31.9311	165.847	40.7915	371.287	360.2	30.2188	15.6399	14.5204	30.582	116.888
813	1040	53	3	13	B cells	0.720385	10.7421	68.8153	51.5976			32.5409	67.5628	64.8988	103.041	115.347	22.996	168.773	125.348	91.1953	228.933	372.91	150.976	87.54	107.013	10.4395	7.52044	113.811	100.084
834	456	53	3	13	B cells	0.216637	6.32705	53.5938	3.47982			53.0917	180.128	37.5188	129.259	119.684	24.2033	209.951	182.713	89.8688	100.096	155.885	272.036	257.015	60.2038	25.9007	5.61105	29.4814	101.828
845	173	53	3	13	B cells	1.21803	4.60724	45.3839	35.2881			27.1783	210.139	81.0477	151.764	221.233	20.4306	289.462	244.712	22.2977	156.262	49.1846	365.951	350.658	28.2072	9.99325	12.1721	28.0832	114.169
844	231	53	3	13	B cells	0.307768	13.9244	62.8741	20.1215			31.5112	200.175	60.6094	149.06	200.105	24.9567	271.371	228.992	13.2749	139.696	71.0229	346.312	330.623	11.9357	25.8705	7.96211	22.8873	117.134
826	875	53	3	13	B cells	0.885316	8.75466	46.4267	20.7592			91.4036	95.3064	75.3643	47.792	73.128	32.9758	161.983	179.358	123.72	173.271	314.053	168.003	141.008	79.6863	9.74058	8.62349	58.7414	148.543
839	796	53	3	13	B cells	0.667518	11.5474	20.1002	8.51543			108.884	119.996	61.336	29.9703	60.701	23.8266	156.215	171.663	148.046	146.855	284.215	185.484	161.317	58.4545	13.9653	9.32208	30.4419	148.406
846	505	53	3	13	B cells	0.324364	4.92122	34.5703	12.1545			41.5613	186.142	52.995	110.218	106.045	25.9557	194.651	171.457	107.496	93.9856	174.418	260.074	238.996	56.2538	20.9777	6.8044	20.8003	100.834
855	166	53	3	13	B cells	1.44781	4.60724	46.3022	39.579			22.5771	214.72	84.8191	148.672	224.803	23.0733	289.55	244.248	22.8499	156.157	46.9757	370.005	351.718	26.7104	6.08604	8.81143	32.6894	109.809
838	572	53	3	13	B cells	0.877803	11.7432	12.8219	31.5834			46.0817	188.161	28.5585	86.9391	84.1928	43.1554	182.736	167.512	132.964	100.437	199.667	238.889	220.142	51.8207	7.09145	6.2249	8.68932	106.079
856	113	53	3	13	B cells	0.957035	9.74058	36.9139	32.5847			18.3825	225.387	103.868	154.22	244.176	26.6062	305.126	259.611	41.9706	172.644	27.478	388.127	370.292	17.7437	6.88763	6.59171	33.388	105.762
850	461	53	3	13	B cells	0.271444	6.32705	50.8144	7.47293			47.0045	186.231	42.7858	126.063	120.928	18.1211	204.184	176.443	90.8251	93.8217	157.858	274.098	252.254	64.2813	26.4558	7.18129	34.7982	101.262
850	525	53	3	13	B cells	0.398539	7.6983	26.8726	17.8836			38.9422	188.76	46.488	102.531	100.777	30.498	188.874	167.591	114.852	92.8449	182.003	255.219	231.878	56.1016	20.9641	8.35499	13.1021	99.3535
844	679	53	3	13	B cells	0.327488	8.61523	32.5059	40.9396			69.3761	157.307	22.4251	49.7262	62.5982	14.0922	163.306	162.08	172.967	115.707	240.071	212.444	188.162	43.9146	19.6269	6.42757	19.6305	119.11
858	68	53	3	13	B cells	0.280282	17.0016	36.8657	16.8543			25.9996	235.75	120.399	160.356	249.842	25.6687	318.492	272.879	58.6139	186.973	12.5694	403.835	386.033	24.2885	17.5581	4.92122	16.71	104.797
840	971	53	3	13	B cells	0.459292	12.3233	68.5789	51.3166			59.8799	81.8793	76.4975	75.084	103.507	36.7689	165.234	143.725	108.839	201.161	345.032	163.318	113.715	114.876	13.9704	6.41648	95.3251	114.265
830	1135	53	3	13	B cells	0.381691	6.51562	66.3747	17.0893			24.0764	82.3754	37.5567	135.118	79.0185	15.2852	158.913	92.6044	97.5666	258.663	402.99	161.342	73.1124	110.649	19.7029	7.52044	140.111	73.1387
857	498	53	3	13	B cells	0.295563	4.92122	36.6817	15.327			38.3153	189.942	55.4824	111.853	110.574	21.0995	193.067	168.501	104.475	89.8505	171.918	264.743	238.972	60.9972	24.2298	7.16142	23.0238	96.8132
840	1049	53	3	13	B cells	1.41264	10.7421	58.2396	45.6094			37.5188	77.8442	55.2985	102.817	110.022	12.3233	158.112	117.24	100.671	227.45	371.698	161.195	92.8426	116.215	5.6616	7.99781	124.351	90.6178
833	1118	53	3	13	B cells	0.52791	6.51562	63.1589	21.6297			25.0508	80.8127	42.6307	128.621	84.9575	8.9478	157.835	96.8617	97.7052	252.312	396.636	161.167	76.6603	111.397	17.9314	9.46615	136.82	75.4776
848	1127	53	3	13	B cells	0.354388	6.6025	58.9447	16.2343			30.582	87.3348	36.1654	130.651	80.4833	11.4234	152.113	90.7427	103.768	253.303	397.616	167.364	80.5372	117.203	23.934	8.48191	143.358	68.8815
855	699	53	3	13	B cells	0.491268	8.61523	27.408	44.175			73.4099	153.057	30.7492	41.1565	64.361	5.7117	156.983	158.455	180.248	116.955	247.704	210.937	179.887	48.1143	16.8501	8.27791	18.062	119.827
836	1326	53	3	13	B cells	1.227	17.5134	77.0061	60.3774			54.5881	132.466	23.9934	205.408	18.9549	14.0467	173.229	58.1564	70.5661	325.652	469.577	192.514	84.274	139.138	10.1559	12.4612	126.802	72.1098
871	134	53	3	13	B cells	0.412814	9.46615	44.9534	39.1393			11.8519	225.974	98.265	146.214	236.826	28.945	295.387	249.876	33.3196	162.929	36.7999	383.508	360.91	14.243	12.833	5.29762	40.7653	101.211
864	200	53	3	13	B cells	0.482692	12.4612	57.7372	32.6109			30.3951	211.881	74.4399	142.85	213.535	21.8166	277.02	232.327	9.84243	143.809	60.1931	360.19	338.531	24.4055	12.3637	5.96785	30.5003	110.822
867	400	53	3	13	B cells	1.92985	13.472	73.6163	19.9437			58.3874	193.115	35.8866	147.706	144.184	19.0971	215.886	181.97	67.3125	94.4302	135.253	296.476	269.251	54.0689	5.13374	9.90735	50.653	102.336
868	262	53	3	13	B cells	0.493467	14.7974	74.0129	11.7067			44.6162	204.363	55.5299	139.661	191.945	13.9193	256.597	214.321	15.5622	124.961	83.5371	340.506	316.298	16.6245	12.6146	6.2249	35.6356	120.142
874	365	53	3	13	B cells	0.603775	9.79164	82.6766	8.28651			55.3899	197.234	37.5965	143.201	157.15	24.6985	224.14	187.29	53.995	98.341	122.379	308.832	279.907	40.7303	10.6823	6.4497	52.6593	106.303
873	825	53	3	13	B cells	0.362199	16.867	22.5866	11.2601			114.427	121.085	74.4332	21.9889	76.8209	9.84243	143.052	163.316	149.484	147.621	290.356	191.811	144.576	75.2934	15.1729	5.49561	45.8337	144.638
864	1289	53	3	13	B cells	0.612608	17.3991	63.6275	45.6843			37.3074	128.219	22.6495	190.193	19.7751	11.5782	157.917	49.0672	63.9925	309.215	452.96	194.264	87.2613	130.265	11.1073	6.8044	140.453	56.2588
894	144	53	3	13	B cells	0.685994	9.46615	54.4195	42.8523			6.41648	231.62	98.4135	136.783	228.15	34.8739	287.217	241.649	30.0533	155.294	43.96	384.168	354.492	11.8218	12.5467	8.60696	45.3054	93.4726
862	1208	53	3	13	B cells	0.77988	8.80334	67.4394	15.1023			17.2511	107.119	12.8551	159.928	49.4576	28.5286	149.747	64.445	81.2207	280.251	424.308	180.813	80.4089	127.2	11.3295	8.83564	151.269	52.6309
874	1188	53	3	13	B cells	0.767972	8.80334	63.5199	9.00335			13.2535	106.623	21.5901	151.887	56.3916	22.6747	143.969	66.6104	83.4083	271.669	415.676	182.632	85.1385	122.856	9.87855	7.58645	158.85	49.8964
874	1244	53	3	13	B cells	1.00959	14.3228	59.837	29.1021			20.7592	119.133	13.3765	172.912	35.3466	21.963	148.658	52.551	69.0726	291.857	435.655	190.123	86.2556	123.504	10.5278	10.6288	149.644	47.9393
897	377	53	3	13	B cells	0.669534	9.79164	77.8387	8.81143			61.8495	205.244	46.0492	136.319	157.255	16.2124	215.154	177.624	58.9411	88.5819	128.15	310.134	272.139	43.0248	6.42757	4.30348	46.6318	96.5428
890	753	53	3	13	B cells	0.33541	24.2885	5.57283	30.0557			87.1004	144.876	54.8861	16.9176	76.0764	15.4012	139.164	148.76	173.027	122.028	263.537	210.31	156.251	65.8836	13.9193	4.66867	31.9667	123.377
887	1062	53	3	13	B cells	0.648859	18.4058	40.0958	41.1946			50.9824	95.8861	40.8769	104.078	103.799	6.83573	139.765	105.204	117.762	225.122	369.384	179.082	104.605	129.699	14.6814	9.52615	132.152	75.794
890	1157	53	3	13	B cells	0.540463	13.1672	51.133	11.7067			17.4523	106.395	18.4946	139.676	67.9654	19.6849	136.636	72.4999	88.9806	258.689	402.634	185.286	92.6767	118.086	11.7067	6.32705	162.811	49.4158
911	65	53	3	13	B cells	0.639977	11.0042	42.1467	15.7669			11.3546	252.713	128.117	143.317	231.224	26.5096	308.518	262.875	60.553	179.314	29.5007	413.565	381.018	18.7394	13.2535	8.48191	20.8174	84.9534
916	345	53	3	13	B cells	1.30609	14.0467	65.1836	9.32208			60.7667	214.078	54.4901	125.894	171.3	26.8009	220.53	179.7	48.5902	90.1165	117.918	324.121	280.427	30.6099	6.95965	9.08996	35.2154	97.9673
928	116	53	3	13	B cells	0.518333	13.9193	47.2404	35.9837			10.9718	247.983	113.865	128.698	219.378	44.3937	288.789	243.137	44.2362	159.089	44.3279	399.596	360.743	9.46615	12.8828	6.6776	40.0086	78.8931
904	1403	53	3	13	B cells	2.90337	19.9294	70.5096	90.171			68.1956	171.058	21.3512	231.863	25.9227	12.2886	166.646	44.8503	48.024	347.261	489.837	230.246	122.087	133.89	4.60724	13.3765	149.882	75.3378
936	80	53	3	13	B cells	0.559512	8.31225	36.2205	24.5336			17.8038	257.535	127.179	132.313	220.456	31.0924	298.805	253.186	57.8949	170.564	40.2447	412.956	373.013	17.8836	15.5302	8.68932	31.606	75.157
917	1218	53	3	13	B cells	1.11803	18.9661	46.6867	28.3357			7.77197	126.389	24.4755	161.865	46.511	14.0111	130.367	47.6502	64.3211	278.107	421.357	201.62	101.292	106.534	9.81344	10.9718	155.375	31.5541
941	50	53	3	13	B cells	0.533306	5.96785	29.6092	17.3786			9.84243	265.267	138.079	136.857	222.603	21.086	307.69	262.13	69.1375	180.59	39.7192	423.821	383.481	19.0074	24.0735	12.8385	27.5738	74.5432
926	1355	53	3	13	B cells	0.622896	13.4031	51.9525	74.7236			48.2902	162.396	11.7189	213.362	16.9007	16.0933	149.196	27.3533	35.8647	327.844	470.194	227.018	119.076	117.389	5.96785	3.71735	152.09	55.4785
950	63	53	3	13	B cells	0.448323	5.96785	28.3759	23.0517			15.5164	265.427	135.35	131.276	217.658	22.8499	301.75	256.198	65.8792	174.859	43.6853	421.121	377.888	24.4434	23.3464	10.4667	32.5847	70.4115
957	336	53	3	13	B cells	2.06495	15.8435	50.426	20.6905			52.2805	229.906	70.3336	110.071	161.702	12.131	214.907	170.823	52.35	81.7687	119.649	336.104	278.226	28.1364	4.21991	8.71388	19.4848	89.3346
958	16	53	3	13	B cells	0.385174	7.6983	22.2818	20.9777			16.5429	277.829	152.426	139.685	221.845	8.88388	315.996	270.591	83.41	190.948	47.1619	438.164	394.424	10.5751	38.1289	14.6862	32.6785	71.9813
920	1320	53	3	13	B cells	1.28584	13.4031	46.5905	61.5412			38.5654	151.333	13.6349	200.248	14.6862	7.96211	144.052	26.4235	40.1047	315.363	458.024	218.423	111.263	113.757	9.06642	11.6579	152.649	46.0167
948	811	53	3	13	B cells	0.484894	26.6944	29.8393	22.7625			86.5318	146.464	49.4331	8.06875	51.9128	7.64258	114.831	135.262	174.833	128.813	273.053	219.8	125.322	95.1336	12.084	5.85944	61.7631	126.796
949	1156	53	3	13	B cells	1.40865	11.7067	36.798	33.5221			22.9588	126.83	3.79323	138.156	72.4616	9.79891	114.409	64.1715	79.1662	252.554	395.482	206.912	103.303	96.2287	8.51543	11.9952	149.447	33.3025
978	20	53	3	13	B cells	0.280538	7.6983	14.584	27.0206			23.0733	283.176	154.679	133.041	214.386	3.58071	311.283	265.988	85.074	187.576	54.295	440.436	391.311	17.8996	41.9026	11.7553	40.0727	64.4285
965	603	53	3	13	B cells	0.375554	23.1565	38.6171	39.7102			27.5505	206.614	37.3647	71.0249	100.437	29.6357	136.49	118.226	147.506	61.9048	200.412	265.967	184.213	95.0325	15.699	5.8958	44.0167	65.1836
960	1127	53	3	13	B cells	0.955249	11.7067	25.1869	40.4442			34.0492	127.45	13.8217	127.341	84.1657	20.4376	109.841	74.0937	88.354	240.971	383.813	208.996	95.0407	95.0085	10.1278	9.67455	149.578	41.0022
964	956	53	3	13	B cells	0.827885	47.1438	44.0329	36.635			92.1333	128.434	76.45	63.1081	61.9278	15.7624	119.734	138.115	151.38	177.986	321.804	210.429	91.6674	129.504	7.96211	6.59171	105.864	89.7149
991	66	53	3	13	B cells	0.278152	9.79164	17.4849	15.4796			29.4403	278.023	142.608	118.081	202.84	21.0995	293.537	248.182	72.705	169.548	59.1438	427.809	373.31	21.7773	29.7604	8.27791	47.3849	54.9263
996	118	53	3	13	B cells	0.441261	19.7174	35.1668	23.5621			31.4727	270.245	128.221	105.524	194.5	19.6849	275.221	229.741	59.3674	150.042	66.6959	412.053	353.72	7.5488	10.887	4.80403	58.2775	53.7531
985	661	53	3	13	B cells	0.398628	14.0922	40.0051	40.4724			50.5319	194.696	27.7617	51.0898	77.5086	27.9331	117.876	108.703	170.547	72.6648	215.891	259.195	161.379	97.5359	14.422	5.74899	53.3847	73.5698
1003	43	53	3	13	B cells	0.32945	9.79164	7.78112	14.208			31.8149	286.387	152.325	120.219	202.141	14.6571	299.39	254.202	82.4048	177.061	63.0325	437.587	380.927	28.7301	33.3624	10.9912	49.8592	52.5171
1006	290	53	3	13	B cells	0.384019	12.4784	25.3756	11.9952			34.2723	251.501	93.0349	88.3951	159.07	19.576	217.809	172.217	54.7067	87.1306	103.57	361.171	289.642	16.8543	16.2694	6.24774	10.1979	87.2736
1004	257	53	3	13	B cells	0.415659	8.02448	22.6495	8.68112			21.9824	253.887	97.4073	88.3218	168.667	31.4636	228.525	182.881	49.3581	98.9994	98.4916	370.572	301.912	28.3181	16.9638	7.05116	22.6495	81.0055
987	1282	53	3	13	B cells	0.578036	27.2176	17.6713	64.1337			15.1023	161.753	42.2092	186.408	43.7391	15.803	114.98	14.7636	29.7125	296.838	437.969	234.972	89.3513	85.0036	10.9458	6.32705	126.829	20.9641
1007	772	53	3	13	B cells	1.41421	20.7695	36.6428	36.9968			68.0754	173.137	24.4755	24.7302	38.7221	4.66867	94.4551	108.936	201.493	106.826	250.965	246.118	121.494	109.975	6.72013	9.5037	45.0689	105.278
1018	241	53	3	13	B cells	0.459062	8.02448	18.262	5.90787			18.872	260.658	104.922	83.2843	169.83	33.2533	230.776	185.133	53.326	103.072	91.257	378.575	306.593	32.8286	20.6042	9.45862	29.1021	72.9983
1015	685	53	3	13	B cells	0.518572	7.64258	26.0242	29.7628			62.6596	196.297	13.5142	47.8412	64.4285	28.106	103.513	97.8356	182.245	75.0375	219.355	263.976	148.042	108.331	19.5978	10.1629	39.5088	74.3902
1028	514	53	3	13	B cells	0.670247	39.7604	69.3771	13.1455			29.0261	247.752	41.0595	108.891	107.323	17.1559	144.05	107.647	123.904	25.627	159.373	305.692	206.027	70.5904	9.62287	6.4497	28.2879	32.0824
1022	666	53	3	13	B cells	0.307431	7.64258	27.0285	26.4316			57.2242	203.143	18.872	55.2921	70.1835	35.7215	105.108	94.7645	176.177	67.4108	211.722	269.944	153.321	107.803	24.8595	7.64258	40.0745	66.8666
1029	399	53	3	13	B cells	0.282843	14.5253	55.5671	35.2316			57.4899	254.135	83.2766	95.1583	125.756	17.6793	179.928	134.856	87.8146	46.491	123.677	335.82	247.633	27.1862	14.7395	4.16896	24.0053	53.7517
1023	714	53	3	13	B cells	0.242371	11.3546	21.6329	31.3002			73.625	191.324	4.90672	41.3758	53.1976	19.1641	95.7255	96.5361	193.597	84.1488	228.361	261.233	136.944	111.776	17.7557	4.30348	34.3988	82.7791
1042	61	53	3	13	B cells	0.363249	15.327	16.1551	4.40167			47.3744	295.665	155.858	104.888	185.928	10.7355	287.206	242.316	86.7431	168.024	78.0489	439.526	371.703	23.6465	19.0747	6.92888	65.5106	36.4479
1027	1125	53	3	13	B cells	0.709514	21.9435	24.7274	42.6106			46.7934	151.844	35.3426	130.265	96.3086	30.6866	84.5676	75.2849	86.0861	236.166	376.845	233.907	71.7831	71.7583	10.2188	7.25039	127.179	40.1898
1044	206	53	3	13	B cells	0.694479	16.2475	20.3258	18.429			21.2207	274.052	120.107	75.8081	169.583	20.0612	237.389	191.923	62.9454	113.74	77.6646	395.031	317.607	29.7604	8.02448	5.57283	44.4066	56.543
1049	21	53	3	13	B cells	0.196208	15.327	12.6597	18.51			49.3928	305.532	169.26	114.415	190.088	6.49372	300.202	255.574	99.6056	182.753	80.8224	453.697	386.244	38.6724	32.6458	6.40537	66.8335	40.917
1032	1220	53	3	13	B cells	1.16525	8.13031	17.3663	62.1356			19.2457	165.026	42.3978	165.663	70.9125	23.221	89.3672	41.2861	50.3709	271.667	411.565	243.208	69.4531	63.2536	8.81143	10.2675	112.625	12.4498
1031	1067	53	3	13	B cells	0.758599	15.1729	14.3626	26.2178			68.2008	150.216	48.577	109.586	87.0783	29.7316	86.3744	97.1107	108.014	214.242	355.157	233.464	62.7709	82.3001	8.68932	6.59171	128.801	56.8621
1055	353	53	3	13	B cells	0.229833	13.2964	36.7689	20.3258			62.6971	265.539	99.6899	77.8241	129.203	16.7526	187.725	142.117	83.114	58.5944	104.175	355.176	262.336	13.3552	25.0138	5.74899	23.2547	61.7031
1040	1200	53	3	13	B cells	0.387464	8.13031	25.1416	64.8549			25.8209	164.85	41.4325	158.936	78.0799	24.3441	83.9081	49.4158	58.1919	263.893	403.579	244.146	66.9464	60.0557	16.6459	6.4497	111.639	18.429
1064	415	53	3	13	B cells	0.230681	14.5253	50.7345	37.2654			60.5988	267.03	76.2438	88.4572	111.501	12.277	166.88	121.549	101.169	35.2154	120.491	340.884	238.732	35.4733	23.2547	5.36443	13.2588	41.693
1059	754	53	3	13	B cells	0.350348	20.3117	19.0859	34.7675			53.7107	193.141	17.4155	45.4827	34.3304	15.708	77.3614	88.2209	212.101	95.7069	238.208	266.806	117.326	114.354	14.0467	4.92122	24.6061	92.8502
1047	1242	53	3	13	B cells	0.745507	10.0501	10.887	52.6607			23.0238	173.695	51.8743	174.976	70.8834	15.857	87.839	36.7689	43.0298	279.516	418.684	251.035	64.2325	58.958	11.8519	8.83564	105.489	18.51
1085	97	53	3	13	B cells	0.747831	21.1669	37.0987	22.9867			53.6775	303.908	157.416	83.8308	165.583	14.6571	268.549	224.033	91.2703	153.287	62.5435	437.362	356.046	14.5645	8.27791	6.19048	84.2503	19.2457
1075	324	53	3	13	B cells	0.300773	13.2964	25.9996	17.0518			56.8646	274.576	110.683	66.3747	131.988	24.7302	192.832	147.202	83.7313	67.9822	91.0288	368.334	271.72	16.6459	17.0685	5.13374	26.5526	58.2408
1081	184	53	3	13	B cells	0.580201	14.6862	27.9229	25.2293			35.6836	289.972	136.349	65.5106	157.225	9.08996	238.754	193.726	77.9512	120.519	62.1081	410.122	323.647	21.2576	8.48191	4.92122	57.8174	41.9026
1060	1359	53	3	13	B cells	0.68285	21.9435	36.7689	41.0838			52.2519	201.1	62.0656	219.181	64.7131	6.68825	109.549	30.0628	14.8933	323.359	461.467	272.106	78.3631	73.1659	9.9647	6.8044	103.02	54.3841
1091	269	53	3	13	B cells	0.346023	12.1955	11.3106	12.1721			46.5844	284.546	125.923	55.6388	144.989	18.51	208.126	162.783	82.3287	88.3339	72.5647	387.803	291.347	31.4976	17.247	5.96785	37.1735	65.3887
1071	1071	53	3	13	B cells	0.808159	15.1729	29.45	16.5429			72.0762	165.383	59.4633	116.39	86.5334	22.6778	71.4957	99.1892	108.098	214.577	353.563	248.614	48.4801	70.217	9.90735	8.00671	114.639	42.0706
1098	12	53	3	13	B cells	0.12087	18.8039	31.4636	32.4269			68.1663	323.174	183.68	106.834	174.559	12.7718	297.221	253.343	114.794	185.326	75.2801	466.572	387.442	46.2468	37.6022	4.54498	85.465	31.5654
1103	299	53	3	13	B cells	0.210819	9.436	21.1265	8.02448			53.6018	286.626	120.972	53.2525	133.061	28.7475	195.976	150.608	89.7593	77.0569	76.9108	382.439	279.537	29.1583	20.8789	4.40167	37.6079	54.4155
1106	379	53	3	13	B cells	0.169919	7.16142	30.0628	27.8386			60.16	283.669	91.2851	67.5871	108.698	23.3952	169.013	123.377	104.485	46.9864	100.527	361.731	249.444	34.4464	36.7689	6.24774	30.575	41.0144
1086	1411	53	3	13	B cells	0.961086	18.262	58.5336	35.7534			74.1177	220.952	75.6727	240.44	64.7703	18.062	99.0735	49.6674	32.8806	342.732	479.58	289.875	86.582	73.3177	11.9893	11.5227	101.133	76.3185
1116	167	53	3	13	B cells	0.229581	8.68932	36.1811	11.4109			49.9876	304.573	150.958	57.4466	145.855	15.0314	239.699	195.286	92.1982	127.067	47.9883	423.353	328.562	17.2139	19.865	4.56062	60.4753	31.0351
1118	334	53	3	13	B cells	0.27156	11.1008	15.7126	18.4984			49.5267	290.057	108.814	53.6124	118.994	35.7852	181.636	136.245	99.9639	64.3754	83.7475	376.85	265.761	32.9434	31.5112	8.55716	43.1307	42.14
1108	1251	53	3	13	B cells	0.866546	18.6823	29.6092	33.3688			46.1728	195.986	58.4045	184.682	48.9509	20.1002	70.7033	51.785	50.6009	282.368	418.628	274.034	42.2075	38.3171	8.88388	7.6983	82.2178	38.0766
1097	936	53	3	13	B cells	0.635071	13.1834	22.2818	36.3049			48.3978	179.027	86.8973	79.8221	35.9282	14.3725	72.3996	89.9741	159.985	163.433	301.674	261.193	52.0443	93.6424	11.3546	7.21098	82.1554	54.3632
1101	1202	53	3	13	B cells	0.618347	18.51	35.7991	50.4726			45.9563	186.693	59.4033	166.413	61.5331	12.971	62.8004	61.4219	64.4981	263.84	400.617	266.694	44.0571	37.0199	9.07427	5.61105	89.5893	39.3643
1105	970	53	3	13	B cells	0.577588	13.1834	11.8458	23.9905			57.5717	179.672	94.3789	91.1508	49.0861	4.16896	78.4658	94.0311	147.995	176.305	313.791	262.56	41.3758	91.157	18.5868	10.7355	94.7983	42.4767
1124	385	53	3	13	B cells	0.211356	7.16142	28.3658	21.3779			55.5965	290.267	90.5423	64.4141	102.473	21.6165	163.621	118.052	111.383	45.8632	99.2524	365.134	246.379	41.3689	31.2387	6.6025	32.6306	34.045
1127	306	53	3	13	B cells	0.241352	9.436	11.7067	8.48191			44.5779	295.062	119.844	45.6453	125.909	32.1379	189.645	144.531	99.1863	75.3303	73.1504	386.765	275.938	37.091	29.8774	7.21098	46.2345	45.9082
1127	405	53	3	13	B cells	0.419965	7.05116	34.9718	15.6034			59.3674	290.946	83.584	69.5248	96.1176	18.5561	156.522	110.906	116.634	38.9111	105.582	360.903	238.753	42.6925	24.1827	10.1559	28.308	33.2597
1118	1156	53	3	13	B cells	0.852379	10.9912	43.1175	47.8992			59.4633	187.943	57.0534	152.96	70.2535	9.45862	51.1497	78.8199	82.8805	246.621	382.578	269.612	44.5955	35.9282	9.46615	8.06875	91.6216	40.4618
1139	166	53	3	13	B cells	0.467977	8.68932	34.5538	9.33735			58.5044	312.877	158.613	51.0103	137.6	15.8929	237.162	193.193	100.754	128.277	39.3426	429.138	328.275	11.3106	17.3171	8.10398	52.8659	29.856
1111	1321	53	3	13	B cells	1.16901	6.14428	36.6428	19.2494			55.8126	209.148	68.8484	210.099	42.8905	14.0922	89.3832	45.6702	36.0529	308.805	444.739	283.86	54.4692	50.9446	7.55823	8.83564	81.1004	51.8207
1145	400	53	3	13	B cells	0.372597	7.05116	31.6014	12.0426			53.1119	297.825	87.5571	64.0681	93.0288	12.1838	154.839	109.382	121.118	43.2148	101.214	367.244	240.011	36.0549	22.9215	8.54049	34.9698	26.264
1147	327	53	3	13	B cells	0.41039	10.9458	5.07794	19.0523			38.2688	301.266	113.957	43.1042	115.224	26.862	179.316	134.384	108.992	69.2682	75.8213	386.494	267.439	43.783	36.7999	15.1023	53.7292	34.9718
1132	1426	53	3	13	B cells	1.52951	18.262	71.416	21.6757			88.6558	238.049	93.4078	250.32	56.1777	30.9063	82.3624	66.6574	50.1442	348.657	483.4	307.836	83.2698	64.1959	6.24774	9.55602	89.3832	82.365
1127	1324	53	3	13	B cells	0.750773	6.05082	42.3339	13.2588			61.5644	214.933	64.8077	213.06	37.0468	17.1143	86.903	51.7217	41.4789	310.114	445.235	289.889	51.094	45.2377	10.3641	7.78112	75.3558	48.8417
1146	1164	53	3	13	B cells	0.368537	7.59583	32.1379	49.9648			67.1843	198.925	46.1419	160.436	62.1448	18.9323	41.6571	83.5371	85.5266	250.229	384.436	280.532	34.3118	25.524	14.228	5.24356	81.1391	30.4302
1164	1155	53	3	13	B cells	0.957176	7.59583	26.713	43.0298			74.7798	204.779	41.6896	160.855	62.3816	18.1368	34.1661	90.7678	92.1858	247.465	380.468	286.705	32.0113	23.3464	9.9289	9.5037	77.7581	28.8069
1143	1325	53	3	13	B cells	0.82541	6.05082	47.7801	7.32856			67.0293	220.367	60.5894	215.447	31.1634	18.8871	81.7617	57.7681	47.2449	310.784	445.063	295.648	47.6502	39.4601	13.7183	11.3232	69.5156	45.8337
1190	479	53	3	13	B cells	0.707107	11.2221	17.0893	22.2913			70.3184	297.852	70.7869	81.0222	59.5172	26.944	120.541	75.157	152.568	36.9833	125.719	361.944	209.485	32.1622	12.9104	9.12906	16.8331	26.6944
1189	321	53	3	13	B cells	0.249628	16.0134	12.5467	25.4457			22.4442	317.28	121.423	30.1243	110.126	11.3295	175.695	131.822	123.188	77.3153	67.5712	399.548	269.121	38.7166	29.3579	7.32856	43.1554	28.0552
1183	1137	53	3	13	B cells	0.826419	9.87855	24.5539	36.4264			81.5	210.49	40.3013	159.032	66.7386	11.4608	25.8016	100.646	101.909	241.591	373.198	292.879	34.4154	26.7344	9.19126	7.59583	77.1687	31.7139
1187	1006	53	3	13	B cells	0.549469	7.64258	16.4045	37.5396			64.6756	209.096	79.5047	122.714	55.4837	4.90672	52.6688	81.7617	145.187	193.002	323.755	292.437	10.8936	64.2014	13.6349	7.49197	66.5719	17.8836
1200	507	53	3	13	B cells	0.433798	11.2221	8.75466	29.2388			79.5862	293.186	66.3146	89.1558	49.6344	29.7604	109.437	63.9847	162.303	39.6599	135.675	358.97	198.924	35.2821	18.4367	7.99781	15.4934	17.0893
1204	995	53	3	13	B cells	0.573359	7.64258	23.9697	44.8789			61.3082	215.781	75.9771	124.969	49.2425	6.46073	53.9541	74.776	151.754	190.203	319.259	299.059	15.1964	56.7228	17.3171	9.9289	59.7799	23.55
1197	1349	53	3	13	B cells	0.685365	22.3041	63.8086	16.9176			89.2947	242.582	56.2588	231.593	18.2151	9.9289	59.5794	78.8416	66.4466	321.627	452.869	317.929	48.4684	26.177	12.4612	8.54049	53.1708	48.7614
1210	604	53	3	13	B cells	0.639514	36.8057	7.18129	12.0367			85.7055	272.438	55.7002	122.509	35.1242	27.8104	76.7494	31.8149	191.026	57.7693	171.783	343.072	162.412	34.2723	15.1165	9.66718	24.2797	29.9108
1209	1155	53	3	13	B cells	1.56205	11.9357	12.9874	26.0461			71.3402	221.4	28.6581	170.246	58.4008	22.1181	18.4483	103.722	103.054	249.824	379.532	303.508	25.4261	19.616	5.96785	9.32208	65.5454	24.6061
1231	443	53	3	13	B cells	0.599263	19.0859	25.4681	26.7344			53.8563	318.4	91.2906	62.433	61.6164	21.2509	126.996	83.4245	157.194	56.1054	110.668	382.451	223.504	12.0367	11.3546	6.8044	37.1122	20.6491
1227	1004	53	3	13	B cells	0.326012	9.32208	31.0351	52.4085			66.6286	224.211	66.7226	133.917	40.3931	7.99781	48.4125	73.6279	152.962	195.551	322.383	307.553	16.8331	50.137	13.5511	4.41782	51.5105	25.3672
1243	45	53	3	13	B cells	1.31246	33.5922	39.7156	36.6875			96.6276	366.294	139.625	80.4169	120.47	15.708	265.727	232.402	153.11	181.669	26.0871	489.352	373.746	49.3812	4.96445	6.51562	46.4926	43.7375
1230	1071	53	3	13	B cells	1.05369	22.5202	31.3184	36.189			71.2352	225.278	50.1243	151.333	46.2899	14.0922	23.6375	96.8021	132.484	220.358	347.652	308.576	19.4848	52.2805	9.64505	10.1629	59.6701	19.7029
1272	176	53	3	13	B cells	0.351544	25.3897	26.5016	16.71			48.2681	359.55	118.199	31.7095	88.9614	23.7817	215.542	182.681	149.721	140.344	14.9839	460.122	325.179	47.3969	16.2475	5.7117	21.8427	61.6627
1260	392	53	3	13	B cells	1.1584	13.0148	32.462	39.2773			34.8105	339.798	92.6513	40.8281	76.3959	20.8243	142.722	101.273	157.815	75.0584	91.5928	402.75	243.594	10.1559	4.08264	4.72931	38.3227	17.3663
1259	242	53	3	13	B cells	1.10847	25.3897	9.87855	9.06642			22.8873	348.638	119.378	6.41648	87.3641	27.0601	194.524	157.858	144.003	116.345	35.3123	439.214	299.938	56.0571	11.0494	12.2479	3.58071	58.7474
1274	498	53	3	13	B cells	1.92499	26.3506	10.1559	50.0517			75.157	316.303	86.9956	79.7685	36.2971	9.18351	102.53	61.1464	182.187	67.5881	131.903	384.205	204.549	19.9187	5.29762	10.1979	25.1784	17.8996
1278	310	53	3	13	B cells	0.377411	26.649	24.6755	13.8217			12.9104	351.121	98.341	9.19126	81.2022	18.5676	168.29	132.117	154.586	100.386	61.9002	427.456	275.1	40.3773	17.0893	6.4497	29.6837	38.9642
1277	422	53	3	13	B cells	0.686681	13.0148	28.2501	43.4466			47.2404	336.353	84.3644	51.0675	64.1082	19.6305	130.379	89.8434	168.459	75.1902	103.51	401.163	233.108	8.30368	8.9478	6.14428	37.744	26.5016
1263	1358	53	3	13	B cells	1.60642	25.1416	67.2871	34.347			91.3888	266.196	54.7613	245.883	6.72013	6.93915	34.9901	103.983	91.36	328.882	456.016	342.409	54.3107	23.7547	11.7432	18.8644	35.3748	56.6474
1270	971	53	3	13	B cells	0.780869	9.37542	34.6032	69.1375			62.3999	241.42	61.4057	140.739	27.5324	4.06515	56.2727	56.3094	147.143	188.587	310.058	324.543	37.2597	30.2164	19.4848	15.2151	35.0694	45.6765
1269	1197	53	3	13	B cells	0.365674	27.6435	15.9956	16.5816			50.9768	246.982	7.32856	196.586	45.5578	10.1629	26.1852	115.238	110.584	270.051	395.311	328.41	22.1181	26.6383	21.6757	7.92624	39.2918	26.0242
1286	952	53	3	13	B cells	1.1834	8.60696	39.2719	76.3026			60.6129	248.272	63.1409	142.834	27.2699	8.27791	50.3525	47.972	140.428	184.167	303.162	331.213	46.5156	22.5266	13.8475	16.3872	31.1245	54.9898
1280	930	53	3	13	B cells	0.600808	8.60696	47.8769	81.0618			53.1655	247.273	71.3002	137.388	35.1891	9.32208	41.746	40.3878	142.313	175.643	294.752	329.911	50.9362	25.0195	19.8363	11.9178	37.0584	59.5949
1283	1007	53	3	13	B cells	0.556554	14.4466	20.3258	55.5158			71.3402	245.256	48.5198	151.921	19.2531	12.7718	47.9705	68.5176	144.597	203.033	323.836	328.623	35.1039	33.6324	20.7592	11.5536	31.0558	42.2328
1288	1085	53	3	13	B cells	0.295168	13.1834	14.8742	26.3154			49.6215	247.456	35.5115	171.044	34.5043	8.62349	21.9889	96.5988	142.787	231.434	353.333	330.677	40.3649	56.694	13.5931	4.01224	47.2584	42.1535
1323	6	53	3	13	B cells	0.180612	31.5834	12.5467	36.6195			97.754	399.869	119.978	85.6448	106.288	18.2191	271.632	247.566	186.702	206.385	16.7526	520.173	391.051	81.7661	35.954	6.49372	17.8956	77.2647
1330	127	53	3	13	B cells	0.259574	11.725	37.5415	8.30368			73.0919	385.899	98.7898	56.5719	76.844	18.9661	226.569	202.323	174.33	167.356	30.2141	488.677	346.165	67.3368	18.6212	4.83359	39.633	75.1333
1326	711	53	3	13	B cells	0.376726	59.565	42.9304	51.4566			42.7325	289.043	105.417	147.233	6.14428	13.1834	19.7751	27.7617	148.565	117.326	214.104	366.422	131.701	62.8979	25.1274	9.46615	75.0233	64.5908
1320	1099	53	3	13	B cells	0.394594	13.1834	17.6914	26.1198			36.6875	259.912	23.7037	183.692	27.7155	15.327	28.551	100.252	143.325	240.451	359.398	343.037	53.5127	59.6319	10.3021	4.06515	46.2098	55.2624
1347	278	53	3	13	B cells	0.27735	24.8595	18.5868	18.1328			39.4655	378.696	86.0729	23.2731	53.7292	33.7276	169.916	146.862	178.277	127.51	62.4877	455.207	291.13	59.2629	23.2547	6.4497	31.9288	65.8717
1351	373	53	3	13	B cells	1.45594	30.7862	7.78112	40.2164			45.4514	369.36	62.6243	40.6883	65.4497	14.831	135.444	112.255	187.406	108.369	93.6857	434.641	256.429	40.6813	10.7421	15.6399	4.72931	52.1537
1356	144	53	3	13	B cells	0.476491	11.725	43.5383	11.6274			72.5726	393.373	87.8755	52.5998	65.2709	14.7636	218.089	197.263	182.803	167.526	39.516	491.232	341.441	56.2094	19.1753	9.13685	39.0445	86.144
1345	962	53	3	13	B cells	2	10.6556	36.6661	76.7541			76.2709	269.929	46.0492	164.689	17.1185	7.47293	63.1239	48.3845	118.631	197.276	308.937	353.036	63.1409	7.17136	8.16528	16.3306	10.4939	70.7909
1349	1007	53	3	13	B cells	0.989195	10.9523	22.5202	61.6164			59.5602	270.14	33.3624	173.423	5.67417	16.2343	59.359	65.429	120.399	213.022	325.978	353.517	59.3842	24.2033	11.2221	11.1008	9.97185	65.7439
1370	506	53	3	13	B cells	0.309214	7.2602	13.1021	66.6574			63.6577	342.99	53.3847	88.5312	40.7915	6.92888	86.6124	68.6951	191.378	103.802	142.79	413.822	210.068	36.798	17.0016	5.25713	42.6023	41.9281
1350	1036	53	3	13	B cells	1.99384	10.9523	16.0578	52.1742			49.1325	270.249	23.3678	179.176	12.833	6.32705	51.5271	76.3773	123.344	223.014	336.887	353.666	58.8855	35.1526	4.16896	8.31225	20.1427	64.1093
1387	531	53	3	13	B cells	0.369691	8.33792	22.5866	68.0701			52.6431	342.842	52.616	99.6735	30.7376	9.45862	75.2839	64.9778	179.968	110.718	153.867	414.974	203.348	39.9035	25.524	9.436	51.7217	45.4843
1389	509	53	3	13	B cells	0.166367	7.2602	14.6814	61.7815			60.4199	348.172	47.475	92.3711	38.1942	13.9653	82.4722	71.8694	186.46	110.99	146.42	419.553	211.383	42.8972	22.6873	3.7744	43.4466	48.2208
1398	135	53	3	13	B cells	0.904051	16.2124	34.6341	15.708			67.0368	409.538	73.1591	37.3074	52.8659	28.5785	218.693	203.695	198.997	179.922	45.9051	505.13	347.945	44.7501	11.5474	10.4395	24.0735	100.906
1371	973	53	3	13	B cells	0.675556	10.6556	37.744	76.807			70.1927	279.286	35.5355	175.344	18.7128	14.7636	72.2687	53.9224	109.521	205.722	314.426	362.497	70.663	14.9839	16.6116	11.2221	5.36443	77.8112
1386	1111	53	3	13	B cells	0.479022	25.3194	35.7852	43.8757			17.9433	285.133	8.43981	206.182	18.1328	12.3233	51.4566	106.109	124.275	254.414	366.769	368.198	76.6315	43.656	15.857	7.59583	48.7833	80.0716
1404	27	53	3	13	B cells	0.668096	27.8642	21.5273	39.2411			66.2673	424.952	90.9325	58.9701	81.4309	19.8147	258.884	243.982	211.737	214.197	35.7035	535.15	388.259	76.5012	12.8828	8.60696	14.725	104.026
1404	311	53	3	13	B cells	0.775468	24.8595	13.0148	13.1834			22.0665	398.214	62.925	45.4498	35.954	37.8345	152.727	140.701	201.355	137.31	86.206	464.57	284.167	44.1927	4.59176	3.56076	26.177	77.8112
1427	870	53	3	13	B cells	0.345641	18.2151	81.7792	103.57			77.7563	306.031	48.3727	184.787	57.694	10.4395	52.8214	36.2362	89.1717	186.79	280.584	388.128	107.544	41.4377	35.2497	12.1838	49.531	115.724
1471	58	53	3	13	B cells	0.434843	27.8642	20.0648	15.8749			38.5747	444.624	64.6955	37.3494	60.4517	5.6616	245.724	239.193	232.224	219.889	60.109	545.091	382.931	58.1466	15.1588	6.59171	16.2343	127.291
1454	910	53	3	13	B cells	0.440387	4.66867	76.3306	113.554			93.3285	313.307	31.5112	197.751	49.0672	15.1165	70.9748	52.3432	76.8023	204.839	297.806	396.014	108.724	42.9851	42.4918	18.7128	44.5635	116.321
1451	922	53	3	13	B cells	0.398649	4.66867	72.3672	109.232			90.9262	311.514	27.1783	197.741	51.4441	14.9316	73.933	54.0583	77.7563	207.522	301.873	394.349	105.813	40.7862	37.8364	15.0834	40.9396	113.27
1563	32	53	3	13	B cells	0.141135	36.0845	7.99781	20.8824			20.8824	480.657	58.7159	52.7174	70.3133	38.0167	257.58	255.627	268.308	250.611	94.9545	577.444	403.025	73.1075	49.3119	6.95965	11.7067	162.873
1563	692	53	3	13	B cells	0.789639	84.5499	108.737	111.509			51.6693	374.304	19.3675	185.197	62.8559	8.71388	33.0879	9.62287	94.4807	190.503	237.759	453.604	189.896	53.3888	11.0042	8.68932	124.104	123.573
1580	411	53	3	13	B cells	0.326323	48.3433	49.6875	25.942			55.6388	428.573	30.582	93.4658	48.8665	9.81344	119.006	112.48	195.796	186.323	161.183	500.558	276.621	29.1388	51.3374	16.7526	17.8836	128.919
1562	1355	53	3	13	B cells	0.104058	112.86	37.9792	131.324			61.9278	370.014	65.7764	316.048	32.5606	23.4043	82.171	214.051	166.582	366.718	470.579	449.581	139.91	58.3423	33.4413	3.47982	93.8923	144.412
1620	226	53	3	13	B cells	0.377836	24.168	30.2941	16.3			49.9092	482.351	20.0612	43.4072	23.8027	29.2193	190.126	182.867	263.823	224.046	134.08	549.7	344.762	13.2964	32.4159	12.2479	51.8839	165.412
1622	290	53	3	13	B cells	0.414437	24.168	47.0121	7.96211			62.1081	467.956	20.8448	59.4033	8.81143	5.40412	167.349	158.866	239.661	214.543	148.205	537.197	323.966	15.3966	36.7127	15.2151	31.0604	158.644
1769	210	53	3	13	B cells	0.342997	56.5619	31.6352	10.0714			35.7155	530.497	70.0372	95.5013	54.8938	18.9549	218.219	201.133	272.788	277.393	182.881	600.272	379.248	48.6781	20.8789	7.16142	90.2745	220.338
633	1106	54	3	13	B cells	0.109278	9.79164	19.0971	66.3543		143.273	46.9257	348.681	265.586	214.253	100.203	40.3878	154.253	89.6068	42.8041			150.87	23.6375	28.1895	57.1731	6.24774	6.51562	21.7512
656	1094	54	3	13	B cells	0.0653763	9.79164	9.55602	65.5193		133.659	44.0329	341.273	258.96	207.264	92.2074	30.8694	144.481	80.9211	45.525			144.192	31.1359	36.5494	65.8262	4.30348	4.08264	14.6814
867	288	54	3	13	B cells	0.24722	32.2419	20.3957	32.5847		271.256	89.3951	460.627	427.702	94.0697	57.3026	9.08996	16.6116	239.244	19.5833			359.794	306.184	109.581	24.4755	6.05082	52.9116	16.7611
893	877	54	3	13	B cells	1.14247	9.9647	52.551	80.1747		59.1185	5.8958	291.966	231.043	119.738	14.8886	5.87159	34.6423	47.1498	11.0494			140.724	141.773	48.4801	19.7174	22.5266	84.8636	32.8568
905	415	54	3	13	B cells	0.529755	50.0347	60.7866	34.9474		221.593	41.6982	412.89	377.947	53.704	40.5463	9.79891	57.3758	195.09	23.8863			310.303	269.759	65.8619	29.8393	15.8075	54.1794	64.1481
897	647	54	3	13	B cells	0.317427	35.9362	34.6444	33.4413		136.561	46.5783	347.027	300.894	42.1721	80.0671	34.7511	99.0735	111.299	27.1888			224.361	196.92	55.8637	30.9155	9.81344	34.3221	25.0508
895	1246	54	3	13	B cells	0.149256	32.8806	5.57283	25.3194		102.12	61.3848	242.391	155.855	257.217	42.28	18.8456	136.582	20.7901	69.5115			44.9455	85.079	57.2229	38.6835	5.77372	10.0714	71.2092
943	249	54	3	13	B cells	0.321112	32.2419	12.971	24.6061		282.28	98.4916	458.4	431.603	116.139	47.9393	30.5563	47.5095	259.342	37.8119			371.21	331.689	94.5146	19.1344	6.14428	22.7249	42.5571
917	866	54	3	13	B cells	0.53276	9.9647	49.7992	75.5823		57.0946	5.29762	286.91	228.362	118.283	5.07794	9.64505	27.2097	57.0546	5.96785			142.086	150.448	58.4447	24.8366	13.232	74.9596	23.9697
953	724	54	3	13	B cells	0.537782	35.9362	26.2042	49.3928		103.566	56.4661	311.464	265.168	77.8305	51.1497	24.6292	65.528	98.8014	49.8235			192.323	192.875	56.1219	21.3112	11.4608	65.3418	31.9288
972	130	54	3	13	B cells	0.0846332	46.2299	52.4967	41.1046		326.611	95.5102	493.313	471.53	162.01	88.532	38.1513	62.0656	305.57	15.0314			415.472	376.852	82.3001	47.4074	4.01224	5.74899	59.2953
971	530	54	3	13	B cells	0.389289	50.046	84.9534	24.1827		175.763	31.7857	363.083	328.3	54.3723	63.9123	24.6812	107.39	163.233	63.7438			264.683	248.548	29.6092	26.4639	10.3021	34.3823	41.6281
945	1032	54	3	13	B cells	0.591263	56.3196	71.9249	31.5112		23.7817	64.9953	245.831	175.834	181.31	16.1375	12.3637	53.6616	62.1872	57.6508			79.0176	116.15	38.3227	27.7155	16.3872	43.2675	52.952
953	1181	54	3	13	B cells	0.5695	32.8806	38.1663	10.5683		72.0555	67.6292	224.633	142.755	236.628	27.5945	12.1016	108.54	16.8501	97.641			29.2388	103.807	45.3745	26.5847	15.14	37.2157	50.9768
1027	1319	54	3	13	B cells	0.286977	10.8148	60.1315	33.9213		122.849	63.0731	191.392	102.487	293.967	85.3423	25.8209	160.894	64.8988	94.2278			34.0052	141.102	33.42	25.1274	7.21098	40.6883	36.3147
1042	1188	54	3	13	B cells	0.419337	19.9187	65.1836	23.1749		74.8864	33.9717	191.324	111.61	248.591	58.4008	24.5597	112.81	49.8578	84.3112			19.2642	137.393	57.8284	22.2305	9.32208	36.5883	19.5724
1041	1294	54	3	13	B cells	0.281039	10.8148	61.9761	33.1116		114.126	52.4438	186.176	98.2889	286.407	81.247	15.5485	152.181	62.4341	86.2713			26.3668	143.054	44.0895	22.9495	6.4497	31.0879	25.6715
1049	769	54	3	13	B cells	0.260303	40.0175	16.4782	41.6776		87.6157	31.77	274.237	233.736	115.613	56.7768	16.0356	53.6868	117.517	63.6364			174.53	210.386	32.3477	36.0173	9.37542	25.4457	36.0391
1051	1240	54	3	13	B cells	0.286396	19.9187	63.9758	29.6549		94.7743	36.1279	184.208	100.022	268.221	70.5641	5.40412	132.722	56.0978	79.3199			14.831	142.307	50.5896	11.2601	3.22485	23.9905	13.2588
1104	1196	54	3	13	B cells	0.456318	7.78112	65.2284	5.28416		86.1233	10.8936	167.906	90.2989	260.269	73.6008	20.7901	122.445	73.2321	60.796			36.6661	160.843	35.3466	16.6459	7.59583	22.1535	12.5694
1112	1177	54	3	13	B cells	0.662023	7.78112	68.1454	3.56076		81.4606	8.80334	167.003	92.3587	255.069	69.9986	19.5869	117.046	76.4817	59.9476			42.3843	163.837	37.1448	16.9512	11.2221	29.0653	20.1002
1140	1128	54	3	13	B cells	0.311421	21.3011	77.4792	24.4958		73.9869	19.9865	163.811	98.5892	243.678	66.619	26.8407	106.045	90.2113	60.2215			61.481	175.699	46.6104	16.2606	5.06389	48.6371	41.3689
1130	1290	54	3	13	B cells	0.219505	33.6261	39.6761	13.8423		122.293	38.1289	152.672	65.7439	296.671	67.0155	13.8475	159.078	90.7498	54.0741			49.6287	175.146	27.3064	28.6183	6.28185	15.0267	24.3002
1259	1284	54	3	13	B cells	0.206486	48.7424	14.1477	21.6856		147.487	15.5164	104.259	24.5336	317.272	34.6135	11.5536	180.026	136.131	19.6414			95.0609	222.453	21.7806	36.191	7.47293	51.5161	8.61523
37	912	55	3	13	B cells	0.0709787	100.016	124.824	32.5672			98.4713		53.5127	300.354	7.93522	52.4547	55.176	158.689	60.1931		19.3344	23.0362	20.6629	18.4483	138.259	9.81344	542.777	30.575
296	968	55	3	13	B cells	0.175629	64.4539	53.6775	57.7496			11.498		30.3458	209.929	14.1477	15.9108	46.0863	100.603	118.597		89.083	80.9747	62.78	13.2158	43.2494	7.59583	442.863	14.1023
340	803	55	3	13	B cells	0.131201	64.4539	16.208	68.9435			75.8504		76.1428	246.739	6.95965	64.3754	87.021	39.7747	105.365		103.434	98.5147	95.7962	20.2309	52.4967	6.88763	447.68	34.1974
481	573	55	3	13	B cells	0.14686	101.826	110.986	163.34			176.123		177.184	287.284	34.0031	92.1425	187.337	64.1359	171.384		191.517	189.246	193.335	12.8551	136.819	20.0931	444.788	14.8022
835	186	55	3	13	B cells	0.0510335	48.4125	22.1535	23.4043			56.1105		45.9176	233.915	13.1021	13.3445	71.9793	25.3644	103.933		387.901	386.291	54.5567	20.1886	66.1511	3.37593	362.614	21.5406
859	60	55	3	13	B cells	0.505913	23.7667	67.9906	17.5581			9.12125		28.8933	265.307	29.4016	35.8647	71.3471	55.185	86.2424		427.679	426.622	6.14428	13.3872	24.8337	12.5637	368.951	12.3406
918	82	55	3	13	B cells	0.457504	15.2151	72.2992	38.3747			30.8879		7.78112	246.181	22.8998	32.1423	48.0536	33.2019	63.8421		437.095	436.111	8.71388	13.1834	20.7729	9.5037	345.194	20.896
947	110	55	3	13	B cells	0.388019	15.2151	72.928	53.5486			45.8989		9.54856	231.481	28.2375	26.649	33.146	18.1211	54.4679		421.898	436.754	22.5266	11.9893	20.8174	8.07757	331.119	33.388
1059	152	55	3	13	B cells	1.57502	45.1479	104.054	35.6316			90.1884		54.691	198.361	25.7241	58.7414	13.6088	31.7252	30.9248		381.931	454.369	33.3025	8.51543	8.14781	12.833	285.974	16.9512
1134	1126	55	3	13	B cells	0.669534	116.58	108.148	115.702			125.474		24.991	70.9316	49.8449	17.4278	21.6198	73.0841	60.8604		109.97	142.242	115.601	21.4478	8.38053	5.61105	124.403	15.5622
1314	1377	55	3	13	B cells	0.392997	23.7037	11.5474	14.4466			44.8963		29.8941	60.9656	33.2597	19.2198	71.4569	73.7043	56.2183		21.1669	62.3188	16.0223	15.2712	40.5199	15.9242	58.5227	43.8903
1364	1415	55	3	13	B cells	0.686377	23.7037	30.5703	19.9615			32.5409		14.725	76.3978	54.0385	10.1909	55.6286	69.3217	64.5643		23.3952	55.2779	14.5008	34.7675	21.1265	14.5008	58.9447	31.5428
1527	1374	55	3	13	B cells	1.0292	24.0409	67.6376	24.7274			24.8337		12.0426	92.3996	12.6822	19.2457	9.54856	43.0513	72.971		57.8654	34.4382	36.1279	24.8824	9.9289	10.2188	53.1172	32.3499
1541	1044	55	3	13	B cells	0.137366	3.79323	51.2054	22.5012			60.2487		25.4933	95.3497	41.8975	20.7901	74.7179	12.277	96.4985		78.6326	81.2207	36.6117	7.63325	72.1236	9.90735	52.8753	42.7025
1551	1043	55	3	13	B cells	0.0944773	3.79323	47.5065	18.9059			56.5115		23.7547	98.5003	41.7255	21.3011	71.2682	10.3021	99.1655		75.3416	81.8418	33.8982	7.64258	69.8845	6.6025	49.1194	39.0299
1551	1315	55	3	13	B cells	1.22801	24.0409	65.6897	37.3055			19.2531		32.5672	86.789	14.7636	25.2321	26.4343	32.1711	68.6941		68.0408	22.3201	29.5007	45.1053	16.8796	20.7283	48.7	48.8941
1575	1185	55	3	13	B cells	0.533673	6.40537	77.8241	62.4056			46.7066		34.5538	86.0803	64.2779	34.5043	65.3277	44.731	75.9246		98.8295	32.3037	55.2985	49.2122	17.7236	9.45862	4.77428	55.6119
1587	1197	55	3	13	B cells	0.319275	6.40537	79.9906	66.5162			40.3013		37.5415	90.2871	60.553	40.3931	63.6577	49.7262	79.1005		99.5705	31.282	55.3912	50.9865	11.8218	3.7744	3.01952	57.3969
1599	1397	55	3	13	B cells	0.394773	28.5286	95.0265	53.1976			48.7614		20.814	118.819	23.4924	46.7614	38.0766	65.9354	99.6899		86.0902	57.9011	60.796	16.0711	37.6779	14.8742	78.6381	59.4309
1636	968	55	3	13	B cells	0.161783	11.3546	18.1485	25.0621			18.1525		25.5463	141.258	23.0609	22.1439	62.8106	46.2037	94.5335		32.9585	116.639	11.4234	23.4043	32.4949	5.25713	34.9738	25.9968
1644	939	55	3	13	B cells	0.289459	11.3546	25.7241	35.8628			19.3344		32.4949	150.712	18.6823	22.269	70.7275	56.9722	100.935		26.2042	127.965	18.9961	34.5146	31.9667	9.25306	43.8042	23.2578
1633	1250	55	3	13	B cells	1.25576	26.4881	74.9577	76.4258			13.9704		50.7794	108.788	49.2946	47.5335	65.3222	59.0377	75.5606		104.993	38.2725	61.4405	27.3351	16.4436	20.6491	28.8365	72.1098
1727	960	55	3	13	B cells	1.55757	28.9155	16.663	17.3212			14.7008		21.5174	170.747	13.8783	11.725	55.1114	73.594	78.1592		14.3725	134.734	21.9435	43.6331	4.90672	7.64258	37.8138	27.2516
1711	1262	55	3	13	B cells	0.643358	29.7867	56.9572	100.648			18.9549		42.5152	138.574	68.6827	50.7176	59.2713	88.0091	55.3912		127.198	67.5712	89.4668	5.07794	45.3714	29.19	28.007	79.3235
1739	1105	55	3	13	B cells	0.313736	13.4031	20.7901	62.597			42.275		9.46615	152.518	31.9288	11.3232	3.79323	67.5913	30.9869		68.6993	97.3803	50.9991	25.1784	25.9145	8.13031	30.4302	36.635
1729	1182	55	3	13	B cells	0.424609	18.2425	30.5703	78.8208			42.6524		12.2886	144.114	61.2349	27.2281	28.6854	75.9114	31.6802		97.2141	79.8337	76.7346	15.2151	37.3131	15.8435	12.9104	54.2517
1757	537	55	3	13	B cells	0.59743	7.78112	13.4031	3.56076			49.1035		109.707	191.792	27.118	31.1634	215.023	212.894	38.7644		147.428	285.438	172.274	13.0367	19.2457	11.498	41.6281	31.4093
1763	819	55	3	13	B cells	0.374189	10.689	70.1389	37.6401			64.6569		21.885	190.411	3.39696	11.9178	109.083	120.015	126.406		44.3986	187.569	71.2482	61.6384	12.8385	4.80403	92.1634	40.5989
1770	553	55	3	13	B cells	0.568225	7.78112	16.2694	11.2094			56.8646		102.62	195.514	30.2164	27.5764	209.297	209.005	45.5265		142.104	281.207	167.319	18.1171	21.0995	11.9893	47.5949	38.8598
1773	1202	55	3	13	B cells	0.128992	5.8958	25.7988	95.5527			49.7334		27.2281	160.423	68.9146	43.5694	39.8588	93.9105	23.1349		107.056	93.4726	89.5257	13.8423	33.3624	4.30348	6.42757	70.1714
1783	1190	55	3	13	B cells	0.176956	5.8958	20.3258	95.1343			55.3822		27.2176	164.312	65.0654	38.8763	37.6911	94.8043	17.2841		103.549	98.2519	87.1224	11.1008	27.8104	4.92122	11.3106	69.3915
1782	798	55	3	13	B cells	0.366156	10.689	79.2175	47.451			75.046		21.2509	195.717	8.77903	11.1521	117.96	130.686	133.57		54.734	197.939	81.6466	69.6834	21.8427	7.99781	102.12	51.2874
1769	1124	55	3	13	B cells	0.463856	13.4031	11.8157	75.994			53.8563		11.2601	161.961	39.6024	14.1477	16.5558	80.3105	17.5945		78.131	102.948	63.0223	15.8929	14.0467	6.51562	30.2188	50.0047
1789	1005	55	3	13	B cells	0.572888	18.4367	19.6414	39.4222			30.8533		22.8	183.082	16.2606	17.5945	44.3408	88.0892	55.5235		41.9094	136.383	43.6217	58.8867	13.2588	7.59583	44.0167	47.3744
1808	1050	55	3	13	B cells	0.568691	18.4367	20.3957	57.7483			43.2593		24.2885	183.456	24.8136	13.6349	36.5494	92.3186	38.1233		59.4884	130.671	55.7092	46.5645	26.4316	15.0314	47.9364	54.1255
1839	952	55	3	13	B cells	0.304212	27.5014	43.0431	41.3086			51.9237		21.6757	208.826	6.83573	21.1164	71.431	112.506	76.0755		49.0062	163.871	63.2164	82.4341	37.2214	11.3232	69.9772	59.818
62	797	56	3	13	B cells	0.32788	46.4267	67.6882	20.6042		58.0055	9.06642	455.563	80.6212	359.259	21.6165	21.1164	56.0495	51.5976	116.036	403.585	37.9792	92.7497	224.874	40.402	11.8519	3.88598	40.3878	73.8877
61	674	56	3	13	B cells	1.50835	33.4285	28.8365	19.4299		57.0384	55.4837	438.769	125.923	374.62	17.3663	28.416	94.7201	17.8398	117.83	392.393	84.098	131.217	250.998	59.0317	5.7117	8.61523	11.0494	88.9582
66	932	56	3	13	B cells	0.858175	22.6212	111.316	25.3335		27.5635	11.4608	477.574	33.8351	339.831	39.0518	5.96785	40.2377	101.188	133.108	420.453	14.5792	63.0494	203.61	21.4079	13.3765	11.4794	13.1021	27.0206
99	594	56	3	13	B cells	1.07474	10.1629	15.4934	7.21098		55.8471	46.7934	416.12	154.24	351.773	17.4849	20.2063	115.675	42.7858	115.448	373.449	114.212	153.375	242.589	28.8661	7.96211	8.55716	23.1349	77.9512
122	580	56	3	13	B cells	0.564297	10.1629	18.1171	10.7421		49.3625	36.6428	406.348	159.28	341.994	15.9108	20.7283	113.263	52.8214	110.863	364.211	120.32	155.996	235.537	18.7432	17.6713	9.97185	32.6306	71.6659
131	942	56	3	13	B cells	1.22939	7.32856	91.0757	39.0244		5.44352	35.1161	458.498	22.8998	315.272	36.7689	30.2541	20.8448	112.105	115.453	399.884	25.9227	38.619	179.051	20.535	13.9244	17.1185	16.9638	17.9433
120	958	56	3	13	B cells	0.877187	7.32856	97.7883	41.3689		12.7718	33.9989	465.229	16.6245	317.503	42.6574	24.3002	28.1262	116.186	122.534	406.296	27.8488	40.8613	181.31	20.4132	15.5439	13.6349	11.7006	10.8936
171	611	56	3	13	B cells	2.05224	21.885	19.576	17.1143		27.9459	25.5686	391.896	148.733	327.64	12.8163	19.3675	92.3117	63.1725	88.9926	347.397	112.921	140.814	214.668	19.6849	4.41782	9.06642	29.5297	50.1442
268	640	56	3	13	B cells	1.95538	22.4601	53.7729	11.3295		10.2675	14.8933	360.927	146.457	297.049	22.6747	15.8704	64.4638	96.4926	53.9541	313.266	119.881	111.345	176.507	47.6143	7.78112	15.2151	23.8027	12.1721
293	694	56	3	13	B cells	0.533659	22.4601	49.7892	27.5014		30.3012	26.1525	360.102	127.724	296.913	25.2462	20.6767	42.1535	105.728	33.3025	308.898	110.798	103.927	163.574	59.3638	14.0922	7.52044	15.699	14.3873
342	371	56	3	13	B cells	4.63081	96.3071	23.934	94.2218		105.495	16.867	310.349	62.8775	247.105	97.8327	17.0309	30.1976	90.3462	127.62	281.573	221.461	131.402	202.306	22.2818	12.0367	55.7399	20.7626	9.52615
358	888	56	3	13	B cells	0.621481	26.4881	8.81143	8.83564		54.9276	35.817	376.099	87.9208	243.826	13.5301	16.1242	35.1202	72.8469	54.0385	314.649	104.972	60.7291	113.124	35.2457	17.6229	10.9523	40.3013	59.1173
399	729	56	3	13	B cells	0.292675	39.8391	40.7251	20.7901		62.9635	24.6495	330.428	86.6806	265.341	9.84243	24.1473	9.06642	97.3561	14.1829	274.952	135.905	70.4277	122.501	43.7212	24.2298	7.09145	14.6571	20.3957
428	893	56	3	13	B cells	0.251942	23.0455	21.5174	6.59171		30.0841	34.4278	356.339	62.1872	219.889	24.4055	12.6878	52.1264	47.3307	60.7115	293.047	131.354	57.8481	93.4299	30.8879	25.4681	6.41648	33.7593	32.6371
469	650	56	3	13	B cells	0.473684	13.2588	36.3128	21.6198		80.5505	22.4505	293.037	90.6359	230.582	14.1326	18.062	34.1786	99.1468	53.1655	240.46	171.164	35.6796	102.758	34.4795	16.0356	7.59583	31.3002	27.3455
480	861	56	3	13	B cells	0.64901	23.0455	39.8481	21.8818		7.92624	35.6316	333.502	41.1565	210.24	24.9368	5.96785	54.6155	39.0299	61.6523	270.007	136.279	41.1427	93.3994	14.1023	13.614	8.83564	18.6747	20.0612
504	647	56	3	13	B cells	1.72234	13.2588	46.2175	14.4663		80.7801	21.3512	280.794	85.8591	218.687	24.7274	26.0297	43.2362	93.3521	64.1925	227.47	161.337	22.4251	91.0264	36.9679	4.60724	7.93522	25.2547	34.1307
543	770	56	3	13	B cells	0.296983	36.7689	52.1264	11.3295		37.8288	30.8902	293.509	37.4789	215.607	30.4886	9.62287	47.6786	65.2971	67.8437	231.95	123.73	36.0549	68.4448	16.1242	28.4185	8.43981	16.1375	21.2207
597	362	56	3	13	B cells	0.673905	95.9411	84.5137	33.234		168.342	19.6305	214.242	12.8828	150.807	28.0552	36.7127	99.5447	19.8363	58.1809	187.424	214.282	105.71	153.257	11.8458	12.7718	8.60696	88.2637	9.34498
594	687	56	3	13	B cells	0.358772	10.8674	31.2752	13.3872		74.4667	37.4789	259.532	49.3451	200.193	11.7976	22.4505	39.7676	98.5234	65.38	200.777	125.769	21.2509	53.859	32.5847	24.7619	8.88388	22.4251	42.3406
602	623	56	3	13	B cells	0.76133	8.60696	42.9718	21.4378		97.5848	50.1243	244.057	51.2457	182.877	15.5439	19.3417	57.9011	80.5284	46.1234	189.451	141.472	16.0578	65.6637	12.1545	12.8994	9.8207	36.4635	25.2462
604	660	56	3	13	B cells	0.695654	10.5751	32.6109	10.1629		85.2463	43.8757	250.733	52.1591	190.757	17.7437	19.5869	45.3337	92.5036	55.1062	193.38	130.375	17.218	55.8624	21.7806	14.7395	10.2536	32.5409	37.6022
620	637	56	3	13	B cells	1.99625	8.60696	34.6629	14.213		95.7367	53.0192	240.972	47.6502	180.617	23.7037	11.7067	50.3242	84.2224	44.6098	184.682	133.11	21.5439	57.1544	11.3546	5.33781	10.6556	43.1042	27.5557
629	826	56	3	13	B cells	0.329782	32.2617	17.8836	27.01		50.0859	68.376	282.906	19.3344	178.381	22.0891	8.9079	28.8069	54.8068	84.6308	216.465	85.3924	17.6914	46.1033	29.7316	32.0669	10.5751	16.1242	11.9952
638	911	56	3	13	B cells	1.55564	32.2617	14.3873	31.3002		55.0455	53.6177	304.137	27.2437	152.413	43.5694	10.9458	57.8124	37.8364	88.7185	235.134	75.1257	21.0455	69.2374	10.1559	13.9653	21.7249	25.524	36.8521
669	634	56	3	13	B cells	1.63895	10.2675	29.479	20.7283		106.591	48.0907	224.873	32.6	165.721	35.11	6.95965	47.9349	66.1307	33.7951	166.957	123.571	40.0727	47.6113	16.2694	9.62287	15.7714	55.485	28.3658
661	608	56	3	13	B cells	1.44701	10.2675	39.5142	27.0601		112.986	42.7325	222.049	28.745	161.69	30.8533	11.9357	57.8272	66.8335	26.3803	166.513	133.565	38.9111	57.7915	7.64258	10.7421	15.5439	56.0406	18.2581
664	1196	56	3	13	B cells	0.605617	82.8754	122.404	15.699		140.616	69.4992	387.389	130.678	96.8816	8.48191	42.1247	69.3258	50.9824	21.8948	315.025	124.549	62.5253	10.5278	11.3546	18.9549	11.4794	36.6486	18.1171
693	729	56	3	13	B cells	0.303962	36.9833	9.90735	25.7656		87.9427	75.0005	240.138	10.0501	185.811	25.1784	9.97185	15.0976	77.6766	67.6134	175.451	88.7843	28.3105	13.4031	18.3243	41.889	12.7327	46.5094	31.3184
792	687	56	3	13	B cells	0.387604	22.9526	45.8958	30.6866		127.972	60.533	202.373	39.8588	151.603	22.3328	25.028	54.1794	43.3185	53.859	135.73	76.5394	67.9025	34.7614	10.5278	33.3367	12.9215	22.3041	13.6088
810	1032	56	3	13	B cells	0.309266	23.5015	52.6864	24.3354		133.297	95.8883	307.088	106.165	75.0375	13.2749	6.51562	13.7753	32.0113	83.1268	234.476	45.3211	69.8356	77.5159	4.96445	36.0391	11.1457	78.7367	12.3406
806	849	56	3	13	B cells	0.498235	38.8011	7.64258	34.2661		115.208	115.834	247.396	52.3105	137.407	28.7673	11.2601	61.4578	96.0835	21.6757	175.824	27.5221	45.6094	49.3423	16.7142	52.0512	25.9337	53.219	8.48191
835	644	56	3	13	B cells	0.430595	14.3477	27.5324	15.2852		150.335	45.7824	179.43	29.5273	129.506	27.7181	36.8927	60.9691	23.7817	52.0607	113.079	75.0033	62.3553	57.6878	26.0871	17.3991	7.49197	8.28651	34.3159
841	978	56	3	13	B cells	0.352215	15.1023	31.9288	14.9459		135.715	109.149	283.658	99.3019	87.1919	6.08604	26.4343	31.1085	55.3822	61.3128	211.038	23.8266	51.6417	97.5695	20.7695	15.0409	5.29762	56.4749	15.4796
866	622	56	3	13	B cells	0.725163	13.7183	13.3872	5.6616		164.672	41.8533	165.386	23.1473	116.861	30.6866	24.1591	46.7569	19.1753	38.0822	98.7321	75.1902	59.4441	71.9367	36.7999	20.3258	14.7395	19.3233	47.7085
871	586	56	3	13	B cells	0.640432	13.7183	13.6767	10.4871		174.001	28.1364	154.264	13.6088	103.813	28.0552	25.8925	40.6463	13.3445	27.3351	90.009	86.5351	54.5724	82.8203	41.3224	13.2964	8.51543	18.2425	60.0711
[truncated: 115,184 more rows]
