# Supplementary material for: Immune cell topography predicts response to PD-1 blockade in cutaneous T cell lymphoma
Source: Nat Commun. 2021 Nov 18;12:6726. doi: 10.1038/s41467-021-26974-6 (PMC8602403; doi:10.1038/s41467-021-26974-6)
Supplement: Supplementary file 7 — Supplementary Data 5 [file 41467_2021_26974_MOESM7_ESM.xlsx]

## Sheet: Sup_Data5
Supplementary Data 5. Minimal distances between cell-types in CODEX data.
X	Y	Spots	Groups	Patients	new_cluster	PD1CD4T	Treg	Tumor	unassigned	SpatialScore		SpatialScore = distance between (PD1CD4T and Tumor)/(PD1CD4T and Treg)
432	1236	1	1	1	PD1CD4T	18.7985	9.13685	6.6915	2.86343	0.732363
462	1107.5	1	1	1	PD1CD4T	18.7985	34.4278	4.30282	1.6383	0.124981
767	590.5	1	1	1	PD1CD4T	1.76358	14.2793	2.72171	1.52938	0.190606
769.5	1118.5	1	1	1	PD1CD4T	33.0967	7.77426	6.66871	2.29711	0.857794
775.5	581.5	1	1	1	PD1CD4T	1.76358	9.81344	3.33873	2.62685	0.34022
782	392	1	1	1	PD1CD4T	13.2169	12.0913	2.851	2.07059	0.235788
811	1458.5	1	1	1	PD1CD4T	1.78076	7.3625	5.86863	2.67755	0.797098
823	1455	1	1	1	PD1CD4T	1.78076	6.8044	6.22686	2.7105	0.915124
825	1415	1	1	1	PD1CD4T	2.90739	8.38053	7.6787	2.2938	0.916255
833	469.5	1	1	1	PD1CD4T	11.7513	25.2356	3.32044	2.231	0.131578
835.5	1397.5	1	1	1	PD1CD4T	2.90739	12.616	6.44114	2.58008	0.510552
852	566	1	1	1	PD1CD4T	2.45926	8.60696	6.04746	3.28356	0.702625
855	549	1	1	1	PD1CD4T	2.45926	10.309	6.32629	3.19983	0.613666
970.5	1235	1	1	1	PD1CD4T	30.0965	40.046	5.45181	1.94421	0.136139
1013	786	1	1	1	PD1CD4T	38.8375	21.2509	2.82238	3.37726	0.132812
1075	400	1	1	1	PD1CD4T	35.8691	48.5014	3.36672	3.58495	0.069415
1151	1718	1	1	1	PD1CD4T	16.2912	17.5601	13.9415	3.07283	0.793933
1258.5	1679	1	1	1	PD1CD4T	16.2912	16.4782	8.0162	2.21274	0.486473
1351	1557	1	1	1	PD1CD4T	17.6079	8.79727	5.54409	2.68228	0.630206
1378.5	1436.5	1	1	1	PD1CD4T	17.6079	8.88789	5.48243	1.86428	0.616843
956.5	733	2	1	1	PD1CD4T	40.1876	31.8864	4.58372	2.58891	0.143752
962.5	1684	2	1	1	PD1CD4T	5.38815	13.7753	2.83673	2.45616	0.205929
963.5	1646	2	1	1	PD1CD4T	5.41539	28.0552	7.79575	2.16287	0.277871
978	1718.5	2	1	1	PD1CD4T	5.38815	8.13469	2.74029	2.86786	0.336865
1061.5	1576	2	1	1	PD1CD4T	17.1569	39.3304	2.25251	4.41686	0.0572714
1109.5	970	2	1	1	PD1CD4T	40.1876	20.7635	3.82926	3.27738	0.184423
490.5	1119.5	6	1	2	PD1CD4T	15.6946	85.2331	1.29004	1.43349	0.0151354
599.5	1135.5	6	1	2	PD1CD4T	15.6946	45.2239	0.477829	5.44808	0.0105658
654.5	646.5	6	1	2	PD1CD4T	41.4131	76.3381	1.06846	3.92867	0.0139964
793.5	1603	6	1	2	PD1CD4T	72.1072	176.318	2.88461	3.28356	0.0163603
919.5	527	6	1	2	PD1CD4T	30.8806	17.7678	1.29004	2.026	0.0726056
1055.5	825.5	6	1	2	PD1CD4T	25.4892	12.8343	3.375	2.54842	0.262966
1103	653	6	1	2	PD1CD4T	25.4892	43.0898	0.833731	3.06374	0.0193487
1128.5	469.5	6	1	2	PD1CD4T	26.3928	53.4411	0.955657	3.54868	0.0178824
1366.5	985	6	1	2	PD1CD4T	34.7281	86.2872	0.715857	3.87863	0.00829622
1471.5	765	6	1	2	PD1CD4T	34.7281	42.0524	1.21927	2.48797	0.0289941
880	843	17	1	5	PD1CD4T	10.9447	16.6555	1.87378	4.78571	0.112502
888	502.5	17	1	5	PD1CD4T	22.1846	7.78112	0.456098	4.11167	0.0586159
944	800.5	17	1	5	PD1CD4T	7.27109	18.4984	0.293691	4.483	0.0158765
995	798.5	17	1	5	PD1CD4T	7.27109	37.761	2.92045	2.45616	0.0773404
1041	473.5	17	1	5	PD1CD4T	22.1846	15.14	0.256825	3.79933	0.0169633
1270.5	819	17	1	5	PD1CD4T	5.3161	66.2558	1.35338	3.16395	0.0204266
1301	840.5	17	1	5	PD1CD4T	5.3161	72.2778	0.854766	2.73009	0.0118261
1337.5	827.5	17	1	5	PD1CD4T	5.51979	77.6523	0.20147	4.12707	0.00259452
1488.5	832	17	1	5	PD1CD4T	21.5212	30.5056	1.21092	5.69176	0.039695
1614	639	17	1	5	PD1CD4T	12.1427	65.2005	12.5481	3.78595	0.192454
1633.5	888.5	17	1	5	PD1CD4T	22.1696	41.03	0.503676	5.4546	0.0122758
1646	718	17	1	5	PD1CD4T	12.1427	44.8574	1.05892	8.8944	0.0236063
732.5	1075.5	18	1	5	PD1CD4T	2.32565	131.277	1.98681	2.49713	0.0151345
747	1068	18	1	5	PD1CD4T	2.32565	125.948	0.587382	2.74953	0.0046637
951	903	18	1	5	PD1CD4T	37.3783	45.9583	0.743668	2.56825	0.0161814
991.5	1602	18	1	5	PD1CD4T	40.4828	17.5783	0.159276	3.76984	0.00906094
1222.5	1436.5	18	1	5	PD1CD4T	40.4828	68.8996	0.958308	2.94898	0.0139088
1296.5	1066.5	18	1	5	PD1CD4T	8.29827	34.0722	3.4932	2.77433	0.102523
1340.5	1107.5	18	1	5	PD1CD4T	8.56782	50.4712	1.49754	0.925996	0.0296711
1344.5	1033.5	18	1	5	PD1CD4T	8.29827	27.0627	5.29459	2.30153	0.195641
1349.5	526	18	1	5	PD1CD4T	10.4018	171.538	0.796381	2.65948	0.00464259
1422.5	524.5	18	1	5	PD1CD4T	10.4018	174.97	2.5643	1.64448	0.0146556
1468.5	864.5	18	1	5	PD1CD4T	20.1582	53.2311	18.6946	1.0273	0.351197
1468.5	1006	18	1	5	PD1CD4T	18.0944	26.9632	1.92849	4.60361	0.0715231
546.5	717	35	1	9	PD1CD4T	7.86831	42.606	3.17356	2.231	0.0744861
596	692.5	35	1	9	PD1CD4T	4.94526	61.5427	2.1381	3.33493	0.0347418
622	669.5	35	1	9	PD1CD4T	4.94526	74.6017	3.84908	2.67375	0.0515951
845.5	585.5	35	1	9	PD1CD4T	2.99507	81.9195	5.83655	1.99445	0.0712475
864.5	594.5	35	1	9	PD1CD4T	2.99507	73.9987	2.84387	2.39445	0.0384314
872	401.5	35	1	9	PD1CD4T	3.43091	114.931	1.38305	3.87339	0.0120337
874.5	563	35	1	9	PD1CD4T	2.36781	77.43	3.4383	2.7862	0.0444053
878	428	35	1	9	PD1CD4T	2.07059	113.126	2.6766	2.96271	0.0236604
884.5	441	35	1	9	PD1CD4T	1.75926	109.85	3.66681	3.88647	0.0333801
886	575	35	1	9	PD1CD4T	2.29711	71.2255	3.02289	3.99463	0.0424412
889	452.5	35	1	9	PD1CD4T	1.75926	105.263	3.15351	3.73807	0.0299583
896	403.5	35	1	9	PD1CD4T	3.43091	105.876	2.14166	2.59283	0.020228
900	583	35	1	9	PD1CD4T	2.29711	65.198	3.63206	2.81788	0.055708
908	458	35	1	9	PD1CD4T	2.81788	99.8443	1.80341	2.54543	0.0180622
908.5	438	35	1	9	PD1CD4T	2.85011	102.113	1.08962	2.63553	0.0106707
921.5	492	35	1	9	PD1CD4T	3.98509	86.1659	3.24001	3.16315	0.037602
923.5	417	35	1	9	PD1CD4T	2.59283	95.6831	3.64669	3.03295	0.0381122
926.5	451	35	1	9	PD1CD4T	2.81788	96.2287	2.47776	2.72171	0.0257486
933	517.5	35	1	9	PD1CD4T	3.98509	75.6699	3.12766	5.8435	0.0413329
938	428	35	1	9	PD1CD4T	2.36781	90.5944	4.70391	5.169	0.0519227
941.5	464	35	1	9	PD1CD4T	2.20929	91.8305	1.66898	2.56825	0.0181746
950	439.5	35	1	9	PD1CD4T	2.36781	86.7164	5.28883	5.66361	0.06099
954	398	35	1	9	PD1CD4T	3.68889	83.988	2.29711	7.20696	0.0273505
957	464.5	35	1	9	PD1CD4T	2.20929	86.2452	3.4932	4.69581	0.0405031
962	527.5	35	1	9	PD1CD4T	2.14284	67.2225	1.43171	2.7789	0.0212982
966	429	35	1	9	PD1CD4T	2.72637	80.1509	4.73562	5.52209	0.0590838
976	522	35	1	9	PD1CD4T	2.14284	67.1549	2.20009	3.42647	0.0327614
977	541.5	35	1	9	PD1CD4T	2.78164	60.1363	4.01427	2.34304	0.0667528
977.5	448.5	35	1	9	PD1CD4T	2.14166	77.2206	7.11236	4.75327	0.0921044
979.5	393.5	35	1	9	PD1CD4T	3.68889	74.4095	1.39946	3.71834	0.0188075
981.5	464	35	1	9	PD1CD4T	1.46845	77.3467	5.32326	3.96978	0.0688234
986.5	488.5	35	1	9	PD1CD4T	2.93691	78.1321	3.2188	5.22902	0.0411969
987	427	35	1	9	PD1CD4T	2.92826	72.195	5.03676	2.51838	0.069766
991	460	35	1	9	PD1CD4T	1.46845	73.4712	5.49214	2.56529	0.0747523
992.5	447.5	35	1	9	PD1CD4T	1.34397	71.6324	5.66137	2.90652	0.0790337
1000.5	442.5	35	1	9	PD1CD4T	1.34397	68.2512	4.9785	2.62685	0.0729437
1002.5	501.5	35	1	9	PD1CD4T	2.93691	72.0765	2.61911	5.42475	0.036338
1012	539	35	1	9	PD1CD4T	2.79891	57.5225	4.42891	2.2938	0.0769944
1017	520	35	1	9	PD1CD4T	2.79891	64.3768	3.99526	3.2797	0.0620606
1024.5	485	35	1	9	PD1CD4T	3.91768	65.5486	3.35313	4.17899	0.0511549
1056.5	456.5	35	1	9	PD1CD4T	6.10466	49.9024	3.40195	2.19893	0.0681721
1073.5	416	35	1	9	PD1CD4T	6.25735	39.2864	6.95364	2.92132	0.176999
1108.5	469.5	35	1	9	PD1CD4T	4.37821	36.4308	2.20814	2.42602	0.0606121
1113.5	510.5	35	1	9	PD1CD4T	5.88417	47.682	3.70193	2.7273	0.0776379
1120	441	35	1	9	PD1CD4T	4.37821	26.1287	6.47884	2.50221	0.247959
1244.5	651	35	1	9	PD1CD4T	10.1177	48.0421	3.49683	2.43437	0.0727867
1304.5	613	35	1	9	PD1CD4T	10.1177	43.3588	3.68545	3.24861	0.0849988
1414.5	777	35	1	9	PD1CD4T	28.1323	26.5586	3.25563	2.72637	0.122583
425.5	1029	36	1	9	PD1CD4T	5.89795	48.4955	13.9415	2.45099	0.287481
450	1082	36	1	9	PD1CD4T	2.85011	30.0681	6.17573	2.94467	0.205391
450.5	1062	36	1	9	PD1CD4T	2.85011	33.4466	9.01565	2.74029	0.269554
470	1094	36	1	9	PD1CD4T	3.07613	21.4253	5.34988	4.11722	0.249699
475.5	1069	36	1	9	PD1CD4T	3.64669	24.3398	8.91776	2.54842	0.366387
482	1162	36	1	9	PD1CD4T	2.76609	8.01116	2.41869	4.60581	0.301915
484.5	1110	36	1	9	PD1CD4T	2.71985	14.9196	3.54296	3.73943	0.237469
486	1143	36	1	9	PD1CD4T	2.71518	15.334	2.58106	4.88799	0.168323
495.5	1186	36	1	9	PD1CD4T	3.74892	7.29202	5.84611	3.75365	0.801713
498	1123.5	36	1	9	PD1CD4T	2.71985	10.8082	3.87536	1.81603	0.358556
502	1160.5	36	1	9	PD1CD4T	2.74029	12.7117	5.21201	2.7077	0.410018
505	1141.5	36	1	9	PD1CD4T	2.71518	13.4031	4.91232	3.40866	0.366506
508	968.5	36	1	9	PD1CD4T	14.5746	53.5995	14.2247	3.2959	0.265389
510.5	1099	36	1	9	PD1CD4T	3.91832	6.94428	4.06576	2.7105	0.585483
531.5	1156	36	1	9	PD1CD4T	3.07613	17.033	8.40218	2.97552	0.493289
532	1131.5	36	1	9	PD1CD4T	2.32019	8.13031	4.94526	3.73807	0.60825
534	1238	36	1	9	PD1CD4T	2.64418	30.1633	3.97936	1.99953	0.131927
540.5	1188	36	1	9	PD1CD4T	2.86077	24.2452	4.75167	2.97638	0.195984
541.5	1115.5	36	1	9	PD1CD4T	1.78503	6.77555	2.58891	4.16074	0.382096
547.5	1126.5	36	1	9	PD1CD4T	1.78503	10.5227	4.30517	2.61911	0.409131
552.5	1239.5	36	1	9	PD1CD4T	2.64418	35.8568	2.9993	2.79347	0.0836467
553	1158	36	1	9	PD1CD4T	3.07613	20.6844	8.62006	3.85567	0.416742
559.5	1181.5	36	1	9	PD1CD4T	2.86077	29.6242	5.32897	5.03676	0.179886
567	1111.5	36	1	9	PD1CD4T	3.21407	6.86951	4.45973	3.15431	0.649207
577.5	1163	36	1	9	PD1CD4T	3.50842	25.8987	7.32844	4.13198	0.282966
580	1138.5	36	1	9	PD1CD4T	2.86077	16.7876	8.26028	2.32019	0.492047
589	1116.5	36	1	9	PD1CD4T	3.21407	10.1576	7.62	3.34859	0.750175
599	1145	36	1	9	PD1CD4T	2.86077	21.3529	6.40639	5.18076	0.300024
609.5	1162.5	36	1	9	PD1CD4T	2.90739	29.0408	3.72924	4.03192	0.128414
610.5	1125	36	1	9	PD1CD4T	2.66996	18.0984	7.78207	3.97361	0.429986
620	1218.5	36	1	9	PD1CD4T	8.11684	49.9852	4.80634	3.04297	0.0961554
629	1122	36	1	9	PD1CD4T	2.66996	23.3784	7.56688	4.97442	0.323669
648	1125	36	1	9	PD1CD4T	2.74029	30.3845	7.45746	3.92802	0.245436
659	639.5	36	1	9	PD1CD4T	6.51165	30.3833	3.99463	3.13171	0.131474
660	933.5	36	1	9	PD1CD4T	2.90739	68.983	8.17507	3.09258	0.118508
677	908	36	1	9	PD1CD4T	4.36603	74.4775	9.24269	2.9687	0.1241
677.5	944	36	1	9	PD1CD4T	2.90739	69.0481	8.83516	4.93345	0.127957
678.5	1126	36	1	9	PD1CD4T	3.46183	41.3762	9.57461	3.78595	0.231404
682	679	36	1	9	PD1CD4T	6.51165	13.2117	9.06056	3.76984	0.685796
688	1197.5	36	1	9	PD1CD4T	2.61911	58.1297	4.76819	2.65948	0.0820266
690	753	36	1	9	PD1CD4T	5.99903	15.777	18.0341	3.07283	1.14306
693	1106.5	36	1	9	PD1CD4T	3.46183	45.3309	12.4564	3.50769	0.274788
698	1144	36	1	9	PD1CD4T	3.45523	50.5692	7.23121	2.21274	0.142996
698.5	1217	36	1	9	PD1CD4T	3.15512	66.0587	5.01707	3.81798	0.0759487
704.5	1534.5	36	1	9	PD1CD4T	7.31007	158.295	8.38525	2.85011	0.0529725
705	1190.5	36	1	9	PD1CD4T	2.61911	61.4523	2.21274	3.66681	0.0360073
714	889.5	36	1	9	PD1CD4T	5.89322	67.566	6.0976	3.40494	0.0902465
718.5	722	36	1	9	PD1CD4T	5.99903	9.71496	16.9865	2.93691	1.74849
721.5	1150	36	1	9	PD1CD4T	3.09586	59.6597	5.62901	3.7435	0.094352
726	1128	36	1	9	PD1CD4T	2.92826	58.932	8.79631	2.99168	0.149262
730.5	1192.5	36	1	9	PD1CD4T	3.64391	69.855	1.48734	2.94209	0.0212918
734	1222.5	36	1	9	PD1CD4T	4.00984	77.4849	5.07939	4.60581	0.0655533
740	1250	36	1	9	PD1CD4T	4.00984	85.9888	9.05552	4.94013	0.10531
741.5	1141.5	36	1	9	PD1CD4T	2.92826	65.8446	5.95105	2.52642	0.0903802
747.5	1506.5	36	1	9	PD1CD4T	3.63275	159.429	3.77589	2.11424	0.0236839
773	1506.5	36	1	9	PD1CD4T	3.63275	165.768	3.37801	2.17457	0.0203779
773.5	1194	36	1	9	PD1CD4T	4.85675	84.3139	2.0147	3.20854	0.0238952
805.5	814	36	1	9	PD1CD4T	5.06939	56.8877	12.2591	3.38626	0.215496
807.5	1191.5	36	1	9	PD1CD4T	2.1381	95.6086	2.92045	3.01869	0.0305459
808	1206.5	36	1	9	PD1CD4T	2.1381	98.0867	3.28124	3.33873	0.0334525
814	865	36	1	9	PD1CD4T	5.91256	73.3082	13.4384	2.88461	0.183314
822.5	405	36	1	9	PD1CD4T	21.6639	124.206	12.1971	4.95551	0.0982004
827.5	1200	36	1	9	PD1CD4T	2.92826	103.811	5.72686	4.05451	0.0551664
839.5	824.5	36	1	9	PD1CD4T	2.54842	69.2366	10.3215	1.91794	0.149076
846.5	756.5	36	1	9	PD1CD4T	5.47734	57.1535	3.73739	2.43646	0.0653922
847.5	840.5	36	1	9	PD1CD4T	2.54842	75.391	12.0084	2.72637	0.159282
867.5	841.5	36	1	9	PD1CD4T	2.85278	71.4212	11.3862	4.06264	0.159423
874	693.5	36	1	9	PD1CD4T	5.20031	41.3336	9.47606	2.88461	0.229258
874.5	815	36	1	9	PD1CD4T	2.7077	62.0312	7.734	3.36672	0.124679
882.5	770	36	1	9	PD1CD4T	5.39944	48.1661	2.0147	5.0297	0.0418282
885.5	830.5	36	1	9	PD1CD4T	2.7077	64.0384	8.81072	5.25225	0.137585
892.5	540	36	1	9	PD1CD4T	14.1247	66.8666	7.34814	3.84711	0.109893
892.5	850	36	1	9	PD1CD4T	2.95156	68.8194	8.6233	4.67307	0.125303
893	806.5	36	1	9	PD1CD4T	2.9004	55.0862	5.25611	6.18517	0.0954162
895.5	664	36	1	9	PD1CD4T	5.20031	34.8555	14.0633	3.43091	0.403474
902	737.5	36	1	9	PD1CD4T	2.97638	35.2305	5.23871	3.28356	0.148698
909.5	830	36	1	9	PD1CD4T	2.36781	59.1028	6.35989	3.6937	0.107607
912	1379.5	36	1	9	PD1CD4T	2.13691	148.238	4.65784	2.55339	0.0314214
915.5	814.5	36	1	9	PD1CD4T	2.07059	52.8824	5.90311	4.97595	0.111627
916.5	799.5	36	1	9	PD1CD4T	0.0712305	47.8103	3.83588	5.83264	0.0802313
916.5	800	36	1	9	PD1CD4T	0.0712305	47.9705	3.9047	5.89537	0.081398
921.5	745	36	1	9	PD1CD4T	2.94898	30.7862	4.40536	3.34859	0.143095
924	1370.5	36	1	9	PD1CD4T	2.13691	146.604	3.0596	3.82595	0.0208697
924.5	1324.5	36	1	9	PD1CD4T	2.45306	157.618	3.8629	2.95156	0.024508
926	781.5	36	1	9	PD1CD4T	2.80616	40.1517	2.61232	2.93345	0.0650613
931	701	36	1	9	PD1CD4T	3.0488	20.1047	10.773	4.18081	0.535846
932	1340	36	1	9	PD1CD4T	2.45306	151.599	3.33873	2.90652	0.0220235
932.5	829	36	1	9	PD1CD4T	2.1804	55.176	3.39822	2.52943	0.0615888
938	732.5	36	1	9	PD1CD4T	2.23555	22.9913	7.11343	4.42547	0.309396
942	817	36	1	9	PD1CD4T	2.1804	49.7122	3.8629	4.56431	0.0777052
943.5	750.5	36	1	9	PD1CD4T	2.25251	26.7484	5.84784	2.1381	0.218624
944	718	36	1	9	PD1CD4T	2.23555	17.8488	8.08709	3.01869	0.45309
944	773.5	36	1	9	PD1CD4T	2.64418	34.1839	4.9149	1.82439	0.143778
945.5	792	36	1	9	PD1CD4T	2.64418	40.3773	5.76615	4.27976	0.142807
948.5	896.5	36	1	9	PD1CD4T	3.42647	78.3088	3.92285	3.30512	0.0500947
951.5	687	36	1	9	PD1CD4T	3.53651	12.2246	10.4116	3.85501	0.85169
954.5	1354.5	36	1	9	PD1CD4T	3.35993	141.622	2.12501	1.28413	0.0150048
957	919	36	1	9	PD1CD4T	2.48797	86.2607	3.45523	2.60844	0.0400556
958.5	745.5	36	1	9	PD1CD4T	2.25251	22.2889	4.85205	4.10488	0.217688
959	808.5	36	1	9	PD1CD4T	2.7077	44.9336	4.86145	6.14608	0.108192
961.5	727	36	1	9	PD1CD4T	2.66996	15.6034	5.29459	2.30703	0.339323
967	787	36	1	9	PD1CD4T	3.06374	36.3936	6.69794	5.5418	0.184042
969	763.5	36	1	9	PD1CD4T	1.72431	27.5363	4.05013	4.70121	0.147083
973	912	36	1	9	PD1CD4T	2.48797	83.1313	2.26374	2.99592	0.0272309
974	820.5	36	1	9	PD1CD4T	2.73659	48.6334	4.33161	3.67165	0.0890666
974.5	1342	36	1	9	PD1CD4T	2.49713	139.461	3.32578	2.88109	0.0238474
975.5	1324.5	36	1	9	PD1CD4T	2.49713	144.009	3.43756	2.9004	0.0238705
976.5	754	36	1	9	PD1CD4T	1.72431	23.55	2.46029	5.00948	0.104471
980	733.5	36	1	9	PD1CD4T	2.79347	15.7194	2.67375	3.93319	0.170093
981	871.5	36	1	9	PD1CD4T	5.84133	67.7571	2.7105	2.29932	0.0400033
983	712.5	36	1	9	PD1CD4T	3.0128	7.73982	5.16654	2.71518	0.667527
984.5	774.5	36	1	9	PD1CD4T	2.7077	31.1411	4.01174	3.23374	0.128825
987.5	799	36	1	9	PD1CD4T	3.38401	40.4143	7.37124	4.01047	0.182392
990	522	36	1	9	PD1CD4T	3.35465	64.2117	12.9212	2.48491	0.201228
991.5	545.5	36	1	9	PD1CD4T	3.35465	55.3773	14.9199	2.98998	0.269422
998	761	36	1	9	PD1CD4T	2.71985	26.6122	2.07671	1.97014	0.0780359
1002	834	36	1	9	PD1CD4T	2.51838	54.0494	4.65621	2.3603	0.0861472
1004	710	36	1	9	PD1CD4T	3.0128	10.2969	5.58785	3.73196	0.542672
1004	731.5	36	1	9	PD1CD4T	2.61232	16.7971	2.80706	5.29459	0.167115
1004.5	816.5	36	1	9	PD1CD4T	2.51838	47.6551	6.82959	4.69095	0.143313
1006.5	1320	36	1	9	PD1CD4T	2.98319	137.731	2.95156	2.56924	0.0214298
1007.5	622.5	36	1	9	PD1CD4T	3.99907	27.7521	15.661	3.76175	0.564317
1011	1354	36	1	9	PD1CD4T	2.55339	126.776	2.83583	2.06691	0.0223688
1012	748	36	1	9	PD1CD4T	2.29932	23.7165	2.7789	3.42277	0.117172
1013.5	664.5	36	1	9	PD1CD4T	2.97638	15.3607	9.89565	2.88461	0.644219
1015	689.5	36	1	9	PD1CD4T	3.31432	11.9267	6.90201	2.11424	0.5787
1016	802	36	1	9	PD1CD4T	2.63649	43.2926	8.45515	2.63649	0.195302
1018	1337.5	36	1	9	PD1CD4T	2.55339	129.859	3.1895	3.47864	0.0245613
1023.5	726	36	1	9	PD1CD4T	2.88637	19.8147	3.56793	3.38401	0.180065
1027	883.5	36	1	9	PD1CD4T	6.24395	74.1211	2.90564	4.46201	0.0392013
1027.5	752.5	36	1	9	PD1CD4T	2.29932	28.2356	4.98613	2.03724	0.176591
1031	651.5	36	1	9	PD1CD4T	2.93432	23.5605	10.6943	4.05013	0.453907
1033	672	36	1	9	PD1CD4T	2.93432	20.1507	7.79835	2.71985	0.387002
1035.5	624.5	36	1	9	PD1CD4T	3.8995	32.1606	14.366	3.66681	0.446695
1035.5	816.5	36	1	9	PD1CD4T	3.22116	50.9254	7.01141	3.26807	0.13768
1044	1317	36	1	9	PD1CD4T	1.99953	130.39	2.42184	5.24839	0.0185737
1048.5	1302.5	36	1	9	PD1CD4T	2.16287	134.122	3.69438	3.70467	0.0275449
1048.5	1336.5	36	1	9	PD1CD4T	2.851	123.323	2.17107	4.32692	0.0176047
1050	760	36	1	9	PD1CD4T	2.20814	35.899	5.06188	2.59283	0.141003
1050	775.5	36	1	9	PD1CD4T	1.78219	40.2898	7.26865	3.0128	0.180409
1050.5	788	36	1	9	PD1CD4T	1.78219	44.1863	9.05076	2.87139	0.204832
1054	803.5	36	1	9	PD1CD4T	2.26374	49.7913	9.84631	3.82595	0.197751
1055	1286	36	1	9	PD1CD4T	2.52642	138.282	5.21152	3.25563	0.0376875
1058	667.5	36	1	9	PD1CD4T	2.70301	29.6008	8.23228	3.04297	0.27811
1058	1316	36	1	9	PD1CD4T	1.53765	127.907	4.35439	6.05459	0.0340433
1065.5	825	36	1	9	PD1CD4T	3.21249	58.9737	8.62154	5.54409	0.146193
1066	863.5	36	1	9	PD1CD4T	2.48797	71.8312	4.36079	3.38476	0.0607089
1066.5	687.5	36	1	9	PD1CD4T	2.58008	31.3735	5.86171	2.86343	0.186836
1068	782	36	1	9	PD1CD4T	2.63553	46.5955	8.64974	3.84645	0.185635
1068.5	705.5	36	1	9	PD1CD4T	2.58008	32.4845	3.92996	2.33327	0.120979
1068.5	1318.5	36	1	9	PD1CD4T	1.53765	125.092	4.16866	4.99884	0.0333248
1069	1300.5	36	1	9	PD1CD4T	1.3307	130.95	6.42853	4.20501	0.0490916
1072.5	801.5	36	1	9	PD1CD4T	2.65088	53.2595	11.49	5.1881	0.215736
1073	847.5	36	1	9	PD1CD4T	2.48797	67.7192	6.79645	3.16315	0.100362
1076	661.5	36	1	9	PD1CD4T	2.46955	36.7622	9.79283	2.64322	0.266383
1077	725.5	36	1	9	PD1CD4T	2.93345	37.4874	4.06264	3.83984	0.108373
1078	1298	36	1	9	PD1CD4T	1.28413	130.226	6.6915	3.808	0.0513836
1081	560	36	1	9	PD1CD4T	4.59864	61.9396	13.4386	2.62105	0.216963
1082	1284.5	36	1	9	PD1CD4T	2.00587	134.155	5.01353	2.1381	0.0373711
1083.5	1317.5	36	1	9	PD1CD4T	2.14166	122.724	5.31754	3.14707	0.0433291
1084.5	769	36	1	9	PD1CD4T	2.99253	47.9364	8.15426	3.08272	0.170106
1085	1663.5	36	1	9	PD1CD4T	25.2532	44.3893	4.28332	3.26264	0.0964942
1085	621.5	36	1	9	PD1CD4T	1.48734	46.6448	15.5676	2.35061	0.333747
1086	1254	36	1	9	PD1CD4T	2.43646	144.081	2.5093	2.98319	0.0174159
1086.5	1301	36	1	9	PD1CD4T	0.833731	127.799	7.43668	3.7779	0.0581904
1087	743.5	36	1	9	PD1CD4T	2.93345	43.6339	6.11629	3.16395	0.140173
1088	823.5	36	1	9	PD1CD4T	1.59276	63.397	8.81188	4.88643	0.138995
1090	643.5	36	1	9	PD1CD4T	3.21407	44.1694	12.9657	2.63553	0.293545
1090.5	671	36	1	9	PD1CD4T	2.46955	41.1565	9.6897	4.7618	0.235435
1090.5	1237.5	36	1	9	PD1CD4T	2.43646	149.232	3.75365	3.24392	0.0251531
1092	1299	36	1	9	PD1CD4T	0.833731	127.604	7.48598	3.20537	0.0586657
1093	796	36	1	9	PD1CD4T	2.49307	57	11.5955	2.20814	0.203429
1093	813.5	36	1	9	PD1CD4T	1.59276	61.7348	9.6842	3.33036	0.156868
1094	840.5	36	1	9	PD1CD4T	2.56825	62.6732	6.36627	2.88109	0.101579
1095	618.5	36	1	9	PD1CD4T	1.48734	50.4056	16.49	2.95499	0.327146
1095.5	703	36	1	9	PD1CD4T	3.0488	42.4767	7.36297	6.12748	0.173342
1099	1274	36	1	9	PD1CD4T	2.84655	135.237	5.35746	3.50842	0.0396155
1103	1218	36	1	9	PD1CD4T	3.29975	154.567	4.85466	3.06291	0.0314081
1104	1248	36	1	9	PD1CD4T	2.23555	143.742	5.08937	4.73883	0.0354063
1105.5	727	36	1	9	PD1CD4T	3.53148	47.9052	8.12808	4.99274	0.16967
1109	760.5	36	1	9	PD1CD4T	2.46029	53.9653	10.0293	5.05787	0.185848
1110	828	36	1	9	PD1CD4T	1.50935	56.7068	6.7244	4.20501	0.118582
1110.5	659.5	36	1	9	PD1CD4T	3.28665	49.4796	12.7969	6.00537	0.258631
1112	551	36	1	9	PD1CD4T	4.46087	72.0043	13.8286	2.59283	0.192053
1112.5	690	36	1	9	PD1CD4T	3.0488	48.6956	10.3579	7.53732	0.212706
1113	586	36	1	9	PD1CD4T	4.21887	63.1648	13.994	3.79198	0.221548
1114	845.5	36	1	9	PD1CD4T	2.55736	55.2108	4.32575	2.026	0.0783496
1115.5	776.5	36	1	9	PD1CD4T	2.45306	59.0549	12.0823	2.95156	0.204595
1116.5	810	36	1	9	PD1CD4T	2.12501	55.0784	7.94244	2.29711	0.144202
1118.5	1242	36	1	9	PD1CD4T	2.07426	144.149	7.26411	3.52429	0.0503932
1120	824.5	36	1	9	PD1CD4T	1.50935	53.0354	6.0041	2.99507	0.113209
1123	624	36	1	9	PD1CD4T	3.65503	58.5753	14.55	5.99776	0.248399
1123.5	749	36	1	9	PD1CD4T	2.63649	57.0534	11.2402	2.98234	0.197012
1131	724	36	1	9	PD1CD4T	2.78164	56.9675	11.7532	2.03724	0.206315
1131	784	36	1	9	PD1CD4T	2.45306	52.5676	10.5392	2.13691	0.200489
1132.5	1238	36	1	9	PD1CD4T	2.07426	144.117	9.2906	2.06568	0.0644657
1135.5	705	36	1	9	PD1CD4T	2.74122	57.5803	12.7016	4.38227	0.220589
1137	645.5	36	1	9	PD1CD4T	2.83673	60.5371	14.9102	7.66944	0.246298
1137.5	1346.5	36	1	9	PD1CD4T	1.53765	104.48	11.0407	2.28937	0.105673
1138	811	36	1	9	PD1CD4T	3.06622	47.0428	6.56713	2.15583	0.139599
1140	1336	36	1	9	PD1CD4T	1.53765	107.902	11.4946	1.50935	0.106528
1140.5	1202.5	36	1	9	PD1CD4T	4.49825	145.32	7.01141	2.32019	0.0482481
1141	667	36	1	9	PD1CD4T	2.94209	60.191	15.5161	7.38945	0.257782
1141.5	540.5	36	1	9	PD1CD4T	4.46087	82.6208	10.6534	1.85746	0.128944
1142	592	36	1	9	PD1CD4T	4.21887	70.7358	10.16	3.4932	0.143633
1143.5	687.5	36	1	9	PD1CD4T	2.74122	60.4143	14.524	6.86183	0.240407
1146.5	1171.5	36	1	9	PD1CD4T	1.50935	133.502	5.06538	2.36781	0.0379423
1149	1262.5	36	1	9	PD1CD4T	2.92826	133.61	11.5653	3.5019	0.08656
1149.5	630	36	1	9	PD1CD4T	2.83673	66.8825	12.0886	6.59527	0.180744
1150	1161.5	36	1	9	PD1CD4T	1.50935	129.504	4.14118	2.61329	0.0319773
1151.5	748	36	1	9	PD1CD4T	2.33327	52.8477	15.0505	2.46852	0.284791
1151.5	1306	36	1	9	PD1CD4T	2.73009	117.469	14.1065	2.98998	0.120087
1154.5	1348.5	36	1	9	PD1CD4T	2.43854	101.733	12.0033	2.80073	0.117989
1155	764	36	1	9	PD1CD4T	2.33327	48.1606	12.7421	3.70467	0.264575
1157	1286.5	36	1	9	PD1CD4T	2.88637	124.097	13.5319	4.78094	0.109043
1159	787	36	1	9	PD1CD4T	3.32578	42.4536	9.41644	2.99507	0.221805
1159.5	726	36	1	9	PD1CD4T	3.33493	56.3771	15.8146	2.98319	0.280515
1159.5	1330.5	36	1	9	PD1CD4T	1.73896	107.756	13.7209	2.36781	0.127333
1161.5	653.5	36	1	9	PD1CD4T	2.61911	68.7379	13.695	4.14118	0.199235
1163	699	36	1	9	PD1CD4T	3.16395	63.5123	16.7114	6.18435	0.263121
1165.5	1159	36	1	9	PD1CD4T	2.23668	126.843	5.35177	2.56825	0.0421923
1167	1101	36	1	9	PD1CD4T	6.71383	105.824	2.89252	4.35439	0.0273333
1168	613.5	36	1	9	PD1CD4T	3.53148	75.6788	8.56308	3.82926	0.11315
1168.5	1256	36	1	9	PD1CD4T	2.92826	134.48	14.2575	3.31738	0.106019
1169.5	1323.5	36	1	9	PD1CD4T	1.73896	109.43	13.9831	3.26885	0.127781
1170	1311	36	1	9	PD1CD4T	1.21092	114.001	15.6157	4.33805	0.136979
1172.5	825.5	36	1	9	PD1CD4T	3.76175	33.2859	3.78126	2.67375	0.113599
1172.5	1177	36	1	9	PD1CD4T	2.75138	132.694	7.96827	2.12501	0.06005
1173	766.5	36	1	9	PD1CD4T	2.58891	42.1467	11.4909	2.46955	0.27264
1174.5	666.5	36	1	9	PD1CD4T	2.61911	71.823	14.4459	3.12441	0.201132
1175	638.5	36	1	9	PD1CD4T	2.87492	75.0475	10.8952	2.88197	0.145178
1175.5	1364	36	1	9	PD1CD4T	3.48156	94.0237	8.45695	2.57319	0.0899449
1176.5	1429	36	1	9	PD1CD4T	4.17413	70.2508	4.90612	3.31356	0.0698373
1177	1283	36	1	9	PD1CD4T	2.026	123.886	16.0755	6.78636	0.129761
1177.5	1307	36	1	9	PD1CD4T	1.21092	114.934	15.8311	5.4741	0.137742
1179.5	1297	36	1	9	PD1CD4T	1.45282	118.518	17.0632	6.58564	0.143972
1181	800.5	36	1	9	PD1CD4T	3.67718	32.7678	7.47377	2.7862	0.228083
1181	1146	36	1	9	PD1CD4T	2.88197	120.563	4.25121	2.36781	0.0352613
1182	710.5	36	1	9	PD1CD4T	2.93345	55.9325	16.088	4.95551	0.287632
1183.5	1329	36	1	9	PD1CD4T	2.14284	106.36	12.5826	2.55041	0.118302
1185	687.5	36	1	9	PD1CD4T	3.18552	62.9612	14.9782	5.1881	0.237896
1187	733.5	36	1	9	PD1CD4T	2.61911	47.6502	14.349	2.68795	0.301132
1189	1402.5	36	1	9	PD1CD4T	3.57006	78.7288	3.10323	2.15347	0.0394167
1189.5	1274.5	36	1	9	PD1CD4T	2.1381	126.357	17.5333	5.04531	0.13876
1191	1207.5	36	1	9	PD1CD4T	1.98681	142.431	12.9193	2.00587	0.090705
1191.5	759.5	36	1	9	PD1CD4T	2.52039	38.8988	10.7445	3.32044	0.276216
1192	598	36	1	9	PD1CD4T	4.07012	86.3243	4.68229	2.30153	0.0542407
1193.5	1251	36	1	9	PD1CD4T	2.68511	134.985	16.9505	1.66746	0.125573
1196	1300	36	1	9	PD1CD4T	2.38914	116.503	16.323	5.63442	0.140108
1196.5	1351.5	36	1	9	PD1CD4T	3.48156	97.2016	9.04066	1.72284	0.0930094
1197	633.5	36	1	9	PD1CD4T	3.21407	80.2253	9.16413	2.72637	0.11423
1197	665	36	1	9	PD1CD4T	2.96271	68.9603	11.6261	2.13454	0.168591
1197.5	1225.5	36	1	9	PD1CD4T	2.00713	144.41	15.4872	2.06568	0.107244
1200	720.5	36	1	9	PD1CD4T	2.57417	49.2931	14.2097	2.62782	0.28827
1202	1146	36	1	9	PD1CD4T	2.99168	118.851	4.81531	2.47263	0.0405154
1204.5	703	36	1	9	PD1CD4T	2.57417	54.5691	12.7106	2.68133	0.232927
1204.5	747.5	36	1	9	PD1CD4T	2.52039	39.5885	11.6053	2.88461	0.293149
1204.5	1204	36	1	9	PD1CD4T	0.812152	140.282	12.7558	3.21249	0.0909298
1204.5	1274	36	1	9	PD1CD4T	2.1381	125.943	17.9715	4.94372	0.142696
1206	1198.5	36	1	9	PD1CD4T	0.812152	138.145	12.0413	2.42184	0.0871643
1207	683.5	36	1	9	PD1CD4T	2.32565	61.115	11.8551	4.19051	0.19398
1210	1219	36	1	9	PD1CD4T	2.00713	145.599	15.0136	3.46183	0.103116
1211	1258	36	1	9	PD1CD4T	2.22987	131.788	19.0132	3.12928	0.144271
1211	1390.5	36	1	9	PD1CD4T	3.57006	81.9299	3.38476	2.11783	0.0413129
1212	1328	36	1	9	PD1CD4T	1.48221	105.401	12.2394	2.58106	0.116122
1212.5	1309.5	36	1	9	PD1CD4T	2.11424	112.354	13.6385	3.79332	0.12139
1213.5	1238.5	36	1	9	PD1CD4T	2.80073	139.083	17.8321	2.28937	0.128212
1215.5	655.5	36	1	9	PD1CD4T	2.96271	70.3511	8.71053	3.60682	0.123815
1217	1284	36	1	9	PD1CD4T	2.28049	121.865	15.7323	4.87396	0.129096
1220.5	1322	36	1	9	PD1CD4T	1.48221	107.477	11.6592	2.026	0.108481
1221.5	676	36	1	9	PD1CD4T	2.26262	62.2976	9.76091	3.75905	0.156682
1222	860.5	36	1	9	PD1CD4T	3.44861	16.9638	5.05887	2.77799	0.298215
1225	1265	36	1	9	PD1CD4T	2.22987	128.927	16.9302	1.95592	0.131317
1229	690	36	1	9	PD1CD4T	2.26262	56.5194	8.8707	2.79347	0.15695
1229	1176	36	1	9	PD1CD4T	4.58372	128.674	10.5002	2.23668	0.0816028
1230.5	884.5	36	1	9	PD1CD4T	3.62716	21.2652	8.41274	3.17994	0.395611
1231	1217	36	1	9	PD1CD4T	3.00522	144.032	15.7163	2.3603	0.109116
1232.5	489.5	36	1	9	PD1CD4T	4.19353	121.138	11.9763	2.45616	0.0988642
1233.5	725.5	36	1	9	PD1CD4T	2.21159	43.0732	10.5616	2.66139	0.245201
1233.5	1406.5	36	1	9	PD1CD4T	2.13454	75.4889	3.85501	2.76609	0.0510672
1234	788	36	1	9	PD1CD4T	1.16827	20.7703	5.41023	3.63903	0.260479
1234	1302.5	36	1	9	PD1CD4T	2.65948	114.743	12.1589	3.13495	0.105967
1235	1280.5	36	1	9	PD1CD4T	2.10462	123.049	14.6593	3.8629	0.119134
1236.5	1141	36	1	9	PD1CD4T	4.96625	115.272	8.06038	3.28356	0.0699247
1239	794.5	36	1	9	PD1CD4T	1.16827	17.7236	4.68608	3.15431	0.264397
1241	845.5	36	1	9	PD1CD4T	3.0596	7.93522	3.39822	4.13198	0.428246
1244.5	705	36	1	9	PD1CD4T	2.86786	49.977	7.57391	3.17356	0.151548
1247	1413	36	1	9	PD1CD4T	2.13454	73.2394	5.62901	3.28665	0.0768577
1248	1230	36	1	9	PD1CD4T	2.58891	142.227	14.9796	2.68228	0.105322
1248.5	729.5	36	1	9	PD1CD4T	2.16639	40.6187	9.47794	2.63938	0.233339
1248.5	1286.5	36	1	9	PD1CD4T	2.10341	120.932	13.0001	3.8629	0.1075
1248.5	1387.5	36	1	9	PD1CD4T	3.44861	82.8797	6.14938	1.52273	0.0741965
1250	865	36	1	9	PD1CD4T	3.0596	11.4	6.44114	6.14938	0.565012
1250	1252	36	1	9	PD1CD4T	2.7077	133.965	13.6839	2.50221	0.102145
1252.5	1305	36	1	9	PD1CD4T	2.08037	114.048	10.3918	3.78059	0.0911179
1255.5	1615	36	1	9	PD1CD4T	2.91001	9.25498	6.91266	2.57319	0.746912
1257	1320.5	36	1	9	PD1CD4T	2.12501	108.343	8.16203	3.25563	0.075335
1258	1272	36	1	9	PD1CD4T	2.46955	126.62	12.1837	2.35815	0.0962229
1260	500	36	1	9	PD1CD4T	2.98998	127.009	10.7253	2.67755	0.0844457
1260	786.5	36	1	9	PD1CD4T	3.20141	18.872	7.18687	4.31224	0.380822
1260	1197.5	36	1	9	PD1CD4T	1.91794	136.256	15.678	2.35168	0.115063
1261.5	1293.5	36	1	9	PD1CD4T	2.08037	118.645	11.3757	2.41029	0.0958805
1261.5	1337.5	36	1	9	PD1CD4T	2.31143	102.12	5.81871	2.76609	0.0569793
1262	756.5	36	1	9	PD1CD4T	4.20803	30.2046	10.7612	2.39445	0.356277
1263.5	727	36	1	9	PD1CD4T	2.16639	41.3508	7.99877	3.76108	0.193437
1264	710	36	1	9	PD1CD4T	2.42288	47.77	5.92927	3.63206	0.124121
1264.5	520.5	36	1	9	PD1CD4T	2.1381	119.283	7.74875	2.88461	0.064961
1265	1213.5	36	1	9	PD1CD4T	2.25251	142.307	14.1191	2.86077	0.0992155
1266	809	36	1	9	PD1CD4T	2.93432	10.6238	5.90182	3.65017	0.555529
1266	1232.5	36	1	9	PD1CD4T	2.58891	141.728	12.524	4.61681	0.0883667
1268.5	1311	36	1	9	PD1CD4T	1.71546	112.358	8.69479	3.97361	0.0773846
1269	1252.5	36	1	9	PD1CD4T	2.68228	134.322	11.0465	1.86972	0.0822386
1273	1194	36	1	9	PD1CD4T	1.91794	135.024	14.3384	3.50769	0.106191
1274	1641.5	36	1	9	PD1CD4T	2.7077	20.4907	10.1877	2.17457	0.497187
1274.5	1622.5	36	1	9	PD1CD4T	2.7077	16.9638	9.65403	2.21846	0.569095
1275	1328.5	36	1	9	PD1CD4T	1.98681	106.147	6.03823	2.58204	0.0568853
1277.5	513	36	1	9	PD1CD4T	2.1381	122.28	8.42961	2.7523	0.0689367
1280	1218.5	36	1	9	PD1CD4T	2.10943	144.38	12.0145	4.48526	0.0832149
1280.5	1312	36	1	9	PD1CD4T	1.71546	112.623	7.84344	3.9047	0.0696434
1281	1179.5	36	1	9	PD1CD4T	2.35922	129.704	14.3845	2.41029	0.110902
1282	832.5	36	1	9	PD1CD4T	2.29711	8.43981	7.75726	3.64391	0.919126
1284	1297	36	1	9	PD1CD4T	2.19431	118.424	8.87384	2.21274	0.0749329
1285	527.5	36	1	9	PD1CD4T	2.32565	117.01	6.3539	2.2671	0.0543022
1285	1238	36	1	9	PD1CD4T	2.58891	140.491	9.78557	3.02205	0.0696526
1286.5	811	36	1	9	PD1CD4T	1.17907	13.8809	8.58615	4.48978	0.61856
1287	599.5	36	1	9	PD1CD4T	5.03323	90.0319	3.9819	3.28356	0.0442277
1287.5	1256	36	1	9	PD1CD4T	2.58891	133.912	8.3798	1.83133	0.0625772
1288.5	1332	36	1	9	PD1CD4T	1.98681	105.741	5.27298	2.03973	0.0498668
1290	818.5	36	1	9	PD1CD4T	1.17907	13.205	8.8887	3.37801	0.673131
1290.5	653.5	36	1	9	PD1CD4T	7.70903	70.0243	3.4198	3.21249	0.0488374
1294.5	1221.5	36	1	9	PD1CD4T	2.10943	145.897	10.1443	2.62685	0.0695306
1295	797	36	1	9	PD1CD4T	2.33327	19.9196	7.4792	2.72171	0.37547
1295.5	876.5	36	1	9	PD1CD4T	2.71238	20.186	7.9829	4.43749	0.395467
1295.5	1276	36	1	9	PD1CD4T	3.0687	126.99	6.84406	1.80341	0.0538945
1296.5	708	36	1	9	PD1CD4T	3.77589	50.4197	4.44264	3.35993	0.0881131
1296.5	1315	36	1	9	PD1CD4T	2.3191	112.644	5.79424	2.95499	0.0514384
1297	734.5	36	1	9	PD1CD4T	3.77589	40.9535	7.20943	3.50408	0.176039
1297	1203.5	36	1	9	PD1CD4T	2.58891	139.223	10.6715	4.7554	0.0766506
1299.5	1110.5	36	1	9	PD1CD4T	2.3191	104.488	12.2286	3.16315	0.117034
1303	568	36	1	9	PD1CD4T	3.73943	102.634	3.04547	2.25251	0.0296731
1304.5	1331.5	36	1	9	PD1CD4T	2.28049	107.295	3.47354	3.03295	0.0323738
1311.5	1256.5	36	1	9	PD1CD4T	3.4198	135.427	5.19592	1.7125	0.0383668
1312	762.5	36	1	9	PD1CD4T	3.4198	34.1369	3.58708	2.06568	0.105079
1312	1129	36	1	9	PD1CD4T	3.10323	112.132	12.4409	3.35086	0.110948
1312.5	813	36	1	9	PD1CD4T	3.29975	21.7102	7.614	2.1381	0.350711
1313	869	36	1	9	PD1CD4T	2.71238	23.4659	5.64925	3.02289	0.240743
1315.5	518	36	1	9	PD1CD4T	4.55095	122.026	9.053	2.71518	0.074189
1315.5	1107.5	36	1	9	PD1CD4T	2.3191	104.409	10.0778	3.24001	0.096522
1317.5	1322	36	1	9	PD1CD4T	2.2938	112.072	3.22746	3.61876	0.0287981
1318	1304	36	1	9	PD1CD4T	2.56529	118.649	5.60915	1.60071	0.0472753
1323	551	36	1	9	PD1CD4T	3.44567	110.352	6.56249	2.87139	0.0594689
1326	782	36	1	9	PD1CD4T	2.35815	32.3064	2.82508	2.43854	0.0874463
1333	797	36	1	9	PD1CD4T	2.35815	31.3281	4.52356	3.5142	0.144393
1335	572	36	1	9	PD1CD4T	3.14868	103.769	5.58376	3.51853	0.0538097
1340	1125	36	1	9	PD1CD4T	4.0294	113	9.54196	3.82595	0.0844418
1341	704	36	1	9	PD1CD4T	4.49656	58.6154	4.50501	2.94898	0.0768571
1343	672.5	36	1	9	PD1CD4T	3.37876	69.3761	6.65957	3.28897	0.0959923
1352.5	585.5	36	1	9	PD1CD4T	3.14868	100.966	3.84183	3.03713	0.0380507
1355.5	560.5	36	1	9	PD1CD4T	3.34859	110.233	4.39614	2.76609	0.0398803
1365.5	665	36	1	9	PD1CD4T	3.37876	75.9982	6.73533	3.67165	0.0886249
1372	641.5	36	1	9	PD1CD4T	3.47354	84.877	5.63261	3.53651	0.0663621
1379.5	742.5	36	1	9	PD1CD4T	7.7566	57.3861	4.08257	3.75905	0.0711421
1382.5	1116	36	1	9	PD1CD4T	6.18886	115.182	4.72973	2.32565	0.0410631
1392.5	1297	36	1	9	PD1CD4T	5.86214	131.504	7.71134	2.3603	0.0586394
1417	1262	36	1	9	PD1CD4T	2.84922	147.502	8.34826	3.51853	0.0565978
1429	1278	36	1	9	PD1CD4T	2.84922	144.478	10.9482	2.59283	0.0757774
1435	1238	36	1	9	PD1CD4T	3.33645	145.475	10.1157	3.37801	0.0695358
1441.5	1260.5	36	1	9	PD1CD4T	3.06374	152.338	11.5371	2.78164	0.0757337
1449	837.5	36	1	9	PD1CD4T	16.7688	56.9938	3.67718	6.05459	0.0645189
1467	1255.5	36	1	9	PD1CD4T	3.70193	147.228	14.9083	1.83824	0.10126
1541.5	1217	36	1	9	PD1CD4T	11.9468	126.378	21.0439	3.44567	0.166515
1542	1014.5	36	1	9	PD1CD4T	9.88976	52.0433	4.53308	2.81788	0.0871021
1581.5	899.5	36	1	9	PD1CD4T	2.9993	6.45522	13.446	2.62782	2.08296
1583	878.5	36	1	9	PD1CD4T	2.9993	4.42185	16.2371	2.96442	3.67202
1592	858.5	36	1	9	PD1CD4T	3.01869	10.3796	18.5184	3.02205	1.78412
1596.5	1057.5	36	1	9	PD1CD4T	9.88976	64.7532	13.5385	2.90739	0.209078
1602.5	896.5	36	1	9	PD1CD4T	3.02205	5.6047	15.4143	4.35031	2.75024
1603.5	840.5	36	1	9	PD1CD4T	3.04297	17.7136	16.9103	2.89252	0.954653
1612	865.5	36	1	9	PD1CD4T	3.01869	10.8099	19.8203	5.25804	1.83353
472	1115	39	1	10	PD1CD4T	32.9717	67.4219	15.5513	0.225251	0.230656
582	605	39	1	10	PD1CD4T	28.7949	79.6696	0.225251	4.58372	0.00282731
678	1009.5	39	1	10	PD1CD4T	20.8749	122.056	10.8355	1.01987	0.0887747
713.5	451.5	39	1	10	PD1CD4T	28.7949	35.9684	0.830683	3.63903	0.0230948
734	1607.5	39	1	10	PD1CD4T	5.51243	146.153	40.1953	3.67993	0.275022
763.5	890.5	39	1	10	PD1CD4T	20.8749	138.796	10.7963	0.225251	0.0777854
766.5	1628.5	39	1	10	PD1CD4T	5.51243	143.443	45.6094	4.68445	0.317961
959.5	365	39	1	10	PD1CD4T	37.1488	91.2539	8.66205	0.767176	0.0949225
1121.5	1707	39	1	10	PD1CD4T	4.58206	8.28651	0.159276	3.24392	0.0192212
1128	1675.5	39	1	10	PD1CD4T	4.58206	9.06249	0.881072	3.92867	0.0972219
1170	1643.5	39	1	10	PD1CD4T	7.52215	21.2517	0.256825	2.72637	0.0120849
1711	833	39	1	10	PD1CD4T	126.122	7.66352	88.4498	16.8276	11.5417
585	725.5	40	1	10	PD1CD4T	17.5837	85.8296	3.14465	4.05013	0.0366382
612.5	569.5	40	1	10	PD1CD4T	6.75339	99.5043	0.997227	4.61901	0.0100219
633.5	612	40	1	10	PD1CD4T	6.75339	84.5704	2.026	3.61666	0.0239564
641.5	1589.5	40	1	10	PD1CD4T	5.68641	53.9769	2.32565	3.02373	0.043086
680.5	1581	40	1	10	PD1CD4T	5.68641	43.5759	3.10323	3.13414	0.0712143
776.5	1015.5	40	1	10	PD1CD4T	49.5085	53.1202	3.47354	2.20929	0.0653901
921.5	291.5	40	1	10	PD1CD4T	59.2139	84.5474	1.03713	1.97913	0.0122669
1125.5	729	40	1	10	PD1CD4T	25.2816	19.8381	3.92027	3.54868	0.197613
1289	798	40	1	10	PD1CD4T	13.9016	49.6907	6.37901	2.77799	0.128374
1385	780.5	40	1	10	PD1CD4T	13.9016	20.6612	3.43091	3.24392	0.166056
1610	1162	40	1	10	PD1CD4T	3.49102	122.597	2.13691	2.44788	0.0174304
1610.5	1137.5	40	1	10	PD1CD4T	3.49102	124.777	3.0596	4.50783	0.0245204
1620.5	1100	40	1	10	PD1CD4T	5.52897	132.599	2.69643	2.98319	0.0203352
658.5	755.5	41	1	11	PD1CD4T	22.6595	86.5668	2.10341	2.07059	0.0242981
671	1432.5	41	1	11	PD1CD4T	36.7055	11.0494	4.66492	4.90664	0.422188
766	1193	41	1	11	PD1CD4T	16.2493	26.4168	3.20616	2.35815	0.121369
815.5	730	41	1	11	PD1CD4T	20.4077	42.5408	9.38973	3.49683	0.220723
869	1242	41	1	11	PD1CD4T	16.2493	7.73982	5.9736	2.38808	0.771801
872.5	504	41	1	11	PD1CD4T	8.48391	11.9357	7.92229	2.91001	0.663747
875	563.5	41	1	11	PD1CD4T	7.95265	13.3191	5.1172	2.49307	0.384199
899.5	426	41	1	11	PD1CD4T	3.9717	19.2198	2.48797	1.79778	0.129448
914.5	449.5	41	1	11	PD1CD4T	3.9717	13.8796	3.2797	3.14868	0.236297
930.5	569.5	41	1	11	PD1CD4T	6.83107	8.83967	5.24839	2.12501	0.593731
949.5	665.5	41	1	11	PD1CD4T	2.79256	16.2475	2.73009	2.50221	0.168032
951.5	685	41	1	11	PD1CD4T	2.79256	12.1501	2.66996	3.38401	0.219747
960	498	41	1	11	PD1CD4T	3.28356	12.303	4.7618	2.83583	0.387042
967.5	600	41	1	11	PD1CD4T	4.94167	15.4012	2.026	2.22531	0.131548
982.5	503	41	1	11	PD1CD4T	3.28356	7.74442	8.01905	3.34859	1.03546
1001	591	41	1	11	PD1CD4T	3.67718	8.35499	2.92826	3.71629	0.35048
1013	525	41	1	11	PD1CD4T	2.52642	6.76503	10.0559	3.59343	1.48645
1013.5	565.5	41	1	11	PD1CD4T	2.74861	5.43369	6.24883	3.80467	1.15001
1022.5	487.5	41	1	11	PD1CD4T	2.30703	8.75669	8.20914	4.35847	0.937471
1023	604.5	41	1	11	PD1CD4T	3.67718	3.98105	5.99564	4.27442	1.50604
1023.5	549	41	1	11	PD1CD4T	1.82578	9.87494	8.65414	2.99253	0.876373
1025	503.5	41	1	11	PD1CD4T	2.231	7.96211	10.0929	4.16866	1.26761
1028	537	41	1	11	PD1CD4T	1.82578	12.2246	10.2061	2.94898	0.834881
1029.5	518.5	41	1	11	PD1CD4T	2.1804	11.5675	11.2546	4.83948	0.972956
1033	566	41	1	11	PD1CD4T	2.52642	7.96211	8.60032	2.8652	1.08016
1039	638	41	1	11	PD1CD4T	3.43756	9.52055	10.0195	3.8995	1.05241
1039.5	582.5	41	1	11	PD1CD4T	2.52642	6.62942	8.53459	4.75487	1.28738
1041.5	528	41	1	11	PD1CD4T	2.1804	17.2398	9.65061	3.09258	0.559788
1051.5	569	41	1	11	PD1CD4T	2.43646	12.4912	10.7671	2.95156	0.861975
1052.5	618	41	1	11	PD1CD4T	3.29282	9.21642	10.5279	6.74324	1.1423
1054.5	594	41	1	11	PD1CD4T	2.69266	12.2668	10.4116	6.49761	0.848762
1062	555.5	41	1	11	PD1CD4T	2.43646	13.6519	8.51018	2.44788	0.623369
1065.5	771.5	41	1	11	PD1CD4T	5.43456	8.06875	4.49712	3.51853	0.557351
1070.5	580.5	41	1	11	PD1CD4T	2.18505	14.9482	10.4204	4.10055	0.697096
1070.5	632.5	41	1	11	PD1CD4T	3.29282	10.887	11.2015	7.23086	1.02889
1072.5	809	41	1	11	PD1CD4T	5.43456	18.8956	4.28391	3.19983	0.226715
1073	538	41	1	11	PD1CD4T	2.94467	10.8148	5.80474	2.30153	0.536739
1074	607	41	1	11	PD1CD4T	3.20141	8.52797	10.022	7.33259	1.17519
1085	575.5	41	1	11	PD1CD4T	2.18505	10.1366	8.84922	3.31738	0.873
1085.5	654.5	41	1	11	PD1CD4T	2.73659	8.94182	9.38352	3.43756	1.0494
1087	700	41	1	11	PD1CD4T	5.71711	8.47561	9.37324	2.35168	1.10591
1089	522	41	1	11	PD1CD4T	2.09495	11.8218	2.83583	2.88637	0.239882
1093	744.5	41	1	11	PD1CD4T	3.30436	9.97185	6.05459	2.36781	0.607168
1095	599	41	1	11	PD1CD4T	2.61232	6.6079	6.98204	4.43063	1.05662
1097.5	639.5	41	1	11	PD1CD4T	2.73659	8.75466	7.34538	4.99071	0.839025
1101	530.5	41	1	11	PD1CD4T	2.09495	8.19358	2.07671	4.483	0.253455
1107.5	665.5	41	1	11	PD1CD4T	2.96271	10.5498	7.17203	1.76358	0.679828
1111.5	469.5	41	1	11	PD1CD4T	2.59283	10.2675	6.92256	3.67718	0.674222
1113	595.5	41	1	11	PD1CD4T	2.61232	8.97165	4.46258	3.06374	0.497409
1116	549	41	1	11	PD1CD4T	3.39299	6.88763	4.5437	3.20141	0.65969
1116	741.5	41	1	11	PD1CD4T	3.30436	10.5143	7.26306	2.73009	0.690782
1118.5	1124	41	1	11	PD1CD4T	39.3188	76.4866	20.0425	2.7077	0.262039
1121.5	640	41	1	11	PD1CD4T	3.26807	8.16964	3.94092	5.86777	0.482386
1122	496.5	41	1	11	PD1CD4T	2.95499	21.188	3.61666	2.88109	0.170694
1122.5	455	41	1	11	PD1CD4T	2.59283	8.38265	7.14758	4.3398	0.852663
1123.5	827	41	1	11	PD1CD4T	4.62998	10.7239	6.40282	3.75905	0.597062
1128	662	41	1	11	PD1CD4T	2.96271	16.7664	4.6513	4.49881	0.277419
1133	440	41	1	11	PD1CD4T	2.60844	11.2126	7.82369	3.70193	0.69776
1133	687	41	1	11	PD1CD4T	2.46955	10.2153	7.47886	3.65156	0.732122
1139	527	41	1	11	PD1CD4T	4.5342	18.125	4.53028	3.59343	0.249947
1140	799	41	1	11	PD1CD4T	4.62998	6.34391	1.78076	3.82595	0.280704
1142	491	41	1	11	PD1CD4T	2.95499	21.0429	6.12955	2.49307	0.291288
1142.5	701.5	41	1	11	PD1CD4T	2.46955	8.77903	9.23527	2.20929	1.05197
1143.5	462	41	1	11	PD1CD4T	3.15351	16.6341	9.40782	2.49205	0.565573
1145.5	622.5	41	1	11	PD1CD4T	4.23147	10.1155	2.12501	3.71834	0.210075
1155	666	41	1	11	PD1CD4T	3.09012	21.3262	4.21887	4.0294	0.197825
1164.5	646.5	41	1	11	PD1CD4T	3.0596	20.1648	2.58989	5.63442	0.128436
1178.5	713	41	1	11	PD1CD4T	5.38391	12.1501	9.12445	3.32578	0.750977
1179.5	811	41	1	11	PD1CD4T	5.88115	11.7386	5.3858	2.45616	0.45881
1185	659.5	41	1	11	PD1CD4T	2.49408	29.3264	6.04788	3.21801	0.206227
1185.5	642	41	1	11	PD1CD4T	1.36086	26.6209	5.24839	4.62175	0.197153
1190	579	41	1	11	PD1CD4T	2.48083	5.75209	7.20379	2.62685	1.25238
1192.5	635.5	41	1	11	PD1CD4T	1.36086	23.8072	6.20073	3.32044	0.260457
1203.5	568	41	1	11	PD1CD4T	2.48083	8.87185	9.62455	3.28356	1.08484
1214	733.5	41	1	11	PD1CD4T	5.84003	12.8343	6.72176	3.37726	0.523732
1233	570	41	1	11	PD1CD4T	4.21225	9.436	12.608	3.38626	1.33616
1237.5	618.5	41	1	11	PD1CD4T	6.85295	9.2953	6.3535	2.72171	0.683518
1248.5	800.5	41	1	11	PD1CD4T	9.94297	32.5705	8.7367	3.30436	0.26824
1289.5	508	41	1	11	PD1CD4T	2.78164	13.823	17.4577	2.57319	1.26295
1295	735	41	1	11	PD1CD4T	11.4435	20.7806	9.40269	2.63553	0.452474
1305	523	41	1	11	PD1CD4T	2.82238	9.3868	14.5814	2.17923	1.55339
1308.5	503.5	41	1	11	PD1CD4T	2.78164	16.6116	17.0068	2.68228	1.02379
1319.5	642.5	41	1	11	PD1CD4T	12.1719	26.8308	4.80634	2.16287	0.179135
672	690	42	1	11	PD1CD4T	10.9974	68.8706	12.7391	2.54244	0.184972
677.5	767	42	1	11	PD1CD4T	10.9974	88.1015	3.88712	2.7523	0.0441209
736.5	1104	42	1	11	PD1CD4T	14.4673	19.4903	2.38914	3.42647	0.122581
765.5	1223	42	1	11	PD1CD4T	11.398	16.1242	4.46087	2.88461	0.276656
804.5	647.5	42	1	11	PD1CD4T	8.45515	22.8795	7.24488	2.68133	0.316653
806	1292	42	1	11	PD1CD4T	11.398	14.1477	6.1745	2.41029	0.436431
828.5	1147	42	1	11	PD1CD4T	9.42533	6.6482	3.42277	2.39445	0.514842
856	677	42	1	11	PD1CD4T	8.45515	21.9045	3.16315	2.49408	0.144406
877	1192	42	1	11	PD1CD4T	8.8944	20.0079	3.03713	2.27603	0.151796
888	807	42	1	11	PD1CD4T	10.3019	18.064	3.40866	2.57319	0.188699
902.5	1646	42	1	11	PD1CD4T	21.3183	8.81143	2.74861	4.20501	0.311937
904	603	42	1	11	PD1CD4T	5.78065	10.2293	8.83717	2.71238	0.863912
906.5	562.5	42	1	11	PD1CD4T	2.61911	10.4224	3.12928	3.63275	0.300246
910	1245	42	1	11	PD1CD4T	8.8944	11.8233	2.88197	2.62685	0.243754
918	446.5	42	1	11	PD1CD4T	4.11167	10.0306	6.12748	3.79933	0.610878
919.5	549.5	42	1	11	PD1CD4T	2.61911	7.81993	2.77159	4.78889	0.354426
923.5	744	42	1	11	PD1CD4T	6.07425	8.59453	10.1987	3.18552	1.18664
925	474.5	42	1	11	PD1CD4T	2.92045	14.725	7.92709	3.00606	0.538342
925	495	42	1	11	PD1CD4T	2.92045	6.99283	7.3267	3.92544	1.04774
930.5	1499	42	1	11	PD1CD4T	4.98613	27.7649	2.33653	3.54224	0.0841541
938.5	553	42	1	11	PD1CD4T	2.67755	9.79164	5.47363	6.90936	0.559011
940	659.5	42	1	11	PD1CD4T	2.37209	7.93747	2.07671	4.98053	0.261634
940.5	1165.5	42	1	11	PD1CD4T	4.36603	8.51125	5.53081	3.13495	0.649823
945	426	42	1	11	PD1CD4T	3.14707	4.89582	5.1172	2.41029	1.04522
947	448	42	1	11	PD1CD4T	3.14707	11.16	7.64559	3.25563	0.685086
952.5	648.5	42	1	11	PD1CD4T	2.37209	8.95178	4.14424	3.59626	0.462952
953.5	526	42	1	11	PD1CD4T	3.82263	10.3021	7.64161	5.41539	0.741752
955	562	42	1	11	PD1CD4T	2.27157	12.7718	8.12152	7.95393	0.635897
956.5	717	42	1	11	PD1CD4T	3.70398	8.51125	6.64088	3.03295	0.780247
957.5	1191	42	1	11	PD1CD4T	4.36603	10.4002	7.19745	2.99507	0.692051
958.5	670.5	42	1	11	PD1CD4T	3.06622	7.79484	2.89252	4.53028	0.371081
958.5	1478	42	1	11	PD1CD4T	4.98613	36.4933	2.33327	2.33327	0.0639371
964	578.5	42	1	11	PD1CD4T	2.58008	13.8075	10.3225	5.69176	0.7476
965.5	550	42	1	11	PD1CD4T	2.27157	16.5429	9.13668	8.97052	0.552302
966.5	693	42	1	11	PD1CD4T	3.40195	8.9019	4.82057	4.92779	0.541521
976	609.5	42	1	11	PD1CD4T	3.63903	10.1786	10.6289	2.73009	1.04423
980.5	510	42	1	11	PD1CD4T	1.56869	20.6129	12.0236	4.85205	0.583306
982	576.5	42	1	11	PD1CD4T	2.58008	7.51333	12.4686	6.82959	1.65953
983	1426.5	42	1	11	PD1CD4T	6.99728	20.5185	6.94451	1.79354	0.338452
984	495.5	42	1	11	PD1CD4T	2.12501	22.9215	13.3597	3.64391	0.582843
986	532.5	42	1	11	PD1CD4T	2.24912	14.3948	12.0278	7.76706	0.835569
986.5	552.5	42	1	11	PD1CD4T	2.85011	9.03691	12.1489	10.1762	1.34437
989	517	42	1	11	PD1CD4T	1.56869	19.0645	12.8571	6.42063	0.674399
989.5	1267.5	42	1	11	PD1CD4T	9.48944	6.59171	5.14095	2.66139	0.779911
995.5	626	42	1	11	PD1CD4T	3.4198	8.53423	10.616	3.5019	1.24393
999.5	1371.5	42	1	11	PD1CD4T	8.18035	17.3756	1.97913	2.57319	0.113903
1003.5	526	42	1	11	PD1CD4T	2.35168	14.422	14.6168	8.54558	1.01351
1004.5	543	42	1	11	PD1CD4T	2.42602	8.00671	14.605	10.5892	1.8241
1007.5	493	42	1	11	PD1CD4T	2.1699	20.8328	12.1571	4.89214	0.583553
1013.5	507	42	1	11	PD1CD4T	2.1699	20.9488	13.5722	6.92256	0.647874
1014	455	42	1	11	PD1CD4T	2.22531	12.8343	7.25293	4.15341	0.565119
1016	473.5	42	1	11	PD1CD4T	2.65088	13.8578	9.15111	4.86927	0.66036
1019.5	626.5	42	1	11	PD1CD4T	2.47776	10.4939	13.3771	5.07289	1.27475
1020	525.5	42	1	11	PD1CD4T	2.35168	15.2782	15.3516	9.58229	1.00481
1022.5	609	42	1	11	PD1CD4T	2.05584	7.73752	15.1311	6.90201	1.95555
1024	443	42	1	11	PD1CD4T	2.22531	10.2136	5.04078	3.75905	0.493538
1024.5	491	42	1	11	PD1CD4T	2.43854	16.0689	10.8815	6.75339	0.677176
1025	643	42	1	11	PD1CD4T	2.47776	6.32705	13.0903	3.37876	2.06895
1026	423	42	1	11	PD1CD4T	2.86343	6.84094	3.46622	2.92392	0.506689
1026	545	42	1	11	PD1CD4T	2.03724	10.0093	16.646	12.3876	1.66306
1026	570.5	42	1	11	PD1CD4T	2.33327	7.4011	15.7691	11.3355	2.13065
1026	595	42	1	11	PD1CD4T	2.05584	9.56719	14.985	8.47912	1.56629
1029.5	511	42	1	11	PD1CD4T	2.34953	14.7371	13.0251	8.93907	0.883828
1029.5	1459	42	1	11	PD1CD4T	2.85278	41.2348	1.78503	2.58106	0.0432894
1030.5	1439	42	1	11	PD1CD4T	2.85278	36.5752	4.47336	2.45616	0.122306
1031.5	460	42	1	11	PD1CD4T	2.19893	6.45522	6.40797	4.04072	0.992681
1034.5	556.5	42	1	11	PD1CD4T	2.03724	10.5767	15.4531	13.5188	1.46104
1037	620.5	42	1	11	PD1CD4T	2.63553	7.5157	13.4582	4.52804	1.79068
1038	474	42	1	11	PD1CD4T	2.19893	7.93747	8.01968	5.33849	1.01036
1042.5	492.5	42	1	11	PD1CD4T	2.42184	13.3191	10.0458	7.74679	0.754236
1044	541.5	42	1	11	PD1CD4T	2.15583	12.8107	14.648	13.4821	1.14342
1045	582	42	1	11	PD1CD4T	3.03713	10.2136	12.6904	9.76507	1.24251
1045	792.5	42	1	11	PD1CD4T	2.9004	33.0955	4.43349	2.52943	0.133961
1045.5	520	42	1	11	PD1CD4T	2.43646	8.54466	12.1437	11.1067	1.4212
1052.5	670.5	42	1	11	PD1CD4T	2.1381	9.53736	10.6898	2.93691	1.12083
1055.5	1276.5	42	1	11	PD1CD4T	9.48944	16.8796	2.30153	1.57353	0.136349
1058.5	565.5	42	1	11	PD1CD4T	3.03713	16.2003	11.8391	12.2102	0.730794
1059	509.5	42	1	11	PD1CD4T	2.42288	4.54498	9.74296	9.15	2.14368
1059	543.5	42	1	11	PD1CD4T	1.35525	10.3847	13.6231	12.7048	1.31184
1059.5	492.5	42	1	11	PD1CD4T	2.42184	7.00301	8.02158	6.77252	1.14545
1059.5	534	42	1	11	PD1CD4T	1.35525	7.00555	12.5465	12.5384	1.79093
1060.5	628	42	1	11	PD1CD4T	3.5142	7.21098	10.2582	3.70193	1.42258
1063.5	784	42	1	11	PD1CD4T	2.9004	30.4548	3.31356	3.47864	0.108803
1065.5	471	42	1	11	PD1CD4T	3.17994	8.01116	5.78898	3.59343	0.722615
1065.5	663	42	1	11	PD1CD4T	2.1381	6.14428	10.2436	3.12198	1.66717
1066.5	588	42	1	11	PD1CD4T	2.6671	9.21448	9.5108	9.30615	1.03216
1074.5	1089.5	42	1	11	PD1CD4T	21.9464	42.9109	6.2232	1.82439	0.145026
1076.5	687	42	1	11	PD1CD4T	3.76108	7.28469	6.60295	3.4932	0.906415
1080	531.5	42	1	11	PD1CD4T	2.49408	6.95965	11.015	9.61717	1.58269
1080.5	549	42	1	11	PD1CD4T	2.40291	11.5181	10.9092	9.83006	0.947135
1082	598.5	42	1	11	PD1CD4T	2.57319	11.6976	7.01467	8.89012	0.599667
1084	565.5	42	1	11	PD1CD4T	2.28937	11.7508	8.87899	10.1949	0.75561
1088	628	42	1	11	PD1CD4T	2.17457	12.0027	6.34111	6.60026	0.528309
1090.5	488.5	42	1	11	PD1CD4T	2.9993	5.86248	4.75167	6.56713	0.810521
1093.5	511.5	42	1	11	PD1CD4T	3.30436	8.15	7.76706	8.25413	0.953014
1095.5	586.5	42	1	11	PD1CD4T	2.57319	14.9673	5.77846	10.0861	0.386072
1096	641	42	1	11	PD1CD4T	2.17457	11.9013	5.47363	6.12499	0.459918
1100	564	42	1	11	PD1CD4T	2.28937	6.72013	7.51034	8.11965	1.11759
1101	702	42	1	11	PD1CD4T	4.0925	12.514	2.88461	2.19893	0.230511
1103.5	540	42	1	11	PD1CD4T	3.45523	4.718	10.2908	6.35869	2.18117
1104.5	833.5	42	1	11	PD1CD4T	6.90495	8.15	5.99903	3.35313	0.736077
1108	662.5	42	1	11	PD1CD4T	3.13495	8.27791	5.91256	4.80581	0.714258
1110.5	602	42	1	11	PD1CD4T	3.0128	19.6278	2.93691	7.611	0.14963
1111.5	487	42	1	11	PD1CD4T	2.9993	5.44679	4.26729	5.09933	0.783452
1113	623	42	1	11	PD1CD4T	2.74029	20.3896	2.90652	5.03776	0.142549
1116	642	42	1	11	PD1CD4T	2.74029	15.3514	2.99253	3.29975	0.194935
1116.5	577	42	1	11	PD1CD4T	2.99253	10.4002	4.7163	7.41105	0.453483
1120.5	779	42	1	11	PD1CD4T	4.13505	8.87185	3.26807	2.9993	0.368365
1126	505.5	42	1	11	PD1CD4T	2.36781	3.56076	7.45746	4.91697	2.09434
1132	663	42	1	11	PD1CD4T	2.94209	16.9144	4.68445	2.39445	0.27695
1133	550	42	1	11	PD1CD4T	2.54842	8.30368	8.12808	3.23766	0.978853
1136	690	42	1	11	PD1CD4T	1.76358	9.10757	5.95105	3.09258	0.653418
1140	800.5	42	1	11	PD1CD4T	4.13505	7.66352	7.19569	2.99253	0.938954
1141	566	42	1	11	PD1CD4T	2.54842	12.833	6.0294	4.86145	0.469837
1141.5	499.5	42	1	11	PD1CD4T	2.36781	9.436	7.96827	4.77829	0.844454
1142	525	42	1	11	PD1CD4T	3.59343	7.96211	8.60563	1.32496	1.08082
1143.5	875.5	42	1	11	PD1CD4T	5.05937	15.9655	3.85698	4.3398	0.241582
1144.5	699	42	1	11	PD1CD4T	1.76358	7.02079	5.66674	4.23207	0.807137
1152.5	660.5	42	1	11	PD1CD4T	2.64418	14.6486	3.84183	2.72171	0.262266
1153.5	712.5	42	1	11	PD1CD4T	2.31143	5.73969	5.37306	2.10462	0.936124
1158.5	680.5	42	1	11	PD1CD4T	2.97467	8.42503	3.69438	3.04297	0.438501
1161	644	42	1	11	PD1CD4T	2.64418	7.70061	2.39339	3.23374	0.310805
1164	846.5	42	1	11	PD1CD4T	5.05937	12.4569	8.323	2.23555	0.668141
1165.5	560.5	42	1	11	PD1CD4T	3.57716	19.2504	6.59719	2.55339	0.342705
1201	822	42	1	11	PD1CD4T	6.32188	9.55602	3.67993	3.26807	0.385091
1214	584.5	42	1	11	PD1CD4T	7.70903	17.7286	3.71014	3.38401	0.209274
594	763	51	1	13	PD1CD4T	9.26982	6.28469	2.47263	2.97638	0.393437
659	766	51	1	13	PD1CD4T	2.69643	8.51125	5.04078	3.29975	0.592249
663	784.5	51	1	13	PD1CD4T	2.69643	10.2831	3.04297	3.02373	0.29592
665	534	51	1	13	PD1CD4T	12.997	64.6321	3.87536	3.75365	0.0599602
670	746.5	51	1	13	PD1CD4T	3.1895	6.6052	2.56825	3.16154	0.388823
682.5	777.5	51	1	13	PD1CD4T	2.95156	4.92122	2.06691	5.05937	0.42
717	766	51	1	13	PD1CD4T	2.87139	7.18624	2.83583	4.5682	0.39462
722	827.5	51	1	13	PD1CD4T	6.55204	24.4004	2.82508	4.18081	0.11578
728	744.5	51	1	13	PD1CD4T	2.20009	7.96434	3.59626	2.80977	0.451545
731.5	782.5	51	1	13	PD1CD4T	3.12928	9.12906	2.81788	2.79256	0.308672
735.5	758	51	1	13	PD1CD4T	2.20009	7.96434	3.22116	4.83633	0.404448
756	527.5	51	1	13	PD1CD4T	3.42277	50.7432	1.91794	2.88461	0.037797
761	504	51	1	13	PD1CD4T	3.42277	59.1998	2.07671	3.08272	0.0350797
762.5	798	51	1	13	PD1CD4T	4.93756	11.0446	4.66709	2.70676	0.422569
775	854	51	1	13	PD1CD4T	2.64418	18.9219	3.52573	3.47792	0.18633
793.5	852.5	51	1	13	PD1CD4T	2.64418	13.7144	2.35492	4.01047	0.171712
855	1348	51	1	13	PD1CD4T	24.6075	155.79	7.45236	3.47354	0.0478359
860	778.5	51	1	13	PD1CD4T	8.21007	18.8039	3.88843	2.72637	0.206788
868.5	835.5	51	1	13	PD1CD4T	4.09993	13.8539	3.04297	2.79347	0.219647
897	831.5	51	1	13	PD1CD4T	4.09993	6.98519	2.23555	3.27738	0.320041
986.5	1236	51	1	13	PD1CD4T	7.87347	101.476	2.61524	4.10179	0.0257719
1028	1272.5	51	1	13	PD1CD4T	2.29711	112.496	3.82595	2.60844	0.0340096
1044	1270.5	51	1	13	PD1CD4T	2.29711	111.397	5.38956	2.51838	0.0483818
1079	1338.5	51	1	13	PD1CD4T	10.8952	85.0131	2.24912	2.39445	0.0264562
1122	882	51	1	13	PD1CD4T	22.3746	32.0896	6.31224	3.29975	0.196707
1224.5	763	51	1	13	PD1CD4T	22.3746	41.3267	7.72514	2.38063	0.186929
1234	1513	51	1	13	PD1CD4T	33.2503	7.04611	2.61911	2.78164	0.371711
1462	609	51	1	13	PD1CD4T	40.3248	104.844	3.21801	3.85501	0.0306932
712	655.5	52	1	13	PD1CD4T	2.80977	153.393	3.17675	3.94028	0.0207099
722	672.5	52	1	13	PD1CD4T	2.80977	148.998	4.52412	2.2938	0.0303637
733.5	470	52	1	13	PD1CD4T	19.5034	169.083	16.4972	3.77185	0.0975686
778.5	944	52	1	13	PD1CD4T	37.5228	93.6538	17.9368	2.01596	0.191522
807	585.5	52	1	13	PD1CD4T	16.811	124.735	5.80517	1.56221	0.0465401
857.5	1627	52	1	13	PD1CD4T	11.2546	124.764	11.1959	2.83583	0.0897366
936.5	1627.5	52	1	13	PD1CD4T	11.2546	119.653	8.26765	2.42288	0.069097
965.5	1386.5	52	1	13	PD1CD4T	18.8361	28.7976	6.90458	2.43437	0.239763
985	1107.5	52	1	13	PD1CD4T	37.5228	42.8905	2.39445	4.03255	0.0558269
1094.5	1357.5	52	1	13	PD1CD4T	18.8361	55.6801	7.27563	2.5093	0.130668
1175.5	705	52	1	13	PD1CD4T	17.5926	22.6495	2.23668	2.42288	0.0987518
1225	991.5	52	1	13	PD1CD4T	2.7077	33.241	5.5578	2.52943	0.167197
1238.5	970	52	1	13	PD1CD4T	3.61666	30.3558	2.88637	3.35313	0.0950848
1242	1000	52	1	13	PD1CD4T	2.7077	26.6155	3.41387	3.34859	0.128266
1292	984	52	1	13	PD1CD4T	7.47886	10.1734	2.20929	3.75905	0.217164
1298.5	716	52	1	13	PD1CD4T	8.48361	10.0093	3.52573	2.89252	0.352246
1301	836.5	52	1	13	PD1CD4T	2.96528	7.78112	2.59967	5.28643	0.334099
1306	903	52	1	13	PD1CD4T	7.66017	25.23	3.14142	2.97552	0.124511
1307.5	811.5	52	1	13	PD1CD4T	3.67993	8.10618	3.58495	3.70467	0.442249
1320	845	52	1	13	PD1CD4T	2.96528	8.52588	2.27157	3.47573	0.266432
1333.5	1067	52	1	13	PD1CD4T	7.88377	4.60724	1.75204	3.6985	0.380279
1353	740	52	1	13	PD1CD4T	7.69619	16.0578	5.05285	2.0546	0.314665
1355.5	882	52	1	13	PD1CD4T	7.30486	14.0922	3.28124	2.0546	0.232841
1365	1112.5	52	1	13	PD1CD4T	7.88377	7.52044	2.28382	2.56825	0.303682
1380.5	786.5	52	1	13	PD1CD4T	7.69619	7.2602	3.61876	2.97467	0.498438
1384	1214	52	1	13	PD1CD4T	14.7109	29.0095	5.67748	3.25563	0.195711
1395	977	52	1	13	PD1CD4T	14.657	32.4829	2.81067	3.10976	0.0865278
600	1151.5	9	2	3	PD1CD4T	20.0755	94.7465	28.6474	2.41029	0.302359
610.5	1460	9	2	3	PD1CD4T	13.2714	11.6289	10.6993	2.54543	0.920061
626	1290	9	2	3	PD1CD4T	7.54673	45.2991	9.34858	2.32019	0.206374
669	1387.5	9	2	3	PD1CD4T	11.6596	18.9896	9.69153	2.58008	0.510361
676.5	1306	9	2	3	PD1CD4T	7.54673	43.9718	9.62982	3.93383	0.219
779.5	948.5	9	2	3	PD1CD4T	13.9149	9.82976	12.1301	2.46029	1.23402
875	969	9	2	3	PD1CD4T	6.40163	36.6705	5.90225	3.17356	0.160954
881	899	9	2	3	PD1CD4T	5.46064	48.202	3.06374	3.26807	0.0635604
900.5	932	9	2	3	PD1CD4T	4.70822	48.94	2.36781	2.31691	0.0483819
933	926	9	2	3	PD1CD4T	4.70822	39.0085	2.84655	3.17356	0.0729725
937.5	1290	9	2	3	PD1CD4T	16.7602	91.9568	9.18652	2.39445	0.0999004
951.5	957	9	2	3	PD1CD4T	4.06264	35.2063	2.83673	2.70676	0.0805745
976.5	925.5	9	2	3	PD1CD4T	3.56152	22.6598	4.08754	3.10976	0.180387
980	958	9	2	3	PD1CD4T	3.00606	26.085	5.25804	3.85238	0.201573
983.5	901.5	9	2	3	PD1CD4T	3.56152	20.7154	3.10323	2.82238	0.149803
997	945.5	9	2	3	PD1CD4T	3.00606	18.1211	6.81732	3.91768	0.37621
1000.5	1514	9	2	3	PD1CD4T	10.4699	10.5952	8.56337	1.71546	0.808228
1014	731	9	2	3	PD1CD4T	6.27475	7.46578	4.17413	2.07671	0.559102
1016	687	9	2	3	PD1CD4T	6.27475	15.9655	4.25121	3.65781	0.266274
1020.5	933	9	2	3	PD1CD4T	1.98681	8.2736	4.66927	2.7862	0.564357
1024.5	955.5	9	2	3	PD1CD4T	3.02625	14.9851	4.06076	5.19982	0.270986
1025.5	906	9	2	3	PD1CD4T	3.91184	5.87765	3.63555	1.41388	0.618537
1034	936.5	9	2	3	PD1CD4T	1.98681	7.21098	2.7077	2.39445	0.375496
1037.5	1577.5	9	2	3	PD1CD4T	6.83553	6.09189	4.70607	4.43063	0.772514
1041.5	1345	9	2	3	PD1CD4T	16.7602	64.7285	3.80733	2.84922	0.0588201
1055	919	9	2	3	PD1CD4T	3.11547	7.19367	1.802	1.58157	0.250498
1062	886.5	9	2	3	PD1CD4T	4.55541	15.2712	3.31432	2.99253	0.217031
1062.5	1680.5	9	2	3	PD1CD4T	7.73007	46.0917	7.7064	3.63206	0.167197
1076.5	915	9	2	3	PD1CD4T	3.11547	15.3154	3.4932	4.0149	0.228084
1077.5	1604	9	2	3	PD1CD4T	3.49102	23.0957	7.05326	3.14142	0.305393
1078	1628.5	9	2	3	PD1CD4T	3.49102	30.3065	7.86057	3.23766	0.259369
1083	421.5	9	2	3	PD1CD4T	39.0091	39.0997	6.52099	2.82238	0.166779
1090.5	1735.5	9	2	3	PD1CD4T	3.28897	68.9885	2.26374	4.19051	0.0328133
1094.5	1558.5	9	2	3	PD1CD4T	3.75905	12.8385	3.63206	1.11266	0.282903
1105.5	1600	9	2	3	PD1CD4T	2.56825	28.7456	3.09258	2.0147	0.107585
1106.5	1582	9	2	3	PD1CD4T	2.56825	22.0964	4.18081	4.34506	0.189208
1112.5	1742.5	9	2	3	PD1CD4T	3.28897	74.4433	5.18566	4.26729	0.0696592
1144.5	1481	9	2	3	PD1CD4T	4.13505	24.731	6.3299	2.53645	0.25595
1155.5	1665.5	9	2	3	PD1CD4T	7.26586	54.802	2.43854	5.05937	0.0444973
1156	1614.5	9	2	3	PD1CD4T	6.4301	40.1411	2.7523	2.62685	0.0685657
1173	1475.5	9	2	3	PD1CD4T	3.69438	23.7907	4.84838	3.03295	0.203793
1184.5	1579.5	9	2	3	PD1CD4T	6.18517	23.5537	2.69266	3.16315	0.11432
1187.5	1129	9	2	3	PD1CD4T	9.92356	30.0397	5.16065	5.9986	0.171794
1197.5	1467	9	2	3	PD1CD4T	3.69438	21.9646	3.29282	2.52039	0.149915
1199	1505	9	2	3	PD1CD4T	2.66139	8.94979	2.90564	3.42647	0.324661
1211	1623	9	2	3	PD1CD4T	2.58204	30.9737	4.51682	3.12766	0.145828
1217	1025	9	2	3	PD1CD4T	15.4005	48.618	5.011	3.00606	0.103069
1217	1500	9	2	3	PD1CD4T	2.66139	8.52588	5.08937	2.99253	0.596931
1218.5	1606.5	9	2	3	PD1CD4T	2.58204	24.1864	6.70362	2.32019	0.277165
1247	1668	9	2	3	PD1CD4T	8.20976	46.594	4.46087	3.99526	0.0957392
1251.5	1156.5	9	2	3	PD1CD4T	9.92356	56.3164	4.06576	2.49205	0.0721949
1284	662	9	2	3	PD1CD4T	11.281	55.2885	4.27442	2.19431	0.0773112
1295.5	1491	9	2	3	PD1CD4T	11.2564	21.4386	5.53218	2.72171	0.258047
1325.5	1583	9	2	3	PD1CD4T	13.7856	17.6158	3.03295	2.19431	0.172172
1336	580	9	2	3	PD1CD4T	5.67792	61.9062	15.0903	2.65088	0.24376
1349.5	617.5	9	2	3	PD1CD4T	1.94552	69.4728	14.0346	2.63649	0.202015
1362	623	9	2	3	PD1CD4T	1.94552	74.5826	15.514	3.18552	0.208011
1437	1360	9	2	3	PD1CD4T	13.0956	78.0019	12.1395	1.76358	0.155631
1450.5	963	9	2	3	PD1CD4T	8.55003	26.4437	14.2735	2.35168	0.539769
1461.5	1022	9	2	3	PD1CD4T	8.12465	14.0644	7.92997	3.22746	0.563833
1506	1065.5	9	2	3	PD1CD4T	7.14474	19.4848	3.73943	3.50769	0.191915
1512	995.5	9	2	3	PD1CD4T	3.66335	8.9079	6.41707	2.54244	0.72038
1522	1325	9	2	3	PD1CD4T	8.41153	59.756	15.3873	2.52039	0.257501
1523.5	1018.5	9	2	3	PD1CD4T	1.93768	9.74241	3.41387	3.63345	0.350413
1534.5	1010.5	9	2	3	PD1CD4T	1.93768	13.859	5.17635	2.39445	0.3735
1545.5	981.5	9	2	3	PD1CD4T	4.41859	21.8304	9.52812	2.45616	0.436461
1563.5	1367	9	2	3	PD1CD4T	8.41153	70.0243	23.5291	4.77297	0.336014
434.5	1099.5	10	2	3	PD1CD4T	5.56738	9.06249	7.68662	3.77185	0.84818
445.5	1062	10	2	3	PD1CD4T	5.56738	23.6202	3.24939	2.80706	0.137568
509.5	1055.5	10	2	3	PD1CD4T	9.1644	38.3009	7.94723	2.56825	0.207495
523	1239	10	2	3	PD1CD4T	5.6218	36.4718	3.86093	2.45099	0.105861
538	1275.5	10	2	3	PD1CD4T	5.6218	40.0558	9.40269	3.03044	0.23474
538	1344.5	10	2	3	PD1CD4T	9.82981	61.6956	8.07548	2.69643	0.130892
558	1193	10	2	3	PD1CD4T	6.70664	19.9053	8.12465	2.2938	0.408166
561	840	10	2	3	PD1CD4T	23.1368	36.2347	3.49247	2.63553	0.0963847
599	601	10	2	3	PD1CD4T	4.54314	42.4163	10.4398	4.09993	0.246128
601.5	1175	10	2	3	PD1CD4T	3.45523	9.32208	5.26576	2.58106	0.564869
612.5	651.5	10	2	3	PD1CD4T	6.94598	44.2044	2.99592	5.28163	0.0677742
623	580	10	2	3	PD1CD4T	4.21706	32.4686	6.68581	2.80616	0.205916
625.5	1171.5	10	2	3	PD1CD4T	3.45523	11.4933	2.91001	2.99253	0.253191
640	1261	10	2	3	PD1CD4T	3.95121	23.4932	4.81531	4.2762	0.204966
651.5	572	10	2	3	PD1CD4T	2.74861	21.8206	5.8656	3.24939	0.26881
653.5	682	10	2	3	PD1CD4T	3.78662	34.2557	5.13749	4.35439	0.149975
660	1320	10	2	3	PD1CD4T	6.11131	29.0512	2.83583	2.69266	0.0976148
661	656.5	10	2	3	PD1CD4T	3.78662	34.7291	5.87943	3.48156	0.169294
662	616	10	2	3	PD1CD4T	3.44567	22.8125	9.40674	3.00606	0.41235
664.5	1274	10	2	3	PD1CD4T	3.86093	15.7827	2.80344	3.24392	0.177628
665	592	10	2	3	PD1CD4T	2.18505	17.4278	9.27256	3.65503	0.532057
668	562	10	2	3	PD1CD4T	1.91662	16.6116	6.1745	2.77433	0.371697
678	571	10	2	3	PD1CD4T	1.91662	11.9952	8.0896	2.81788	0.674401
679.5	587	10	2	3	PD1CD4T	2.18505	11.6411	9.85069	2.42602	0.846197
686	1159	10	2	3	PD1CD4T	3.63275	31.1411	7.607	3.50408	0.244275
686	1184.5	10	2	3	PD1CD4T	3.63275	24.8108	6.26869	3.375	0.25266
687	1238.5	10	2	3	PD1CD4T	3.63903	8.55716	3.20537	3.17675	0.374584
688	1287.5	10	2	3	PD1CD4T	3.86093	13.1834	2.64705	3.00522	0.200787
696	565	10	2	3	PD1CD4T	2.70301	6.93915	9.01284	2.37209	1.29884
697.5	752	10	2	3	PD1CD4T	7.75922	8.4924	6.28485	4.1899	0.740056
707.5	631.5	10	2	3	PD1CD4T	3.0596	20.201	5.58785	4.08257	0.276613
709.5	1117	10	2	3	PD1CD4T	1.84925	13.6936	2.74122	2.88109	0.200183
712.5	1240	10	2	3	PD1CD4T	2.87139	7.0663	2.85011	4.44264	0.403338
713	1129.5	10	2	3	PD1CD4T	1.84925	18.3097	4.32164	2.73009	0.23603
716.5	612	10	2	3	PD1CD4T	3.0596	13.1415	6.40995	3.16395	0.487765
732.5	1237.5	10	2	3	PD1CD4T	2.87139	7.17384	3.83984	4.42834	0.535256
734.5	1116.5	10	2	3	PD1CD4T	3.56224	15.4727	3.42499	1.95981	0.221357
735	642.5	10	2	3	PD1CD4T	4.21947	19.1734	4.28568	2.7077	0.223522
735	791.5	10	2	3	PD1CD4T	3.38401	9.36972	2.00587	2.74953	0.21408
735.5	945.5	10	2	3	PD1CD4T	9.45516	21.0767	12.6096	2.92045	0.598271
742.5	879.5	10	2	3	PD1CD4T	7.82369	9.88035	3.29975	3.19903	0.333971
743.5	820.5	10	2	3	PD1CD4T	2.96442	15.0136	4.9785	1.89666	0.331599
744	1086	10	2	3	PD1CD4T	4.55095	11.4794	4.23687	3.19268	0.369085
748.5	511	10	2	3	PD1CD4T	5.26961	23.8004	3.6019	2.63649	0.151337
754.5	766.5	10	2	3	PD1CD4T	2.72171	10.309	2.99253	4.00984	0.290283
755.5	803.5	10	2	3	PD1CD4T	2.96442	13.3552	2.28049	2.45616	0.170757
756.5	747.5	10	2	3	PD1CD4T	2.72171	14.268	2.31143	4.31165	0.162
757	547	10	2	3	PD1CD4T	3.71629	21.567	5.20031	3.59343	0.241124
757	1130	10	2	3	PD1CD4T	3.73807	24.6061	6.1671	2.20009	0.250633
774.5	691.5	10	2	3	PD1CD4T	6.99366	9.43789	3.87863	2.92132	0.410964
777.5	740.5	10	2	3	PD1CD4T	3.15351	13.9857	3.13495	4.39614	0.224155
782.5	552.5	10	2	3	PD1CD4T	3.04297	15.4888	5.76395	3.46622	0.372136
788.5	532	10	2	3	PD1CD4T	2.42288	9.04479	5.09933	2.10462	0.563786
796.5	869.5	10	2	3	PD1CD4T	7.59098	30.2782	3.21249	2.1381	0.106099
800	754.5	10	2	3	PD1CD4T	3.77522	11.6289	6.01043	4.20501	0.516854
805.5	531.5	10	2	3	PD1CD4T	1.86972	3.88598	5.56373	2.42602	1.43174
809.5	544	10	2	3	PD1CD4T	1.86972	8.12373	7.15503	4.21465	0.880756
813.5	1469	10	2	3	PD1CD4T	27.6463	17.7878	2.22987	4.30282	0.125359
814.5	575.5	10	2	3	PD1CD4T	4.43349	20.0612	3.09258	3.38476	0.154157
822.5	631.5	10	2	3	PD1CD4T	8.05881	9.6911	5.89322	4.82793	0.608106
827	547	10	2	3	PD1CD4T	1.95981	11.1489	6.31706	2.68228	0.56661
831.5	534	10	2	3	PD1CD4T	1.95981	9.03691	5.94679	3.08272	0.658055
832	518	10	2	3	PD1CD4T	2.28049	8.2908	3.8969	4.68229	0.470027
834.5	1123.5	10	2	3	PD1CD4T	6.17778	37.316	3.51636	2.5093	0.094232
846	1069	10	2	3	PD1CD4T	6.92366	16.2956	2.61524	2.97552	0.160487
849.5	875	10	2	3	PD1CD4T	6.88434	25.5386	7.0143	3.37876	0.274655
850.5	511	10	2	3	PD1CD4T	2.81788	15.7092	5.1925	3.89104	0.33054
862.5	1245.5	10	2	3	PD1CD4T	11.1841	36.3128	4.49204	3.35993	0.123704
872.5	832.5	10	2	3	PD1CD4T	6.88434	31.8316	8.42931	2.58106	0.264809
875	1108	10	2	3	PD1CD4T	6.17778	30.7706	2.89252	3.68889	0.0940026
883	1022	10	2	3	PD1CD4T	8.5215	8.94979	4.35439	2.45926	0.486536
898.5	935.5	10	2	3	PD1CD4T	5.95488	10.6255	2.63649	4.16866	0.24813
918.5	852	10	2	3	PD1CD4T	4.89214	21.8761	7.88699	4.18081	0.36053
935.5	891	10	2	3	PD1CD4T	2.58106	12.4054	3.47937	4.13198	0.280473
940	930.5	10	2	3	PD1CD4T	4.59864	13.2723	3.13738	2.89252	0.236386
941	1246.5	10	2	3	PD1CD4T	3.63206	41.9833	10.731	2.2671	0.255602
944	875	10	2	3	PD1CD4T	2.58106	18.69	3.81798	4.29514	0.20428
949	961.5	10	2	3	PD1CD4T	4.59864	9.58207	5.43456	3.99145	0.56716
959.5	1183.5	10	2	3	PD1CD4T	9.26243	36.2912	4.0149	3.62996	0.11063
960.5	1061.5	10	2	3	PD1CD4T	8.21377	23.89	6.91853	2.93432	0.289599
966	1251.5	10	2	3	PD1CD4T	2.48797	33.4253	12.2748	2.77067	0.367231
982	1244.5	10	2	3	PD1CD4T	2.48797	26.8553	11.9796	2.65088	0.446081
985	530.5	10	2	3	PD1CD4T	19.3613	65.9325	16.5402	2.43854	0.250866
990.5	939	10	2	3	PD1CD4T	2.58106	8.27791	3.20141	5.38533	0.386742
998.5	865	10	2	3	PD1CD4T	2.6671	33.0621	3.04297	2.45616	0.0920379
1000	1019.5	10	2	3	PD1CD4T	6.4376	29.1937	2.56825	3.26807	0.0879728
1003.5	1429.5	10	2	3	PD1CD4T	18.8168	18.4464	6.11961	1.85199	0.331752
1004.5	927.5	10	2	3	PD1CD4T	2.25251	14.9851	2.95156	4.61901	0.196966
1014	854.5	10	2	3	PD1CD4T	2.6671	38.923	3.99209	3.76714	0.102564
1015.5	1087.5	10	2	3	PD1CD4T	3.87863	22.9867	3.99907	3.21801	0.173973
1019	1060.5	10	2	3	PD1CD4T	3.87863	31.8087	4.33337	3.42055	0.136232
1019.5	922.5	10	2	3	PD1CD4T	2.25251	20.8491	3.67165	3.4198	0.176106
1021.5	1149	10	2	3	PD1CD4T	2.82238	9.60991	4.10982	6.02603	0.427665
1031.5	1180.5	10	2	3	PD1CD4T	2.47263	15.9956	5.79905	2.68795	0.36254
1035	1163.5	10	2	3	PD1CD4T	2.47263	9.54296	5.63442	5.07939	0.590426
1036.5	989.5	10	2	3	PD1CD4T	6.41747	19.8075	3.99145	3.53651	0.201512
1043.5	945	10	2	3	PD1CD4T	3.51636	15.7906	3.32044	3.71493	0.21028
1057.5	1195.5	10	2	3	PD1CD4T	3.56152	10.448	8.7012	2.32019	0.832811
1059	1132.5	10	2	3	PD1CD4T	3.7435	5.92292	4.16866	3.40494	0.703818
1059.5	1103.5	10	2	3	PD1CD4T	3.21407	14.9316	4.15341	2.56825	0.278164
1062	927	10	2	3	PD1CD4T	3.11139	15.2875	5.78767	2.61232	0.378589
1067	777	10	2	3	PD1CD4T	13.3756	60.4116	6.54158	2.55339	0.108283
1068	948	10	2	3	PD1CD4T	3.11139	7.4777	3.4383	4.64366	0.459808
1075	1085.5	10	2	3	PD1CD4T	3.38401	23.5568	3.06622	2.64322	0.130163
1075.5	1159.5	10	2	3	PD1CD4T	2.74122	13.4031	5.3161	7.5427	0.396632
1077.5	1180.5	10	2	3	PD1CD4T	3.00522	18.8956	7.67242	5.80474	0.406043
1081	1316	10	2	3	PD1CD4T	14.9735	37.4185	9.99996	2.70676	0.267247
1081.5	1108.5	10	2	3	PD1CD4T	3.21407	18.1799	2.34304	3.10323	0.128881
1083.5	1142	10	2	3	PD1CD4T	2.74122	14.3539	2.61232	5.92927	0.181994
1084	1201	10	2	3	PD1CD4T	3.06374	15.2443	5.01859	2.77067	0.32921
1086.5	920	10	2	3	PD1CD4T	3.62996	16.1518	5.50137	2.72171	0.340604
1098.5	1067.5	10	2	3	PD1CD4T	3.06374	33.7492	6.06589	2.55339	0.179734
1108.5	1124.5	10	2	3	PD1CD4T	1.65678	17.7327	3.06374	2.79891	0.172774
1110	1163	10	2	3	PD1CD4T	3.41906	18.937	6.45019	3.07036	0.340613
1110	1187	10	2	3	PD1CD4T	3.21407	24.731	4.86249	4.43349	0.196616
1113.5	1135	10	2	3	PD1CD4T	1.65678	15.14	4.08754	2.7077	0.269983
1115	452.5	10	2	3	PD1CD4T	21.5978	117.928	12.6984	3.2188	0.107679
1116	1080	10	2	3	PD1CD4T	3.06374	26.0686	6.53809	2.82777	0.250803
1124	934	10	2	3	PD1CD4T	5.06989	19.3141	9.44603	2.41869	0.489075
1131	879.5	10	2	3	PD1CD4T	2.91001	36.4757	3.51925	2.56825	0.0964819
1132	1192	10	2	3	PD1CD4T	3.21407	21.9378	3.09258	3.91832	0.14097
1133	1455.5	10	2	3	PD1CD4T	11.7987	31.4302	13.9007	3.06622	0.442272
1133.5	1128.5	10	2	3	PD1CD4T	2.99592	8.35712	6.65538	2.17923	0.796372
1138	1007.5	10	2	3	PD1CD4T	3.73468	27.2627	4.63053	2.50221	0.169849
1148	1156.5	10	2	3	PD1CD4T	2.21274	7.28469	8.18686	2.61232	1.12384
1149	1172	10	2	3	PD1CD4T	2.21274	12.9449	6.06631	2.30703	0.468627
1149.5	1086.5	10	2	3	PD1CD4T	4.86145	19.4967	6.80726	1.95981	0.349149
1150	887	10	2	3	PD1CD4T	2.61232	35.5456	3.13738	3.81	0.0882636
1150	982.5	10	2	3	PD1CD4T	3.95056	26.9341	7.67771	2.99507	0.285055
1152	1238.5	10	2	3	PD1CD4T	5.74146	37.9369	3.6985	2.01596	0.0974908
1159.5	936.5	10	2	3	PD1CD4T	5.06989	31.0328	8.42359	2.25251	0.271441
1159.5	1022.5	10	2	3	PD1CD4T	3.73468	33.9827	3.89429	2.88637	0.114596
1163.5	1532.5	10	2	3	PD1CD4T	11.7987	44.8074	3.08355	4.25121	0.0688178
1164.5	1051	10	2	3	PD1CD4T	4.12215	33.0987	4.02184	1.88054	0.121511
1166.5	1130	10	2	3	PD1CD4T	4.60416	5.76137	11.3023	2.26374	1.96174
1168	883.5	10	2	3	PD1CD4T	2.61232	29.8255	3.57929	2.3191	0.120008
1171	1195	10	2	3	PD1CD4T	3.2797	22.5052	5.26961	2.43646	0.234151
1180	785	10	2	3	PD1CD4T	4.87552	21.086	5.41539	2.14284	0.256824
1182.5	1161.5	10	2	3	PD1CD4T	4.96625	14.0884	7.03705	2.61911	0.499492
1184	1214	10	2	3	PD1CD4T	3.2797	30.9092	2.68511	3.06291	0.0868711
1187	818.5	10	2	3	PD1CD4T	4.87552	12.6273	4.50783	2.52943	0.35699
1193	958.5	10	2	3	PD1CD4T	3.0596	32.9358	2.90739	3.24861	0.0882744
1195	1033	10	2	3	PD1CD4T	2.43646	20.7909	8.11058	2.38808	0.390102
1198.5	1012.5	10	2	3	PD1CD4T	2.0147	19.8192	5.24839	3.38476	0.264813
1200	997	10	2	3	PD1CD4T	2.21846	21.4652	3.03295	3.95056	0.141296
1202	939	10	2	3	PD1CD4T	3.0596	37.0819	5.27539	2.66996	0.142263
1206.5	1192	10	2	3	PD1CD4T	4.483	28.5585	3.60471	3.14142	0.126222
1208.5	1022.5	10	2	3	PD1CD4T	2.0147	15.5038	6.66262	2.3603	0.429742
1221	997.5	10	2	3	PD1CD4T	2.43854	14.9482	3.94928	3.39598	0.264197
1222	1113	10	2	3	PD1CD4T	2.99168	25.7414	9.5188	2.54842	0.369785
1222	1134	10	2	3	PD1CD4T	2.99168	25.8987	6.54778	2.86343	0.252823
1224.5	1155	10	2	3	PD1CD4T	3.0128	27.5557	3.53651	2.59283	0.12834
1238	999.5	10	2	3	PD1CD4T	2.43854	10.5582	5.94679	2.48797	0.563238
1239.5	908.5	10	2	3	PD1CD4T	5.02112	32.7319	3.2766	2.71518	0.100104
1256	847.5	10	2	3	PD1CD4T	4.42547	16.2266	5.41773	2.65948	0.333879
1257.5	743	10	2	3	PD1CD4T	8.35859	33.6901	10.4427	2.54244	0.309965
1258	878.5	10	2	3	PD1CD4T	4.42547	25.077	4.32164	2.68795	0.172335
1259.5	1216	10	2	3	PD1CD4T	8.28849	49.6732	3.13171	3.33645	0.0630463
1265	1288	10	2	3	PD1CD4T	3.71834	70.5442	3.12441	2.79256	0.0442902
1290	1295.5	10	2	3	PD1CD4T	3.71834	78.6657	3.63834	3.44641	0.0462506
1296	635	10	2	3	PD1CD4T	16.3342	76.8876	19.8336	2.22531	0.257955
1301	809	10	2	3	PD1CD4T	4.98868	31.0924	3.88843	2.46029	0.12506
1307	774.5	10	2	3	PD1CD4T	4.98868	37.7803	4.03444	2.21846	0.106787
1373.5	807	10	2	3	PD1CD4T	3.06374	58.2913	3.4198	1.802	0.0586675
1353	800.5	10	2	3	PD1CD4T	3.06374	50.9771	3.6985	4.38458	0.0725522
1502.5	1308	10	2	3	PD1CD4T	10.5904	48.0551	4.16439	2.73009	0.0866588
1549	1366	10	2	3	PD1CD4T	10.5904	33.4226	3.42055	2.46955	0.102342
635.5	1141.5	13	2	4	PD1CD4T	8.54558	15.7454	2.49307	2.08524	0.158336
650.5	745.5	13	2	4	PD1CD4T	21.7566	3.77912	12.2402	3.63206	3.23892
622.5	1014	13	2	4	PD1CD4T	18.2579	21.1442	4.72758	1.46673	0.223587
681.5	1180	13	2	4	PD1CD4T	8.54558	2.56687	2.94898	5.58012	1.14886
781.5	824	13	2	4	PD1CD4T	6.80428	21.8988	3.987	0.542475	0.182064
733.5	584	13	2	4	PD1CD4T	4.90664	14.7214	14.5605	2.5093	0.989072
790	871	13	2	4	PD1CD4T	6.80428	20.0363	2.41029	1.56221	0.120296
767.5	589.5	13	2	4	PD1CD4T	4.90664	21.2526	11.041	3.20616	0.519511
972.5	491	13	2	4	PD1CD4T	7.74187	1.14794	10.186	3.04297	8.87326
1021.5	467.5	13	2	4	PD1CD4T	7.74187	1.50976	6.78524	2.80706	4.49425
1089.5	520	13	2	4	PD1CD4T	12.2386	13.472	15.5493	1.46845	1.15419
1097.5	672.5	13	2	4	PD1CD4T	21.7552	31.467	18.5913	0.503676	0.590818
1105	328.5	13	2	4	PD1CD4T	23.1003	26.3486	17.2304	3.70398	0.653941
404	928	14	2	4	PD1CD4T	44.478	8.88789	6.11919	2.77067	0.688486
627.5	1146	14	2	4	PD1CD4T	21.4494	6.63747	5.68774	2.42184	0.856914
727	1033	14	2	4	PD1CD4T	21.4494	12.131	5.1365	0.925996	0.423418
758.5	882.5	14	2	4	PD1CD4T	1.57353	18.82	15.9265	1.11266	0.846253
769.5	883.5	14	2	4	PD1CD4T	1.57353	18.1181	14.3944	1.07791	0.794475
930	1628	14	2	4	PD1CD4T	81.069	1.52151	53.9258	5.0029	35.4423
1027	1010.5	14	2	4	PD1CD4T	40.9027	95.6097	1.56383	1.66137	0.0163564
1230	791	14	2	4	PD1CD4T	40.9622	30.4074	1.60703	3.67718	0.0528501
1380.5	546	14	2	4	PD1CD4T	40.9622	2.53194	15.9365	2.95156	6.29419
449	712	21	2	6	PD1CD4T	33.2298	22.0641	2.09616	1.72284	0.0950033
454.5	1318.5	21	2	6	PD1CD4T	54.206	11.4639	4.03066	1.71101	0.351597
652.5	826	21	2	6	PD1CD4T	33.2298	14.5032	7.80453	0.812152	0.538124
710.5	1600	21	2	6	PD1CD4T	54.206	1.73991	5.79774	1.42639	3.3322
1683.5	1159	21	2	6	PD1CD4T	6.28526	25.2913	23.0949	3.02289	0.913158
1639	872	21	2	6	PD1CD4T	15.6071	8.24341	13.5884	0.20147	1.6484
1649	1186.5	21	2	6	PD1CD4T	6.28526	15.8277	21.5575	0.812152	1.36201
1662.5	986	21	2	6	PD1CD4T	14.367	8.4924	7.32047	1.28413	0.862002
1666.5	721.5	21	2	6	PD1CD4T	8.06447	14.9839	16.7308	4.59864	1.11658
1628	763	21	2	6	PD1CD4T	8.06447	7.92175	16.0419	1.2255	2.02504
1753	941.5	21	2	6	PD1CD4T	14.367	13.3872	3.12766	1.00735	0.233631
637	1057	22	2	6	PD1CD4T	20.4495	7.66352	22.736	3.02373	2.96679
771.5	843	22	2	6	PD1CD4T	16.7507	37.7742	27.5758	0.857729	0.730016
739	956	22	2	6	PD1CD4T	16.7507	8.56756	35.3315	4.65784	4.12388
781	1570.5	22	2	6	PD1CD4T	52.3238	36.4718	9.05636	1.32496	0.248311
805	1204	22	2	6	PD1CD4T	31.802	4.95368	4.92315	2.35492	0.993839
1147	1480	22	2	6	PD1CD4T	6.3794	5.2639	9.5579	2.52943	1.81574
1152	1524.5	22	2	6	PD1CD4T	6.3794	8.59453	10.8308	2.99507	1.26019
1251.5	1347	22	2	6	PD1CD4T	24.0962	26.4753	5.80474	0.860681	0.219251
1381.5	533	22	2	6	PD1CD4T	8.35342	21.9378	2.40291	2.60844	0.109533
1328	557	22	2	6	PD1CD4T	8.35342	8.06212	3.38401	2.59283	0.419742
1393.5	1556.5	22	2	6	PD1CD4T	13.3071	25.9124	7.5235	0.20147	0.290343
1318	1611.5	22	2	6	PD1CD4T	13.3071	13.7882	6.60871	1.43349	0.479303
492	731	25	2	7	PD1CD4T	34.4225	4.40167	5.95701	2.7862	1.35335
539.5	1001.5	25	2	7	PD1CD4T	39.1253	21.7323	9.20638	1.40308	0.423626
732	759	25	2	7	PD1CD4T	34.4225	10.2986	11.0055	2.23555	1.06864
745	1257	25	2	7	PD1CD4T	46.7112	2.62178	18.7136	2.50221	7.13773
1036	1699.5	25	2	7	PD1CD4T	75.4488	27.8367	35.4854	6.97659	1.27477
1333.5	955	25	2	7	PD1CD4T	90.1248	7.17136	55.237	4.07946	7.70245
735.5	932	26	2	7	PD1CD4T	31.5432	10.9213	4.43692	2.88461	0.406262
865.5	750	26	2	7	PD1CD4T	31.8629	11.7022	30.372	0.901002	2.59542
870.5	1107.5	26	2	7	PD1CD4T	22.5633	27.7566	26.0888	2.84922	0.939915
1062	435	26	2	7	PD1CD4T	52.8907	5.18207	51.9214	5.57239	10.0194
1028.5	1118.5	26	2	7	PD1CD4T	22.5633	9.8207	27.947	0.833731	2.84573
1393.5	611.5	26	2	7	PD1CD4T	53.5025	28.8766	5.99564	2.82777	0.20763
723	762.5	29	2	8	PD1CD4T	126.396	13.3991	39.0314	1.60703	2.91299
1604	867.5	29	2	8	PD1CD4T	54.0322	6.44141	6.53032	1.81603	1.0138
1618.5	1246.5	29	2	8	PD1CD4T	31.1534	77.6474	2.61232	2.94209	0.0336434
1728.5	1435.5	29	2	8	PD1CD4T	31.1534	7.36975	23.8955	28.33	3.24237
515	527.5	30	2	8	PD1CD4T	47.9821	39.7071	2.37102	1.62587	0.0597129
743.5	786.5	30	2	8	PD1CD4T	49.2044	17.0361	33.3378	2.99507	1.95689
778.5	1259.5	30	2	8	PD1CD4T	67.5683	18.2132	3.22116	1.76358	0.176859
839	435.5	30	2	8	PD1CD4T	47.9821	11.7189	46.0454	2.20009	3.92916
1381	755.5	30	2	8	PD1CD4T	44.623	41.1427	4.78094	1.0273	0.116204
1683	1216.5	30	2	8	PD1CD4T	57.5606	10.1926	10.3235	2.65948	1.01284
1689	812.5	30	2	8	PD1CD4T	44.623	15.6581	13.0645	0.569844	0.834364
545	831.5	31	2	8	PD1CD4T	55.4055	13.8783	25.3409	2.3603	1.82594
834.5	1262.5	31	2	8	PD1CD4T	36.4683	9.20288	31.0817	2.77799	3.37739
873.5	1515.5	31	2	8	PD1CD4T	13.9432	28.0489	22.1737	1.44231	0.790539
904	1608.5	31	2	8	PD1CD4T	13.9432	16.3	30.3835	3.67649	1.86402
933.5	849.5	31	2	8	PD1CD4T	55.4055	16.813	11.3527	2.07671	0.675233
1366.5	1367	31	2	8	PD1CD4T	51.5497	11.5859	7.72613	3.34859	0.666854
1451.5	665.5	31	2	8	PD1CD4T	69.4305	10.6288	4.96983	1.20882	0.467581
1630	1119	31	2	8	PD1CD4T	51.5497	28.8322	38.5286	2.33653	1.3363
420	804	45	2	12	PD1CD4T	12.9921	86.3344	24.8948	1.51103	0.288353
511	798	45	2	12	PD1CD4T	12.9921	64.7972	15.486	6.95364	0.238992
588.5	637	45	2	12	PD1CD4T	25.4552	103.134	5.82263	3.14142	0.0564567
676	1040.5	45	2	12	PD1CD4T	12.3632	46.0975	11.6359	3.18074	0.252419
683	954	45	2	12	PD1CD4T	3.8995	30.3176	2.61329	2.19431	0.0861972
710	958.5	45	2	12	PD1CD4T	3.8995	21.7847	6.34111	2.41974	0.291081
710.5	446.5	45	2	12	PD1CD4T	32.2271	30.2765	30.2401	2.29711	0.998798
758.5	788	45	2	12	PD1CD4T	3.12928	40.4143	2.77159	4.23207	0.0685794
772	685	45	2	12	PD1CD4T	7.54673	32.2799	11.2546	2.10341	0.348657
780	783.5	45	2	12	PD1CD4T	3.12928	32.9358	1.93768	2.98234	0.0588319
794	1047	45	2	12	PD1CD4T	4.03507	31.0604	15.0404	3.31126	0.484232
801.5	729	45	2	12	PD1CD4T	7.54673	17.0016	6.47532	2.99507	0.380866
804	1020.5	45	2	12	PD1CD4T	4.03507	20.4385	11.2868	2.32892	0.552234
818	803	45	2	12	PD1CD4T	3.63555	30.6361	6.05459	2.74029	0.19763
830	849.5	45	2	12	PD1CD4T	3.56224	23.481	10.7791	2.62105	0.459057
832.5	824	45	2	12	PD1CD4T	3.54868	28.5286	8.95183	3.56793	0.313785
836	938.5	45	2	12	PD1CD4T	3.44272	7.93522	5.43036	1.86972	0.684336
837	991.5	45	2	12	PD1CD4T	5.4107	7.46578	9.03364	2.30703	1.21001
838	877.5	45	2	12	PD1CD4T	3.15351	12.5765	10.7518	3.57716	0.854914
838	907	45	2	12	PD1CD4T	4.2026	5.47613	7.52519	2.37102	1.37418
855	849	45	2	12	PD1CD4T	2.57417	22.1004	13.513	5.70244	0.611436
857	819.5	45	2	12	PD1CD4T	3.54868	19.6287	11.9955	4.00984	0.611121
858	948.5	45	2	12	PD1CD4T	3.44272	9.32208	8.60563	2.92392	0.923145
859	884.5	45	2	12	PD1CD4T	2.56529	9.02113	11.8936	5.79249	1.31841
859.5	866.5	45	2	12	PD1CD4T	2.56529	15.699	13.8174	6.0041	0.880149
867.5	1040	45	2	12	PD1CD4T	5.48058	7.5794	17.1738	3.34859	2.26585
870.5	909	45	2	12	PD1CD4T	2.9993	6.81747	11.3187	3.32044	1.66025
873.5	1002	45	2	12	PD1CD4T	2.29711	7.17384	13.7831	3.13495	1.92129
875.5	986	45	2	12	PD1CD4T	2.29711	13.0817	12.7313	3.40195	0.973217
878	786.5	45	2	12	PD1CD4T	5.57239	8.66058	7.61667	3.63555	0.879464
883	849	45	2	12	PD1CD4T	1.73458	22.8663	15.3309	5.06188	0.67046
885	887.5	45	2	12	PD1CD4T	2.64418	14.4034	14.5875	3.95056	1.01278
886	973.5	45	2	12	PD1CD4T	2.32565	7.81993	13.3397	4.27383	1.70586
886.5	869	45	2	12	PD1CD4T	2.64418	19.3868	16.2982	3.47354	0.840688
887	837.5	45	2	12	PD1CD4T	1.73458	18.2757	13.6987	3.43756	0.749559
891.5	907.5	45	2	12	PD1CD4T	2.61232	10.4871	14.1734	5.26576	1.35151
897.5	1429.5	45	2	12	PD1CD4T	3.4932	33.3949	8.21871	3.53722	0.246107
898.5	1405	45	2	12	PD1CD4T	2.56924	28.1148	10.1742	3.75365	0.361882
900.5	933	45	2	12	PD1CD4T	3.85238	7.13402	14.6524	2.93691	2.05387
905.5	993.5	45	2	12	PD1CD4T	2.7077	8.68932	17.0122	3.13495	1.95782
908	899.5	45	2	12	PD1CD4T	1.66898	8.77294	15.3945	3.10976	1.75477
911	1392	45	2	12	PD1CD4T	2.56924	21.9021	10.5424	4.14669	0.48134
914	1010.5	45	2	12	PD1CD4T	2.7077	15.3607	17.9209	2.40291	1.16668
915.5	908.5	45	2	12	PD1CD4T	1.66898	4.90672	15.1549	2.99253	3.08859
916.5	1191	45	2	12	PD1CD4T	2.9004	11.6228	10.9001	2.14166	0.937826
921.5	1229.5	45	2	12	PD1CD4T	5.53081	9.3868	6.8766	2.39445	0.732582
925	1172.5	45	2	12	PD1CD4T	2.9004	15.6819	13.8005	2.42602	0.880027
933.5	915	45	2	12	PD1CD4T	2.72637	7.22332	12.4456	3.35313	1.72297
934	1397	45	2	12	PD1CD4T	3.35313	14.9851	8.60357	3.17356	0.57414
943	950.5	45	2	12	PD1CD4T	5.23532	10.4395	10.739	3.66681	1.0287
947.5	1322.5	45	2	12	PD1CD4T	3.82595	19.9517	12.5923	2.22987	0.631138
948	1178.5	45	2	12	PD1CD4T	3.38626	7.14399	14.775	2.8652	2.06817
949.5	1104.5	45	2	12	PD1CD4T	3.13414	13.5892	24.0759	2.74122	1.7717
949.5	1126.5	45	2	12	PD1CD4T	2.71238	17.0653	21.2171	3.26264	1.24329
950.5	902.5	45	2	12	PD1CD4T	3.00606	15.0314	10.7805	3.47281	0.717201
953	832.5	45	2	12	PD1CD4T	9.42937	11.5135	7.45746	2.32892	0.647716
960.5	988.5	45	2	12	PD1CD4T	3.17356	9.62287	10.7549	1.78076	1.11764
968	1131	45	2	12	PD1CD4T	2.71238	13.8436	21.9512	2.75138	1.58566
971	1335.5	45	2	12	PD1CD4T	3.1895	14.4663	16.3099	2.49713	1.12744
973.5	1299	45	2	12	PD1CD4T	3.74892	15.8817	13.8145	2.71518	0.869839
980	1273.5	45	2	12	PD1CD4T	3.74892	9.12906	13.7305	3.28665	1.50404
980	1356	45	2	12	PD1CD4T	3.1895	8.45878	14.8469	3.31356	1.75521
982.5	992	45	2	12	PD1CD4T	3.17356	10.3452	9.04823	2.52441	0.874629
983	1428	45	2	12	PD1CD4T	4.13689	6.55106	6.22972	1.78645	0.950948
984	1484	45	2	12	PD1CD4T	2.57319	27.5693	6.4301	2.37209	0.233234
986.5	1230	45	2	12	PD1CD4T	3.31738	8.18706	15.1667	1.56869	1.85253
989	1157	45	2	12	PD1CD4T	2.7862	10.7587	20.9531	2.45616	1.94755
990.5	1137.5	45	2	12	PD1CD4T	2.7862	13.0148	23.1318	2.56825	1.77734
996	1470.5	45	2	12	PD1CD4T	2.57319	22.7421	7.02839	4.24644	0.309047
997	1388.5	45	2	12	PD1CD4T	2.43854	9.37162	11.6664	3.25563	1.24486
1007	1552	45	2	12	PD1CD4T	3.00268	41.957	7.54673	3.65156	0.179868
1009	1224	45	2	12	PD1CD4T	3.31738	10.8296	18.4829	2.52642	1.7067
1012	1429.5	45	2	12	PD1CD4T	2.62105	11.8909	8.81792	4.28568	0.741571
1014	1390.5	45	2	12	PD1CD4T	2.43854	10.4002	9.33445	3.95121	0.897529
1015	1571.5	45	2	12	PD1CD4T	3.00268	40.05	7.974	4.5732	0.199101
1017.5	1104.5	45	2	12	PD1CD4T	6.07425	8.97165	23.5773	4.2762	2.62798
1018.5	908.5	45	2	12	PD1CD4T	9.72498	17.2645	4.34739	2.87139	0.251811
1020	1477	45	2	12	PD1CD4T	3.1895	27.9363	9.74088	2.61232	0.348682
1024	1205.5	45	2	12	PD1CD4T	3.39299	9.66718	21.3621	5.85175	2.20976
1024.5	1416	45	2	12	PD1CD4T	2.62105	14.4663	6.92256	3.0128	0.478529
1030.5	1506	45	2	12	PD1CD4T	2.86697	36.3133	5.54409	2.7862	0.152674
1036.5	1395.5	45	2	12	PD1CD4T	2.48797	13.6767	6.18435	2.86697	0.452182
1039.5	1242	45	2	12	PD1CD4T	2.58008	8.02892	21.0101	5.27539	2.6168
1039.5	1267	45	2	12	PD1CD4T	2.85722	9.64136	20.385	3.87077	2.11433
1039.5	1488	45	2	12	PD1CD4T	2.20929	35.2821	7.07803	3.09258	0.200613
1040.5	1378.5	45	2	12	PD1CD4T	2.16639	9.74058	7.39769	3.13171	0.759471
1041	1287	45	2	12	PD1CD4T	2.85722	15.894	19.3495	2.65948	1.21741
1043	1363.5	45	2	12	PD1CD4T	2.16639	8.86984	8.98775	1.98681	1.01329
1046.5	1325	45	2	12	PD1CD4T	4.78889	17.7487	13.9133	2.38808	0.783905
1050.5	1457	45	2	12	PD1CD4T	2.62685	29.7484	6.29131	1.62587	0.211484
1052.5	1202	45	2	12	PD1CD4T	4.09064	13.6114	21.5367	3.56793	1.58225
1052.5	1429.5	45	2	12	PD1CD4T	3.92802	25.8712	3.28124	2.48797	0.12683
1053.5	1595	45	2	12	PD1CD4T	6.42576	30.5732	8.6333	2.36781	0.282381
1054	1482.5	45	2	12	PD1CD4T	2.20929	34.0288	7.42029	2.55339	0.218059
1057.5	1240	45	2	12	PD1CD4T	2.58008	14.6984	18.6293	5.2537	1.26744
1058	1501	45	2	12	PD1CD4T	2.69643	28.308	4.77457	2.16639	0.168665
1059	1273	45	2	12	PD1CD4T	2.87139	16.9942	17.5511	5.09335	1.03277
1063.5	1296	45	2	12	PD1CD4T	3.33873	23.7592	17.0348	2.82238	0.716976
1065.5	1402	45	2	12	PD1CD4T	3.92867	15.6649	2.64705	2.48797	0.16898
1068.5	1461	45	2	12	PD1CD4T	2.62685	33.2024	6.01761	2.231	0.18124
1072.5	1483	45	2	12	PD1CD4T	2.63649	29.3318	7.66183	2.59967	0.261212
1076	1376.5	45	2	12	PD1CD4T	3.92867	5.61105	6.06966	2.39445	1.08173
1079	1275.5	45	2	12	PD1CD4T	2.87139	24.1856	14.6875	3.46622	0.607281
1079.5	1505	45	2	12	PD1CD4T	3.11547	21.2283	5.28547	2.51737	0.248983
1083.5	1320	45	2	12	PD1CD4T	2.16287	17.6006	14.1827	2.49408	0.80581
1088.5	1233.5	45	2	12	PD1CD4T	3.07036	26.6389	14.8764	3.22116	0.558447
1090	1255	45	2	12	PD1CD4T	3.07036	26.4753	13.5817	5.07939	0.512994
1093.5	1569	45	2	12	PD1CD4T	3.24392	12.6836	7.15503	3.00522	0.564116
1097	1337.5	45	2	12	PD1CD4T	3.04297	11.5782	12.1035	2.94209	1.04537
1098	1315.5	45	2	12	PD1CD4T	2.16287	19.6921	12.9915	3.12441	0.659732
1098	1462	45	2	12	PD1CD4T	2.41869	22.4505	7.08591	2.20929	0.315623
1101	1547.5	45	2	12	PD1CD4T	3.24392	6.44141	6.53615	2.79347	1.01471
1102.5	1361.5	45	2	12	PD1CD4T	2.51838	6.14718	9.20666	4.80634	1.49771
1105	1385	45	2	12	PD1CD4T	3.36672	9.74241	6.65157	4.64803	0.682743
1109	979.5	45	2	12	PD1CD4T	9.213	21.0082	7.4792	2.85278	0.356014
1114.5	1458	45	2	12	PD1CD4T	2.20009	16.0545	8.11309	3.38476	0.505346
1115	1310.5	45	2	12	PD1CD4T	2.46852	21.2685	10.4873	2.30703	0.493093
1115	1349	45	2	12	PD1CD4T	2.45616	12.4627	11.6296	3.2251	0.933152
1117.5	1436	45	2	12	PD1CD4T	2.55041	14.5559	6.78636	3.0128	0.466227
1126.5	1267.5	45	2	12	PD1CD4T	4.34564	33.6758	8.10464	3.08272	0.240666
1127	1298	45	2	12	PD1CD4T	2.46852	22.8031	8.24429	1.85746	0.361542
1128	1450.5	45	2	12	PD1CD4T	2.20009	10.4002	9.02943	2.11783	0.8682
1129	1381	45	2	12	PD1CD4T	2.93432	13.6767	9.64114	5.0105	0.704934
1129	1539.5	45	2	12	PD1CD4T	2.92045	4.82253	7.97686	4.04762	1.65408
1131	1401.5	45	2	12	PD1CD4T	2.3191	17.1611	8.63065	2.48083	0.50292
1131.5	1354	45	2	12	PD1CD4T	2.45616	7.74672	12.458	4.39614	1.60817
1133	1518.5	45	2	12	PD1CD4T	3.04547	11.8233	8.53964	2.22645	0.722274
1140	1639	45	2	12	PD1CD4T	11.972	27.4294	6.70513	2.54244	0.244451
1142	1324	45	2	12	PD1CD4T	2.97552	11.5782	8.47134	3.50842	0.73166
1142.5	1421	45	2	12	PD1CD4T	2.43646	10.2136	9.90514	3.31738	0.969801
1147	1404.5	45	2	12	PD1CD4T	2.3191	11.0252	10.7426	2.00587	0.974367
1149	1535	45	2	12	PD1CD4T	2.55736	12.4154	5.42475	3.68545	0.436936
1153.5	1381	45	2	12	PD1CD4T	3.47354	10.5835	12.6816	3.43756	1.19825
1154.5	1289.5	45	2	12	PD1CD4T	2.95156	23.986	4.14485	2.2938	0.172803
1156	1485	45	2	12	PD1CD4T	5.78898	15.1023	10.0826	3.50769	0.667618
1157.5	1310	45	2	12	PD1CD4T	2.95156	16.3621	5.51795	2.76609	0.337239
1166.5	1531	45	2	12	PD1CD4T	2.55736	18.3408	3.67993	2.04097	0.200642
1170.5	959.5	45	2	12	PD1CD4T	9.213	10.3177	9.90949	3.14465	0.96044
1173.5	1346	45	2	12	PD1CD4T	5.47363	8.53423	9.48008	2.41869	1.11083
1181.5	1392.5	45	2	12	PD1CD4T	4.31224	6.20771	12.2093	3.41387	1.9668
1195.5	1533	45	2	12	PD1CD4T	4.14118	19.8381	2.92392	2.36781	0.14739
1252.5	1509.5	45	2	12	PD1CD4T	8.78333	7.28224	7.80941	2.80344	1.07239
1283	1021.5	45	2	12	PD1CD4T	18.2996	8.22178	7.51844	2.50525	0.914454
535.5	814.5	46	2	12	PD1CD4T	9.54595	5.92292	9.87641	2.69643	1.66749
576.5	867.5	46	2	12	PD1CD4T	4.53028	13.4575	6.8162	2.92392	0.5065
607	876.5	46	2	12	PD1CD4T	4.53028	25.4569	6.92732	2.43125	0.272119
641	1312.5	46	2	12	PD1CD4T	4.90043	20.3258	9.23527	2.52441	0.454363
650	1347.5	46	2	12	PD1CD4T	1.60071	25.8705	4.74739	4.80581	0.183506
655.5	1367	46	2	12	PD1CD4T	2.88637	20.1719	3.31356	3.67993	0.164266
656.5	1391.5	46	2	12	PD1CD4T	1.78503	17.7437	3.75365	3.76984	0.211548
659.5	1341.5	46	2	12	PD1CD4T	1.60071	24.8567	6.18558	3.35086	0.24885
665	868	46	2	12	PD1CD4T	8.35099	7.18624	6.37781	2.36781	0.887503
665.5	1423.5	46	2	12	PD1CD4T	3.61876	18.9961	7.96158	4.12953	0.419115
667.5	1397.5	46	2	12	PD1CD4T	1.78503	13.8423	5.53448	2.49408	0.399823
669.5	1196.5	46	2	12	PD1CD4T	8.46954	12.2683	4.62998	1.72284	0.377395
676	1466	46	2	12	PD1CD4T	3.34859	15.0053	13.9897	2.98234	0.932314
677.5	1124	46	2	12	PD1CD4T	6.08844	20.6258	6.2699	2.50221	0.303983
690.5	1428	46	2	12	PD1CD4T	2.46852	14.9804	10.7904	3.13738	0.720304
691	1363.5	46	2	12	PD1CD4T	5.08188	11.23	8.27562	2.06568	0.736919
693	1291.5	46	2	12	PD1CD4T	4.61901	16.3	14.7586	2.69643	0.905438
693.5	815	46	2	12	PD1CD4T	8.57285	18.1505	9.3973	2.47263	0.517743
694.5	1480.5	46	2	12	PD1CD4T	2.38808	17.6713	13.5092	3.91184	0.764472
699.5	1496.5	46	2	12	PD1CD4T	2.38808	18.4946	12.6888	1.73896	0.686084
703	1416	46	2	12	PD1CD4T	2.46852	9.62657	11.2294	3.62646	1.1665
704	1322	46	2	12	PD1CD4T	4.61901	25.8553	12.6263	3.6019	0.488344
712	1449.5	46	2	12	PD1CD4T	4.33161	22.4989	12.537	3.20616	0.557226
720	1119.5	46	2	12	PD1CD4T	6.08844	19.6821	8.93226	3.53651	0.453825
720	1554	46	2	12	PD1CD4T	8.69654	34.0461	4.30341	1.97913	0.1264
723	1401.5	46	2	12	PD1CD4T	2.36781	8.45036	13.082	3.71493	1.5481
726	1215	46	2	12	PD1CD4T	4.5732	18.4367	11.6263	2.85722	0.630606
727.5	1417.5	46	2	12	PD1CD4T	2.36781	13.6349	13.8277	4.41859	1.01414
732	886.5	46	2	12	PD1CD4T	2.49713	14.7974	3.58708	4.61901	0.242413
733	869	46	2	12	PD1CD4T	2.49713	12.3247	4.24106	2.41029	0.344109
744.5	1410.5	46	2	12	PD1CD4T	2.61911	17.218	13.3201	2.1699	0.773613
745.5	1189.5	46	2	12	PD1CD4T	3.26264	16.2891	12.4653	2.43854	0.765258
745.5	1373.5	46	2	12	PD1CD4T	2.45099	17.1018	15.821	3.5019	0.925108
753	1066.5	46	2	12	PD1CD4T	8.8944	14.2842	3.72107	2.54842	0.260502
758	864.5	46	2	12	PD1CD4T	3.18552	21.5273	7.75333	2.28049	0.360162
759.5	1383.5	46	2	12	PD1CD4T	2.45099	21.3011	16.1373	4.28154	0.757579
762	842.5	46	2	12	PD1CD4T	3.18552	19.2642	9.77286	2.43646	0.507306
762	931.5	46	2	12	PD1CD4T	7.70475	11.9432	10.3996	4.21947	0.870762
764	1176	46	2	12	PD1CD4T	2.83851	21.6329	14.1259	2.71238	0.652982
766.5	1199.5	46	2	12	PD1CD4T	3.31356	25.0664	15.7452	2.06568	0.628138
774	618.5	46	2	12	PD1CD4T	3.4932	24.2092	8.02158	3.16315	0.331344
780	1414.5	46	2	12	PD1CD4T	5.08937	30.2618	11.2486	2.00713	0.371708
783	1182	46	2	12	PD1CD4T	2.83851	29.0408	12.9075	2.46029	0.44446
783.5	1126.5	46	2	12	PD1CD4T	3.21407	33.0696	8.11215	3.28356	0.245305
788.5	1148.5	46	2	12	PD1CD4T	3.21407	28.6538	8.93368	2.34953	0.31178
791	1013	46	2	12	PD1CD4T	9.34858	10.8082	5.92627	4.40536	0.548311
793.5	578	46	2	12	PD1CD4T	2.06568	7.86535	7.71397	2.99592	0.980754
793.5	592.5	46	2	12	PD1CD4T	2.06568	12.8911	8.13183	4.91232	0.630809
796.5	862	46	2	12	PD1CD4T	2.47263	27.3878	13.113	3.28356	0.478789
797	610	46	2	12	PD1CD4T	2.54244	19.056	9.66453	5.87597	0.507164
797.5	882	46	2	12	PD1CD4T	2.85278	19.873	12.8945	4.59036	0.648843
802	636	46	2	12	PD1CD4T	3.73468	14.2793	12.5416	3.57006	0.87831
811	1206.5	46	2	12	PD1CD4T	2.97467	21.1164	14.2754	3.81798	0.676036
812	795	46	2	12	PD1CD4T	9.04879	19.6713	6.36826	2.87492	0.323734
813.5	858.5	46	2	12	PD1CD4T	2.47263	22.8258	14.7254	3.92867	0.645123
816	1130	46	2	12	PD1CD4T	4.65675	22.4005	4.23567	2.81067	0.189088
817	1186.5	46	2	12	PD1CD4T	2.97467	18.4367	11.3014	2.47263	0.612985
817.5	591.5	46	2	12	PD1CD4T	1.61176	12.9352	11.3882	3.59978	0.880401
818	1291.5	46	2	12	PD1CD4T	1.90067	15.5439	20.3855	2.16287	1.31148
823.5	621	46	2	12	PD1CD4T	3.73468	20.7712	11.6805	3.47864	0.562341
825.5	558.5	46	2	12	PD1CD4T	2.68133	8.13469	10.0445	3.32426	1.23478
825.5	583.5	46	2	12	PD1CD4T	1.26822	12.0219	10.6744	3.46183	0.887908
828	886.5	46	2	12	PD1CD4T	2.77433	22.3113	14.7997	5.16065	0.663326
831	576.5	46	2	12	PD1CD4T	1.26822	11.9432	10.0594	3.71834	0.842273
831	1294.5	46	2	12	PD1CD4T	1.90067	14.9554	18.7839	3.60682	1.256
833	856	46	2	12	PD1CD4T	2.80073	16.4186	13.8623	2.52642	0.844305
833	1235	46	2	12	PD1CD4T	3.11547	7.96434	17.3223	3.11139	2.17499
842.5	899.5	46	2	12	PD1CD4T	2.77433	22.728	12.0697	3.85501	0.53105
842.5	1276	46	2	12	PD1CD4T	2.74861	7.92175	16.4129	4.05013	2.07188
850.5	1188.5	46	2	12	PD1CD4T	4.78094	9.03691	11.0207	2.32019	1.21952
852.5	1292.5	46	2	12	PD1CD4T	2.74861	14.9994	15.8462	3.63345	1.05646
853	879.5	46	2	12	PD1CD4T	3.21801	20.6543	12.0447	3.76175	0.583157
854	851.5	46	2	12	PD1CD4T	3.0596	10.4087	10.816	2.68133	1.03913
854.5	1231	46	2	12	PD1CD4T	3.11547	11.1489	14.357	3.2306	1.28775
855	1367.5	46	2	12	PD1CD4T	8.36799	17.2274	13.8187	2.27269	0.802138
857	992.5	46	2	12	PD1CD4T	9.39514	32.4604	3.37801	2.82777	0.104066
857	1261	46	2	12	PD1CD4T	2.41029	7.46578	13.9619	3.987	1.87012
865	647.5	46	2	12	PD1CD4T	3.03713	12.9874	9.40782	3.07613	0.724378
867	1310	46	2	12	PD1CD4T	3.23766	18.3068	15.3025	1.91397	0.835889
871	1251.5	46	2	12	PD1CD4T	2.41029	12.5467	11.8416	2.82058	0.943805
871.5	903.5	46	2	12	PD1CD4T	3.77185	29.3707	8.37617	2.2671	0.285188
876	854.5	46	2	12	PD1CD4T	3.16315	11.5998	7.78109	2.36781	0.670798
876.5	929.5	46	2	12	PD1CD4T	3.77185	31.3843	5.85651	2.83851	0.186606
878.5	631	46	2	12	PD1CD4T	2.42602	16.9743	6.40678	4.21766	0.37744
881.5	1213	46	2	12	PD1CD4T	4.62285	18.6842	11.4078	3.11547	0.610556
887	661	46	2	12	PD1CD4T	2.44788	5.5247	10.0728	4.69581	1.82322
889.5	644	46	2	12	PD1CD4T	2.42602	12.0101	7.62732	5.79424	0.635077
892.5	713.5	46	2	12	PD1CD4T	7.48496	5.99465	16.5643	2.74861	2.76318
897	618	46	2	12	PD1CD4T	3.13738	19.2457	3.79933	2.88197	0.197411
899	887.5	46	2	12	PD1CD4T	2.33327	26.6155	7.62698	2.43646	0.286561
902.5	871.5	46	2	12	PD1CD4T	2.33327	22.3751	5.54135	3.49102	0.247657
907	764	46	2	12	PD1CD4T	5.81304	14.0276	11.7705	2.56825	0.839094
908	1282.5	46	2	12	PD1CD4T	6.8766	25.2864	8.27777	2.50119	0.327361
914	632	46	2	12	PD1CD4T	2.66996	12.5467	6.10466	4.24106	0.486556
917	650.5	46	2	12	PD1CD4T	2.66996	14.154	8.74715	3.27738	0.617998
918.5	914.5	46	2	12	PD1CD4T	4.16135	39.1306	4.01174	3.51853	0.102522
922	885.5	46	2	12	PD1CD4T	3.28897	31.2307	6.07801	2.32019	0.194616
926.5	613.5	46	2	12	PD1CD4T	3.18074	9.47743	4.90664	2.82508	0.517718
929	1343	46	2	12	PD1CD4T	9.12334	12.4412	10.9612	3.23766	0.881037
931	797	46	2	12	PD1CD4T	4.95244	24.0172	6.62788	2.50221	0.275964
937.5	650.5	46	2	12	PD1CD4T	2.58891	9.21835	9.95928	3.04297	1.08038
938	394	46	2	12	PD1CD4T	4.90198	26.987	19.2239	2.9993	0.712341
955.5	648	46	2	12	PD1CD4T	2.58891	8.20227	11.0946	3.25485	1.35262
955.5	826.5	46	2	12	PD1CD4T	2.45616	28.3105	4.42547	3.08355	0.156319
957.5	774.5	46	2	12	PD1CD4T	2.89252	12.4412	10.6083	3.47864	0.852676
960.5	869.5	46	2	12	PD1CD4T	3.77589	39.7805	5.34276	3.17356	0.134306
961	843	46	2	12	PD1CD4T	2.47776	31.9879	3.84908	4.70337	0.120329
966	374	46	2	12	PD1CD4T	4.18081	14.6194	19.9468	3.16154	1.36441
970.5	818	46	2	12	PD1CD4T	2.45616	22.1961	4.46485	2.97638	0.201155
973	402.5	46	2	12	PD1CD4T	4.0925	17.9314	16.2694	2.16639	0.907316
973.5	762	46	2	12	PD1CD4T	2.89252	8.52588	11.863	2.22531	1.39141
976	638	46	2	12	PD1CD4T	3.24939	11.5782	10.8141	2.7077	0.934005
983.5	783.5	46	2	12	PD1CD4T	3.37801	9.79164	8.6427	3.61876	0.882661
990.5	823.5	46	2	12	PD1CD4T	2.95499	20.535	2.94209	2.92392	0.143272
997.5	417.5	46	2	12	PD1CD4T	3.40494	19.4052	12.3161	3.84645	0.634681
1001	749.5	46	2	12	PD1CD4T	2.32019	8.55924	12.3045	2.49408	1.43757
1003	800	46	2	12	PD1CD4T	3.63903	10.8379	6.62252	3.40195	0.611055
1004	653	46	2	12	PD1CD4T	4.52524	17.7236	7.06081	2.86786	0.398384
1005.5	541.5	46	2	12	PD1CD4T	10.1388	27.1993	3.84711	2.10943	0.141442
1006	734	46	2	12	PD1CD4T	2.32019	13.9321	10.2347	2.74953	0.73461
1019.5	682	46	2	12	PD1CD4T	3.75365	10.448	5.64925	2.01722	0.540702
1020.5	424	46	2	12	PD1CD4T	2.36781	22.4609	9.6393	3.66681	0.42916
1021.5	718.5	46	2	12	PD1CD4T	2.7273	13.5301	7.11628	2.97552	0.525961
1024.5	446.5	46	2	12	PD1CD4T	3.09012	22.4648	6.67593	3.06374	0.297173
1025	408	46	2	12	PD1CD4T	2.36781	17.555	11.4151	2.61232	0.650248
1029.5	474.5	46	2	12	PD1CD4T	3.70193	20.814	3.73943	5.54409	0.179659
1030	346	46	2	12	PD1CD4T	4.89214	7.3504	19.7567	5.17782	2.68784
1034	704	46	2	12	PD1CD4T	2.7273	12.1955	4.43063	3.73264	0.363301
1044	437	46	2	12	PD1CD4T	3.09012	14.3228	6.65233	3.63555	0.464456
1047.5	638	46	2	12	PD1CD4T	6.55514	13.5996	2.63553	3.18552	0.193794
1052	461.5	46	2	12	PD1CD4T	2.59283	13.8436	3.0128	5.76923	0.217631
1055.5	369	46	2	12	PD1CD4T	2.86697	6.02132	16.1699	2.026	2.68545
1065.5	838	46	2	12	PD1CD4T	10.4204	22.3695	8.06384	2.93345	0.360484
1066.5	472.5	46	2	12	PD1CD4T	2.59283	7.16142	2.22531	3.84711	0.310736
1070	442.5	46	2	12	PD1CD4T	3.2959	7.60755	6.11131	4.55931	0.803322
1073.5	360	46	2	12	PD1CD4T	2.86697	10.1453	17.6601	3.72107	1.74071
1073.5	410	46	2	12	PD1CD4T	4.62285	6.17031	10.6772	3.43756	1.73042
1081	496.5	46	2	12	PD1CD4T	3.99463	6.92116	4.26967	1.76933	0.616901
1083.5	528	46	2	12	PD1CD4T	3.49683	17.2139	7.32428	2.23668	0.425486
1088	459.5	46	2	12	PD1CD4T	2.18505	7.29202	5.78898	4.8442	0.793879
1091.5	383	46	2	12	PD1CD4T	4.16074	16.436	15.1232	2.95156	0.920127
1093	445	46	2	12	PD1CD4T	2.18505	9.00335	7.65653	2.66139	0.850409
1095	624.5	46	2	12	PD1CD4T	7.03489	19.8165	7.37949	2.63938	0.372391
1104	514.5	46	2	12	PD1CD4T	3.49683	15.4532	4.45803	2.45616	0.288486
1105.5	472	46	2	12	PD1CD4T	3.06374	7.92849	7.41789	3.13738	0.9356
1113.5	423	46	2	12	PD1CD4T	3.77185	12.6668	10.932	2.28049	0.863044
1118.5	449	46	2	12	PD1CD4T	3.67718	9.36972	9.02859	4.28391	0.963592
1151.5	434.5	46	2	12	PD1CD4T	5.13502	17.1683	5.50875	2.22987	0.320867
1135.5	580	57	2	14	PD1CD4T	16.3678	12.5254	11.0295	2.10462	0.880569
1145	694.5	57	2	14	PD1CD4T	15.4891	6.14718	10.5002	2.6671	1.70813
1152	803	57	2	14	PD1CD4T	15.4891	8.11715	5.47363	1.58157	0.674329
1304.5	639	57	2	14	PD1CD4T	24.0588	9.53736	8.59531	3.03044	0.901225
714	689.5	58	2	14	PD1CD4T	72.8338	48.2275	10.9827	1.94421	0.227726
770	1238	58	2	14	PD1CD4T	30.3654	18.9793	8.86698	1.99953	0.467193
958.5	1138.5	58	2	14	PD1CD4T	30.3654	8.22178	6.10466	2.65088	0.742499
1406.5	1010	58	2	14	PD1CD4T	66.396	7.60755	16.0877	2.72171	2.1147
957.5	781.5	3	3	1	PD1CD4T	22.3282	23.5809	2.92826	3.5019	0.124179
999.5	932.5	3	3	1	PD1CD4T	3.60471	5.96785	8.84291	2.45926	1.48176
1012	954.5	3	3	1	PD1CD4T	2.47263	10.2345	10.9531	2.12501	1.07021
1014.5	529	3	3	1	PD1CD4T	36.8765	17.0225	7.69718	2.06568	0.452177
1029	958	3	3	1	PD1CD4T	2.07671	12.7466	10.5892	3.8629	0.830742
1040	931.5	3	3	1	PD1CD4T	2.71518	9.74241	13.9781	3.72856	1.43476
1041.5	950.5	3	3	1	PD1CD4T	2.07671	8.78917	11.2648	4.98817	1.28167
1104	1085.5	3	3	1	PD1CD4T	2.47263	17.9532	4.79789	2.94209	0.267244
1115.5	1098.5	3	3	1	PD1CD4T	2.47263	11.4933	4.69743	2.76609	0.408709
1122.5	848	3	3	1	PD1CD4T	11.7444	12.9173	3.15512	2.42602	0.244255
1131	930	3	3	1	PD1CD4T	11.7444	6.86173	8.6377	2.2938	1.25882
1155.5	1192	3	3	1	PD1CD4T	13.6944	18.2835	2.11783	1.92849	0.115833
1193	1100	3	3	1	PD1CD4T	3.57006	6.62673	8.77755	3.09586	1.32457
1205	1078	3	3	1	PD1CD4T	3.57006	9.22414	9.59604	2.29711	1.04032
1227.5	1064.5	3	3	1	PD1CD4T	3.66127	9.82976	5.86214	3.58708	0.596367
1231	1132.5	3	3	1	PD1CD4T	3.1895	8.51543	2.27938	2.35922	0.267676
1238	1013.5	3	3	1	PD1CD4T	6.54778	11.1361	5.87382	1.95592	0.527458
1240	1112	3	3	1	PD1CD4T	3.1895	5.3144	5.35557	3.88647	1.00775
1243	1085	3	3	1	PD1CD4T	3.66127	6.74394	6.37304	3.53722	0.945003
1249.5	969	3	3	1	PD1CD4T	6.54778	7.25039	3.64043	2.80073	0.502101
825.5	1045	4	3	1	PD1CD4T	59.5746	89.9276	3.25173	2.39445	0.0361594
1014.5	644.5	4	3	1	PD1CD4T	4.15341	16.7206	10.5791	2.80706	0.632698
1017.5	673.5	4	3	1	PD1CD4T	4.15341	24.2753	7.74089	2.64418	0.318879
1057	669.5	4	3	1	PD1CD4T	4.17048	17.0737	4.25777	3.0128	0.249376
1061	640.5	4	3	1	PD1CD4T	3.12928	9.45297	8.22242	4.4745	0.869824
1075.5	624	4	3	1	PD1CD4T	3.12928	9.88756	9.44576	3.18074	0.955318
1147	694	4	3	1	PD1CD4T	13.2881	7.51333	2.21846	2.14284	0.29527
579.5	838	7	3	2	PD1CD4T	14.4394	33.0928	0.51365	2.03724	0.0155215
646	1282.5	7	3	2	PD1CD4T	56.5055	93.2552	1.31343	5.91899	0.0140842
668.5	886.5	7	3	2	PD1CD4T	14.4394	41.4566	0.796381	3.08272	0.01921
856.5	915.5	7	3	2	PD1CD4T	27.0994	35.409	1.66746	3.75905	0.0470915
1132.5	1235.5	7	3	2	PD1CD4T	0.830683	82.4577	0.866556	3.59343	0.0105091
1137.5	1232.5	7	3	2	PD1CD4T	0.830683	80.2628	1.59276	3.92027	0.0198443
1263	426.5	7	3	2	PD1CD4T	29.4053	64.2314	0.427383	2.25251	0.0066538
1420	560.5	7	3	2	PD1CD4T	29.4053	34.6032	1.14856	3.35086	0.0331922
1577.5	713	7	3	2	PD1CD4T	31.2319	95.573	2.28049	3.08601	0.0238612
1780	1060.5	7	3	2	PD1CD4T	3.69438	74.2589	1.28413	3.52429	0.0172926
1794.5	1082	7	3	2	PD1CD4T	3.69438	68.543	0.293691	2.94209	0.00428476
619	1203.5	8	3	2	PD1CD4T	28.7469	61.9979	1.35525	3.93383	0.0218596
785.5	1089.5	8	3	2	PD1CD4T	28.7469	92.1651	2.81067	5.21736	0.030496
892	1343.5	8	3	2	PD1CD4T	39.2371	96.1254	1.73458	13.6662	0.0180449
929	712.5	8	3	2	PD1CD4T	35.7188	27.8348	0.928732	4.04009	0.0333659
1137	852.5	8	3	2	PD1CD4T	35.7188	68.7034	1.99445	3.94028	0.0290299
1318.5	535	8	3	2	PD1CD4T	8.89697	42.2067	0.992126	2.06568	0.0235064
1380.5	542.5	8	3	2	PD1CD4T	8.89697	47.4228	3.34859	2.63649	0.0706114
1521.5	1000.5	8	3	2	PD1CD4T	32.1868	29.4941	0.75719	3.47792	0.0256726
1551	776.5	8	3	2	PD1CD4T	32.1868	51.5126	0.726411	3.66335	0.0141016
478	731.5	19	3	5	PD1CD4T	76.1391	32.9569	1.6383	1.44231	0.0497104
844.5	342.5	19	3	5	PD1CD4T	24.5811	171.924	1.43171	1.59276	0.00832759
956.5	1295.5	19	3	5	PD1CD4T	54.6367	60.8797	2.86343	1.72431	0.0470342
1017	346.5	19	3	5	PD1CD4T	7.41105	170.621	0.656713	3.83588	0.00384894
1033	396	19	3	5	PD1CD4T	7.41105	153.757	7.18334	1.08729	0.0467188
1061.5	681	19	3	5	PD1CD4T	16.2309	64.6128	2.77067	5.67032	0.0428812
1151	751.5	19	3	5	PD1CD4T	8.47912	84.8565	1.99953	2.07059	0.0235637
1210.5	750	19	3	5	PD1CD4T	8.47912	107.13	8.98888	2.32892	0.0839064
1218	452	19	3	5	PD1CD4T	4.54538	110.446	0.569844	5.19397	0.0051595
1219.5	681	19	3	5	PD1CD4T	9.91307	116.934	0.641074	1.94421	0.00548236
1245	469	19	3	5	PD1CD4T	4.54538	100.024	0.363206	3.34859	0.00363117
1324.5	1187.5	19	3	5	PD1CD4T	10.8348	42.0138	0.383588	2.27603	0.00913004
1352.5	783	19	3	5	PD1CD4T	5.81216	131.915	1.0273	3.2251	0.00778758
1391	769.5	19	3	5	PD1CD4T	5.81216	121.289	1.31343	2.74029	0.0108289
1396.5	1163	19	3	5	PD1CD4T	10.8348	25.9372	0.40294	6.85628	0.0155353
1407.5	711.5	19	3	5	PD1CD4T	8.59058	98.6748	1.14856	1.71546	0.0116398
1536.5	1254	19	3	5	PD1CD4T	5.98887	39.8588	0.587382	2.61232	0.0147366
1555.5	1291.5	19	3	5	PD1CD4T	5.98887	45.4925	4.30282	2.28382	0.094583
1613.5	1378.5	19	3	5	PD1CD4T	14.8959	71.1965	1.21927	2.08524	0.0171254
629.5	628.5	20	3	5	PD1CD4T	12.4997	77.3347	0.608593	2.04097	0.00786961
662	547	20	3	5	PD1CD4T	8.58704	47.2999	1.17476	2.26374	0.0248365
718.5	568	20	3	5	PD1CD4T	8.58704	39.5056	1.67657	2.5093	0.0424387
770	745	20	3	5	PD1CD4T	26.0016	48.1143	2.52943	3.38626	0.0525713
823	1599	20	3	5	PD1CD4T	28.2276	78.1884	2.08524	0.142461	0.0266694
884.5	552.5	20	3	5	PD1CD4T	23.7514	37.0185	1.14856	1.21301	0.0310266
957.5	1744.5	20	3	5	PD1CD4T	13.4114	127.147	0.51365	2.70301	0.00403983
998	1237.5	20	3	5	PD1CD4T	11.4948	73.4276	2.64705	1.97014	0.0360498
1050	1727	20	3	5	PD1CD4T	13.4114	130.452	1.08962	3.98891	0.0083526
1057	1623.5	20	3	5	PD1CD4T	4.3921	97.5266	0.901002	1.79778	0.00923853
1078.5	1232	20	3	5	PD1CD4T	11.4948	92.7867	9.05076	2.5643	0.0975436
1087.5	1628	20	3	5	PD1CD4T	4.3921	105.815	3.50842	3.09258	0.0331562
1150.5	1015	20	3	5	PD1CD4T	24.3991	41.5703	2.1381	2.7523	0.0514334
1178	526	20	3	5	PD1CD4T	40.0042	108.616	1.70953	1.56383	0.0157393
1188.5	1182	20	3	5	PD1CD4T	17.2136	70.5523	5.05787	2.90564	0.0716896
1227	802.5	20	3	5	PD1CD4T	32.1749	67.6031	1.97014	3.35993	0.0291427
1371	1610.5	20	3	5	PD1CD4T	40.4646	189.594	1.72431	5.47363	0.00909473
1541.5	1193	20	3	5	PD1CD4T	9.9654	39.5831	6.98204	1.78076	0.176389
1552.5	1037	20	3	5	PD1CD4T	22.2791	34.9519	7.27842	2.06568	0.208241
1610.5	1204.5	20	3	5	PD1CD4T	9.9654	35.1202	1.27421	1.56869	0.0362814
353.5	1038.5	37	3	9	PD1CD4T	3.10568	124.622	4.99884	2.75138	0.040112
367	1059	37	3	9	PD1CD4T	2.80977	129.291	5.53448	2.32565	0.0428064
368.5	1091.5	37	3	9	PD1CD4T	1.91794	140.323	3.13495	6.5377	0.022341
368.5	1136.5	37	3	9	PD1CD4T	2.93691	156.172	6.77589	3.79933	0.0433874
371	991.5	37	3	9	PD1CD4T	1.93506	105.897	3.32273	2.28049	0.0313769
371	1025.5	37	3	9	PD1CD4T	2.92826	117.229	4.23567	3.13171	0.0361315
372.5	1005	37	3	9	PD1CD4T	1.93506	110.09	3.07036	4.05013	0.0278894
378	928	37	3	9	PD1CD4T	1.99445	84.2905	10.3449	7.65852	0.122729
378	942	37	3	9	PD1CD4T	1.99445	88.616	9.56851	5.8008	0.107977
378	961.5	37	3	9	PD1CD4T	1.92454	94.803	7.11307	3.47573	0.07503
380	1084.5	37	3	9	PD1CD4T	1.91794	136.265	4.89058	5.42522	0.0358901
384	1069	37	3	9	PD1CD4T	1.76358	130.265	6.26707	3.33645	0.0481103
384.5	1123.5	37	3	9	PD1CD4T	2.92132	149.554	7.03164	6.24436	0.0470173
385	1103	37	3	9	PD1CD4T	2.73009	142.17	5.70422	8.11965	0.0401224
386	911.5	37	3	9	PD1CD4T	2.61232	77.4886	7.73794	5.70556	0.0998591
388	1009	37	3	9	PD1CD4T	2.28049	108.834	5.32897	5.54775	0.0489642
388.5	970	37	3	9	PD1CD4T	1.92454	95.5954	7.16353	4.12215	0.074936
389	990	37	3	9	PD1CD4T	2.57319	102.206	5.74499	4.28568	0.0562097
392.5	1025.5	37	3	9	PD1CD4T	2.21846	113.842	6.6915	3.67649	0.0587786
392.5	1042.5	37	3	9	PD1CD4T	2.42184	119.782	8.11309	2.21159	0.0677319
393	1060.5	37	3	9	PD1CD4T	1.76358	126.057	8.00131	2.97552	0.0634739
395.5	1158	37	3	9	PD1CD4T	4.01742	160.803	6.11919	4.33278	0.038054
398.5	1192.5	37	3	9	PD1CD4T	2.62685	152.775	2.01596	2.86786	0.0131956
401	934	37	3	9	PD1CD4T	2.76609	81.4383	8.23074	8.57729	0.101067
404	1015	37	3	9	PD1CD4T	1.54095	108.534	7.72613	5.86431	0.0711863
405	880	37	3	9	PD1CD4T	2.48491	63.6929	2.7105	2.7077	0.0425558
405	915	37	3	9	PD1CD4T	2.71518	74.516	7.69421	6.65348	0.103256
406	1083.5	37	3	9	PD1CD4T	2.42602	132.7	8.56248	5.72686	0.064525
408.5	960.5	37	3	9	PD1CD4T	3.15431	88.975	6.50112	7.26202	0.0730668
408.5	1053.5	37	3	9	PD1CD4T	2.00587	121.625	9.67896	4.52748	0.0795802
410	999.5	37	3	9	PD1CD4T	2.15583	102.261	7.00272	7.56688	0.0684791
410	1039.5	37	3	9	PD1CD4T	2.00587	116.435	8.27777	4.73616	0.0710932
410.5	1110.5	37	3	9	PD1CD4T	2.19893	142.015	6.56597	6.7142	0.0462344
412	984.5	37	3	9	PD1CD4T	2.15583	96.7272	7.15184	7.30764	0.0739382
413	895.5	37	3	9	PD1CD4T	2.48491	66.6866	5.01505	4.0925	0.0752033
413	1021	37	3	9	PD1CD4T	1.54095	109.467	6.76127	6.22686	0.0617653
416.5	1127	37	3	9	PD1CD4T	2.50119	147.477	4.97697	6.7244	0.0337475
416.5	1196.5	37	3	9	PD1CD4T	2.33327	147.948	4.30282	3.54224	0.0290833
417	1067	37	3	9	PD1CD4T	2.27269	125.544	9.11778	4.49881	0.072626
417	1096.5	37	3	9	PD1CD4T	2.19893	136.275	6.89281	4.78889	0.0505803
418	1175	37	3	9	PD1CD4T	3.07036	154.727	5.72907	3.85238	0.037027
423.5	941.5	37	3	9	PD1CD4T	3.37876	80.0956	4.87396	9.57037	0.0608517
424	916.5	37	3	9	PD1CD4T	2.71518	71.486	7.18016	6.50697	0.100441
431	1047.5	37	3	9	PD1CD4T	3.03044	117.044	6.91523	5.03474	0.0590822
431.5	1150	37	3	9	PD1CD4T	3.91184	154.746	3.73264	2.82777	0.0241211
432	882	37	3	9	PD1CD4T	3.32044	58.5902	4.76127	1.66746	0.0812639
432	1005.5	37	3	9	PD1CD4T	2.851	101.678	3.78595	8.2701	0.0372347
432.5	1200	37	3	9	PD1CD4T	2.33327	143.822	3.0687	1.82439	0.0213368
433.5	965	37	3	9	PD1CD4T	3.02205	86.9606	3.13495	8.9541	0.0360502
436.5	986	37	3	9	PD1CD4T	2.851	94.1418	3.70467	7.57659	0.039352
439.5	855.5	37	3	9	PD1CD4T	2.30703	48.577	4.83633	2.74953	0.0995602
441.5	1029	37	3	9	PD1CD4T	3.03044	109.305	3.9047	6.78786	0.0357229
442	839.5	37	3	9	PD1CD4T	2.30703	43.0683	5.9736	2.61329	0.138701
446	906.5	37	3	9	PD1CD4T	3.44272	64.6219	6.27354	3.95121	0.0970807
452.5	1424.5	37	3	9	PD1CD4T	10.6898	74.0651	14.9214	2.52642	0.201463
457.5	797	37	3	9	PD1CD4T	2.7862	27.0976	4.31224	2.9993	0.159137
477	795.5	37	3	9	PD1CD4T	2.7862	21.8793	2.21274	3.97936	0.101134
485.5	841	37	3	9	PD1CD4T	6.20073	36.4347	4.4529	2.23668	0.122216
486	1086	37	3	9	PD1CD4T	9.56427	128.071	4.89214	2.85278	0.0381987
508	1374	37	3	9	PD1CD4T	10.6898	72.807	8.07453	2.55041	0.110903
526.5	724	37	3	9	PD1CD4T	6.12955	8.02448	4.21706	2.54543	0.525524
553.5	757.5	37	3	9	PD1CD4T	6.12955	17.0309	7.83697	2.95156	0.460163
582.5	661.5	37	3	9	PD1CD4T	2.16639	32.7662	1.88189	2.67755	0.0574339
586	690.5	37	3	9	PD1CD4T	2.1699	29.4319	2.92826	1.93768	0.0994928
589.5	675	37	3	9	PD1CD4T	2.01722	32.6131	2.42184	3.57716	0.0742596
591	565.5	37	3	9	PD1CD4T	3.59343	62.4324	3.78662	2.36781	0.0606516
600	684.5	37	3	9	PD1CD4T	2.01722	35.1252	4.14485	1.66746	0.118002
606.5	671	37	3	9	PD1CD4T	2.13454	39.1101	3.89429	3.3622	0.0995725
607	546	37	3	9	PD1CD4T	2.55041	71.821	3.45523	3.14707	0.0481089
609	651.5	37	3	9	PD1CD4T	2.43646	43.2404	2.85722	1.90067	0.0660776
609	1117	37	3	9	PD1CD4T	3.79933	144.432	2.79891	2.7789	0.0193788
613	888.5	37	3	9	PD1CD4T	1.81603	66.0178	10.9055	2.29932	0.16519
617	511	37	3	9	PD1CD4T	3.54868	85.1905	6.31224	3.67718	0.0740956
621.5	535.5	37	3	9	PD1CD4T	2.55041	78.0592	5.45134	4.08754	0.069836
622.5	625	37	3	9	PD1CD4T	2.27938	53.0689	5.35177	3.02373	0.100846
622.5	641	37	3	9	PD1CD4T	1.83133	49.6517	4.94167	2.37743	0.0995268
622.5	880	37	3	9	PD1CD4T	1.81603	65.728	9.16247	3.03295	0.1394
625.5	658	37	3	9	PD1CD4T	1.92849	47.6368	5.32326	2.74029	0.111747
627.5	1041.5	37	3	9	PD1CD4T	3.09258	119.572	3.47864	4.83529	0.0290925
629	1174.5	37	3	9	PD1CD4T	2.62105	135.981	11.1814	1.97014	0.0822274
629.5	1136.5	37	3	9	PD1CD4T	3.5048	150.321	6.5787	2.65948	0.0437644
632	1103.5	37	3	9	PD1CD4T	2.62105	142.101	4.06513	3.38401	0.0286073
632.5	555	37	3	9	PD1CD4T	2.851	74.4514	7.30034	3.33873	0.0980551
635	638	37	3	9	PD1CD4T	1.36086	54.2835	6.77252	3.94928	0.124762
635	1063.5	37	3	9	PD1CD4T	2.61524	128.333	3.46622	3.5048	0.0270096
637.5	879.5	37	3	9	PD1CD4T	2.1381	69.3997	8.22242	2.48797	0.118479
638.5	826.5	37	3	9	PD1CD4T	5.61095	57.0946	2.36781	1.92454	0.0414717
639	659	37	3	9	PD1CD4T	1.92849	52.1813	7.23752	2.36781	0.138699
641	1085	37	3	9	PD1CD4T	2.93085	136.714	5.58694	2.84655	0.040866
641.5	645	37	3	9	PD1CD4T	1.36086	55.1966	7.51304	2.60844	0.136114
642.5	1187	37	3	9	PD1CD4T	2.62105	131.57	8.59058	3.69644	0.0652927
643	609	37	3	9	PD1CD4T	2.63649	62.8834	8.79631	2.231	0.139883
643.5	627.5	37	3	9	PD1CD4T	1.92454	59.073	8.28236	2.62782	0.140206
644.5	1117	37	3	9	PD1CD4T	2.32892	148.481	6.37304	3.65781	0.0429216
645	575.5	37	3	9	PD1CD4T	3.22116	71.7935	10.1162	2.09495	0.140907
648.5	1036	37	3	9	PD1CD4T	2.65948	120.871	6.3046	2.66996	0.0521597
650.5	528.5	37	3	9	PD1CD4T	2.91001	86.5172	9.68446	2.95156	0.111937
650.5	685	37	3	9	PD1CD4T	4.05013	53.6775	7.83438	2.58008	0.145953
651	1054.5	37	3	9	PD1CD4T	2.61524	127.59	5.74278	3.01869	0.0450097
652	550.5	37	3	9	PD1CD4T	2.851	80.4775	9.87255	5.19982	0.122675
654.5	1203	37	3	9	PD1CD4T	2.84922	126.006	5.74146	4.12953	0.0455648
655	876.5	37	3	9	PD1CD4T	2.52943	73.3936	7.40797	2.61232	0.100935
657.5	792	37	3	9	PD1CD4T	5.61095	58.3316	2.17107	2.71238	0.0372195
659.5	1123.5	37	3	9	PD1CD4T	2.32892	152.794	8.7012	3.20141	0.0569474
664.5	1181.5	37	3	9	PD1CD4T	1.93506	134.54	7.89663	3.00522	0.0586936
666	1095	37	3	9	PD1CD4T	3.67718	143.848	8.84291	3.13495	0.061474
666.5	568.5	37	3	9	PD1CD4T	2.77433	79.4941	12.5019	4.21766	0.157268
669.5	521	37	3	9	PD1CD4T	2.91001	93.2223	12.5471	2.67375	0.134593
672.5	1053	37	3	9	PD1CD4T	2.43125	130.694	8.81015	3.38626	0.0674104
676.5	1161.5	37	3	9	PD1CD4T	2.42184	142.686	10.4769	2.45616	0.0734266
678	1180	37	3	9	PD1CD4T	1.93506	135.899	7.83665	2.48797	0.0576652
678.5	1216	37	3	9	PD1CD4T	2.92392	122.581	2.7077	2.11783	0.0220891
679.5	539.5	37	3	9	PD1CD4T	2.28937	90.6102	13.6764	3.94028	0.150937
679.5	1073	37	3	9	PD1CD4T	1.89666	138.603	9.94628	3.07036	0.0717608
679.5	1195.5	37	3	9	PD1CD4T	2.21846	130.248	5.62766	2.74953	0.0432074
681	555.5	37	3	9	PD1CD4T	2.28937	86.8444	14.0644	2.45616	0.161949
682	1124	37	3	9	PD1CD4T	2.30703	156.311	11.713	2.80344	0.0749339
687	1062	37	3	9	PD1CD4T	1.89666	136.306	10.8329	4.41859	0.0794749
690.5	1104.5	37	3	9	PD1CD4T	1.78503	151.075	12.3576	5.8309	0.0817979
691.5	1153.5	37	3	9	PD1CD4T	1.72431	146.675	9.55365	1.81323	0.0651349
695	1583.5	37	3	9	PD1CD4T	1.92454	35.409	2.35492	2.99592	0.0665062
695.5	1597	37	3	9	PD1CD4T	1.92454	38.4665	2.92826	1.2602	0.0761249
696	1049	37	3	9	PD1CD4T	2.25251	133.81	12.2012	2.93345	0.0911831
696.5	1093.5	37	3	9	PD1CD4T	1.78503	148.447	13.1081	6.11629	0.0883018
697.5	1203	37	3	9	PD1CD4T	2.41869	128.938	5.26576	2.73009	0.0408395
698	1126.5	37	3	9	PD1CD4T	2.30703	157.15	10.3855	4.15341	0.0660866
701	1146	37	3	9	PD1CD4T	1.72431	150.185	8.61418	2.35168	0.057357
701.5	1067.5	37	3	9	PD1CD4T	2.20929	140.853	12.943	5.3655	0.0918898
701.5	1219.5	37	3	9	PD1CD4T	2.41869	123.295	3.89234	1.57353	0.0315694
714.5	1563.5	37	3	9	PD1CD4T	3.97936	39.1179	2.96271	2.60844	0.075738
715.5	1112.5	37	3	9	PD1CD4T	2.07671	158.192	10.0607	6.96057	0.0635976
715.5	1153	37	3	9	PD1CD4T	1.60703	148.906	6.32308	2.21846	0.0424636
716.5	1192.5	37	3	9	PD1CD4T	1.89264	134.649	6.53809	2.28937	0.0485564
717	1130	37	3	9	PD1CD4T	2.50221	157.454	8.0086	5.1925	0.0508632
718.5	1222	37	3	9	PD1CD4T	2.44788	124.251	5.92413	2.58106	0.0476788
721	1205	37	3	9	PD1CD4T	1.89264	130.643	7.102	4.08257	0.0543617
723	1100	37	3	9	PD1CD4T	2.07671	155.549	11.0554	6.79831	0.0710738
726.5	1150.5	37	3	9	PD1CD4T	1.60703	150.923	5.09734	3.12198	0.0337744
730.5	1066	37	3	9	PD1CD4T	2.63649	146.32	10.0195	3.61104	0.0684765
731	1084.5	37	3	9	PD1CD4T	2.27269	152.212	11.5885	4.93705	0.0761336
736	1218.5	37	3	9	PD1CD4T	1.61491	127.716	7.50122	2.5093	0.0587336
737	1167	37	3	9	PD1CD4T	2.14757	146.153	2.81067	2.21617	0.0192311
738.5	1182	37	3	9	PD1CD4T	2.14757	140.977	3.0819	3.02373	0.021861
739	1122	37	3	9	PD1CD4T	2.60844	162.576	7.27842	3.36898	0.0447692
740.5	1197.5	37	3	9	PD1CD4T	1.83133	135.731	4.53252	4.38458	0.0333934
740.5	1535.5	37	3	9	PD1CD4T	5.44343	47.3702	2.28937	2.55339	0.0483293
741	1140.5	37	3	9	PD1CD4T	2.05584	156.131	4.74739	2.42288	0.0304065
743.5	1210	37	3	9	PD1CD4T	1.61491	131.733	5.99183	3.21801	0.0454848
744.5	1093	37	3	9	PD1CD4T	2.27269	157.712	11.1019	4.24106	0.0703936
754	1111.5	37	3	9	PD1CD4T	2.60844	165.505	8.34157	2.41869	0.0504008
755	1144	37	3	9	PD1CD4T	1.92454	156.576	3.71014	1.97913	0.0236954
760	1191.5	37	3	9	PD1CD4T	1.69911	140.555	3.10323	4.16135	0.0220784
766.5	1507.5	37	3	9	PD1CD4T	5.44343	58.0832	3.77522	2.84655	0.0649967
768.5	1144.5	37	3	9	PD1CD4T	1.92454	158.193	4.0149	2.59283	0.0253797
769.5	1086.5	37	3	9	PD1CD4T	3.67993	161.252	8.76366	2.04097	0.0543477
770	1162.5	37	3	9	PD1CD4T	2.22987	152.108	2.20009	2.87139	0.014464
770	1198	37	3	9	PD1CD4T	1.69911	139.835	4.42834	3.26186	0.0316683
777	1176.5	37	3	9	PD1CD4T	2.22987	148.314	3.06374	2.7077	0.0206571
780.5	1059	37	3	9	PD1CD4T	4.21947	155.839	4.55095	1.88054	0.0292029
781.5	1128.5	37	3	9	PD1CD4T	2.07671	165.626	6.90201	2.78164	0.0416722
783.5	1221.5	37	3	9	PD1CD4T	3.86093	134.17	8.28389	1.84788	0.0617418
792	464	37	3	9	PD1CD4T	19.2482	141.103	31.6149	1.75204	0.224055
794	1136	37	3	9	PD1CD4T	1.73311	164.887	7.21118	2.74953	0.0437341
794.5	1194	37	3	9	PD1CD4T	2.58891	145.283	6.40282	2.38808	0.0440715
795.5	1101	37	3	9	PD1CD4T	2.97638	171.625	10.3581	3.02205	0.0603532
803	1120.5	37	3	9	PD1CD4T	2.52943	171.617	9.67529	1.59276	0.0563772
806	1138	37	3	9	PD1CD4T	1.73311	166.114	8.39704	2.61232	0.05055
812.5	1196.5	37	3	9	PD1CD4T	2.58891	147.757	8.82597	2.12501	0.0597329
820	1149.5	37	3	9	PD1CD4T	2.58106	164.63	9.506	1.84925	0.0577414
834.5	1189	37	3	9	PD1CD4T	2.55339	154.497	8.37072	2.07059	0.0541804
839.5	1153.5	37	3	9	PD1CD4T	2.72171	166.913	12.0101	2.58106	0.0719544
841.5	1172.5	37	3	9	PD1CD4T	2.55339	161.175	9.5228	2.9687	0.0590838
951	998.5	37	3	9	PD1CD4T	25.7734	191.687	6.634	2.83583	0.0346085
1225.5	1056.5	37	3	9	PD1CD4T	3.99463	292.655	6.6896	3.13495	0.0228583
1243.5	1116	37	3	9	PD1CD4T	8.85581	285	12.5402	2.63649	0.0440008
1247	1038.5	37	3	9	PD1CD4T	3.99463	299.248	3.4198	4.03066	0.011428
344.5	1064.5	38	3	9	PD1CD4T	9.73124	53.6778	2.0147	4.24823	0.0375332
365.5	999.5	38	3	9	PD1CD4T	9.73124	40.2044	7.07445	2.67755	0.175962
379	840.5	38	3	9	PD1CD4T	6.01761	9.43789	5.46296	2.88109	0.578833
391	881	38	3	9	PD1CD4T	6.01761	20.8448	7.26411	2.74953	0.348485
392	782	38	3	9	PD1CD4T	2.93085	26.1716	4.44435	2.6766	0.169816
410.5	773	38	3	9	PD1CD4T	2.14284	33.0799	3.99145	2.92132	0.120661
424.5	767.5	38	3	9	PD1CD4T	2.14284	28.216	3.85238	4.01995	0.136532
435	747	38	3	9	PD1CD4T	2.82508	19.6305	3.64391	2.63649	0.185625
437	689.5	38	3	9	PD1CD4T	2.74953	12.9228	7.10093	5.56738	0.549487
446	763.5	38	3	9	PD1CD4T	1.66289	23.1049	5.55643	2.59967	0.240487
452.5	678	38	3	9	PD1CD4T	2.74953	11.9013	5.7304	5.36172	0.481492
457.5	765.5	38	3	9	PD1CD4T	1.66289	22.7421	3.9235	2.58106	0.172521
461	799.5	38	3	9	PD1CD4T	2.42184	35.3632	2.21846	2.48797	0.0627335
461	816.5	38	3	9	PD1CD4T	2.42184	41.3486	2.77067	2.35815	0.0670076
464.5	741.5	38	3	9	PD1CD4T	2.41974	13.4323	4.33629	2.7862	0.322826
476	729	38	3	9	PD1CD4T	2.11424	9.32208	4.21225	2.39339	0.451857
488.5	721	38	3	9	PD1CD4T	2.11424	9.89476	2.88109	2.56825	0.291174
508	740	38	3	9	PD1CD4T	3.87863	20.1038	3.71493	2.63938	0.184788
560	585.5	38	3	9	PD1CD4T	10.2715	57.4518	4.15341	3.28665	0.0722939
566.5	832	38	3	9	PD1CD4T	14.7647	60.5979	2.9687	2.59283	0.0489901
578.5	684.5	38	3	9	PD1CD4T	4.46258	42.8598	2.231	4.61296	0.0520535
603	735	38	3	9	PD1CD4T	4.18809	52.4859	3.99463	3.5019	0.0761086
603.5	528	38	3	9	PD1CD4T	10.2715	84.6646	1.86428	4.98868	0.0220196
606	669.5	38	3	9	PD1CD4T	4.46258	54.2428	3.09586	3.08355	0.0570742
625	715.5	38	3	9	PD1CD4T	2.5093	59.7432	3.34859	3.49247	0.0560497
631	744	38	3	9	PD1CD4T	2.9004	63.5401	5.58376	3.75905	0.0878778
639.5	725.5	38	3	9	PD1CD4T	2.36781	65.5231	2.7077	5.11473	0.0413243
641	698.5	38	3	9	PD1CD4T	3.32578	65.7355	2.12501	4.23687	0.0323266
656	727.5	38	3	9	PD1CD4T	2.36781	71.7962	2.61329	2.99592	0.0363988
665	755	38	3	9	PD1CD4T	4.12215	76.9876	6.73533	3.60471	0.0874859
823	902.5	38	3	9	PD1CD4T	28.1234	26.6122	2.95156	3.55653	0.11091
972	773	38	3	9	PD1CD4T	28.1234	73.6417	2.231	5.76659	0.0302954
972.5	1376.5	38	3	9	PD1CD4T	30.3907	58.3661	12.132	3.97361	0.20786
1138	1592.5	38	3	9	PD1CD4T	14.5087	84.083	0.20147	3.28356	0.00239609
1164	1470.5	38	3	9	PD1CD4T	3.87536	40.4218	0.701539	6.93282	0.0173555
1172	1496.5	38	3	9	PD1CD4T	3.87536	50.6772	0.556328	3.63275	0.0109779
1223	680	38	3	9	PD1CD4T	4.33629	64.1792	2.87139	3.66266	0.0447402
1252.5	672.5	38	3	9	PD1CD4T	4.33629	56.3215	2.7077	3.74892	0.0480757
1323	1619	38	3	9	PD1CD4T	26.6243	119.606	3.33873	3.50769	0.0279145
1326.5	604.5	38	3	9	PD1CD4T	3.57716	24.7677	1.56221	3.71493	0.0630744
1332	580	38	3	9	PD1CD4T	3.57716	17.4523	2.39445	2.14757	0.1372
1417.5	941.5	38	3	9	PD1CD4T	7.74089	8.11715	3.42277	3.29975	0.421671
1438.5	459.5	38	3	9	PD1CD4T	22.9103	6.12396	2.90652	5.34229	0.474614
1466	917	38	3	9	PD1CD4T	3.07283	18.5292	0.318552	3.47354	0.0171919
1481	932.5	38	3	9	PD1CD4T	3.07283	24.6126	1.41388	3.95634	0.0574456
599	905.5	43	3	11	PD1CD4T	5.85521	44.8046	1.05892	3.34859	0.0236341
606	946	43	3	11	PD1CD4T	5.85521	50.648	2.56825	2.14166	0.0507078
635.5	1456	43	3	11	PD1CD4T	5.20763	6.6482	2.93691	5.07539	0.44176
638.5	788.5	43	3	11	PD1CD4T	4.60305	56.7545	2.36781	1.86972	0.0417202
650.5	818.5	43	3	11	PD1CD4T	2.78164	58.7089	3.80733	3.95634	0.064851
655	837.5	43	3	11	PD1CD4T	2.78164	60.0141	3.37726	2.39445	0.0562743
663.5	1479.5	43	3	11	PD1CD4T	2.56825	7.59583	5.65599	3.17356	0.744617
670	796.5	43	3	11	PD1CD4T	4.18809	67.3876	2.56825	2.7077	0.0381116
673.5	1464.5	43	3	11	PD1CD4T	2.56825	10.8082	3.28356	2.36781	0.303802
710.5	1437.5	43	3	11	PD1CD4T	3.71834	27.5143	2.67375	2.29932	0.0971768
726	1400.5	43	3	11	PD1CD4T	4.41514	32.7178	2.27603	1.96498	0.0695657
735.5	1430	43	3	11	PD1CD4T	3.71834	22.9495	2.16287	2.1804	0.0942451
747	1184.5	43	3	11	PD1CD4T	24.3072	55.8334	0.656713	5.15278	0.011762
757.5	1410	43	3	11	PD1CD4T	4.23567	21.2886	2.72637	3.06291	0.128067
779.5	1017	43	3	11	PD1CD4T	24.3072	31.5484	2.11783	4.1899	0.0671296
936	1500.5	43	3	11	PD1CD4T	28.5109	33.616	3.57716	2.24912	0.106412
1189	1371.5	43	3	11	PD1CD4T	40.4574	45.4349	3.06622	2.7105	0.067486
1337.5	533.5	43	3	11	PD1CD4T	102.208	67.3826	2.43646	2.53645	0.0361586
433.5	1241	44	3	11	PD1CD4T	6.1745	115.896	2.43646	4.9785	0.0210228
467	1213.5	44	3	11	PD1CD4T	6.1745	107.119	1.92454	1.78645	0.0179664
853	925.5	44	3	11	PD1CD4T	40.0983	29.8929	1.29983	2.87139	0.043483
1123	841.5	44	3	11	PD1CD4T	2.54244	15.0693	2.69643	2.99168	0.178936
1126.5	859	44	3	11	PD1CD4T	2.54244	10.1453	4.40018	2.08037	0.433714
1252	1448	44	3	11	PD1CD4T	75.275	11.5305	0.925996	3.20854	0.0803086
1359	716.5	44	3	11	PD1CD4T	33.5332	57.6635	2.7862	3.38626	0.0483182
1468.5	966	44	3	11	PD1CD4T	22.7131	7.36975	2.46029	3.38401	0.333836
1561.5	836.5	44	3	11	PD1CD4T	5.28163	26.9896	2.34304	3.03295	0.0868127
1598	830	44	3	11	PD1CD4T	5.28163	13.0435	5.41398	2.55736	0.41507
1632.5	759.5	44	3	11	PD1CD4T	11.1816	25.6117	3.27738	2.32565	0.127964
1643	1015	44	3	11	PD1CD4T	6.5136	32.3791	3.2251	2.85011	0.0996043
1647.5	969.5	44	3	11	PD1CD4T	6.5136	15.7092	2.67755	2.48797	0.170445
387	1135.5	55	3	13	PD1CD4T	13.7718	13.7753	2.48491	6.91523	0.180389
409.5	863.5	55	3	13	PD1CD4T	4.01995	9.74241	6.04746	3.57716	0.620736
413	1240	55	3	13	PD1CD4T	3.14142	41.8776	4.43063	3.33873	0.1058
423.5	839	55	3	13	PD1CD4T	3.08601	20.3415	8.17414	2.61329	0.401845
435	1241.5	55	3	13	PD1CD4T	3.12766	38.0939	5.39944	3.45523	0.14174
442	1215	55	3	13	PD1CD4T	2.79256	30.9696	3.87077	1.99953	0.124986
444	846	55	3	13	PD1CD4T	3.08601	22.8289	9.69624	3.0687	0.424736
449.5	819	55	3	13	PD1CD4T	2.2671	20.5228	7.01141	2.63649	0.34164
449.5	1055	55	3	13	PD1CD4T	14.5188	26.9896	4.21706	2.27603	0.156248
454	1230.5	55	3	13	PD1CD4T	2.79256	32.9158	6.28203	2.86786	0.190851
461	830	55	3	13	PD1CD4T	2.2671	23.2095	6.37503	2.42602	0.274673
465.5	852.5	55	3	13	PD1CD4T	3.19983	28.0305	8.42931	2.81067	0.300719
486.5	1291.5	55	3	13	PD1CD4T	9.84657	17.1911	2.65948	2.87492	0.154701
488.5	850	55	3	13	PD1CD4T	2.55339	31.0156	6.98095	2.34953	0.225079
488.5	869.5	55	3	13	PD1CD4T	2.77799	34.0873	9.01706	3.72107	0.264528
489	814	55	3	13	PD1CD4T	1.82021	17.98	2.00713	2.45926	0.111632
494.5	784.5	55	3	13	PD1CD4T	3.88712	10.2066	2.42602	2.74029	0.237692
500	820.5	55	3	13	PD1CD4T	1.82021	21.9597	2.78164	2.92826	0.12667
504	841	55	3	13	PD1CD4T	2.55339	29.5665	5.75602	2.64418	0.194681
521	778	55	3	13	PD1CD4T	3.88712	18.7708	4.94013	1.97913	0.263182
548	840	55	3	13	PD1CD4T	6.2699	39.127	2.81067	1.56221	0.0718346
555	1137	55	3	13	PD1CD4T	6.55669	8.22178	2.99592	2.83583	0.364388
599	1123.5	55	3	13	PD1CD4T	6.55669	22.2698	4.89577	2.05089	0.219839
613.5	1018.5	55	3	13	PD1CD4T	15.1004	7.76509	2.90652	3.09586	0.374306
754	1614.5	55	3	13	PD1CD4T	13.5817	32.196	2.61911	3.07036	0.081349
782	1497.5	55	3	13	PD1CD4T	3.45523	12.9874	4.66655	2.70676	0.359312
793	1443	55	3	13	PD1CD4T	2.92392	15.3931	5.46296	2.40291	0.354896
794	1463.5	55	3	13	PD1CD4T	2.92392	12.2886	8.20636	2.64705	0.667805
795.5	1419.5	55	3	13	PD1CD4T	1.49754	22.7163	2.41764	2.42602	0.106428
805	1424	55	3	13	PD1CD4T	1.49754	23.6292	2.37743	2.29932	0.100614
805.5	1491.5	55	3	13	PD1CD4T	2.49205	18.399	4.93139	3.82595	0.268025
820.5	1500.5	55	3	13	PD1CD4T	1.91794	13.6767	4.69743	3.62996	0.343463
821	1462	55	3	13	PD1CD4T	3.07531	22.4482	4.51064	1.66137	0.200936
826	1483	55	3	13	PD1CD4T	2.61329	16.4197	5.79818	2.61232	0.353123
832	1507.5	55	3	13	PD1CD4T	1.81323	8.60902	5.35509	2.57417	0.622032
841	1498.5	55	3	13	PD1CD4T	1.81323	8.38265	5.82001	2.74029	0.694293
849	1606.5	55	3	13	PD1CD4T	6.8162	16.175	2.07426	2.92045	0.128239
876	1646	55	3	13	PD1CD4T	6.8162	21.7036	3.14142	2.7862	0.144742
904	1384.5	55	3	13	PD1CD4T	3.38476	18.5032	4.26075	3.41387	0.230271
907.5	1408	55	3	13	PD1CD4T	3.38476	9.80799	3.13414	4.43349	0.31955
921	1329.5	55	3	13	PD1CD4T	8.2011	21.1476	10.832	2.34304	0.512207
976	1567.5	55	3	13	PD1CD4T	3.88712	18.1181	5.02314	2.06691	0.277244
982.5	1594	55	3	13	PD1CD4T	1.74624	8.42503	6.11131	1.91131	0.725375
985	1606	55	3	13	PD1CD4T	1.74624	4.81143	7.21154	2.19431	1.49883
1137.5	1556.5	55	3	13	PD1CD4T	1.52273	64.7197	2.83583	2.03973	0.0438171
1148	1554.5	55	3	13	PD1CD4T	1.52273	68.7037	3.19983	2.26374	0.0465743
1168	1597	55	3	13	PD1CD4T	6.6915	72.6163	4.14853	3.2251	0.0571294
1404	1370	55	3	13	PD1CD4T	10.5084	8.55716	2.82238	3.07036	0.329827
1424	1441	55	3	13	PD1CD4T	10.5084	12.1149	2.9993	1.97528	0.247572
477.5	1217	56	3	13	PD1CD4T	10.3872	36.9761	3.52429	3.18552	0.0953126
489	1289	56	3	13	PD1CD4T	10.3872	16.8796	5.29459	2.65948	0.313667
576.5	1216.5	56	3	13	PD1CD4T	6.94488	13.3258	4.13014	3.31738	0.309935
612	828	56	3	13	PD1CD4T	2.00587	11.7508	6.3539	2.5643	0.540723
613.5	842	56	3	13	PD1CD4T	2.00587	16.7185	6.58718	2.94209	0.394005
622	1234	56	3	13	PD1CD4T	6.94488	21.7618	2.43646	3.53148	0.11196
634.5	714	56	3	13	PD1CD4T	4.28391	7.90374	5.50137	3.7779	0.696047
641	842	56	3	13	PD1CD4T	3.91768	9.03691	3.27738	2.53645	0.362666
655	736	56	3	13	PD1CD4T	4.28391	12.6948	3.72856	2.35815	0.293707
666	1132.5	56	3	13	PD1CD4T	4.46258	41.1033	4.8442	2.7789	0.117854
668.5	1057.5	56	3	13	PD1CD4T	6.27475	60.1546	3.95056	2.79256	0.0656735
670.5	1101.5	56	3	13	PD1CD4T	4.46258	48.8963	7.98099	2.7077	0.163223
704.5	845.5	56	3	13	PD1CD4T	1.89264	11.2221	7.43566	2.99253	0.662591
709	858	56	3	13	PD1CD4T	1.89264	8.01116	7.92709	2.71518	0.989506
714	877.5	56	3	13	PD1CD4T	1.88054	7.51333	7.52553	3.24861	1.00162
717.5	1046.5	56	3	13	PD1CD4T	7.15432	58.4203	6.21993	3.64878	0.106469
719.5	889.5	56	3	13	PD1CD4T	1.88054	9.65428	6.53227	2.20009	0.676619
759	1252.5	56	3	13	PD1CD4T	12.1301	10.089	6.9664	2.52642	0.690493
810.5	1081.5	56	3	13	PD1CD4T	12.6263	31.6898	7.23682	2.3603	0.228364
830	1205.5	56	3	13	PD1CD4T	12.1301	4.90672	3.8969	2.42288	0.794196
846.5	823.5	56	3	13	PD1CD4T	20.1956	16.6812	3.20616	2.48491	0.192202
847	1385	56	3	13	PD1CD4T	10.8962	18.9182	6.09635	2.07059	0.322248
853.5	1004	56	3	13	PD1CD4T	12.6263	6.50742	4.99071	3.4932	0.766926
876.5	1657	56	3	13	PD1CD4T	8.2113	9.13101	4.05013	1.78219	0.443558
892.5	1293	56	3	13	PD1CD4T	5.04732	18.3214	2.38063	2.86343	0.129937
898	1328	56	3	13	PD1CD4T	5.04732	7.5157	5.64476	2.08524	0.751063
912.5	1164.5	56	3	13	PD1CD4T	11.9315	13.823	5.91899	3.22116	0.428198
916.5	1698.5	56	3	13	PD1CD4T	8.2113	10.1031	3.2251	1.79354	0.319218
967.5	1080	56	3	13	PD1CD4T	13.5849	31.1668	6.26585	3.12198	0.201042
969.5	1242	56	3	13	PD1CD4T	8.02126	16.2299	9.36457	2.99168	0.576994
996	1171	56	3	13	PD1CD4T	4.41859	20.4141	4.52748	3.54224	0.221782
1007	1200	56	3	13	PD1CD4T	4.41859	24.7166	5.8669	2.28049	0.237367
380.5	1013.5	67	3	9	PD1CD4T	11.9879	26.8626	2.1699	6.21381	0.0807777
415	1272	67	3	9	PD1CD4T	3.67165	22.1583	5.49214	2.22531	0.247859
423	1296.5	67	3	9	PD1CD4T	3.67165	15.3792	5.40836	1.75926	0.351666
426.5	1325.5	67	3	9	PD1CD4T	4.16135	15.3642	3.68889	1.86428	0.240097
429.5	898	67	3	9	PD1CD4T	6.4301	61.5412	3.41089	2.54842	0.0554245
440.5	786.5	67	3	9	PD1CD4T	4.19837	68.2034	3.2251	2.86697	0.0472864
442.5	953.5	67	3	9	PD1CD4T	2.68795	40.7168	2.03973	2.98998	0.0500956
443.5	1246.5	67	3	9	PD1CD4T	5.44808	23.7547	5.45181	1.62587	0.229504
450	1145	67	3	9	PD1CD4T	8.75903	31.4914	2.45616	1.76214	0.0779947
458.5	963.5	67	3	9	PD1CD4T	2.68795	37.1778	2.58989	4.64366	0.0696622
461.5	944	67	3	9	PD1CD4T	2.81067	44.5523	2.73009	2.59283	0.0612783
462	751.5	67	3	9	PD1CD4T	2.85278	62.2184	2.67375	2.89252	0.0429737
464.5	1008.5	67	3	9	PD1CD4T	2.38914	20.3196	3.08355	4.20501	0.151752
469	794	67	3	9	PD1CD4T	3.33645	57.3721	2.25251	2.66996	0.0392613
474.5	894.5	67	3	9	PD1CD4T	3.50842	63.509	1.91794	1.63985	0.0301995
475.5	816.5	67	3	9	PD1CD4T	3.33645	55.5138	3.06622	3.26186	0.0552335
477.5	1219.5	67	3	9	PD1CD4T	3.19903	33.3218	2.23668	3.01869	0.0671237
481	991	67	3	9	PD1CD4T	2.92045	28.1117	2.75138	2.83583	0.0978731
481	1011.5	67	3	9	PD1CD4T	2.38914	20.867	3.7779	2.86343	0.181047
482	752.5	67	3	9	PD1CD4T	2.85278	54.8617	2.84655	4.05451	0.0518858
482	1197.5	67	3	9	PD1CD4T	3.19903	41.7941	3.02289	3.39598	0.0723282
486	1276	67	3	9	PD1CD4T	7.3702	14.5327	2.94898	3.29359	0.202921
498.5	873	67	3	9	PD1CD4T	2.27157	54.8137	2.39445	2.74122	0.0436834
499	892	67	3	9	PD1CD4T	2.7077	58.8286	3.3448	2.88461	0.0568567
508.5	1225	67	3	9	PD1CD4T	4.48526	35.3229	3.79198	3.07283	0.107352
509	861	67	3	9	PD1CD4T	2.27157	49.0672	1.69911	3.01869	0.0346283
513	931.5	67	3	9	PD1CD4T	4.72328	53.3787	2.49205	2.64418	0.0466862
522.5	1033	67	3	9	PD1CD4T	6.65843	26.5204	3.22116	2.15583	0.12146
543.5	944.5	67	3	9	PD1CD4T	4.72328	54.7369	2.07059	2.30703	0.037828
550.5	792	67	3	9	PD1CD4T	3.34783	26.6336	2.74122	3.4932	0.102923
574	792	67	3	9	PD1CD4T	3.34783	17.7758	5.8296	2.50525	0.327952
578.5	768.5	67	3	9	PD1CD4T	2.8652	18.9041	3.47281	2.85722	0.183707
595	780	67	3	9	PD1CD4T	2.39339	11.3295	3.2306	2.96271	0.28515
598	813	67	3	9	PD1CD4T	2.95156	11.0236	3.79933	2.83583	0.344655
605	793.5	67	3	9	PD1CD4T	2.39339	6.06552	4.24165	3.29975	0.699306
613.5	990	67	3	9	PD1CD4T	3.74892	64.5069	2.93432	3.42277	0.0454884
616.5	1021.5	67	3	9	PD1CD4T	4.50783	61.5635	4.88799	2.05584	0.0793975
628.5	864.5	67	3	9	PD1CD4T	5.8296	26.3844	2.50221	3.06622	0.0948367
638	789.5	67	3	9	PD1CD4T	3.20537	6.74394	4.23687	2.27269	0.628248
639	996.5	67	3	9	PD1CD4T	3.17356	72.4749	0.142461	3.38476	0.00196566
646	751	67	3	9	PD1CD4T	2.60844	19.1009	2.72637	2.13691	0.142735
647	828	67	3	9	PD1CD4T	3.78528	15.857	0.356152	2.93691	0.0224603
652	1025	67	3	9	PD1CD4T	1.90067	74.3578	2.12501	2.89252	0.0285782
654	511.5	67	3	9	PD1CD4T	2.85011	42.7058	2.20929	4.8442	0.0517329
654.5	491.5	67	3	9	PD1CD4T	2.64418	39.6963	2.42184	2.79256	0.0610091
655	674	67	3	9	PD1CD4T	8.57137	47.439	4.7554	3.28356	0.100243
655	1012	67	3	9	PD1CD4T	1.90067	76.5303	2.80616	3.5451	0.0366672
656	803	67	3	9	PD1CD4T	2.49408	13.5511	4.12707	1.97913	0.304556
656.5	766	67	3	9	PD1CD4T	2.60844	17.3016	4.73562	2.231	0.27371
671	732	67	3	9	PD1CD4T	3.76714	30.3575	2.63938	2.00713	0.086943
673	493	67	3	9	PD1CD4T	2.58106	33.2924	3.91768	2.28937	0.117675
673.5	803.5	67	3	9	PD1CD4T	2.49408	20.0736	5.21736	2.21846	0.259911
676	822.5	67	3	9	PD1CD4T	2.73009	23.2095	3.95826	1.85746	0.170545
678	757.5	67	3	9	PD1CD4T	3.29359	25.7525	5.03776	2.59283	0.195622
681.5	477	67	3	9	PD1CD4T	2.50221	28.4323	2.7862	2.32565	0.0979941
683	459.5	67	3	9	PD1CD4T	2.50221	25.6666	1.00735	2.37743	0.0392475
684.5	881.5	67	3	9	PD1CD4T	1.88054	40.5014	2.18505	5.59647	0.0539498
688	842.5	67	3	9	PD1CD4T	3.32273	30.9989	2.76609	2.32565	0.0892318
689	954.5	67	3	9	PD1CD4T	6.33991	65.4445	2.74029	3.19903	0.041872
690	893.5	67	3	9	PD1CD4T	1.88054	45.3922	1.91794	3.91768	0.0422527
704	501	67	3	9	PD1CD4T	4.56098	24.5807	2.03973	2.52943	0.0829809
709.5	765.5	67	3	9	PD1CD4T	4.62998	21.0666	2.93432	1.84925	0.139288
713	1007.5	67	3	9	PD1CD4T	8.28757	86.7706	3.76108	3.10568	0.0433451
728.5	934	67	3	9	PD1CD4T	6.33991	58.4203	3.2251	2.10943	0.055205
739.5	783.5	67	3	9	PD1CD4T	4.66274	8.68317	4.85048	3.1895	0.558607
758	756.5	67	3	9	PD1CD4T	4.66274	10.1453	2.99592	1.85199	0.2953
763	709	67	3	9	PD1CD4T	2.6766	27.9312	2.72171	4.54593	0.0974435
769	690.5	67	3	9	PD1CD4T	2.52642	34.9993	2.68133	3.65017	0.0766111
780	717	67	3	9	PD1CD4T	2.6766	25.7719	2.49307	5.38061	0.096736
780.5	677	67	3	9	PD1CD4T	2.52642	40.5814	2.50525	3.93383	0.0617339
783.5	816	67	3	9	PD1CD4T	6.4143	14.7636	4.69581	2.3191	0.318066
791.5	696.5	67	3	9	PD1CD4T	3.1895	34.4345	3.04297	5.13848	0.0883696
806	855	67	3	9	PD1CD4T	6.4143	31.7504	3.00606	2.851	0.0946778
825	471.5	67	3	9	PD1CD4T	6.15062	26.745	3.47281	3.89234	0.129849
828	408	67	3	9	PD1CD4T	3.22116	33.388	2.20929	2.34953	0.0661703
835	429.5	67	3	9	PD1CD4T	2.37743	32.3829	3.12928	2.88637	0.0966336
840	683	67	3	9	PD1CD4T	2.32565	47.7521	3.808	2.29711	0.0797451
842.5	753.5	67	3	9	PD1CD4T	3.06374	32.1827	3.61876	2.26374	0.112444
847.5	668.5	67	3	9	PD1CD4T	2.32565	53.8236	5.48058	3.0596	0.101825
849	733	67	3	9	PD1CD4T	3.06374	37.7105	2.14284	2.61329	0.0568235
851.5	427	67	3	9	PD1CD4T	2.37743	38.5553	3.91962	3.44641	0.101662
904.5	791.5	67	3	9	PD1CD4T	3.03713	53.6924	2.851	2.58106	0.0530987
909	740.5	67	3	9	PD1CD4T	1.95592	57.5748	3.46622	2.21846	0.0602039
915.5	412.5	67	3	9	PD1CD4T	5.4532	63.2302	2.95156	1.68863	0.0466795
918	775	67	3	9	PD1CD4T	3.03713	58.7695	3.11139	2.99168	0.0529423
918.5	825.5	67	3	9	PD1CD4T	2.41869	61.0266	2.70676	2.50119	0.0443537
919	875.5	67	3	9	PD1CD4T	4.79842	68.6157	2.55339	2.36781	0.0372129
920.5	733	67	3	9	PD1CD4T	1.95592	62.5504	3.2251	2.90739	0.05156
922.5	842	67	3	9	PD1CD4T	2.41869	64.3654	3.8629	2.68133	0.0600151
923.5	686.5	67	3	9	PD1CD4T	3.85698	70.8475	1.97014	2.23555	0.0278082
925.5	713.5	67	3	9	PD1CD4T	2.86786	66.8817	2.82508	2.58989	0.0422399
934.5	816.5	67	3	9	PD1CD4T	2.61524	66.1396	2.6766	2.97467	0.0404689
944	663.5	67	3	9	PD1CD4T	2.64418	82.0205	3.09258	2.39445	0.037705
948	730.5	67	3	9	PD1CD4T	3.37726	72.7652	5.99564	2.33653	0.0823971
950.5	397	67	3	9	PD1CD4T	5.4532	77.5844	5.61095	2.38808	0.0723207
960.5	655	67	3	9	PD1CD4T	2.64418	88.9894	3.65156	3.24392	0.0410336
969	741.5	67	3	9	PD1CD4T	3.37726	79.4997	3.9589	2.1804	0.0497977
977.5	830.5	67	3	9	PD1CD4T	6.44232	83.1065	4.13137	2.42288	0.0497117
990	632	67	3	9	PD1CD4T	3.12928	103.061	2.14284	2.59967	0.020792
995.5	469.5	67	3	9	PD1CD4T	4.64803	90.8379	3.02205	3.20616	0.0332687
1006.5	617.5	67	3	9	PD1CD4T	3.12928	111.282	2.47263	2.50221	0.0222196
1025	773.5	67	3	9	PD1CD4T	6.55939	99.1429	3.4198	2.46852	0.0344937
1026	439.5	67	3	9	PD1CD4T	5.4866	102.593	3.54224	3.00606	0.0345271
1027	478	67	3	9	PD1CD4T	3.81798	102.876	2.32565	3.12198	0.0226064
1031	685.5	67	3	9	PD1CD4T	3.44641	107.817	3.48447	2.74029	0.0323183
1038.5	662.5	67	3	9	PD1CD4T	3.44641	113.669	5.85695	2.81788	0.0515263
1046.5	525.5	67	3	9	PD1CD4T	7.31492	112.726	8.97956	3.44272	0.0796584
1053.5	474	67	3	9	PD1CD4T	3.81798	112.781	2.08037	2.43437	0.0184461
1063	747.5	67	3	9	PD1CD4T	6.55939	114.209	8.57729	3.55653	0.0751014
1077.5	462	67	3	9	PD1CD4T	3.82263	121.726	3.59343	1.86428	0.0295208
1079.5	1010.5	67	3	9	PD1CD4T	27.1966	116.818	1.36829	3.42055	0.011713
1093.5	799	67	3	9	PD1CD4T	5.85521	125.079	4.58372	3.52573	0.0366468
1102.5	473.5	67	3	9	PD1CD4T	3.92027	131.252	3.83389	2.36781	0.0292101
1117	667	67	3	9	PD1CD4T	4.17899	140.784	3.375	2.36781	0.023973
1126.5	774.5	67	3	9	PD1CD4T	5.08588	137.426	6.04411	2.02725	0.0439809
1139	475	67	3	9	PD1CD4T	3.35993	145.04	4.48978	1.61491	0.0309554
1142	451	67	3	9	PD1CD4T	3.44567	146.113	3.4198	2.88109	0.0234052
1142.5	652.5	67	3	9	PD1CD4T	1.91131	151.649	7.41242	3.24939	0.0488787
1148	746	67	3	9	PD1CD4T	4.88591	146.172	8.32148	3.1895	0.0569294
1150	673	67	3	9	PD1CD4T	2.16287	152.037	6.71987	1.75926	0.044199
1154.5	658.5	67	3	9	PD1CD4T	1.91131	155.239	8.23875	2.20929	0.0530712
1159	429	67	3	9	PD1CD4T	3.96082	152.949	5.32326	2.74029	0.0348042
1160	500.5	67	3	9	PD1CD4T	2.42602	153.607	8.08803	2.81788	0.0526541
1161	483.5	67	3	9	PD1CD4T	2.42602	153.486	7.63596	2.06568	0.0497501
1172.5	770	67	3	9	PD1CD4T	4.88591	154.828	3.50769	3.07613	0.0226554
1180	485.5	67	3	9	PD1CD4T	2.72171	160.689	9.32902	3.05877	0.0580562
1190	514	67	3	9	PD1CD4T	3.09258	165.423	5.05887	3.20141	0.0305813
1198	831	67	3	9	PD1CD4T	4.19051	165.371	2.27938	2.64418	0.0137834
1203	531.5	67	3	9	PD1CD4T	2.39445	171.203	2.68511	2.55041	0.0156838
1204	490	67	3	9	PD1CD4T	3.26807	169.836	8.48211	2.25251	0.049943
1210.5	468	67	3	9	PD1CD4T	3.18552	171.947	11.7228	2.44788	0.0681766
1211.5	517	67	3	9	PD1CD4T	2.39445	173.616	5.06538	2.14757	0.0291758
1215.5	856	67	3	9	PD1CD4T	1.72431	173.186	4.72758	2.10462	0.0272977
1220	652	67	3	9	PD1CD4T	1.78076	179.618	12.6798	2.5643	0.0705932
1223	846.5	67	3	9	PD1CD4T	1.72431	175.456	3.39598	2.95156	0.0193552
1230	644.5	67	3	9	PD1CD4T	1.78076	184.034	11.2022	2.5093	0.0608705
1232.5	472	67	3	9	PD1CD4T	2.73009	180.28	12.1395	2.16287	0.0673371
1235	453	67	3	9	PD1CD4T	2.73009	181.193	14.2263	2.07426	0.0785146
1241.5	909.5	67	3	9	PD1CD4T	5.23047	166.43	2.83583	3.07036	0.0170392
1245	631.5	67	3	9	PD1CD4T	2.82777	190.881	8.37769	2.13454	0.0438895
1257.5	470.5	67	3	9	PD1CD4T	3.56793	189.701	10.3392	2.57319	0.0545027
1260.5	828	67	3	9	PD1CD4T	5.95701	188.731	3.07613	3.13738	0.016299
1261	947.5	67	3	9	PD1CD4T	3.35993	156.233	3.61104	2.51737	0.0231132
1273.5	927.5	67	3	9	PD1CD4T	3.35993	165.086	2.57319	2.07671	0.0155869
1287	509	67	3	9	PD1CD4T	4.33278	201.631	6.07133	2.82238	0.0301111
1295	666.5	67	3	9	PD1CD4T	2.56825	205.741	9.02128	1.5557	0.0438478
1305	681.5	67	3	9	PD1CD4T	2.56825	208.314	10.8729	3.21801	0.0521945
1306	707	67	3	9	PD1CD4T	3.63555	207.135	8.71723	2.5093	0.0420848
1314	495	67	3	9	PD1CD4T	2.07671	211.39	1.80341	2.05584	0.00853119
1320	659.5	67	3	9	PD1CD4T	3.6985	215.524	7.77685	2.41029	0.0360835
1323.5	877.5	67	3	9	PD1CD4T	6.64546	190.544	5.16409	3.33645	0.0271018
1324	765	67	3	9	PD1CD4T	2.36781	212.041	0.213691	2.58204	0.00100778
1328.5	493.5	67	3	9	PD1CD4T	2.07671	216.82	0.293691	1.99572	0.00135454
1331.5	788	67	3	9	PD1CD4T	3.44641	214.772	3.38626	1.7125	0.0157668
1334	723	67	3	9	PD1CD4T	2.59283	216.892	6.10466	1.81603	0.028146
1338.5	479.5	67	3	9	PD1CD4T	2.45099	220.353	2.57319	1.82021	0.0116776
1340.5	763	67	3	9	PD1CD4T	2.36781	218.291	2.15583	2.88461	0.00987593
1345.5	739	67	3	9	PD1CD4T	2.60844	220.673	4.67307	2.48797	0.0211764
1351.5	718	67	3	9	PD1CD4T	2.42602	223.662	7.65189	4.14118	0.0342119
1353.5	693	67	3	9	PD1CD4T	2.53645	225.639	11.0055	3.22981	0.0487749
1356	754	67	3	9	PD1CD4T	2.55339	224.278	3.42203	2.92826	0.015258
1357.5	498.5	67	3	9	PD1CD4T	1.98425	227.859	4.48526	2.02725	0.0196843
1362.5	485.5	67	3	9	PD1CD4T	1.98425	229.489	5.23871	2.56924	0.0228277
1363.5	853.5	67	3	9	PD1CD4T	6.64546	205.942	0.503676	2.10462	0.00244571
1364.5	707	67	3	9	PD1CD4T	2.42602	229.022	9.95699	2.35168	0.0434761
1379	473.5	67	3	9	PD1CD4T	2.00587	235.574	7.97845	2.59283	0.0338682
1383	487	67	3	9	PD1CD4T	2.00587	237.243	8.0943	3.06622	0.0341182
1388	615.5	67	3	9	PD1CD4T	3.05877	244.407	6.88545	3.09258	0.0281721
1390.5	734	67	3	9	PD1CD4T	5.33991	237.753	6.14608	2.6671	0.0258507
1398	634.5	67	3	9	PD1CD4T	3.05877	246.325	6.91266	3.00268	0.0280632
1407.5	793.5	67	3	9	PD1CD4T	4.64366	233.931	2.92826	3.09586	0.0125176
1410	507.5	67	3	9	PD1CD4T	4.82951	247.859	4.96063	2.05089	0.0200139
1418	832	67	3	9	PD1CD4T	5.27539	223.95	2.58008	2.56825	0.0115208
1429	769	67	3	9	PD1CD4T	3.63275	246.076	3.2797	1.86428	0.013328
1432	674.5	67	3	9	PD1CD4T	7.47886	255.993	6.01086	2.20009	0.0234806
1439	732.5	67	3	9	PD1CD4T	5.39145	256.049	0.833731	2.62782	0.00325614
1441	791.5	67	3	9	PD1CD4T	3.63275	241.465	1.85336	2.50221	0.00767549
1455	833.5	67	3	9	PD1CD4T	4.53755	231.729	1.91794	2.92826	0.00827666
1456	898	67	3	9	PD1CD4T	2.74953	213.207	3.15351	3.22116	0.0147909
1467.5	913.5	67	3	9	PD1CD4T	2.7273	206.735	5.63126	2.53645	0.0272391
1476.5	804.5	67	3	9	PD1CD4T	4.6453	244.866	4.67415	1.71546	0.0190886
1476.5	857	67	3	9	PD1CD4T	4.53755	225.871	2.35168	2.49205	0.0104116
1480	928	67	3	9	PD1CD4T	2.7273	199.999	7.78501	2.7105	0.0389252
1495.5	778	67	3	9	PD1CD4T	4.28864	252.708	6.02814	2.12501	0.0238542
1509.5	1002.5	67	3	9	PD1CD4T	2.21159	169.788	0.142461	2.03973	0.000839053
1513.5	987.5	67	3	9	PD1CD4T	2.21159	174.694	2.25251	2.231	0.012894
1515	1022	67	3	9	PD1CD4T	1.75926	162.151	2.92826	2.84387	0.0180588
1525.5	775.5	67	3	9	PD1CD4T	3.78662	251.195	9.00354	3.18552	0.0358428
1526.5	1017.5	67	3	9	PD1CD4T	1.75926	162.421	3.33797	3.09258	0.0205513
1533	801	67	3	9	PD1CD4T	3.78662	241.207	10.0906	2.93432	0.0418339
1534.5	868	67	3	9	PD1CD4T	3.18552	216.31	8.37072	1.89264	0.0386978
1535	614.5	67	3	9	PD1CD4T	4.20501	298.428	3.09258	3.63555	0.0103629
1536	644	67	3	9	PD1CD4T	4.20501	296.626	5.89322	3.33797	0.0198675
1537.5	1033	67	3	9	PD1CD4T	2.7077	155.619	5.99564	3.02373	0.0385277
[truncated: 959 more rows]
