# Supplementary material for: Immune cell topography predicts response to PD-1 blockade in cutaneous T cell lymphoma
Source: Nat Commun. 2021 Nov 18;12:6726. doi: 10.1038/s41467-021-26974-6 (PMC8602403; doi:10.1038/s41467-021-26974-6)
Supplement: Supplementary file 8 — Supplementary Data 6 [file 41467_2021_26974_MOESM8_ESM.xlsx]

## Sheet: Sup_Data6
Supplementary Data 6. Gene expression of CIBERSORTx-resolved tumor cells per tissue microarray spot.
gene_names	CTCL_P10_PRE_A_1	CTCL_P11_PRE_A_1	CTCL_P11_PRE_A_2	CTCL_P13_PRE_A_1	CTCL_P13_PRE_A_2	CTCL_P1_PRE_A_1	CTCL_P1_PRE_A_2	CTCL_P2_PRE_A_2	CTCL_P5_PRE_A_1	CTCL_P5_PRE_A_2	CTCL_P9_PRE_A_1	CTCL_P11_POST_A_1	CTCL_P13_POST_A_1	CTCL_P13_POST_A_2	CTCL_P13_POST_A_3	CTCL_P13_POST_A_4	CTCL_P13_POST_A_5	CTCL_P13_POST_A_6	CTCL_P1_POST_A_1	CTCL_P1_POST_A_2	CTCL_P2_POST_A_1	CTCL_P2_POST_A_2	CTCL_P5_POST_A_1	CTCL_P5_POST_A_2	CTCL_P9_POST_A_2	CTCL_P9_POST_A_3	CTCL_P9_POST_A_4	CTCL_P12_PRE_B_1	CTCL_P12_PRE_B_2	CTCL_P14_PRE_B_1	CTCL_P14_PRE_B_2	CTCL_P3_PRE_B_1	CTCL_P3_PRE_B_2	CTCL_P4_PRE_B_1	CTCL_P4_PRE_B_2	CTCL_P6_PRE_B_1	CTCL_P6_PRE_B_2	CTCL_P7_PRE_B_2	CTCL_P8_PRE_B_1	CTCL_P8_PRE_B_2	CTCL_P8_PRE_B_3	CTCL_P12_POST_B_1	CTCL_P12_POST_B_2	CTCL_P14_POST_B_1	CTCL_P14_POST_B_2	CTCL_P14_POST_B_3	CTCL_P14_POST_B_4	CTCL_P14_POST_B_5	CTCL_P14_POST_B_6
ABCA2	319.424	441.445	408.943	281.932	272.951	227.44	238.351	304.32	282.592	219.137	389.01	451.482	511.323	514.664	500.162	419.043	354.069	417.402	305.389	428.025	384.358	271.309	450.413	338.166	313.884	232.222	433.245	269.089	254.531	373.533	368.571	327.895	426.808	390.22	473.988	308.295	295.353	469.881	242.917	384.444	306.048	192.073	244.607	287.153	206.964	536.313	454.388	378.315	464.651
ABHD18	88.3824	111.71	156.975	186.209	63.4466	90.8795	105.984	228.15	115.763	217.705	168.404	125.926	175.351	121.964	175.148	137.684	161.744	168.646	68.1072	155.101	97.4279	193.067	224.952	176.529	201.61	177.449	225.226	76.9539	156.284	107.673	151.67	64.6424	144.93	205.947	145.205	186.005	88.6253	96.5073	144.664	195.784	221.387	156.767	141.366	95.3298	71.6491	236.789	106.188	143.468	75.0796
ABHD3	116.708	185.508	342.942	450.391	305.491	371.717	114.646	198.081	143.632	128.292	332.939	175.051	311.312	255.263	465.353	353.093	401.959	317.028	118.673	248.657	253.725	426.35	394.747	120.363	205.293	471.17	478.742	324.494	229.685	127.828	306.223	146.276	475.407	324.958	328.997	222.212	451.928	102.927	382.173	400.235	268.688	274.504	203.57	278.741	109.557	156.427	412.127	445.323	215.461
ACACA	28.6113	80.9707	8.37317	191.298	135.432	154.745	157.311	18.8423	168.396	124.848	177.736	27.6929	194.081	182.497	136.164	181.405	49.7589	38.354	77.0202	62.4859	134.4	12.0582	24.0777	60.4001	233.166	60.8434	74.9442	170.038	29.6931	206.118	83.7458	70.1832	17.2958	132.415	34.357	109.244	119.611	17.6837	175.725	216.796	188.523	86.5288	184.573	135.245	68.1729	26.8478	47.1927	115.926	27.8796
ACHE	8.8843	109.2	61.3419	28.0725	99.5092	7.75848	1	9.47813	42.5424	1	68.5637	72.1159	106.198	1	3.91006	39.541	84.7459	5.45854	70.5674	10.7535	86.3211	1.9063	18.9517	1	64.5577	77.4109	94.7299	57.355	74.095	7.43761	18.0885	85.6091	88.8058	1	9.88784	47.6092	74.4159	19.6637	66.1631	63.0969	1	21.5238	61.693	96.1008	30.9761	75.5417	76.5452	13.7342	97.6335
ACOT9	888.551	712.618	978.062	845.872	808.691	709.145	855.684	993.875	904.604	909.461	730.494	723.106	758.516	844.101	1031.58	749.959	1029.28	876.59	783.742	810.462	715.679	958.415	940.014	943.884	960.859	817.64	944.871	868.969	785.369	942.653	841.181	837.178	853.05	748.364	887.595	891.465	1013.85	695.085	790.351	926.875	748.027	783.774	822.401	822.628	786.991	925.449	820.274	744.555	921.476
ACP1	332.647	317.548	327.077	330.763	312.98	340.053	333.097	331.482	323.544	319.985	321.677	331.068	341.196	349.495	358.98	345.779	313.268	331.357	318.839	335.211	339.21	321.403	328.152	344.493	317.26	335.05	332.935	310.907	335.686	326.244	316.135	321.811	332.329	319.126	316.954	341.961	332.674	335.486	317.673	330.978	346.138	325.401	318.866	324.715	346.38	330.684	326.789	339.747	331.746
ACP2	676.142	698.227	727.881	696.006	698.439	740.049	713.915	710.139	653.818	676.279	700.966	694.463	777.069	762.51	710.228	801.314	693.833	762.373	805.611	742.508	690.626	666.923	690.838	676.215	776.661	769.525	782.237	755.353	780.695	713.652	841.419	690.545	784.459	683.294	682.342	762.446	814.112	669.122	787.197	690.43	800.146	773.7	796.37	753.154	633.148	715.082	776.857	780.064	784.7
ACTB	2168.05	2188.18	2273.99	2283.99	2117.44	2157.02	2389	2299.75	2169.14	2062.11	2226.05	2137.6	2304.45	2216.31	2331.32	2322.94	2153.44	2272.03	2287.17	2226.68	2147.07	2284.15	2289.56	2168.98	2222.34	2296.04	2292.14	2150.83	2172.16	2275.15	2268.44	2181.03	2159.05	2207.93	2265.84	2274.06	2154.22	2341.69	2268.45	2181.88	2232.15	2269.23	2262.06	2189.44	2150.93	2257.67	2265.94	2296.89	2262.08
ADAMTS13	11.4592	58.7001	84.2242	20.2878	11.4633	8.85075	3.17303	93.514	8.61305	1	38.7309	63.4458	80.9686	56.4613	58.6959	69.8103	59.7003	85.9676	4.42879	55.8498	88.5609	6.43705	22.5735	41.3242	48.6062	69.4998	53.6738	47.5014	48.968	9.22456	64.8303	67.5246	54.1675	1.48557	17.5936	47.4281	1	16.209	78.7424	48.7223	6.93073	18.7149	6.99234	54.2291	30.5286	56.0875	33.7319	77.5332	51.6655
ADD1	868.566	597.429	1305.62	930.905	858.755	901.348	978.938	946.431	807.471	790.205	973.08	607.898	1241.67	609.547	1180.28	908.899	877.464	907.117	1187.15	942.354	961.636	953.162	1200.99	1184.21	900.249	1181.38	673.127	627.886	956.509	1025.59	1236.53	915.674	786.374	662.319	1226.47	1210.94	930.879	676.473	698.903	887.933	1208.02	893.441	956.492	1070.24	624.144	1143.95	1066.41	1173.48	812.331
ADGRE5	520.855	503.023	526.29	520.858	512.21	514.212	530.855	517.447	508.051	511.159	499.84	508.922	524.844	523.716	522.914	519.346	505.708	519.074	520.397	529.041	518.968	513.044	508.387	504.857	526.786	520.072	531.599	516.238	518.599	528.614	529.65	516.573	505.918	497.731	518.568	516.657	512.601	523.412	513.895	511.21	504.414	519.171	508.027	510.781	542.68	527.261	531.903	517.199	522.399
ADGRL2	158.519	290.688	315.478	177.575	284.06	335.502	165.551	195.285	242.901	267.97	214.272	277.506	187.43	160.488	330.875	321.587	201.281	208.993	174.657	229.671	224.39	346.372	342.91	278.561	307.766	239.887	301.77	210.1	233.793	316.585	225.61	320.757	171.022	322.634	161.485	249.717	236.425	215.102	281.142	268.574	329.578	309.038	293.914	223.093	162.089	202.553	229.017	171.11	277.595
AGFG1	235.908	250.966	420.621	406.282	433.932	483.764	250.866	268.205	228.254	249.315	425.734	456.829	450.278	405.168	221.101	281.438	229.777	455.16	258.541	424.706	403.645	159.498	461.354	216.155	504.681	250.343	520.398	396.492	230.892	334.889	329.29	200.044	232.756	430.787	443.596	375.435	285.963	169.617	411.299	281.148	255.396	380.96	408.146	392.989	179.952	391.546	426.256	456.539	272.93
AGK	55.0331	73.4702	20.3702	78.1689	150.818	160.436	148.932	44.5641	39.2152	84.3645	134.502	118.684	163.833	158.77	71.3491	57.6987	150.549	59.4535	60.1961	139.371	35.4528	28.8927	44.1768	24.9342	152.939	59.9021	40.2041	61.043	140.512	57.7868	80.9675	69.4636	167.257	160.586	38.7968	139.665	99.8388	43.863	49.3842	124.033	157.638	87.7885	137.255	46.7367	71.0804	108.361	137.167	123.645	138.922
AGO2	267.827	211.669	372.254	382.159	319.43	362.437	335.512	249.909	225.816	243.528	262.176	244.515	408.614	235.72	394.604	396.816	255.498	252.677	206.497	335.03	389.966	188.592	231.691	236.511	220.962	172.992	242.068	174.492	358.107	241.793	254.394	257.26	403.852	414.265	199.428	368.288	388.231	352.935	189.074	416.984	270.546	399.115	403.698	215.999	225.015	422.858	243.298	382.949	221.849
AHI1	252.572	202.752	485.456	405.84	280.565	340.375	210.274	187.84	256.992	235.009	301.538	239.694	509.524	412.093	274.642	452.212	440.39	392.807	407.022	236.548	246.016	465.469	277.452	416.816	476.272	232.983	416.991	262.475	394.833	187.989	362.577	363.114	192.378	203.289	189.875	412.396	258.327	266.028	422.3	370.099	425.853	352.202	180.55	396.372	395.339	347.814	437.277	466.299	247.198
AHSA1	207.464	217.761	191.525	636.307	369.734	417.739	665.028	618.363	410.093	212.545	298.957	336.612	264.959	454.517	491.172	438.759	207.453	525.171	515.237	378.111	412.995	639.209	366.593	439.003	420.732	652.763	648.933	541.361	595.947	194.518	315.148	433.678	329.89	354.034	422.72	289.023	433.667	183.317	675.69	210.07	379.3	615.594	449.477	580.248	461.787	587.416	235.573	212.79	604.325
AIDA	294.464	294.102	292.959	296.283	293.872	294.599	293.716	289.063	293.094	293.217	293.943	293.982	293.111	293.737	291.994	296.034	295.391	293.202	293.39	293.967	290.915	292.434	292.574	293.835	291.657	292.513	293.444	295.065	292.648	294.972	293.368	294.93	293.847	292.129	294.105	292.299	294.246	291.989	293.068	293.255	291.522	294.077	294.651	293.578	296.169	292.708	294.055	293.851	292.124
AKIRIN1	225.682	379.155	210.077	374.415	383.175	380.307	365.886	222.813	231.913	227.485	295.74	409.777	560.861	252.283	278.743	214.481	310.996	315.858	402.405	437.931	466.268	428.046	242.147	371.974	216.921	472.746	399.641	223.358	403.367	492.278	315.253	204.475	270.552	510.04	410.921	388.394	380.851	196.988	436.237	374.95	453.233	463.223	305.729	230.295	221.662	568.414	361.968	473.351	389.406
AKR1A1	851.3	988.015	1389.72	1302.49	937.901	1042.08	618.159	1315.37	743.117	803.207	896.196	640.381	740.825	1090.75	602.444	954.854	1410.95	1335.75	1054.72	879.744	705.546	782.503	717.548	1044.62	965.793	1063.13	1367.04	1337.7	1243.83	967.741	1065.18	1297.09	1227.38	922.476	888.266	1053.18	1392.26	707.082	1235.9	1439.46	1091.83	979.182	1019.41	1063.32	1270.11	1130.14	1297.71	1277.48	1198.83
ALOX5AP	39.3854	200.915	1	130.637	53.6856	99.5678	9.14801	61.6238	49.5622	178.676	229.892	223.263	204.345	1	269.928	247.008	226.487	10.2256	3.89999	105.806	32.7061	7.59751	87.1958	1	5.72416	281.442	21.9425	161.233	134.054	135.907	93.8379	65.0542	171.997	146.888	60.2557	142.151	192.976	74.8515	148.439	223.773	120.25	84.4826	199.547	143.191	90.6007	188.853	248.815	205.715	107.718
ANK1	6.25538	215.887	239.167	223.442	216.662	223.477	44.5726	255.862	1	1	255.014	138.014	258.464	246.727	309.208	1	48.1842	222.834	1	16.5182	10.2661	1	32.3658	219.07	270.833	12.5829	316.729	104.388	48.9043	38.9068	241.434	18.7854	24.079	1	282.379	252.225	228.904	29.3067	327.036	332.325	267.221	156.965	1	232.915	271.553	86.5599	251.955	29.5769	59.7303
ANKLE2	447.568	495.348	357.592	493.412	486.05	349.223	437.029	461.173	356.405	356.367	319.491	391.914	606.361	490.905	316.102	354.848	455.148	509.573	477.041	256.042	498.086	335.36	351.73	341.296	323.892	516.41	496.53	367.891	505.165	344.369	363.484	295.347	308.95	499.274	463.489	513.33	482.978	498.049	457.784	465.573	322.998	482.932	341.25	348.159	371.648	321.807	508.252	533.596	335.992
ANKRD28	361.889	394.467	446.802	524.716	511.931	270.415	179.05	172.607	288.11	368.954	566.179	479.897	258.406	636.001	435.567	225.311	415.65	637.732	184.764	304.666	569.722	484.004	403.812	209.063	526.157	303.225	491.906	416.241	572.269	350.778	425.926	609.252	194.159	576.996	214.076	430.554	210.206	406.255	355.505	344.688	348.231	583.381	400.553	177.944	620.926	204.435	290.44	262.513	376.805
ANKRD40	203.844	297.317	325.271	593.678	484.184	749.285	752.591	199.511	383.746	371.591	366.797	486.881	363.46	472.25	652.39	249.11	241.301	453.717	270.087	462.676	785.425	809.937	489.898	480.878	571.61	467.918	788.694	435.679	639.997	517.517	652.153	565.724	635.203	731.083	273.123	539.634	504.87	260.014	755.288	758.305	271.227	517.018	495.273	763.679	257.18	697.213	509.708	333.185	601.592
ANP32A	450.345	417.16	618.525	470.4	398.76	609.545	591.145	673.971	411.458	387.344	515.53	485.873	703.07	579.038	723.654	510.684	597.518	608.798	810.91	708.054	665.449	419.282	407.78	397.05	707.916	481.586	357.818	432.755	515.669	424.047	740.966	531.268	678.258	789.903	629.729	661.457	550.203	662.785	469.072	659.651	416.412	386.653	467.266	579.493	500.688	589.436	611.667	616.432	772.114
ANP32E	523.555	541.119	560.982	694.571	669.441	564.644	573.347	676.534	786.071	600.077	669.743	567.256	789.218	774.134	645.115	732.27	753.575	631.302	553.894	639.198	684.211	789.32	827.284	620.951	555.065	625.252	714.37	648.137	610.438	617.773	590.679	690.001	786.947	701.906	773.542	585.61	702.814	619.294	624.256	745.13	643.869	658.849	660.997	743.151	691.57	760.667	674.813	742.982	655.723
ANXA6	1609.24	1610.09	1607.77	1610.03	1609.13	1610.79	1609.45	1608.76	1608.44	1609.1	1607.96	1608.26	1608.06	1606.59	1607.49	1606.75	1608.59	1607.09	1608.68	1609.15	1607.65	1609.26	1609.43	1610.88	1607.9	1608.34	1607.98	1609.43	1607.29	1609.51	1609.44	1609.63	1608.52	1606.67	1610.12	1610.76	1607.17	1609.35	1609.23	1609.53	1607.57	1606.34	1607.97	1606.67	1606.43	1610.68	1607.86	1608.67	1609.25
AP2B1	551.23	566.079	548.862	541.49	561.498	569.592	538.225	561.908	564.112	532.309	545.111	548.522	544.783	538.913	566.755	548.807	541.178	551.107	562.144	569.252	568.376	571.837	538.819	551.292	562.22	568.53	580.373	549.243	573.562	572.022	582.228	547.8	585.958	586.809	547.646	584.842	591.507	567.874	569.973	569.727	547.593	546.025	565.228	547.144	568.564	534.353	555.083	570.777	552.832
APOBEC3F	181.069	113.136	36.826	115.347	92.2699	90.4236	118.022	168.676	58.1894	39.3021	115.206	74.9028	206.821	40.6363	183.697	153.427	52.9014	163.3	79.8765	162.604	95.6736	193.112	73.8044	177.846	113.799	64.6279	216.901	144.963	109.28	84.003	139.264	176.038	179.223	50.465	74.5012	202.598	204.146	204.006	166.396	184.473	53.5683	104.395	56.1636	94.8975	75.6007	142.368	198.08	146.989	172.802
APOBEC3G	208.823	246.005	267.287	317.414	221.774	555.781	544.985	80.4769	96.8722	60.7181	229.685	424.569	642.073	601.294	597.601	198.288	273.625	406.509	579.494	563.693	72.5019	121.35	85.6219	210.977	502.06	632.651	699.206	290.959	438.278	455.357	250.502	605.569	559.759	65.8078	168.053	298.644	542.831	90.5617	394.726	104.271	308.065	271.561	399.815	245.486	82.7177	651.421	624.967	607.632	580.013
ARFGEF1	522.009	535.125	418.631	363.679	369.113	399.32	588.984	337.974	555.63	402.734	384.315	535.582	530.161	462.857	536.824	523.825	519.149	383.928	337.085	354.036	338.511	259.08	536.394	552.216	529.657	517.26	309.961	382.229	352.27	490.87	362.555	341.95	533.192	380.296	246.848	383.498	529.877	366.253	411.976	338.818	377.266	376.981	406.54	436.088	289.521	571.527	382.686	491.406	537.211
ARHGAP31	308.963	306.137	380.92	456.676	301.895	475.268	494.493	455.151	290.459	334.455	327.348	407.253	390.891	289.518	380.017	293.982	353.99	350.908	424.702	296.166	378.736	432.482	386.649	291.999	364.745	449.499	323.621	387.76	298.824	356.71	370.397	387.815	393.717	412.896	324.985	401.041	413.873	303.007	409.611	376.752	383.578	375.212	402.044	371.923	324.857	404.554	498.626	347.729	408.375
ARHGDIB	2212.23	2220.07	2219.35	2214.73	2213.48	2234.37	2250.09	2229.13	2225.29	2210.32	2239.22	2224.76	2232.57	2211.78	2225.56	2224.19	2230.14	2233.84	2233.27	2224.95	2232.56	2222.12	2223.26	2227.65	2243.27	2228.43	2222.5	2213.04	2218.29	2227.37	2222.13	2236.73	2210.81	2216.49	2216.25	2244.76	2234.03	2232.34	2229.15	2225.73	2213.06	2213.91	2220.86	2218.52	2220.05	2222.99	2219.89	2223.95	2223.12
ARHGEF3	318.964	508.8	584.166	387.31	281.221	521.367	274.794	354.306	329.243	348.301	568.528	328.61	494.374	320.475	601.953	530.514	344.123	363.581	543.253	279.731	748.25	664.469	322.478	323.164	578.223	541.481	473.237	287.013	274.612	292.224	537.121	227.366	281.983	543.886	633.87	503.835	489.437	294.158	568.949	558.766	562.944	306.724	506.867	341.655	347.852	353.885	489.255	449.826	315.871
ARID1A	1567.24	1377.88	1655.3	1299.23	1661.13	1364.11	1705.61	1327.89	1192.07	1242.27	1490.12	1324.41	1511.6	1293.72	1447.06	1597.73	1533.19	1313.34	1554.67	1358.26	1389.08	1550.85	1299.57	1334.18	1421.03	1686.82	1615.39	1494.15	1392.44	1465.59	1571.19	1530.13	1437.82	1429.61	1334.54	1482.11	1607.15	1506.65	1434.89	1363.77	1332.18	1324.54	1354.96	1356.49	1419.5	1725.67	1622.28	1373.28	1589.63
ARL2BP	152.965	155.25	279.649	308.832	199.297	240.837	377.811	325.322	198.844	217.276	322.936	323.389	301.981	341.367	364.275	308.879	184.787	328.64	198.022	244.772	339.018	158.533	195.026	187.587	222.573	253.712	315.298	129.62	177.889	240.183	214.926	282.625	319.118	267.529	129.627	311.679	207.476	276.112	277.057	191.206	344.988	313.695	285.828	304.389	201.23	189.603	146.621	116.745	279.342
ARL6IP1	1300.47	1291.28	1298.44	1298.67	1311.48	1301.37	1302.76	1288.34	1297.53	1280.57	1298.51	1295.48	1308.54	1281.71	1295.73	1278.86	1312.03	1269.55	1304.18	1270.34	1301.66	1285.65	1276.54	1272.48	1309.11	1283.48	1295.78	1286.42	1305.7	1298.72	1289.78	1277.63	1298.72	1307.12	1281.8	1279.48	1288.78	1260.56	1285.85	1291.17	1288.59	1295.58	1284.64	1280.32	1290.35	1263.11	1280.39	1309.09	1290.79
ARL6IP5	1166.91	1158.18	1163.89	1159.22	1181.2	1153.87	1161.39	1173.09	1157.45	1157.88	1169	1162.98	1183.31	1166.54	1162.59	1159.56	1164.15	1166.26	1180.25	1165.89	1144.06	1159.99	1151.76	1161.33	1159.99	1171.67	1171.54	1161.78	1159.4	1172.94	1149.66	1170.83	1170.53	1147.55	1162.2	1160.29	1164.7	1173.78	1141.95	1175.2	1159.02	1157.29	1160.87	1151.4	1168.42	1162.75	1161.13	1164.31	1164.86
ARMC1	372.622	316.779	645.88	356.18	402.347	194.667	252.107	363.502	394.081	562.916	572.036	385.917	627.062	516.193	184.154	354.885	465.035	421.95	560.319	554.299	551.884	370.225	547.647	347.17	356.985	555.594	283.761	583.703	433.248	343.858	483.175	569.639	584.896	249.481	210.728	446.466	383.568	265.621	556.399	574.422	553.153	543.272	348.233	328.178	352.463	384.289	385.482	551.878	546.584
ASNS	208.138	239.239	167.835	105.146	273.869	74.138	115.375	218.548	254.681	99.7504	257.127	90.6058	292.515	302.471	146.234	102.619	221.54	263.422	227.386	88.6374	281.091	295.47	218.241	181.293	222.792	252.664	329.408	174.835	217.997	95.4653	89.0224	149.009	164.88	303.854	111.604	86.0875	88.7316	100.199	278.588	243.01	90.9128	118.384	80.5033	135.787	308.928	176.219	276.644	125.029	246.02
ATAD1	185.546	485.176	535.667	526.845	505.504	275.603	397.468	282.845	304.906	327.987	411.97	501.197	531.352	531.966	362.372	387.786	509.592	444.59	421.348	379.519	202.501	214.576	311.558	288.953	535.583	311.965	238.673	484.768	456.055	585.122	401.976	426.875	457.44	570.678	248.138	411.911	552.729	306.183	504.243	298.679	378.798	332.294	576.597	228.766	358.141	471.889	479.393	284.229	403.387
ATAD2	119.955	271.561	170.477	169.449	116.369	128.31	115.43	275.151	132.16	127.507	271.927	274.89	354.454	350.839	266.482	239.584	281.269	285.119	284.326	357.261	280.016	211.634	131.367	136.003	235.14	275.623	340.417	187.458	296.792	122.664	118.603	274.813	201.495	126.942	278.304	125.345	127.057	113.523	392.543	411.211	122.815	280.465	279.901	143.833	121.854	290.128	323.436	388.099	197.88
ATF6B	342.702	328.579	289.207	438.32	272.195	265.446	259.51	262.89	376.431	365.769	331.324	292.646	465.732	445.503	267.9	430.726	280.399	387.395	276.873	335.486	348.145	455.141	384.743	412.587	254.03	372.442	264.99	379.191	369.886	371.986	455.25	383.869	369.648	264.372	272.703	371.369	358.735	261.577	361.027	368.573	442.482	338.507	258.773	258.513	262.652	340.477	348.254	305.591	447.473
ATHL1	251.857	490.113	584.154	445.253	340.485	308.258	287.387	277.993	296.902	267.323	341.369	282.965	456.492	507.745	322.853	292.561	296.888	481.108	454.647	415.203	597.22	450.091	289.232	552.758	248.991	500.334	313.848	242.836	407.512	416.894	459.822	475.519	410.096	464.162	582.463	574.772	469.22	301.959	565.455	436.583	508.63	329.537	269.322	552.447	361.515	464.148	434.583	496.797	385.187
ATP5A1	310.885	360.908	279.647	379.131	353.371	375.872	407.305	400.798	365.088	268.863	365.861	377.892	352.51	311.08	331.125	432.756	368.714	282.499	378.724	366.631	364.549	244.468	269.635	278.271	289.288	316.238	260.75	355.029	353.446	258.803	268.324	304.573	257.146	364.701	361.226	264.682	281.666	270.554	363.765	366.78	277.175	357.095	368.164	260.136	265.001	272.488	267.54	385.513	373.4
ATP5C1	1745.05	1475.24	1395.18	1330.6	1710.42	1880.27	1662	1602.93	1478.22	1540.65	1427.2	1807.47	1713.95	1501.78	1628.84	1597.43	1572.17	1773.08	1401.38	1391.33	1706.47	1743.32	1528.47	1483.87	1475.36	1534.74	1614.17	1611.5	1420.42	1750.69	1795.29	1259.87	1668.2	1534.15	1447.13	1506.26	1376.29	1439.65	1801.57	1694.02	1620.3	1839	1658.16	1362.01	1613.45	1347.34	1613.5	1768.6	1643.11
ATP5E	4533.42	4534.45	4533.58	4534.99	4532.88	4533.62	4533.41	4533.93	4533.85	4531.98	4533.85	4533.65	4535.01	4534.12	4534.32	4534.57	4534.1	4534.05	4533.57	4532.84	4534.83	4534.52	4533.3	4533.54	4536.31	4533.32	4534.71	4534.13	4534.1	4533.59	4534.01	4534.53	4533.12	4533.77	4532.46	4534.81	4533.88	4533.45	4534.95	4533.77	4534.24	4535.83	4534.14	4534.59	4533.56	4534.33	4534.61	4534.37	4534.35
ATP6V1B2	128.745	142.562	123.112	257.427	222.247	261.944	344.596	198.717	181.255	272.303	309.937	327.948	291.892	179.838	133.863	296.026	143.621	194.456	293.1	142.17	270.852	114.68	167.344	327.399	325.947	352.633	323.138	196.463	308.52	133.263	320.931	243.362	163.211	266.612	380.476	268.847	164.419	215.914	262.545	157.127	350.929	271.244	285.809	192.249	140.166	290.402	300.518	197.265	131.1
ATXN1	590.012	587.627	586.78	576.76	583.06	583.912	591.68	586.481	587.079	586.748	585.624	584.6	581.5	586.398	586.243	585.197	581.94	584.874	580.128	579.994	580.187	587.996	584.49	586.222	580.425	583.584	579.141	589.64	581.023	577.865	580.342	587.555	580.721	585.807	586.858	582.815	584.796	589.967	578.74	581.571	589.921	583.92	584.799	578.545	588.367	580.167	580.803	586.049	582.312
ATXN10	665.952	447.744	468.051	690.192	457.356	569.935	396.885	714.432	393.721	483.93	440.686	434.098	456.3	401.691	428.279	663.618	674.314	426.541	434.14	577.903	744.942	662.562	640.403	398.903	785.993	599.983	677.256	618.533	416.47	508.169	646.522	607.953	459.689	684.795	422.88	412.271	610.349	363.672	634.541	646.487	596.597	622.732	654.007	478.533	315.766	371.641	404.087	646.948	629.143
B3GNT2	602.621	576.385	603.721	585.596	616.391	582.134	581.146	586.886	601.065	581.073	637.844	588.147	634.606	594.864	592.48	573.309	593.064	599.361	644.979	567.16	610.916	607.242	580.452	601.525	617.459	624.007	604.952	578.805	607.238	604.085	614.856	593.451	630.182	587.734	616.412	585.57	600.677	624.053	621.029	597.125	617.512	595.925	592.596	610.217	593.37	617.876	577.951	631.188	566.661
BATF	735.871	899.037	1145.76	941.17	736.697	898.589	1442.63	797.038	729.004	755.991	841.848	764.103	1412.71	1177.65	998.048	1280.25	780.207	1076.86	1223.51	1118.36	1326.87	1322.83	795.988	702.629	943.484	1319.89	1325.14	986.029	1258.13	1280.7	940	1162.09	908.565	938.227	1367.69	1178.7	1321.66	731.114	1458.52	1290.22	1146.69	945.206	1138.83	1161.87	1027.96	757.173	1112.77	1162.5	1110.66
BAZ1B	700.904	726.799	752.501	865.275	761.71	706.062	853.734	682.093	741.221	704.093	846.367	752.748	881.924	740.653	854.645	727.711	711.788	740.147	888.645	833.326	879.682	842.393	809.028	911.546	954.774	831.028	896.62	833.658	889.307	824.308	717.717	706.723	825.448	718.849	707.746	867.019	867.587	867.082	960.261	807.694	845.784	784.611	754.989	698.513	951.727	870.699	762.372	868.156	730.106
BCAT1	579.884	307.628	292.853	309.843	278.705	519.387	558.054	357.049	269.172	267.29	468.945	254.642	741.201	554.41	550.961	374.457	374.731	582.099	328.743	583.555	311.299	567.146	596.956	232.524	618.5	625.624	601	520.043	575.205	646.987	526.898	302.949	541.428	268.945	247.787	565.109	479.696	253.48	682.438	641.947	525.736	580.19	324.699	600.064	247.131	410.182	353.368	539.547	294.89
BCL7B	550.712	463.944	443.037	506.452	521.198	518.651	470.983	440.115	468.344	441.533	508.613	508.024	514.748	494.898	512.764	551.139	515.115	491.831	518.028	457.168	460.91	461.277	498.373	511.166	525.033	467.36	519.458	511.006	524.82	471.195	464.814	465.621	452.614	459.161	477.042	454.187	546.579	530.88	565.578	536.133	595.107	516.355	511.74	455.864	458.927	545.669	545.802	441.06	464.191
BID	187.751	139.597	62.6911	285.082	160.649	303.581	149.74	54.5463	66.0763	135.588	191.766	80.6659	263.029	77.5981	300.246	322.997	252.862	126.851	274.98	147.862	141.29	276.816	115.095	278.51	101.2	214.817	324.97	147.474	185.778	272.807	184.84	115.643	203.296	72.3357	286.959	225.625	125.81	248.36	217.885	271.694	302.17	236.921	209.555	207.951	70.7319	297.868	111.14	264.07	262.057
BIN1	237.619	421.475	550.191	297.736	398.388	390.18	554.805	298.241	204.67	354.587	546.871	481.246	394.577	238.116	373.049	423.125	288.313	348.02	611.35	478.22	588.295	562.248	226.946	462.674	413.977	544.494	539.435	316.777	360.283	416.853	487.637	349.528	421.443	299.048	231.568	438.236	559.759	617.433	487.643	537.927	308.459	291.339	233.218	488.955	272.767	498.366	562.956	580.087	628.143
BOP1	102.174	252.67	71.6409	116.501	219.085	254.403	299.115	138.386	246.241	130.624	146.62	130.753	207.665	185.852	245.037	238.264	133.04	156.856	165.497	91.5631	109.627	98.324	151.618	65.7262	212.608	271.14	244.909	265.902	260.134	135.87	123.98	71.5675	104.801	108.539	76.3024	216.458	145.85	249.764	294.295	205.847	75.6826	250.154	222.823	135.48	131.957	223.911	93.3805	241.414	185.925
BRD3	550.021	508.897	448.234	493.603	423.159	372.743	368.661	555.239	479.749	481.654	401.891	489.456	413.673	391.175	485.359	531.304	393.755	370.893	510.188	562.95	498.181	475.667	478.622	476.713	554.956	444.499	382.45	472.265	588.66	576.604	424.298	493.693	477.899	498.638	493.085	513.845	579.271	505.977	551.505	530.165	502.832	371.616	378.353	386.079	360.015	447.95	366.525	369.707	469.598
BTLA	37.2431	59.3301	150.341	66.4961	58.3909	205.377	36.6499	43.6824	43.8013	25.3647	39.0776	66.159	167.787	28.0139	198.996	141.112	164.949	185.188	156.899	44.2609	188.364	184.674	168.084	27.3393	95.4287	189.39	163.317	55.6525	140.437	138.463	156.78	57.282	43.8317	171.489	50.2193	92.2795	152.176	168.75	85.8977	75.2662	157.359	71.5763	39.5153	170.38	57.7754	170.873	149.748	54.986	179.594
BUB1B	16.1743	122.548	62.7626	43.7393	138.338	62.3513	1.68759	13.0371	112.267	72.0667	117.199	55.2269	146.73	1	135.27	91.0379	52.8634	123.783	75.2855	142.395	122.666	5.98404	38.4683	1	152.11	44.9874	151.256	118.512	23.2107	40.3543	29.1019	123.378	57.4499	137.493	26.9874	43.3345	93.0806	32.2236	142.806	96.2178	3.96951	42.6224	66.6862	37.1555	42.5042	84.013	107.031	120.398	78.9615
C11orf84	53.8289	140.428	53.4186	168.034	54.3496	153.644	173.031	166.763	71.1874	52.3589	82.0305	68.219	241.863	86.619	191.706	171.002	142.048	186.434	220.091	56.0067	157.554	173.914	217.594	47.6138	105.985	170.348	230.434	154.164	91.8911	109.481	57.7397	66.9487	120.277	155.821	57.1044	108.132	87.3509	74.0989	197.932	154.154	130.62	156.919	181.845	64.2221	70.5334	147.428	251.988	240.243	73.2159
C12orf57	930.078	800.419	878.621	868.917	957.941	872.44	910.366	894.791	880.494	962.982	919.954	768.825	738.953	746.094	733.908	692.247	728.774	884.995	907.407	805.538	737.08	737.109	822.535	937.723	743.454	875.449	732.163	941.96	816.4	821.441	864.556	738.533	880.074	919.532	873.704	887.635	753.25	727.575	744.973	727.376	999.375	869.116	892.411	886.514	979.34	750.87	864.119	964.076	947.079
C16orf87	330.792	312.028	236.946	262.947	208.058	333.564	336.472	237.618	161.045	165.48	194.982	177.013	385.289	252.771	318.53	80.1326	380.431	354.596	365.543	222.946	347.51	76.6971	92.6448	190.025	250.13	440.276	369.334	238.255	193.474	204.538	154.832	258.484	312.318	111.293	350.959	95.2856	211.848	334.498	395.741	240.417	82.9318	197.11	154.542	352.467	128.439	394.432	362.023	410.499	420.432
C1orf174	430.106	289.093	422.728	232.313	350.373	404.838	255.362	332.158	337.324	217.524	379.927	254.751	295.92	404.514	401.25	304.824	293.644	160.009	172.664	261.904	483.954	489.969	260.601	409.479	426.751	351.159	438.459	240.339	365.948	271.203	296.471	330.429	394.237	177.895	222.698	388.997	196.794	370.051	311.53	366.825	419.478	350.319	246.098	233.189	162.284	216.738	373.974	395.539	388.386
C9orf16	733.069	746.578	734.467	743.959	728.985	734.867	743.42	743.749	738.477	729.38	740.027	743.179	737.086	734.257	747.74	730.535	732.803	749.887	742.379	735.12	736.698	730.536	738.872	740.478	745.992	733.928	734.929	732.283	741.775	740.028	731.085	742.561	736.5	741.753	732.207	744.612	733.364	742.856	734.866	737.483	741.139	742.295	746.617	732.887	746.975	740.577	732.261	734.165	731.647
CAB39	723.612	756.561	721.389	713.312	826.868	793.148	818.918	791.586	726.354	733.537	738.492	762.171	738.837	808.918	734.246	831.39	790.406	782.658	764.596	803.733	805.286	807.633	755.241	695.378	726.724	800.764	849.883	783.089	738.728	752.124	824.854	758.06	805.522	801.04	805.631	740.839	737.867	770.997	823.355	788.183	793.518	804.66	808.108	737.404	700.608	844.81	804.198	800.331	763.107
CALM3	1635.87	1454.78	1530.67	1638.47	1544.55	1671.55	1621.38	1763.38	1511.55	1531.28	1544.67	1568.69	1802.47	1816.68	1853.55	1852.64	1656.59	1749.78	1787.14	1725.38	1672.08	1606.05	1672.46	1582.29	1736.31	1764.63	1893.46	1544.29	1486.93	1730.47	1772.17	1549.38	1840.12	1727.69	1853.17	1614.55	1591.08	1819.53	1819.56	1648.11	1583.53	1638.44	1619.69	1795.64	1837.68	1555.22	1826.83	1842.04	1897.61
CAMTA1	384.412	367.706	389.936	381.061	360.449	363.71	313.036	221.834	151.782	258.622	379.466	369.714	374.253	145.989	387.777	219.617	359.306	251.237	217.704	223.603	389.211	210.589	329.229	160.617	304.201	176.81	342.571	235.358	223.253	170.297	166.213	370.123	238.67	366.475	365.496	375.24	222.821	403.656	190.152	372.036	208.03	206.886	228.641	231.993	227.047	214.056	336.457	213.077	322.716
CAP1	1179.78	1942.92	1452.45	1635.17	1616.67	1029.97	2064.19	1334.04	1031.62	927.726	1687.03	1371.84	1886.56	1549.22	1933.34	1339.51	1637.93	1676.16	2120.77	1294.55	1731.14	1020.4	1773.38	1679.13	1862.85	2000.67	1662.99	1459.74	1476.43	1608.19	1611.9	1362.52	1572.92	1321.53	1853.01	1790.07	2066.62	1930.31	1596.38	1807.13	1951.57	1992.76	1539.38	1769.31	1455.68	1637.16	1555	1653.15	1531.81
CAPG	669.686	1415.35	951.779	1583.18	995.14	861.847	934.029	1650.7	1388.23	936.596	1498.71	943.818	1614.91	1082.15	1416.38	1601.77	968.333	1103.89	1354.16	1068.14	1631.69	768.773	1750.47	939.969	1153.6	1567.92	2072.53	1557.63	1590.4	1584.71	1626.3	1621.62	974.343	1553.99	707.584	1603.61	1656.48	975.037	852.135	911.046	938.127	1508.43	1598.36	1305.62	1952.2	1728.73	1620.92	1800.18	1714.72
CASP3	342.611	229.769	167.226	389.765	363.654	401.809	356.595	446.605	179.19	236.353	199.868	180.35	414.424	238.388	256.13	201.472	249.069	233.838	226.344	420.012	485.337	427.38	279.937	343.772	394.534	316.625	263.958	251.002	412.49	307.618	400.048	384.4	393.19	451.047	193.173	312.688	471.039	236.626	419.551	287.625	480.047	231.112	251.583	352.447	184.32	347.741	443.358	476.109	397.259
CBX3	929.161	1031.93	964.523	1085.41	1097.38	981.957	947.52	1076.21	898.941	1018.59	1001.63	847.892	1097.57	1113.32	1010.63	1107.89	1072.98	1111.58	1032.44	1001.09	998.3	1055.84	1077.12	927.803	1143.62	921.674	944.148	1033.37	965.426	1059.21	1189.44	961.285	1144.14	1009.79	876.049	999.885	985.874	1117.36	987.741	1106.25	1152.61	996.196	859.678	1041.61	946.746	1130.28	1093.65	1197.1	1178.33
CBX6	2132.84	2147.2	2137.76	2144.78	2125.52	2148.65	2164.84	2150.4	2126.28	2138.11	2147.77	2140.07	2156.44	2139.96	2152.13	2146.96	2145.38	2146.35	2143.54	2148.89	2131.33	2145.51	2135.09	2124.57	2141.43	2147.38	2139.41	2147.85	2156.26	2137.63	2146.22	2132.36	2134.86	2157.48	2155.29	2143.68	2155.79	2153.44	2148.55	2153.97	2139.92	2136.92	2141.81	2134.11	2138.19	2140.94	2142.05	2153.37	2136.83
CBX8	16.173	124.356	107.186	114.399	31.8943	120.203	134.073	141.993	16.0889	4.04953	99.3212	137.277	64.1916	165.937	81.4469	16.4896	111.361	41.6295	104.704	136.901	110.926	7.27111	22.2348	54.9875	131.03	110.98	9.43226	117.001	42.005	11.9142	127.166	19.1273	15.6545	6.57168	15.7081	70.6652	117.506	121.796	111.761	24.1765	192.004	111.445	106.65	24.9315	35.7583	131.263	101.843	43.6743	29.0847
CCDC109B	554.296	333.859	332.013	578.498	360.127	561.884	668.605	313.44	302.529	376.046	505.691	276.47	619.256	321.021	672.253	605.267	348.153	315.828	585.542	369.338	576.077	332.663	329.175	349.277	346.856	587.522	744.878	324.815	550.242	325.075	577.374	573.909	633.768	344.688	317.278	615.606	654.122	356.321	518.533	552.405	424.901	545.049	580.235	582.394	286.436	546.499	351.014	390.035	531.75
CCDC167	264.975	282.734	376.54	270.47	381.924	269.788	386.127	486.323	342.148	242.791	290.326	415.357	414.645	271.182	426.604	288.374	427.457	380.062	433.88	301.754	471.33	500.106	232.365	229.376	355.931	432.549	413.963	237.749	327.155	401.323	344.348	314.919	248.657	283.282	531.141	250.042	394.217	239.069	409.15	459.094	440.595	392.832	425.135	285.661	283.832	383.244	445.929	257.148	428.007
CCDC57	2.76622	26.1475	54.4172	45.9848	53.2631	69.0535	1	1.64252	61.1427	1	40.2493	64.0704	99.0941	61.4206	107.28	1.63785	87.7377	55.1079	1	13.1609	4.57022	113.574	24.9019	1	85.6477	9.74955	89.8778	1	69.2497	1.11236	20.3803	21.5089	72.6611	1	20.5545	84.8357	47.7801	24.8222	99.7495	79.8805	1	81.0091	1.9204	61.138	28.2375	55.8841	1	81.6594	56.6341
CCDC92	71.8589	171.238	14.6894	139.937	71.7307	114.944	142.126	172.139	157.64	68.8044	184.517	67.333	168.312	183.18	151.055	211.339	96.7104	190.284	80.229	114.494	168.739	42.6181	97.6969	197.205	153.561	40.429	214.002	58.1327	90.7758	114.369	167.726	168.946	89.819	18.8838	54.0531	179.737	75.1937	69.4379	123.913	167.694	24.4056	118.391	83.6407	83.6723	68.2184	72.6309	15.4365	51.5475	183.148
CCL17	1	3196.61	1222.91	3755.64	3663.19	3802.83	4488.06	3076.56	3946.52	265.454	1	408.556	3806.29	1	1	1090.33	3531.53	3495.54	3796.63	2355.96	4433.31	3151.55	3096.22	1035.58	1	1	1	1717.65	3261.04	3538.77	3488.13	1	552.913	133.797	3242.89	69.8355	199.671	905.968	5115.38	6479.4	3597.4	3467.57	3371.35	3101.64	1	141.041	3836.96	3280.6	3327
CCND3	1292.9	1292.51	1313.95	1319.16	1370.07	1327.22	1348.99	1363.14	1293.49	1350.09	1374.49	1350.05	1306.68	1317.39	1337.86	1373.05	1282.78	1325.09	1331.6	1316.41	1359.04	1346.13	1350.59	1276.8	1350.32	1289.39	1313.29	1271.98	1339.43	1302.51	1373.95	1325.05	1322.22	1300.71	1307.7	1263.66	1351.01	1325.69	1295.88	1316.81	1352.53	1327.1	1339.24	1326.42	1278.61	1331.21	1363.34	1392.28	1366.83
CCNG2	538.347	740.478	1021.77	700.016	666.019	773.845	859.384	809.334	1061.73	704.008	714.335	877.152	1112.37	566.079	1128.6	606.753	1057.73	964.471	1151.98	1234.87	1218.09	1253.78	1095.6	923.796	1117.56	770.879	763.983	607.73	860.37	1072.05	1147.36	684.176	1121.7	1023.74	686.394	878.238	794.266	1141.35	853.624	1131.56	1215.57	558.754	520.521	1041.89	664.057	1167.05	945.815	1044.11	857.857
CD226	321.651	357.073	146.124	325	286.773	265.673	297.709	78.3569	145.905	118.054	97.7738	143.775	349.721	383.187	448.672	111.537	121.403	95.435	415.116	287.901	315.135	299.032	84.3038	69.6769	187.533	281.954	212.841	323.612	301.371	392.058	120.015	391.13	211.519	283.062	79.4642	158.985	349.502	83.176	149.924	245.075	62.0751	188.461	153.487	353.522	94.112	399.092	416.438	357.085	347.373
CD247	48.7267	50.456	79.7305	40.8548	243.05	362.628	401.936	360.04	45.4214	20.4174	342.191	428.284	361.552	65.067	133.616	343.095	65.3289	367.195	370.5	416.147	489.849	564.823	386.84	21.3216	427.81	168.076	24.4697	66.8803	106.036	38.2666	382.086	135.237	276.77	346.243	39.7784	388.653	377.321	46.7354	567.379	455.389	376.758	106.511	27.8753	411.21	55.5479	133.766	457.011	455.54	349.648
CD27	392.526	673.401	592.819	650.322	479.634	981.058	485.843	409.205	485.161	442.147	1061.97	498.848	1056.34	895.697	757.476	1078.16	569.412	517.652	1004.47	717.088	909.581	1085.05	578.885	456.932	1111.32	1128.73	1130.35	666.51	1025.42	990.192	893.197	830.678	613.775	973.771	853.793	820.851	897.489	511.843	1081.81	990.531	804.172	497.935	601.269	1012.91	419.032	891.28	644.691	631.428	670.162
CD28	75.1582	87.3389	208.767	244.12	208.178	278.442	252.867	85.1954	51.3964	45.0789	190.738	71.5054	326.716	152.657	347.519	57.2383	309.438	284.091	336.907	214.197	335.148	354.923	256.3	186.336	166.737	290.428	343.118	150.93	241.977	178.367	307.836	151.055	270.141	307.711	365.548	201.86	99.5188	189.636	298.378	296.874	113.36	140.093	290.529	180.126	323.519	141.596	231.94	228.287	240.54
CD38	149.399	119.802	90.7377	80.1652	86.8241	220.755	99.2009	103.548	65.8864	109.895	154.447	168.725	199.431	206.202	132.195	208.363	104.384	117.642	212.346	162.332	65.3703	57.7415	69.0928	54.7638	163.861	192.944	182.776	95.5486	192.108	175.076	153.93	137.896	110.871	49.3363	123.541	198.455	175.384	89.0278	94.8582	73.7714	131.69	108.588	60.8392	123.786	80.5952	184.109	212.101	179.298	187.761
CD3G	368.926	410.355	866.6	450.271	303.049	790.027	402.898	495.535	289.119	290.856	719.034	364.071	804.215	504.78	393.539	557.92	548.961	428.84	913.426	677.606	693.431	747.033	359.706	278.871	566.646	816.209	939.24	519.153	672.751	857.641	611.728	528.027	750.21	467.649	737.52	597.799	599.536	300.847	776.402	507.53	506.05	587.551	384.752	702.218	441.53	827.832	814.73	758.95	888.717
CD4	561.615	954.347	1077.82	675.343	577.503	1207.99	581.57	1175.66	544.099	511.419	568.417	1068.73	651.51	762.891	898.493	1348.23	1118.25	1081.89	1430.65	1159.16	815.949	917.559	530.717	584.567	1102.67	1569.74	1511.99	921.558	1069.43	1263.21	1398.81	854.889	573.554	1031.03	1470.25	1296.02	1092.33	592.01	1073.87	1011.74	658.849	847.915	617.931	1316.27	1355.21	1468.51	1454.66	1371.06	1151.83
CD5	127.396	214.579	136.024	499.819	251.723	469.489	418.706	380.114	116.727	98.1945	398.073	270.326	619.103	287.147	527.891	506.6	183.245	260.742	361.582	206.102	515.11	155.916	111.404	101.714	321.9	184.881	477.966	240.133	283.757	419.303	533.713	374.791	408.957	243.213	240.973	237.424	414.588	128.297	503.52	524.129	504.36	264.504	104.243	155.319	550.534	365.101	399.412	236.432	448.268
CD52	445.283	463.7	957.727	497.401	769.621	804.044	1001.94	1000.48	406.252	461.062	726.665	662.607	944.496	853.656	983.526	1187.54	462.237	678.651	1395.76	666.387	1083.53	1391.9	976.709	441.208	857.519	1307.86	1194.06	712.128	632.496	1250.37	1170.74	463.617	510.151	429.752	428.73	979.631	545.291	438.465	967.996	1001.86	979.452	441.388	419.484	1200.85	453.129	1204.63	1279.62	1264.91	1342.29
CD53	584.747	614.545	1319.25	671.971	683.18	1571.53	1277.81	588.053	596.515	571.162	606.694	748.872	1497.99	1343.51	1223.26	1595.27	723.54	903.354	1755.29	1374.6	1266.61	753.661	976.901	1272.82	1495.17	1674.84	847.146	1007.51	861.426	1602.14	1318.17	1165.8	803.927	1198.69	678.183	1201.33	1375.14	566.02	900.537	1385.78	779.967	780.508	791.148	1348.3	867.013	1456.06	1461.65	1376.95	1441.78
CD58	467.953	605.958	792.977	880.106	736.046	787.352	542.918	938.564	290.659	502.912	520.714	473.577	741.884	263.259	347.596	806.889	516.873	437.808	455.456	553.011	619.165	610.059	822.311	382.931	333.123	286.558	842.666	448.997	617.587	848.536	840.113	867.521	774.856	836.272	280.316	862.317	432.779	416.647	859.89	768.397	581.448	422.485	529.137	540.49	302.668	771.805	900.848	975.867	652.523
CD69	593.119	173.384	503.563	559.34	380.786	527.906	601.136	133.863	147.497	112.174	515.471	187.184	517.326	518.255	253.142	578.574	359.641	133.755	657.996	603.303	772.175	525.145	124.081	119.735	201.73	886.186	644.532	511.125	525.252	564.773	623.903	149.133	232.514	196.265	540.523	785.19	732.318	125.936	200.256	295.946	126.865	349.464	393.8	167.95	211.913	751.031	740.853	881.731	587.655
CD70	78.4671	82.8675	100.471	274.122	80.3085	74.9617	85.2738	260.235	92.9742	54.3029	333.921	89.8733	360.485	255.178	284.301	301.683	179.499	155.927	245.439	234.35	240.507	325.831	106.94	349.403	295.553	340.094	394.112	92.764	254.731	244.866	75.5348	294.829	270.375	114.397	288.492	104.954	252.772	100.359	250.532	164.017	64.4452	104.217	70.602	80.6269	250.213	262.669	259.778	248.372	170.189
CD72	16.0098	69.6032	234.991	41.5213	42.3226	134.115	74.4828	13.5295	90.2593	81.0374	162.677	263.715	295.493	181.615	310.517	291.264	92.9583	15.5445	112.494	106.566	78.6356	248.639	247.408	5.52778	267.293	98.3029	235.784	231.632	159.359	161.555	102.377	77.0535	76.6789	2.21054	24.4659	202.76	199.471	259.526	52.7235	45.6106	4.40613	87.0642	173.159	244.213	91.4897	248.269	269.643	87.4672	255.452
CD82	1432.87	1405.46	1097.06	1549.35	1465.14	1160.41	1146.64	1084.51	1125.66	1047.79	1463.22	1133.32	1621.79	1422.91	969.695	1561.43	1569.36	1077.1	1113.58	1055.11	1550.64	1057.67	1184.49	1133.6	1186.03	1582.41	1587.04	1484.61	1596.17	1435.64	1512.86	1483.56	1463.84	1520.28	1620.25	1048.85	1135.02	1114.87	1045.65	1384.45	999.876	1493.44	1570.79	997.103	1028.28	1028.08	1503.12	1578.18	1490.88
CD84	324.698	350.255	688.137	695.458	369.742	563.424	344.775	658.079	335.514	336.165	629.132	427.019	652.171	572.575	669.803	410.065	446.218	426.299	455.246	439.299	527.531	711.353	565.904	466.97	683.538	641.491	451.748	508.52	604.526	645.551	741.831	561.424	507.499	612.898	354.21	641.326	598.16	492.625	553.46	438.493	553.088	363.071	401.693	588.424	304.666	485.304	591.621	480.705	438.658
CDC123	567.816	494.021	397.88	615.394	543.258	580.058	437.345	610.347	385.637	584.105	428.169	604.277	656.612	619.524	381.74	676.2	563.918	404.994	406.681	588.859	480.103	422.099	498.796	379.22	662.281	417.544	361.079	494.391	671.669	582.917	390.76	433.215	587.172	655.601	683.173	556.517	501.228	355.242	680.974	660.301	538.759	500.994	677.371	374.339	356.58	489.49	401.926	473.423	390.952
CDC42SE1	1725.14	1932.54	1328.64	2017.92	1921.87	1815.4	2183.17	2305.16	1434.89	1526.13	1321.69	1644.57	1653.34	1293.39	2308.96	2360.74	1618.74	1490.46	1665.06	1471.04	2310	1849.15	1943.17	1405.08	1885.89	2172.03	2312.12	1655.71	1513.03	2449.33	1998.5	1833.28	2367.35	1358.43	1197.68	1810.68	2180.8	1321.22	1848.68	1781.5	1270.14	2040.49	1622.34	2005.49	1257.2	1839.89	1962.35	1799.02	1797.6
CDC5L	111.18	214.155	255.511	225.645	218.151	232.964	285.776	119.335	237.319	131.102	159.438	139.64	173.325	269.056	291.534	221.279	196.613	224.872	229.817	227.445	114.344	249.615	158.452	178.879	212.697	215.785	209.512	180.64	204.521	137.203	136.473	195.599	142.787	230.955	122.52	165.334	132.87	106.436	232.824	223.047	252.998	208.396	117.315	135.468	105.299	127.974	248.629	142.647	134.695
CDC7	7.30888	39.05	1	39.05	13.4937	59.1052	1	13.0928	41.0859	1	42.5464	52.9204	45.1347	84.6615	3.69574	39.341	1	52.8221	1	14.8079	12.4413	1	67.4809	1	1	13.4308	7.21063	1	41.6486	6.47857	28.8662	40.223	24.7195	1	21.8694	44.6913	58.7043	34.837	67.3252	70.331	1	59.0423	60.4194	39.05	39.05	42.3701	1	58.0527	52.0901
CDCA7	236.335	221.756	95.2686	239.222	144.354	145.027	37.5217	329.184	150.855	150.27	271.089	281.598	331.077	188.553	243.331	123.027	293.089	195.513	47.4503	73.694	79.2211	310.078	217.75	46.2403	344.097	292.416	315.627	188.778	307.607	88.2727	176.94	196.035	312.239	167.565	298.333	162.977	174.222	298.917	322.285	269.959	86.6369	121.897	194.303	40.7152	77.8619	131.425	227.283	69.6874	40.4908
CDIPT	402.879	266.523	152.174	247.845	221.602	254.897	96.3084	108.06	247.471	189.35	342.824	406.655	393.754	201.702	159.763	349.293	242.936	246.335	245.036	247.901	407.788	381.545	414.84	97.6311	417.517	399.656	168.939	273.086	319.706	268.003	407.844	133.203	256.251	293.146	106.58	306.867	346.131	355.678	407.414	361.645	400.246	146.924	246.713	248.5	113.143	230.106	182.881	408.443	406.278
CDK1	44.4677	246.278	38.966	193.503	243.607	122.251	77.9093	196.736	76.095	228.047	189.673	57.3598	124.311	318.803	203.937	115.926	169.768	91.2778	240.313	218.205	194.937	226.945	199.528	45.9015	94.572	47.7008	97.2433	193.431	271.286	229.921	69.1697	75.9117	250.352	264.962	52.3679	80.8854	101.317	44.3956	299.945	256.542	40.638	150.91	107.506	50.4933	56.8327	225.13	205.868	254.873	228.28
CDK4	182.244	88.8249	87.3146	232.727	203.916	117.723	148.184	240.317	87.5368	112.844	67.1531	101.272	215.191	216.363	90.9655	227.935	202.406	200.504	66.5383	197.21	202.183	33.0928	125.226	105.592	189.741	45.7703	254.227	53.921	100.1	62.5382	233.766	85.4136	206.056	176.229	56.6408	64.4487	74.6497	61.1385	181.629	202.628	35.9078	139.136	192.62	61.7867	66.262	220.683	18.2515	232.814	177.629
CDK5	37.0729	66.9214	33.6879	93.6489	76.979	100.91	56.6924	49.8541	97.0339	41.8065	74.8812	60.0525	111.502	105.482	6.40548	101.768	80.3466	40.4812	54.6733	104.394	88.4517	6.96042	82.7586	1	1	103.737	43.7762	40.6445	100.606	34.0004	20.3856	44.4334	17.018	45.5214	14.9202	59.2229	1	20.8645	27.9928	93.9614	8.28639	87.9538	41.5719	22.7977	26.5838	68.2474	1	86.5448	101.533
CDK6	517.902	574.588	483.109	665.051	547.251	449.353	580.08	605.487	523.93	487.863	601.635	487.778	676.878	627.866	598.337	522.27	504.414	700.163	566.159	406.221	530.91	514.537	422.857	465.694	531.391	540.808	647.716	743.491	564.666	520.078	599.459	576.434	537.963	555.196	583.494	387.272	546.309	456.406	368.084	421.308	420.649	459.251	473.638	463.244	548.631	825.048	767.992	711.745	544.801
CDK9	189.275	161.108	163.635	155.67	229.903	181.354	239.212	139.54	124.963	169.334	259.233	188.657	240.576	277.069	268.742	239.242	169.495	248.963	169.475	175.197	178.396	243.103	236.123	159.745	239.27	264.206	178.217	190.007	159.816	205.144	125.677	159.774	214.736	150.436	188.047	204.43	248.802	184.738	161.277	241.286	254.665	156.656	160.747	118.134	159.802	135.268	248.942	257.684	269.474
CDYL2	135.503	82.3157	11.4535	124.253	132.228	203.306	280.648	27.8783	135.469	44.9361	184.273	183.986	315.25	228.358	281.184	133.502	210.821	272.88	12.4726	162.016	212.406	291.864	124.789	167.848	59.5417	226.385	288.623	18.1597	184.048	69.9899	35.0171	27.1608	224.504	12.5973	27.6527	183.556	192.116	116.322	272.717	289.897	21.8634	191.412	238.711	35.7216	255.26	168.992	56.0112	27.5908	68.1095
CECR5	226.607	123.836	323.537	331.668	158.785	343.897	124.505	330.84	170.484	213.549	339.891	143.236	287.827	157.958	181.151	254.464	306.354	391.899	154.569	354.034	316.99	444.086	348.49	78.85	287.742	150.655	433.216	305.788	407.22	297.388	234.338	171.014	224.814	316.119	271.203	175.607	260.333	114.944	167.008	386.432	320.778	327.452	296.719	133.471	228.129	147.896	173.455	399.49	81.5815
CELF2	2678.81	2678.94	2739.31	2744.09	2694.34	2736.85	2784.44	2756.1	2730.28	2717.91	2719.06	2718.73	2773.95	2692.31	2689.01	2724.66	2746.59	2782.34	2744.91	2699.06	2735.85	2738.98	2752.49	2731.18	2726.83	2779.08	2714.59	2710.93	2720.38	2699.19	2734.02	2799.72	2775.4	2728.05	2707.21	2708.37	2727.52	2772.74	2819.97	2746.35	2747.08	2763.77	2755.15	2713.22	2727.46	2757.1	2740.63	2764.34	2748.3
CEP55	34.6497	91.8976	21.9077	286.609	41.3757	303.783	248.79	265.822	118.445	234.473	255.669	76.7315	156.637	285.948	275.768	365.854	238.887	241.858	327.661	111.69	29.6701	78.7316	297.262	25.7571	22.5996	106.164	333.351	56.605	243.866	231.816	308.044	320.907	287.948	25.2559	88.045	61.887	59.6077	39.5737	362.541	119.783	264.742	315.381	32.6412	92.388	45.8465	153.325	231.124	301.114	98.8272
CFLAR	703.054	630.764	686.187	708.645	647.28	693.153	703.658	665.207	656.616	665.181	720.042	659.298	690.471	721.037	652.957	690.732	691.49	736.909	732.086	650.352	676.017	742.789	674.791	692.308	660.414	708.935	726.163	725.345	686.211	673.489	680.138	634.314	683.974	664.619	698.231	720.065	672.454	619.102	669.421	650.12	656.927	666.625	676.591	707.344	616.497	699.036	637.702	681.135	687.182
CH507.9B2	309.079	354.597	391.812	386.959	468.071	382.703	405.789	400	359.397	309.872	357.738	404.026	457.082	495.916	350.878	273.299	478.62	346.979	466.718	447.219	351.302	349.709	432.451	362.472	292.574	487.729	449.697	372.154	445.626	430.523	440.014	397.229	404.996	299.832	355.599	446.794	388.491	458.389	442.896	361.165	455.314	334.606	499.942	348.72	444.68	395.749	453.654	482.877	344.098
CHGB	1	294.582	320.314	294.582	12.4863	1	360.973	1.25702	1	1	311.218	302.497	354.072	325.418	331.297	312.039	1	300.459	1	14.7709	344.856	298.317	294.582	1	295.402	7.13619	1	1	296.613	1	294.582	29.9113	67.0808	1	36.812	294.582	1	294.582	336.647	338.932	1	295.626	1	305.491	294.582	20.6951	1	146.019	294.582
CHIT1	27.1009	203.671	223.646	19.1751	1.71975	1	202.007	33.0098	68.116	1	190.686	15.5543	287.645	283.417	251.095	391.07	256.605	99.0876	1	1	194.454	1	13.3384	1	188.222	175.769	1	1	218.264	198.004	217.021	238.429	2.96271	1	1	230.855	212.599	16.442	188.581	234.476	245.413	23.1282	1	242.402	205.331	208.879	1	8.34495	144.788
CHPF2	227.2	241.039	301.651	378.453	241.373	283.625	292.511	217.667	241.767	235.693	296.25	286.888	244.936	367.81	381.067	220.93	364.363	291.537	288.5	242.661	374.549	284.278	226.123	311.545	298.899	350.236	310.895	298.846	314.188	306.997	224.326	375.149	380.146	290.407	220.518	308.62	373.48	292.081	327.498	336.349	261.539	308.591	245.587	290.285	230.291	307.331	270.391	301.851	309.191
CHST2	146.222	128.69	70.2011	124.959	258.486	367.271	331.514	77.1172	80.6151	56.3984	322.811	288.399	344.074	286.417	105.337	387.423	381.188	169.419	71.9847	196.515	252.58	189.571	88.5647	54.7279	274.969	442.484	399.78	100.81	119.436	260.544	134.375	209.539	133.662	303.189	80.172	342.32	317.288	407.391	244.632	183.222	62.6918	268.053	450.042	144.468	85.6171	278.467	298.662	332.227	371.23
CKAP5	346.59	359.463	321.028	398.104	336.922	333.01	256.982	281.233	384.692	330.365	408.595	257.009	311.773	268.438	306.461	424.82	346.428	338.861	336.65	335.213	270.166	369.39	405.29	324.998	334.218	411.012	428.359	420.805	281.724	279.541	276.358	426.991	416.466	350.129	399.259	327.059	338.236	342.575	412.448	348.397	346.668	354.589	413.843	263.816	254.551	390.003	326.455	291.159	403.229
CLASP1	352.411	458.89	429.556	407.946	335.258	268.298	395.9	268.42	396.399	301.467	423.429	377.499	374.899	406.266	238.161	416.016	314.123	364.173	290.129	301.773	299.788	466.932	316.823	336.165	363.33	396.917	423.302	309.537	396.608	312.783	321.094	432.645	461.389	439.378	252.168	316.951	290.439	271.021	374.777	420.602	456.194	283.195	289.92	406.525	326.166	442.643	470.651	427.572	360.454
CLEC2D	442.739	656.44	425.201	422.841	447.858	647.8	643.447	497.797	443.906	428.197	709.194	635.891	702.858	515.459	627.707	599.923	438.451	456.1	720.521	659.434	689.697	730.313	430.83	554.399	633.407	731.761	630.262	526.7	473.242	633.258	697.287	541.241	504.452	394.862	371.583	675.481	678.303	419.199	643.512	648.967	746.302	428.346	504.133	661.161	451.379	627.902	624.26	759.46	647.837
CLK1	424.715	666.448	648.936	699.096	613.364	481.019	600.055	582.083	721.526	729.503	438.382	585.451	587.535	888.615	650.124	555.239	532.8	457.544	724.192	595.608	786.999	705.66	616.107	776.842	588.586	804.756	470.04	525.876	567.524	471.569	672.411	712.501	396.143	458.733	698.958	756.791	791.446	779.978	637.801	669.3	744.667	446.409	535.147	507.566	505.832	662.522	565.399	773.475	514.269
CLPP	40.3966	209.68	112.655	155.744	148.177	113.071	100.932	160.775	200.908	95.8919	132.678	153.166	214.939	203.673	220.436	107.158	108.759	164.877	232.899	52.4661	52.9944	38.0331	67.2866	224.232	25.5869	45.3858	220.852	74.1307	187.55	116.452	145.814	142.416	175.067	28.3093	57.0966	76.3962	131.453	47.9632	208.713	174.971	34.6358	178.428	79.7698	70.6471	67.1904	133.367	23.6721	136.09	56.0906
CLPTM1L	313.91	306.856	280.655	301.258	307.702	336.159	311.71	332.243	304.235	323.991	325.189	302.253	307.138	316.154	338.292	309.035	300.88	307.251	311.545	298.988	320.586	308.368	317.826	342.323	319.663	290.035	284.453	326.035	324.46	319.213	321.401	299.729	295.696	329.878	328.279	322.567	300.429	302.516	330.043	324.785	318.062	315.909	314.028	303.068	293.385	311.718	297.821	319.959	288.805
CLU	3574.28	4028.26	7005.96	3986.51	2665.71	3536.72	324.196	1425.92	272.003	40.8819	3790.9	3720.57	1970.31	1170.74	9503.4	9635.14	9846.82	10030.7	6634.3	6783.02	646.055	6818.33	8280.41	8732.07	6572.42	7480.84	9163.79	6862.52	8382.38	8975.81	9682.54	10431	11493	7753.86	10101	2421.97	1347.91	10338.4	552.423	1443.76	3325.04	3372.44	2853.69	3193.3	6956.15	472.923	508.231	695.864	4050.3
CNIH4	319.064	512.777	365.134	341.039	516.938	458.696	485.643	389.212	274.867	570.976	566.221	351.572	221.867	565.183	387.703	374.588	382.04	372.379	369.888	475.955	588.79	629.248	575.685	364.095	555.779	624.043	583.127	507.765	523.572	306.677	322.231	523.319	548.495	461.176	315.85	311.69	284.556	508.999	510.951	500.388	542.127	590.3	573.466	309.863	552.66	526.199	659.783	260.088	354.692
CNOT3	454.455	437.206	359.122	410.218	434.332	442.876	326.394	467.798	347.596	356.967	364.86	344.502	452.314	442.942	467.469	444.452	347.529	460.207	304.932	327.27	419.039	495.625	440.085	439.849	352.847	451.656	442.097	428.89	332.323	463.123	323.692	367.776	448.194	485.556	314.871	351.116	446.022	407.356	454.469	372.452	446.462	351.947	338.985	349.106	430.984	341.859	451.345	355.998	333.544
CNOT6L	527.958	609.96	508.439	502.532	585.493	560.694	648.327	572.402	511.572	522.053	603.134	591.736	640.735	537.862	542.261	513.245	471.69	495.196	551.203	659.764	657.829	607.114	657.129	510.584	574.519	604.784	640.188	552.419	620.727	563.134	652.362	605.532	586.04	477.869	596.956	646.431	557.227	579.586	664.655	458.549	615.39	533.906	550.089	526.385	532.564	627.098	597.667	588.602	634.281
CNOT7	287.986	326.327	378.811	428.046	366.537	364.435	297.454	406.822	375.839	373.94	430.452	340.193	457.66	409.509	402.197	349.989	402.136	378.535	431.018	440.908	381.139	328.343	312.227	375.354	380.55	426.916	381.352	337.447	433.346	400.501	454.22	349.895	402.013	342.924	374.709	405.453	395.131	396.753	424.586	426.147	372.379	357.302	402.102	447.728	302.407	378.244	392.945	344.546	418.745
CNOT9	390.926	241.306	587.167	605.193	581.423	624.737	595.285	626.634	594.403	369.688	383.359	213.079	625.441	615.142	188.655	615.641	344.225	509.61	394.31	390.427	440.727	356.708	345.616	582.708	528.702	374.397	608.074	437.794	587.732	265.592	518.574	380.677	599.113	306.887	362.451	490.307	401.918	380.478	616.264	398.774	216.012	531.602	357.993	619.025	174.059	349.885	587.281	413.37	221.862
CNPPD1	308.459	305.625	294.56	403.357	423.504	308.578	335.316	514.398	313.54	305.041	398.103	440.715	464.933	485.084	495.628	370.039	489.644	374.937	425.249	376.802	491.846	386.09	506.437	288.313	446.311	299.654	501.135	380.583	316.315	310.204	522.271	477.633	423.623	384.207	450.361	431.36	321.257	330.14	362.588	331.267	298.328	399.353	374.599	445.184	276.347	413.373	325.671	269.162	444.055
COA1	482.764	337.851	334.539	485.334	395.898	339.361	304.761	481.565	364.799	288.322	364.415	369.566	451.572	333.49	457.367	428.637	391.529	475.748	458.415	345.682	332.113	276.412	344.978	328.408	479.639	489.851	476.474	361.458	519.774	351.842	488.675	351.872	488.291	320.96	455.989	327.695	357.689	352.598	472.401	507.367	531.216	365.975	334.818	352.918	348.525	463.237	512.526	461.727	476.794
COMMD8	309.362	429.267	123.26	341.862	422.836	340.692	162.667	426.306	276.657	273.314	335.22	244.811	481.733	122.841	241.709	451.643	304.166	251.242	443.253	419.735	163.837	460.93	442.654	156.019	157.195	438.892	126.141	299.689	177.343	264.629	385.501	260.867	207.476	431.395	104.879	355.368	451.34	298.84	479.676	303.708	273.618	426.329	265.228	172.338	120.714	510.244	334.044	301.286	487.387
COPB1	657.044	756.35	731.738	565.77	594.934	912.735	487.261	360.481	445.776	466.472	656.287	375.136	656.002	715.924	723.305	369.61	678.043	408.736	512.489	626.343	822.503	986.706	459.192	769.222	849.102	803.183	837.844	536.015	499.618	468.336	433.844	546.45	792.748	882.993	617.214	427.836	707.065	402.292	723.204	690.576	659.025	702.509	692.789	400.311	473.241	743.994	543.204	609.21	466.572
COPG2	396.528	290.735	253.404	187.618	303.202	290.422	406.202	201.185	319.412	291.289	405.262	426.946	419.16	412.786	202.54	404.445	317.5	283.429	439.755	196.638	437.014	250.326	265.48	396.644	433.78	194.726	414.062	273.754	311.006	385.59	313.107	296.386	395.744	259.604	175.316	290.012	316.982	190.334	373.099	376.178	325.314	314.24	262.816	272.97	167.962	281.672	232.106	282.489	323.959
COPS5	138.282	726.211	221.729	230.094	590.801	330.861	183.81	781.911	209.457	520.16	449.2	405.083	266.092	363.581	548.282	395.632	645.783	599.317	387.691	457.201	743.256	783.609	419.34	773.91	601.585	782.307	195.451	534.167	712.401	457.598	401.502	546.439	276.876	481.968	418.547	508.519	303.656	274.607	763.858	688.291	720.341	479.788	310.572	223.573	155.079	346.994	157.259	321.073	635.281
COQ10B	288.039	184.99	143.92	190.365	300.049	157.944	123.938	306.917	156.326	299.052	309.262	158.499	339.552	403.458	205.55	229.337	184.814	291.381	411.623	118.723	146.115	337.75	136.257	111.463	417.335	363.62	277.31	271.66	268.462	337.926	309.235	225.862	296.856	156.299	358.486	153.981	382.273	115.525	278.539	322.26	124.374	296.205	369.114	210.684	138.445	310.034	378.798	250.522	125.603
CORO1B	1060.4	795.724	787.531	890.373	790.595	902.655	820.922	899.389	793.371	734.098	866.613	1070.12	1134.75	813.464	1032.76	1127.15	933.773	841.1	1052.96	962.355	1121.95	1085.91	1085.09	833.664	1070.14	1153.07	1125.1	759.779	845.02	788.749	915.452	1074.7	1015.02	1064.32	1188.63	1009.89	1058.9	1012.67	1006.83	969.33	882.41	850.82	865.79	1147.65	1181.65	928.349	1008.05	1029.07	1012.66
CORO1C	981.6	988.778	1059.3	1067.23	1174.26	996.837	906.662	1276.05	860.72	830.968	1171.24	1208	864.755	1043.01	1283.64	1228.65	993.028	1191.13	1068.39	1104.5	1199.49	1399.36	1075.16	963.101	979.968	988.324	1278.69	1105.72	1046.13	1183.54	960.079	1079.61	1323.02	1290.78	1317.87	1075.92	1096.65	1117.83	1192.76	1071.88	1199.94	1278.39	1204.19	890.685	885.481	1270.46	1315.67	1279.56	1248.44
COTL1	4442.45	4774.5	4574.6	5290.7	4406.16	5811.18	5358.18	5421.78	4443.52	3815.44	4691.59	4987.53	5260.01	3895.38	5439.61	5807.44	4865.19	4797.94	5380.64	4533.46	5016.26	5509.8	4877.12	3878.73	4169.08	5099.68	5445.24	4638.6	4598.06	5539.4	5244.83	4412.83	5621.68	4692.22	4876.63	5289.63	5723.81	4397.65	5364.41	5724.3	4592.43	4463.54	5253.34	4252.5	5421.84	5645.12	5485.78	5538.77	5712.37
COX17	203.013	69.1096	24.6456	295.919	128.211	247.816	271.458	389.816	326.796	355.333	305.171	171.37	84.8215	405.646	307.774	80.5055	379.061	337.537	121.208	224.431	195.098	40.468	314.785	130.822	268.785	264.469	392.572	302.269	139.084	87.4947	209.601	118.306	205.853	154.444	393.031	386.976	60.6926	70.6611	312.174	111.956	393.564	123.811	326.98	209.068	63.8534	368.381	53.3517	338.407	254.624
COX6B1	1274.49	1271.07	1277.01	1274.11	1273.98	1277.16	1277.57	1274.43	1277.9	1273.71	1272.44	1274.35	1280.34	1277.93	1278.14	1277.26	1274.29	1277.85	1276.38	1277.26	1277.97	1279.61	1277.05	1275.38	1275.67	1278.11	1275.76	1274.33	1277.85	1275.89	1280.81	1276.03	1275.79	1279.34	1274.11	1276.64	1276.47	1272.86	1276.1	1278.63	1273.91	1276.85	1278.73	1276.5	1272.51	1275.95	1275.12	1274.13	1277.5
COX6C	4621.57	4595.24	4576.89	4559.75	4617.2	4543.88	4540.51	4575.76	4570.75	4612.37	4530.05	4673.62	4530.82	4556.96	4575.48	4626.75	4670.75	4543.39	4602.44	4566.8	4594.25	4575.15	4563.69	4563.92	4567.88	4561.35	4620.41	4624.45	4578.02	4588.67	4541.01	4560.99	4564.23	4609.5	4614.32	4533.69	4548.07	4574.02	4585.8	4599.57	4546.88	4615.41	4554.09	4550.94	4590.15	4585.93	4581.52	4597.12	4578.64
COX7A2	880.185	878.36	880.827	874.596	873.924	874.836	864.275	870.214	873.814	875.473	879.377	883.227	865.556	862.259	876.901	871.462	866.246	879.555	874.538	881.769	876.406	873.601	866.641	876.157	877.92	871.565	868.605	865.646	875.272	883.398	871.592	873.51	877.28	882.092	885.875	886.389	874.201	875.545	863.507	865.969	866.583	874.137	868.451	883.499	887.51	870.373	868.947	868.202	867.708
CR1L	11.8703	14.2059	1	14.2059	14.2059	1	1	14.2059	1	1	1	14.2059	29.2415	1	1	6.74654	1	1	1	14.2059	14.2059	1	14.2059	1	1	14.2059	1	1	14.2059	1	14.2059	14.2059	14.2059	1	14.2059	14.2059	1	14.2059	14.2059	14.2059	1	14.2059	1	14.2059	14.2059	14.2059	1	14.2059	14.2059
CSK	639.596	789.815	807.438	1022.19	615.874	938.788	855.375	962.511	527.992	757.336	699.276	532.46	1115.81	906.96	590.729	930.251	678.656	805.131	1121.38	663.203	792.893	1158	1121.14	603.994	913.644	1072.11	1033.88	929.273	926.908	749.193	1080.25	837.184	606.358	561.759	1130.35	941.211	1069.33	512.168	1124.23	1001.57	584.045	607.337	710.966	878.71	986.118	1210.16	1128.05	798.463	1110.56
CSRP2	87.9064	77.9389	47.1148	61.0278	51.1031	61.4704	49.3943	49.4608	71.3383	80.8236	88.2982	63.2774	76.1988	46.2458	72.3405	61.1773	51.506	80.3306	46.8537	83.9325	49.9538	57.0366	79.9893	45.329	63.9412	105.693	91.8975	57.408	80.2641	64.4033	55.4621	85.0782	102.208	47.0691	54.2084	77.7235	82.3758	86.3318	94.1471	103.21	92.3402	71.8311	88.2778	74.8231	57.5322	49.1195	57.4284	90.6931	59.8233
CTBP1	652.445	642.372	792.159	719.015	730.622	757.614	802.035	674.594	631.942	746.989	752.856	709.794	714.962	760.527	816.758	670.453	758.368	753.473	835.924	757.318	674.019	762.805	765.139	667.459	841.388	744.367	648.598	687.868	679.785	725.392	686.295	669.836	724.976	709.139	838.12	755.1	770.888	807.996	792.815	693.08	847.931	661.347	750.479	843.548	669.883	682.119	830.009	751.875	735.465
CTC.425F1	6228.52	4688.11	5030.54	6341.66	5183.61	6275.13	6589.01	6361.68	4875.46	5581.06	5657.12	5018.64	4843.68	6236.81	6934.12	5008.62	6166.65	5217.27	6090.99	5578.82	7010.18	6570.33	4883.74	4225.76	6863.68	7297.65	6086.73	5930.99	6238.39	4688.64	5682.87	6536.67	5489.13	7092.42	7035.93	4923.59	4988.6	4885.33	6295.57	6172.82	5170.28	6276.65	6523.34	4577.92	4733.67	6371.71	4136.07	6041.7	6383.6
CTD.2020K17	197.605	397.866	453.982	335.848	207.968	376.349	242.865	422.901	321.623	207.474	270.504	186.197	625.036	270.486	413.031	131.935	238.555	387.56	347.362	409.61	462.059	338.012	254.136	158.904	537.05	506.929	387.657	319.75	374.12	415.813	439.995	374.669	224.568	529.745	172.771	590.096	423.395	391.509	602.987	585.885	176.082	314.318	347.549	551.275	200.386	469.563	591.775	589.546	291.502
CTD.2270P14	1	48.8556	53.5559	51.9604	3.99659	1	1	1	1	1	93.2309	54.0712	70.3387	1	89.8996	51.0756	65.8403	56.1759	1	54.826	1	1	50.9799	1	1	5.24236	89.2028	52.0354	51.9412	55.6849	33.7279	64.3644	60.1683	76.3691	14.1669	54.2544	1	29.063	85.2347	48.8556	1	53.0728	1	37.0592	48.8556	9.66858	1	20.1973	48.8556
CTD.2587H24	135.55	180.535	169.027	177.977	101.24	122.747	122.11	121.707	160.812	157.379	169.791	105.491	120.869	97.6358	181.277	89.4209	179.618	108.227	106.586	182.929	198.233	110.905	89.2838	109.144	195.465	227.641	196.666	176.883	99.5344	192.26	113.887	109.885	183.9	185.278	182.296	125.275	126.842	141.791	170.926	169.271	206.942	194.228	213.182	194.138	84.8582	82.0832	193.502	128.918	122.836
CTSZ	474.137	592.158	722.701	796.069	436.51	631.954	920.109	549.053	496.484	486.69	743.5	433.301	775.441	453.147	856.217	687.608	608.955	947.659	839.305	682.341	405.368	735.831	599.746	702.011	980.659	846.762	855.971	711.85	745.859	687.184	719.217	946.234	878.97	435.325	609.201	776.315	683.525	721.152	673.093	592.29	528.425	699.219	652.384	700.163	680.317	733.644	980.721	934.623	864.668
CXCL13	2092.98	761.342	978.317	4607.16	3754.92	1824.48	610.524	1346.83	1391.73	522.449	5751.67	2234.23	8214.09	6296.22	5851.12	5619.03	4070.71	6080.05	4824.14	2290.52	5494.74	5192.65	2450.4	603.464	5938.8	7600.74	7916.53	4470.38	5307.96	708.424	1905.85	5046.74	5470.77	4857.82	4819.93	1624.95	899.894	1462.14	5670.3	6195.9	5237.55	4449.28	4554.25	2350.08	1027.7	2590.07	4745.71	2005.3	4873.52
CXCR4	1230.81	1248.01	1832.42	1561.98	1523.45	1469.95	1684.97	1793.06	934.555	917.218	1289.6	1351.3	1831.89	1305.41	1863.25	1159.49	1254.28	1146.19	1831.35	1293.41	2012.1	2062.22	1230.82	1084.6	1455.99	1633.91	1775.07	1292.57	1623.37	1727.69	1779.05	1092.1	1769.59	880.827	1186.7	1890.07	1832.19	1095.13	1702.38	1786.79	1725.48	1253.66	1419.6	1240.28	1293.11	1792.44	1769.59	1698.27	1828.38
CXorf57	13.6333	56.3775	1	34.1547	14.663	1.07244	78.9562	13.3569	2.93598	1	89.6535	59.5124	1	64.3871	79.6551	5.79076	1	113.192	64.8786	17.6464	70.138	1	84.6442	1	1	135.533	69.8665	64.8695	99.0583	4.00672	104.271	93.6666	90.6832	95.489	23.0381	70.4187	1	28.2509	37.1721	110.175	1	64.8973	89.3771	100.727	63.1829	19.4688	1	24.7067	65.8242
CYHR1	277.692	147.612	170.136	232.209	157.951	147.256	262.075	258.058	260.586	134.992	276.814	264.314	382.216	288.104	135.351	251.174	166.447	264.485	274.415	192.259	119.223	403.286	126.985	256.622	132.464	283.545	381.826	181.193	259.821	138.891	292.041	127.729	134.227	288.914	130.638	306.787	300.067	120.967	295.73	358.024	317.853	138.72	271.31	151.22	118.621	148.821	162.51	253.323	252.579
CYTH1	666.911	667.189	666.604	666.97	665.967	666.595	667.268	665.548	669.451	667.553	666.51	667.219	667.131	665.006	667.251	666.081	665.736	666.726	669.154	665.608	667.139	667.124	668.088	667.256	667.762	669.01	668.095	667.732	665.539	666.278	666.708	666.151	666.581	667.301	666.596	667.798	666.786	666.307	666.491	665.993	665.262	666.85	666.918	667.468	667.461	669.994	666.427	666.675	667.843
DCAF10	385.432	390.325	225.249	244.272	380.597	241.41	170.553	198.356	230.359	252.97	278.758	373.558	365.323	412.927	186.84	431.164	409.387	224.18	268.033	233.908	217.141	483.388	211.494	204.705	368.065	397.828	400.69	274.747	387.548	251.866	361.901	381.666	256.51	343.257	182.77	262.677	386.776	222.953	419.095	231.131	435.176	381.785	208.906	210.278	191.987	196.7	350.417	222.492	367.911
DCAF8	267.029	293.283	274.12	266.807	241.408	281.34	238.66	263.741	297.963	268.05	274.396	283.251	301.901	301.924	284.418	254.164	248.775	280.709	264.281	275.977	238.12	263.637	281.569	299.741	272.773	274.756	238.016	250.356	244.408	255.084	284.441	245.597	257.63	272.342	255.719	265.578	255.088	275.106	276.303	267.662	273.476	249.485	247.152	239.957	247.466	280.705	258.797	293.671	276.28
DCK	426.703	420.78	274.912	418.505	219.064	204.174	549.402	553.082	330.823	215.341	176.938	440.218	378.612	397.365	609.587	635.893	356.242	321.982	333.953	297.479	484.102	413.364	141.897	506.669	469.651	285.916	493.747	260.461	294.13	543.143	616.68	397.963	588.84	403.179	627.695	334.361	565.432	169.422	351.087	407.49	416.801	188.175	343.892	428.254	191.207	495.106	188.773	386.128	629.97
DCUN1D1	263.779	292.016	232.129	289.549	257.796	316.586	322.24	235.717	255.825	283.801	299.023	304.381	365.301	353.184	324.529	246.726	298.167	238.511	340.264	327.124	344.313	327.59	232.482	238.568	303.086	283.858	331.225	301.115	300.263	347.219	296.555	288.264	307.529	301.929	309.069	276.95	320.011	282.3	277.419	281.007	285.935	277.771	244.259	262.239	259.354	279.239	255.493	317.101	307.894
DDX39A	399.543	244.513	449.399	304.615	418.952	266.694	457.427	399.653	280.517	337.873	417.409	295.998	357.541	428.465	389.584	326.999	373.674	226.457	300.629	486.364	271.694	554.698	252.285	242.326	270.151	236.512	377.81	256.458	562.389	223.149	270.581	373.715	352.433	252.395	281.207	235.228	427.775	302.141	451.873	416.895	415.13	407.661	403.716	226.416	339.106	417.839	260.403	387.125	205.175
DECR1	210.813	198.879	360.711	228.075	198.832	220.441	210.119	365.748	303.289	213.939	232.982	284.563	331.818	314.04	202.89	276.617	275.433	408.069	283.182	245.145	150.545	363.126	230.49	335.526	353.077	475.392	446.676	221.911	362.765	336.427	352.316	222.477	230.129	337.635	199.182	274.655	233.112	219.68	470.271	354.547	407.291	201.215	223.539	209.456	345.074	342.093	346.575	365.619	409.254
DEK	1383.58	1100.71	1446.43	1513.21	984.833	1322.98	955.306	971.08	972.224	1083.05	1367.81	923.584	1277.19	1369.47	1609.36	1399.57	1805.51	1563.23	1397.34	1372.36	864.681	1594.27	1132.06	876.943	1495.56	1164.01	1568.36	1277.9	1384.73	987.07	1289.45	1423.96	1150.72	865.4	849.553	1033.93	1087.46	981.612	959.859	1544.56	910.48	1155.86	911.716	950.778	918.638	1336.09	1011.46	1324.22	1674.56
DGKA	215.031	195.365	317.865	264.877	185.947	205.291	297.219	236.676	198.881	272.827	315.025	368.157	346.311	378.343	355.223	301.897	195.962	282.8	122.847	39.2978	89.6576	258.934	292.124	67.3998	26.6859	95.6011	374.567	195.003	165.899	119.871	296.474	364.279	80.1062	145.749	345.407	127.943	200.893	30.0313	148.588	384.307	49.34	74.0469	218.616	103.551	26.0889	243.323	289.147	126.105	335.175
DGKD	60.2368	90.6002	34.0543	65.2674	109.662	118.917	96.9247	133.264	60.4636	141.629	161.688	39.8112	144.429	144.655	139.667	124.003	57.437	149.61	36.6835	91.0447	137.836	153.335	74.2183	34.7251	149.459	181.116	107.239	87.6982	174.792	131.988	165.769	42.8575	56.9491	35.9171	200.315	175.236	127.049	44.7341	152.696	65.418	43.1993	55.4753	56.3974	39.446	49.0718	81.5774	77.4967	68.5041	53.6438
DHX15	680.812	715.082	773.698	766.958	664.894	824.233	589.7	753.238	607.918	670.432	689.097	773.176	779.353	529.082	593.345	756.579	746.737	627.615	694.064	731.645	782.854	661.19	675.847	801.229	772.186	636.824	662.909	747.336	703.758	775.244	679.491	713.762	615.229	743.946	722.971	735.069	712.1	576.762	789.904	759.009	748.986	835.133	792.177	625.954	580.945	706.03	821.215	578.748	859.845
DNAJB11	170.938	355.772	221.108	325.808	458.899	376.342	300.71	381.866	360.553	202.525	202.414	369.986	483.613	447.56	230.854	494.903	319.881	344.482	194.907	426.909	315.159	360.974	365.249	500.106	319.768	410.514	180.749	334.038	349.642	439.841	310.07	199.772	287.778	170.37	169.297	338.904	309.502	223.379	390.179	444.973	329.999	504.38	352.078	305.842	176.028	499.685	370.39	529.31	318.806
DNAJC10	217.229	243.361	255.008	191.518	205.581	256.456	180.132	201.74	198.06	202.025	206.265	205.045	247.944	189.593	246.58	176.768	211.611	248.708	204.231	197.623	205.918	211.116	217.912	241.948	209.301	250.962	246.397	206.809	209.484	243.905	209.589	239.121	235.157	243.014	179.754	220.116	242.677	254.578	257.213	196.649	246.686	228.614	216.851	217.481	233.746	248.212	193.569	210.848	242.141
DUSP2	155.387	96.6572	74.9887	523.785	548.533	561.1	552.757	96.9069	111.197	146.766	201.547	159.332	790.843	260.805	300.32	603.314	83.9652	498.425	513.373	186.445	662.572	876.699	122.018	64.0886	162.546	533.159	746.157	304.341	442.726	429.732	564.313	557.154	588.212	150.99	612.116	539.753	625.743	102.088	512.965	553.103	395.722	151.335	210.349	476.756	137.986	662.285	702.088	844.493	636.518
DUSP4	1257.9	1156.48	1132.96	1882.16	1438.15	1302.23	1849.31	1812.49	1125.19	1155.52	1787.86	1379.88	2314.4	1759.19	1170.33	1282.55	1082.32	1278.13	1209.85	1120.05	2237.81	1772.42	1103.58	1035.49	1598.35	2113.1	2289.77	1113.73	1809.79	1173.03	1545.66	1768.44	1897.36	1170.34	1128.99	2019.33	1925.91	1516.21	1922.01	1743.04	1119.74	1754.87	2077.61	1753.18	1917.59	1941.69	2155.66	2212.9	1473.65
DUT	1335.51	1109.25	1186.03	1340.16	1042.42	1001.24	980.911	1384.82	1064.85	1113.89	968.321	959.612	1234.75	1199.47	1280.63	1059.02	1207.18	949.848	1306.76	1241.41	1302.93	1194.59	1020.05	1158.55	1080.49	1185.88	1285.29	1055.8	1282.07	1076.67	1271.57	1291.12	977.242	976.729	971.523	1045.3	1076.5	828.099	1260.66	1203.51	1094.66	1205.62	1010.2	979.356	1233.32	1412.3	1236.46	1268.69	1246.31
DYNC1LI1	219.838	118.95	117.662	118.211	203.421	251.556	133.155	211.851	198.312	191.634	226.381	109.232	300.862	210.99	132.192	137.686	204.528	110.339	216.238	214.651	243.184	243.849	171.774	227.816	116.801	120.268	285.823	280.924	133.91	146.976	273.563	213.139	241.165	120.462	123.634	139.921	149.759	231.875	243.948	212.401	112.484	214.587	217.823	120.443	104.123	110.921	133.627	214.632	179.374
E2F1	43.7392	70.4038	14.5444	59.1638	103.971	37.293	20.4259	43.5267	37.2782	100.988	100.251	51.511	125.335	112.325	29.2722	100.651	21.1226	115.888	55.6015	43.2906	39.6138	23.7359	68.6112	14.7121	110.089	116.739	83.6415	100.463	67.9736	94.0021	43.9266	70.5842	77.8465	18.4409	39.7559	75.1649	13.8603	44.2638	96.3377	127.522	26.9176	65.6208	60.0152	46.2986	53.3652	122.345	125.308	108.235	85.9961
EDF1	105.75	26.7778	36.1431	28.4182	19.2678	57.6448	87.29	57.5853	88.8316	54.7375	29.8533	26.0201	138.823	94.8	14.8132	30.763	104.686	82.8353	12.5699	57.6848	99.9719	63.8311	29.9345	7.94014	49.3029	16.7327	98.7852	88.4205	78.6697	70.8003	131.853	117.325	20.3983	104.27	20.8095	36.6633	125.607	46.2722	114.294	125.667	84.7548	97.9566	34.8863	94.0423	30.3786	36.2479	146.175	37.7282	125.707
EFL1	80.2184	161.104	149.242	60.4292	136.814	140.287	122.143	144.194	149.661	155.308	139.487	91.2884	134.89	192.698	180.416	62.8341	72.2628	124.598	101.958	163.164	54.6316	43.1888	61.8635	40.7335	79.695	68.2517	183.367	62.7851	92.5447	155.236	141.838	64.7069	200.215	81.7547	58.0777	73.8986	173.954	67.8326	86.8261	99.0066	203.351	69.1133	118.806	136.041	68.7063	143.273	58.8779	160.009	150.115
EHD4	523.121	298.537	575.712	712.473	517.471	528.627	486.24	754.788	409.647	508.043	473.149	496.076	240.642	537.596	690.61	651.819	670.087	735.491	593.493	639.207	602.068	424.489	671.529	505.044	691.89	666.23	588.926	534.265	706.247	496.673	467.973	538.555	551.645	466.665	656.996	508.536	701.973	455.36	733.515	722.402	701.318	679.923	706.967	477.044	284.084	518.126	660.891	522.4	467.931
EIF2AK1	299.255	355.793	267.376	507.757	345.619	605.256	489.463	222.341	510.955	484.669	530.16	451.482	243.945	601.601	527.844	541.433	274.575	351.754	466.105	305.494	495.174	298.892	261.802	210.801	270.897	488.935	307.575	488.571	534.184	411.922	460.577	494.382	492.352	433.625	276.425	432.436	299.783	514.808	338.165	302.673	304.703	389.411	340.481	325.128	242.757	535.299	261.405	579.091	497.255
EIF2S1	332.488	320.588	356.469	451.487	500.23	428.37	511.974	335.277	354.382	454.276	326.656	309.371	466.207	501.169	441.385	463.179	398.348	487.164	347.471	331.326	531.995	344.18	532.515	320.016	475.468	459.396	392.975	445.655	517.347	362.66	294.517	460.579	319.317	352.319	478.437	340.397	382.17	466.47	439.921	359.438	450.325	473.381	566.193	439.015	434.648	471.318	315.649	368.165	493.934
EIF3C	23.7217	103.998	149.189	152.478	121.97	191.91	15.7764	101.942	76.363	111.743	41.5478	126.058	147.237	15.8542	158.547	119.383	136.619	105.407	106.243	125.926	161.742	64.5653	59.3242	37.0906	156.943	207.296	149.546	171.767	167.177	23.8306	61.2763	114.144	34.0573	83.854	26.2312	111.635	122.726	189.855	153.707	193.319	65.7946	48.7063	18.3299	38.1452	34.8137	144.499	56.5858	61.6337	42.6916
EIF3H	963.732	962.207	966.21	959.256	966.17	964.052	963.747	963.456	960.904	964.19	965.825	967.382	964.264	964.018	957.376	960.965	964.308	960.736	962.297	967.136	957.305	964.868	960.528	964.316	964.226	958.885	965.117	961.275	964.455	962.436	965.475	959.396	967.24	960.18	965.003	961.619	966.112	967.25	962.289	962.849	963.578	964.093	962.023	958.717	964.042	963.805	959.599	961.559	960.062
ELAVL1	517.275	228.553	219.408	319.499	490.828	411.395	234.265	244.538	223.867	423.302	408.565	526.842	405.594	555.241	390.737	239.768	259.425	413.143	253.74	246.183	237.236	355.512	251.973	212.609	553.582	584.888	425.069	415.867	401.252	378.142	212.951	413.558	383.938	384.28	212.582	345.946	438.27	229.923	454.666	430.23	549.472	417.512	433.416	343.296	224.055	445.802	514.626	382.253	266.941
ELMO1	340.322	151.864	300.429	198.883	263.319	188.279	124.706	225.832	276.749	191.107	242.211	155.669	415.362	394.857	415.519	314.575	196.48	202.279	112.063	347.514	211.899	119.284	193.715	347.406	373.175	170.327	303.907	195.363	312.728	350.926	343.15	160.119	363.941	221.132	345.758	329.357	224.771	160.685	324.721	324.552	376.814	205.6	242.814	394.254	195.472	377.875	322.37	312.162	172.509
ELOVL5	858.661	866.383	856.746	847.659	862.322	956.56	813.914	889.785	808.72	784.297	810.1	835.475	843.862	884.414	837.767	921.717	809.789	836.387	932.27	816.614	932.985	824.63	942.154	851.363	889.989	799.133	916.12	850.057	872.079	826.8	959.937	823.696	853.552	969.821	848.467	854.304	826.637	816.195	802.088	811.964	796.963	920.8	886.329	829.755	862.118	928.893	864.831	899.746	875.326
EMC9	54.8956	95.8377	97.005	76.2593	81.0464	68.6036	38.3931	66.0111	97.1089	64.849	97.8656	85.8842	98.3665	96.9969	99.7155	56.3338	66.0082	66.8769	67.9277	66.0164	64.5039	65.3591	93.4008	64.4949	96.9998	96.357	65.3684	98.9164	77.5353	68.5474	62.4121	70.9487	51.2763	54.7889	94.1194	99.5361	50.0577	44.6193	82.265	95.4836	69.2942	63.1307	39.96	45.2706	78.2132	49.6836	37.6149	47.2245	69.3818
EML3	639.319	651.33	646.218	665.894	639.53	646.888	639.824	645.101	648.829	644.474	643.258	649.539	643.601	644.356	648.082	644.89	641.317	647.855	650.318	646.033	643.817	651.604	644.747	636.772	642.343	647.585	648.235	638.581	645.395	641.289	644.058	638.446	638.246	653.427	645.429	645.864	638.907	638.03	650.046	652.163	640.293	660.323	642.013	645.758	633.434	653.86	646.86	638.487	638.785
EPN1	14.5713	162.016	44.7122	236.002	116.723	110.411	173.36	19.9098	102.125	143.375	230.735	186.338	228.969	151.829	269.21	261.6	65.4561	253.031	210.148	119.974	17.1324	232.762	193.927	1.74935	252.037	21.8623	89.1098	87.3435	163.488	10.2033	103.193	148.766	20.3903	233.651	26.6488	52.3019	168.274	31.7341	64.8703	107.913	289.501	94.3767	117.106	248.018	85.1899	206.496	7.14062	258.348	244.818
ERAL1	103.083	197.757	152.751	315.31	103.45	185.038	174.302	170.61	218.958	140.946	153.501	312.596	279.803	89.8957	292.429	197.182	153.379	278.412	105.936	238.736	172.716	270.879	84.678	152.236	273.911	165.039	310.771	224.064	238.671	312.502	283.167	271.507	290.843	157.802	90.3758	221.578	192.644	275.93	288.738	245.97	283.26	194.468	221.211	120.543	90.9614	120.608	196.346	271.629	160.284
ERBIN	507.443	558.825	560.945	535.468	515.936	667.029	610.427	544.214	637.453	586.388	551.956	642.131	599.857	604.463	597.184	722.672	506.848	647.56	674.77	535.745	500.582	609.129	761.564	496.016	463.574	456.075	602.287	474.37	514.271	658.254	486.315	629.663	578.889	618.831	535.44	658.282	518.75	487.612	481.649	543.629	630.258	681.639	524.746	503.847	534.798	637.085	479.473	657.613	683.759
ERO1A	343.368	391.857	555.648	495.115	337.478	666.064	610.634	558.162	540.221	349.237	760.905	445.38	501.289	384.252	564.052	415.545	721.525	378.732	700.889	334.452	414.508	790.605	372.996	359.392	578.31	681.817	776.332	384.283	415.136	437.281	619.961	714.486	504.647	636.229	657.965	628.516	593.68	399.277	726.572	389.95	302.572	715.799	725.331	580.075	340.846	500.842	461.133	721.973	505.888
ESYT1	544.417	364.775	418.461	687.564	286.608	487.198	381.781	657.497	560.834	234.655	295.898	384.871	410.154	220.498	645.237	282.081	259.651	292.565	711.183	589.285	722.112	805.942	251.695	280.519	702.337	702.876	685.963	429.39	296.563	409.615	549.672	701.3	625.295	527.378	585.287	568.384	574.803	352.514	594.588	674.503	256.95	394.842	332.573	257.742	351.409	579.33	274.131	677.593	588.62
ESYT2	418.855	182.119	221.098	287.567	377.759	414.661	166.802	418.689	147.393	230.215	494.958	247.099	468.957	395.252	264.864	478.074	175.049	117.961	417.618	375.138	603.553	625.618	108.972	107.835	475.586	517.129	535.426	434.146	443.694	170.996	157.648	414.506	511.872	422.908	429.978	365.82	269.27	375.205	504.185	256.326	512.723	405.507	381.236	174.067	127.279	363.683	169.759	170.83	235.259
ETS1	882.192	887.59	940.668	958.261	901.319	965.814	909.399	948.222	899.196	953.293	905.183	925.5	949.268	922.944	955.399	910.812	911.453	963.764	972.992	916.789	926.844	926.992	949.13	909.252	965.308	956.552	921.28	956.207	854.17	933.449	929.045	957.879	938.844	926.492	903.687	985.932	981.356	942.401	973.799	980.955	896.217	938.959	881.579	956.436	871.763	905.351	899.172	918.911	943.093
EXOC1	936.139	702.9	978.504	709.262	469.685	630.123	821.242	908.349	769.046	762.876	1024.1	692.722	605.615	1027.34	753.37	552.393	692.268	517.846	733.474	955.633	627.96	938.534	953.924	919.477	696.569	740.005	586.833	720.512	794.339	703.85	794.252	961.572	823.696	994.124	1009.97	738.297	773.688	1039.32	984.673	497.548	537.742	811.709	558.061	476.641	507.279	685.312	474.927	808.476	768.02
EXOSC4	74.2717	77.6784	20.3419	71.2948	69.167	28.5376	21.646	32.582	41.7611	21.2437	45.104	34.7698	77.8435	21.5259	25.8096	66.3609	22.7459	54.7086	69.8335	41.6974	65.1519	22.2632	68.4659	20.0577	37.2592	64.6708	35.8292	69.0213	67.3441	53.818	32.0965	66.1646	64.0008	54.2204	31.4265	38.7204	54.8376	33.7866	75.1705	75.5445	22.1343	52.9162	74.3354	42.5962	32.5775	65.1563	58.384	42.1809	36.4469
EZH2	76.1973	190.55	209.958	98.3897	171.576	95.7177	224.408	151.908	219.053	190.351	224.854	196.861	302.923	271.566	110.439	192.151	89.9259	89.2942	206.308	74.9854	203.875	231.103	104.19	279.845	279.252	158.589	175.902	129.927	243.813	76.9153	292.24	230.558	216.381	71.4873	296.565	209.947	89.283	69.8866	123.149	116.446	94.2359	150.902	229.1	159.181	72.9579	324.539	250.591	272.572	193.622
FADD	86.5069	140.948	70.3043	251.742	89.8757	163.575	149.347	136.292	172.562	130.188	215.767	142.543	220.973	129.713	203.56	134.919	123.584	77.5205	222.347	121.035	242.414	63.2919	91.9126	206.127	187.808	165.688	220.206	168.546	236.768	160.549	204.553	99.3472	233.733	191.112	216.243	227.002	150.713	82.4912	209.639	177.967	143.869	207.089	134.151	101.753	105.057	192.42	246.603	185.402	228.598
FAM107B	663.502	758.313	1044.32	701.72	871.685	792.221	787.809	777.662	460.704	543.069	1092.32	681.012	1251.41	991.506	1040.62	1165.86	838.757	1099.28	1136.37	851.814	1155.72	1148.4	493.632	1034.09	1161.33	1059.07	1120.83	742.773	662.569	1041.55	1081.66	703.608	721.228	613.453	495.309	1157.21	921.121	704.207	1064.3	686.244	760.603	714.272	716.332	1135.05	473.761	1083.53	705.478	511.237	1019.39
FAM200A	22.6571	69.0482	155.578	59.3031	23.1108	141.168	11.4778	177.814	187.559	119.114	223.245	46.1767	104.734	1	218.731	48.3112	79.3976	70.8962	15.192	117.74	20.6926	18.2569	20.948	1	59.902	124.031	236.411	72.6186	100.22	133.703	217.406	159.915	191.129	139.203	31.0956	129.988	161.277	170.13	32.3899	189.407	141.622	150.901	164.687	178.413	42.9914	67.4461	6.46315	139.459	42.7664
FAM208B	338.71	277.084	557.967	534.445	602.089	521.025	315.188	313.895	382.832	220.427	549.131	235.153	439.685	329.874	209.762	306.604	649.663	489.981	553.216	301.768	659.243	200.819	420.273	169.083	333.959	533.152	338.849	481.199	487.463	496.342	558.107	455.691	280.107	473.896	236.434	430.406	577.163	270.724	607.598	525.861	256.603	439.985	361.856	268.387	487.644	475.86	630.58	254.638	420.076
FAM32A	716.968	1051.59	727.242	1264.07	869.97	748.16	1295.37	939.352	931.494	1290.33	869.523	882.214	887.633	830.094	1223.75	703.29	902.544	990.852	1296.84	1022.95	951.966	1255.99	1001.13	793.071	1022.04	786.992	1161.52	1103.98	1092.28	713.368	777.702	1213.24	982.106	942.411	675.982	1066.96	1016.44	788.383	1176.43	1107.51	1254.2	1062.27	1102.52	1021.49	702.806	977.174	1161.86	818.392	1060.88
FAM49B	763.61	753.025	854.263	809.907	780.253	789.304	860.931	886.18	729.683	719.061	790.033	725.494	869.751	873.961	808.908	784.569	798.081	856.767	840.438	776.619	805.376	825.871	733.46	750.466	881.533	851.88	877.003	768.811	801.37	785.141	797.12	735.303	828.771	806.93	782.636	879.993	809.89	812.392	863.971	800.02	856.196	822.092	805.086	824.652	869.708	848.246	876.498	884.019	872.996
FAM53B	252.81	271.216	190.834	218.921	231.951	219.319	197.086	217.702	212.585	217.579	257.85	228.718	272.284	270.306	203.956	216.39	262.602	204.193	268.287	184.04	185.157	272.776	264.898	171.933	256.09	248.984	270.818	218.803	205.953	220.879	273.541	232.816	255.853	180.054	275.728	258.681	213.001	180.919	242.731	221.644	175.244	230.577	210.705	219.331	178.68	234.355	264.482	269.476	218.409
FAM91A1	354.576	339.993	285.512	357.585	428.477	535.578	556.488	359.229	276.489	313.349	510.568	216.601	359.529	381.7	486.975	318.931	491.589	574.629	663.883	568.481	543.021	574.329	456.465	562.963	271.535	290.981	534.031	428.93	410.664	327.921	241.365	643.578	572.685	596.8	330.148	506.081	431.701	650.091	600.407	555.093	545.248	444.01	385.307	379.574	260.635	486.636	271.875	475.735	434.991
FAM96A	513.346	189.237	191.161	430.534	241.06	471.681	105.326	425.679	185.536	208.982	264.087	145.141	265.808	579.41	488.598	512.073	438.699	392.679	521.212	231.936	395.339	221.922	331.872	100.76	506.323	140.215	434.509	216.81	310.262	448.282	464.348	469.46	557.8	200.744	264.535	327.857	436.775	224.143	435.827	479.474	133.018	352.864	178.141	456.52	154.371	258.784	595.836	162.353	380.556
FARSB	456.281	397.59	410.98	465.477	453.893	448.486	403.409	432.377	438.88	412.844	461.058	419.712	454.226	465.23	462.93	391.315	408.459	423.103	419.805	455.239	464.526	390.837	476.761	405.281	396.74	486.434	483.596	470.771	448.964	454.389	455.403	438.265	449.609	512.593	468.629	424.467	407.828	391.96	492.689	482.116	407.58	490.026	479.067	398.632	377.391	454.944	477.361	396.244	406.877
FASN	130.625	139.373	140.51	185.323	203.419	182.988	189.132	131.136	152.587	138.266	189.184	131.443	173.614	160.941	142.846	161.008	146.654	134.705	129.948	134.118	196.69	122.916	207.871	132.668	145.229	181.851	176.596	141.123	199.306	127.203	176.384	154.24	195.065	145.54	159.386	133.693	133.906	130.984	169.681	156.828	183.601	181.176	175.146	146.706	193.153	173.102	180.743	138.698	130.985
FAU	717.342	1557.05	779.811	2074.92	2396.88	915.187	769.406	1735.58	2136.56	1740.23	1840.09	1752.71	3200.2	3101.98	3197.82	3471.91	924.365	2904.53	1940.18	1015.74	708.514	2508.95	2310.29	744.023	3119.11	1142.54	3106.63	2081.09	1831.41	2135.81	3306.58	2695.72	1046.32	743.966	1178.56	2146.21	2276.61	1030.48	1065.27	1538.12	3502.97	943.889	2105.5	3453.9	2290.77	2923.45	3450.15	2281.59	3206.5
FBXO11	271.28	371.78	192.19	265.962	322.987	226.315	244.918	202.735	247.008	251.759	258.686	465.491	375.084	328.941	395.236	460.75	383.12	402.512	266.717	379.277	360.049	405.43	362.865	379.347	242.796	266.063	232.001	339.285	248.294	212.763	498.878	485.864	383.558	244.915	324.2	287.279	407.83	441.081	381.654	381.465	381.468	351.006	403.267	235.23	238.534	362.328	368.551	245.104	423.829
FBXO41	130.068	220.212	256.309	131.9	169.362	212.385	234.194	126.551	233.31	139.496	212.386	255.197	298.605	153.581	257.338	224.357	140.695	230.15	134.377	174.884	314.267	310.354	128.517	168.105	253.94	281.808	195.973	210.319	225.331	224.519	144.073	229.438	216.724	161.935	144.315	191.388	226.53	320.029	310.192	171.503	260.719	147.474	228.432	160.986	126.55	229.909	277.223	247.771	143.602
FBXW2	277.09	484.697	704.1	427.943	369.882	348.923	405.617	461.254	423.895	638.8	385.263	614.003	548.73	312.91	611.733	614.308	513.687	293.599	568.195	548.464	530.416	263.861	531.458	558.877	427.018	596.03	421.32	484.012	307.406	275.326	615.345	423.59	477.488	617.431	503.323	447.47	341.045	245.15	625.976	539.336	465.74	575.676	358.051	440.338	295.194	651.667	551.817	287.075	358.317
FDCSP	1	361.259	1	361.259	69.371	1	1	14.6368	364.636	361.791	372.793	361.259	1	1	1	1	1	1	1	54.0626	9.58497	1	361.259	1	404.96	410.012	449.438	1	361.259	378.819	386.383	154.13	361.259	1	215.935	361.259	1	464.747	361.259	361.259	1	361.259	1	361.259	361.259	367.768	1	361.259	362.462
FEN1	241.88	244.578	376.021	322.1	301.566	373.312	280.99	291.753	275.802	242.828	263.69	278.273	364.619	249.627	351.782	342.663	275.148	330.97	233.283	364.619	282.295	388.418	284.495	255.107	287.204	344.884	380.57	328.747	328.613	279.969	275.802	360.321	338.444	367.09	239.93	271.504	291.884	253.845	380.701	382.917	299.601	369.808	261.825	256.838	239.796	369.925	350.642	399.74	371.112
FERMT3	920.282	741.927	857.145	704.703	721.268	712.495	686.626	678.527	735.633	662.827	809.304	687.888	851.685	844.094	833.427	886.559	717.302	732.116	893.107	904.89	881.752	787.82	640.047	710.434	1039.04	886.785	1076.86	776.498	907.602	879.691	723.85	682.428	674.837	664.17	703.492	872.749	945.755	751.025	900.733	823.28	654.023	847.784	706.818	876.075	901.373	957.077	855.883	969.311	889.278
FGF12	1.3624	19.4068	1	19.4068	7.29382	27.7316	1	2.06907	1	1	29.307	19.4068	32.2561	1	26.3247	1	1	24.0169	1	4.38816	2.76929	1	37.3643	1	1	4.34475	1	1	9.77363	1	13.2459	7.23222	12.402	27.0314	10.4507	34.7359	1	21.4036	46.3659	19.4068	1	19.7604	21.3277	19.4068	19.4068	20.9168	1	13.5969	19.4068
FGR	173.946	204.862	199.831	398.129	245.695	418.869	382.02	208.585	200.094	214.076	336.413	201.292	411.948	475.634	409.2	429.04	235.662	385.385	362.298	261.832	246.545	149.711	222.918	388.764	249.481	169.07	408.162	368.802	222.292	466.288	266.573	256.402	363.759	206.335	355.887	409.012	239.997	226.297	429.8	418.42	222.247	376.543	384.714	281.502	371.052	255.953	411.366	424.299	219.553
FKBP5	1809.22	1314.64	2696.09	2581.26	2925.97	1850.47	2365.66	3351.81	1078.91	1090.25	2360.58	1150.28	2281.28	1429.46	2482.71	1336.72	1164.11	1066.02	2603.35	2419.36	2972.78	3075.84	1594.09	1099.04	2085.18	2518.13	2499.01	2426.1	2447.04	2467.89	2332.64	2345.54	2404.19	2430.74	1161.83	2068.86	2402.35	1062.6	3117.1	2860.71	3335.49	1706.15	1251.5	2356.88	2609.52	2664.02	1201.26	1342.89	1216.08
FLNA	4541.17	4684.87	4161.43	4410.6	4699.59	3962.12	3965.8	3719.78	4538.36	4554.8	4299.08	4594.21	4366.31	4470.68	4010.09	4611.62	4070.91	4198.55	3635.05	4204.74	3842.19	3682.84	4282.23	3963.23	4070.17	3760.92	3804.23	4552.48	4057.09	4140.66	3900.77	4161.94	4211.11	4117.65	4068.39	4181.43	4097.42	3753.79	3657.91	4284.36	3717.14	3656.58	3958.19	4468.89	4242.7	4497.93	4682.74	4058.42	4301.28
FN1	1047.06	1046.97	1068.85	1070.57	949.22	1082.63	1174.04	1009.78	980.291	894.491	1122.43	1154.87	1295.39	1293.67	1247.65	1203.62	1109.09	1271.34	1172.2	1163.04	930.051	978.795	1233.08	1347.26	1356.44	1359.97	1258.09	1043.45	1022.83	1135.14	1008.26	1198.57	1271.88	947.38	906.792	1234.6	1144.8	1300.63	1075.81	1039.29	1307.45	985.438	919.975	1264.11	1288.18	1387.86	1210.26	1046.52	1271.79
FN3KRP	224.752	161.092	76.8845	288.495	158.349	128.716	90.99	45.3364	85.4401	179.228	269.243	122.895	317.685	39.1951	327.31	202.873	324.551	253.377	292.394	55.7659	160.873	278.864	64.3073	299.55	285.95	89.6995	157.11	240.562	124.817	122.272	61.0739	105.565	308.158	322.027	364.026	249.118	130.574	229.146	342.906	286.573	324.77	158.644	227.985	55.7753	65.4685	144.48	43.4081	322.322	219.444
FRMD8	630.499	557.848	558.689	636.344	626.654	547.726	540.52	523.36	634.171	627.41	599.296	529.054	577.682	535.036	611.713	631.004	531.992	545.562	523.624	587.419	625.964	507.699	625.814	522.345	597.416	614.597	611.382	550.779	560.305	614.756	521.565	640.146	538.15	681.786	637.568	551.284	541.032	519.575	546.244	620.24	567.973	640.026	560.426	531.661	509.956	603.345	546.934	547.69	554.451
FTH1P10	3205.74	2520.26	2567.58	2623.17	2307.77	2630.3	3319.16	3118.34	2290.84	2466.33	2450.15	2818.15	3433.74	2336.11	3330.83	3544.3	2233.58	3480.48	3263.62	2809.65	2241.07	3236.43	3244.6	3378.15	3101.57	3223.4	3911.98	2291	2512.06	3440.87	3044.15	2669.91	2668.1	2238.2	2324.01	3518.76	3620.22	2733.73	2708.19	3276.9	3146.68	2732.95	2434.03	3455.42	2432.44	3051.64	3728.46	3322.63	2917.89
FUBP1	289.158	345.863	861.69	397.494	295.973	756.169	284.668	463.107	286.257	295.782	307.688	539.001	792.523	359.62	232.362	638.925	536.912	561.807	557.092	243.85	499.461	739.25	245.939	738.931	812.308	724.893	693.097	418.21	422.779	579.319	446.188	269.654	259.772	243.849	275.566	400.035	519.246	582.22	452.095	265.024	690.556	577.73	600.75	536.911	525.424	711.272	558.086	681.297	388.235
FUT8	175.235	129.756	199.239	111.893	135.299	275.453	309.98	349.917	166.245	172.121	396.237	195.09	365.663	117.74	376.114	190.982	207.544	329.328	291.855	182.999	292.421	325.711	148.09	188.769	341.61	428.681	340.926	154.646	330.819	358.802	382.225	184.12	330.154	195.862	100.772	304.438	201.432	346.802	391.648	370.543	379.087	151.03	221.556	322.771	117.174	358.588	373.92	330.17	183.907
FXYD5	429.234	723.054	825.804	682.684	538.055	666.677	751.701	1014.16	454.68	418.503	646.218	704.036	884.713	722.733	656.399	722.664	649.868	895.574	916.033	635.021	897.599	925.298	473.308	648.243	575.649	879.571	884.377	676.194	678.59	888.776	972.41	473.377	502.345	447.727	675.942	1075.16	809.352	610.69	709.356	825.005	630.216	715.401	640.961	860.046	764.808	905.754	917.215	958.712	890.317
FYB	4102.4	4155.06	4149.19	4138.61	4234.16	4242.61	4143.12	4124.46	4197.52	4254.59	4138.76	4163.38	4159.2	4146.98	4204.96	4217.47	4209.54	4164.36	4192.85	4228.04	4133.81	4205.36	4183	4224.19	4130.45	4146.9	4234.14	4199.57	4077.78	4174.79	4171.51	4167.38	4173.81	4171.6	4199.41	4142.76	4099.84	4240.98	4158.38	4167.74	4193.32	4219.29	4163.23	4172.9	4139.74	4148	4154.75	4168.7	4194.67
FZD3	357.758	275.287	307.099	335.105	270.864	51.2072	269.087	75.3791	108.289	88.2067	270.477	73.4121	393.86	293.815	345.113	289.444	380.065	196.794	148.047	285.272	109.967	307.147	72.0214	216.382	160.693	248.273	277.299	138.039	272.444	183	257.325	133.4	110.081	219.938	56.5347	172.146	80.2333	340.736	305.354	330.466	96.7497	115.57	79.7379	307.033	369.212	92.3791	110.033	60.2601	308.656
G3BP2	424.937	525.997	439.675	717.234	598.411	659.734	647.742	541.297	472.482	452.351	494.668	377.455	741.771	553.392	495.893	636.381	447.536	569.655	691.919	582.45	762.253	749.655	421.357	472.54	634.986	528.078	627.805	496.209	510.515	658.51	585.813	562.489	660.051	648.968	473.976	585.199	611.377	594.157	463.963	577.929	581.179	609.622	565.659	636.323	689.839	757.999	666.169	780.035	746.291
GATA3	872.122	931.108	870.194	919.413	890.415	878.228	868.759	879.923	937.895	935.6	925.708	929.852	917.185	936.272	896.071	882.373	882.933	874.99	883.191	926.584	930.412	891.628	878.813	867.054	878.807	921.839	874.36	930.835	913.329	919.601	916.238	929.79	927.402	938.31	926.286	883.356	871.933	868.209	914.533	930.67	869.706	875.436	884.734	865.85	884.955	926.292	932.213	888.793	932.434
GATAD2A	350.19	400.992	268.047	356.104	552.325	369.24	184.971	523.659	375.142	400.822	413.679	361.885	271.371	556.278	444.716	515.111	210.234	205.254	378.599	568.675	563.299	575.224	529.449	389.954	358.316	542.584	553.26	530.815	371.778	250.062	256.581	227.478	562.207	382.933	379.915	367.814	395.331	357.471	548.487	383.579	423.406	523.534	394.273	578.555	233.99	388.863	441.392	587.024	350.314
GATAD2B	969.374	742.868	1075.29	877.844	805.333	877.239	762.125	925.246	883.488	766.132	735.486	861.542	802.407	1014.24	884.922	762.153	959.778	769.425	895.481	868.924	758.866	1012.38	883.883	833.722	959.285	1007.16	998.806	794.036	931.389	999.724	1003.29	873.668	881.103	751.788	1095.43	899.336	811.178	796.75	1008.83	920.092	1015.4	882.776	756.109	773.28	970.373	908.464	888.209	928.462	1009.54
GFOD1	1098.81	415.527	632.961	264.047	509.067	278.805	1041.69	446.295	468.697	341.262	326.58	520.448	971.18	939.7	692.357	867.309	449.94	442.295	591.072	768.418	1030.31	1112.31	804.461	847.82	281.404	448.555	346.07	1024.21	432.286	802.644	785.287	247.178	418.46	969.795	979.192	811.924	577.573	290.684	457.952	958.37	936.767	800.045	958.887	953.526	261.363	1088.2	437.13	963.535	989.937
GGA1	455.551	595.262	582.378	594.572	574.528	463.161	455.609	475.116	590.265	464.682	485.595	477.124	642.78	643.742	458.582	463.46	586.643	494.409	458.849	524.765	478.615	633.793	467.666	458.735	493.675	471.287	404.824	582.438	577.713	503.61	577.826	596.102	439.818	460.892	597.593	582.138	594.093	475.594	612.652	579.87	607.655	476.284	604.573	631.256	574.587	651.547	559.911	514.815	520.082
GIMAP6	514.194	500.058	349.543	247.965	346.4	468.008	552.75	575.334	299.779	288.403	447.669	461.785	424.303	326.959	743.729	391.791	617.582	452.057	669.786	678.857	667.934	765.21	673.747	473.756	572.191	724.812	693.799	443.995	486.655	684.299	678.742	447.956	677.849	330.227	499.021	712.446	452.951	319.368	637.635	669.519	443.728	383.718	411.844	539.419	583.253	650.094	687.576	525.57	545.159
GIMAP7	717.017	590.904	1154.89	592.872	777.852	1238.37	1253.12	703.702	480.479	352.271	772.939	625.874	633.173	788.298	1564.74	686.219	601.337	1187.72	1517.75	1318.25	1595.37	1334.42	707.816	522.496	1323.16	1393.88	1455.51	609.584	1262.32	1138.18	1231.53	789.108	1136.21	1333.61	705.141	1385.09	1371.12	779.849	1325.16	1270.49	1171.18	725.18	689.89	1250.45	504.75	848.571	1067.8	693.064	1354.04
GINS2	26.4417	42.3462	16.5116	165.539	70.3558	106.535	22.02	131.386	25.2257	52.6889	117.113	126.861	124.546	16.647	88.2724	58.4251	106.181	121.84	64.805	32.5977	108.088	142.94	162.417	129.711	109.741	71.1539	149.32	110.957	127.324	27.5644	41.0374	39.0194	147.432	21.6655	37.325	42.8088	13.9508	40.0308	155.669	130.019	23.5732	128.056	59.5868	43.5407	46.8707	182.981	45.5042	172.788	142.936
GLCCI1	341.771	207.552	230.746	317.892	177.359	341.204	165.964	186.78	175.357	281.137	169.149	298.997	374.53	377.295	230.675	271.766	273.694	302.811	261.14	277.06	323.78	289.916	169.18	162.862	195.761	293.72	318.648	191.715	294.401	230.108	271.757	372.236	290.225	341.842	371.461	288.455	260.365	183.305	212.684	206.796	157.303	178.82	286.453	266.199	162.598	349.608	382.853	268.399	306.857
GMFG	1382.49	1335.18	1771.51	1514.77	1358.86	1455.43	1888.57	1474.54	1324.89	1313.46	1768.13	1373.53	1733.15	1518.51	1797.21	1897.21	1495.12	1342.32	1959.59	1885.37	1872.52	1790.91	1444.81	1392.2	1468.5	1790.18	1912.74	1499.23	1392.93	1932.05	1932.25	1915.37	1574.56	1493.72	1534.27	2015.48	1853.41	1370.15	1808.33	1740.3	1617.5	1470.3	1352.44	1780.47	1561.61	1866.48	1972.54	1916.49	2109.42
GNB1	1756.71	1785.62	2258.37	2208.97	1699.55	2304.67	2639.63	2334.06	1755.67	1686.63	2379.37	1788.84	1946.41	1647.21	1907.69	1756.11	1976.84	1763.89	1863.79	2311.06	2358.09	2457.99	1914.64	2392.52	2293.75	2366.35	1789.82	1739.86	2508.83	2514.06	2045.41	2349.86	2430.43	2383.04	2639.61	1772.15	2384.1	1982.27	2875.03	2446.21	2379.81	1798.32	1852.01	1785.17	1716.86	2046.33	1702.8	2576.47	2297
GNG2	730.225	678.77	1200.26	1168.77	717.592	1125.13	784.835	673.151	506.788	520.093	995.639	851.393	1085.06	739.221	784.606	1008.27	879.334	922.21	1076.19	1057.1	1059.02	1157.38	807.008	899.585	542.893	1085.35	1163.81	750.56	997.828	1225.15	779.054	904.889	890.718	1188.22	1137.4	910.172	875.375	885.759	1017.27	1182.94	719.78	947.108	807.306	820.741	597.328	820.94	1203	1062.65	1177.63
GNG4	368.429	334.342	1	334.342	20.5114	1	350.742	10.7135	1	1	369.79	334.397	503.679	530.32	616.367	358.205	1	335.95	1	11.1967	375.16	1	340.424	1	400.41	390.612	436.108	1	50.265	1	123.781	348.331	354.33	1	391.096	236.468	1	150.421	392.116	344.422	430.164	173.943	1	336.663	334.342	12.2173	1	56.2095	361.303
GPN1	221.204	176.812	291	212.177	207.29	334.793	366.155	224.629	281.515	228.588	374.428	295.383	245.433	409.591	349.31	328.012	304.608	402.238	275.388	182.961	416.106	455.516	196.948	426.033	419.438	396.111	417.495	309.263	435.928	434.637	404.663	289.231	303.684	291.306	425.331	396.795	345.352	453.622	429.986	409.954	315.206	297.535	283.941	341.927	271.854	406.177	310.188	284.733	392.577
GPR65	20.0006	47.5614	139.77	82.9978	61.7536	298.62	96.0727	196.38	18.8494	111.569	204.064	236.638	303.748	352.151	282.701	14.9284	120.97	109.452	347.851	237.546	125.371	109.193	156.909	188.178	67.8416	365.348	330.159	130.498	118.015	52.2051	220.811	269.322	90.8951	235.003	23.1304	241.091	291.779	36.8863	118.53	282.442	174.602	210.136	296.601	149.81	309.531	291.264	323.06	30.8144	123.352
GPRIN3	118.819	208.796	159.463	224.59	332.344	430.734	522.661	173.327	119.586	214.661	277.897	188.05	371.611	179.838	357.178	361.366	327.113	357.748	479.55	314.774	476.918	475.608	346.805	119.729	184.793	476.182	450.205	237.811	372.741	378.122	422.875	251.27	163.081	232.449	116.489	436.095	317.103	140.339	449.555	251.921	324.376	267.879	206.085	404.369	148.52	278.633	128.829	174.457	412.945
GPSM3	860.276	926.032	873.077	912.016	754.36	791.914	925.12	985.153	858.613	901.342	796.341	816.999	806.403	840.72	964.059	914.689	883.916	769.931	962.424	926.285	912.319	978.075	779.778	775.673	910.656	948.982	1014.48	800.778	796.306	916.81	869.042	933.11	726.797	751.386	862.646	827.716	935.959	739.871	852.821	848.384	699.343	777.387	831.627	924.276	896.939	778.841	892.763	829.43	996.854
GRK2	962.45	519.598	887.568	607.703	815.726	645.014	847.127	489.536	574.411	502.865	458.134	529.976	1093.46	465.329	877.189	730.313	595.176	886.086	1087.9	636.214	591.722	858.326	418.302	378.28	391.354	649.999	975.109	748.945	604.858	580.654	517.09	949.313	974.784	617.518	609.798	1002.61	874.681	952.768	932.002	993.805	967.39	653.938	822.921	500.735	687.337	965.294	940.753	937.705	1031.3
GTPBP4	149.289	147.351	168.75	297.875	259.962	159.659	288.784	131.524	294.132	145.478	163.7	254.014	271.871	83.6498	105.796	211.162	285.239	270.799	234.921	130.838	276.475	297.637	145.008	167.08	314.921	340.286	302.97	287.688	142.747	152.588	161.906	159.321	281.713	149.969	123.072	273.101	168.681	158.563	296.205	334.772	165.007	279.094	292.825	124.889	143.976	278.413	205.45	288.445	156.115
GTSE1	101.212	143.463	77.3728	188.694	211.563	177.063	82.0285	82.2116	206.457	226.996	303.119	135.265	312.003	224.646	331.129	243.646	224.463	178.269	325.903	258.776	285.821	362.242	349.348	120.043	314.452	120.557	143.387	221.835	329.896	216.049	355.962	320.704	213.528	69.1283	84.5613	116.341	187.462	87.6253	282.394	319.498	246.8	230.06	172.018	104.365	139.959	277.699	326.228	312.444	348.892
H2AFV	219.263	202.406	282.365	447.347	222.212	199.947	592.31	197.19	289.121	265.055	487.48	534.061	690.867	397.257	671.505	434.812	532.999	347.37	464.203	283.35	559.352	621.497	492.208	247.267	189.872	402.185	640.862	437.977	314.412	472.676	467.153	444.888	242.54	531.86	569.351	426.565	501.474	209.948	286.92	493.674	556.871	256.534	244.829	682.917	445.927	592.056	647.126	489.769	697.986
H2AFZ	2746.62	2728.95	2686.03	2787.24	2768.73	2722	2764.2	2703.23	2680.24	2770.49	2729.3	2732.19	2761.63	2786.54	2752.06	2744.61	2770.68	2758.18	2754.54	2782.83	2773.95	2749.03	2703.84	2769.43	2747.11	2739.8	2773.33	2747.78	2746.75	2756.14	2788.3	2767.89	2724.85	2824.89	2764.43	2744.16	2755.52	2746.58	2761.97	2698.05	2685.42	2829.28	2785.7	2706.48	2726.02	2750	2847.08	2788.49	2782.01
HACD1	423.368	178.049	164.489	120.767	26.9641	85.3213	434.475	474.996	57.3775	97.4867	490.371	194.676	422.393	388.082	72.4201	383.259	386.997	29.4289	61.1152	340.399	453.137	435.125	377.859	352.846	249.895	520.558	503.931	20.6564	398.302	355.31	446.649	96.6511	402.485	411.203	34.2509	39.0748	127.256	475.263	422.533	421.363	472.339	51.9769	108.594	360.132	53.965	34.9064	62.1999	311.871	95.4811
HAPLN3	947.792	865.826	693.285	922.837	862.923	1192.51	1297.63	887.096	807.654	638.451	784.033	765.571	1256.39	933.782	1229.61	1193.76	1094.75	1095.16	1275.15	900.02	880.211	842.067	934.194	765.163	1127.4	1195.75	1263.37	945.641	926.804	933.668	866.196	1276.83	1195.41	687.77	947.244	1195.78	1161.12	864.172	1263.78	797.81	906.661	1263.26	1209.8	1275.23	798.459	1252.43	1216.68	945.566	1277.38
HCAR1	1	81.7582	1	77.5855	12.5513	1	1	101.25	85.9071	87.0256	1	48.7546	1	107.973	1	100.953	1	80.1048	87.9211	7.61164	2.09603	79.0089	27.6529	1	90.7948	6.75646	1	84.5716	78.7092	84.8365	19.2747	15.3398	12.2544	1	137.453	78.8882	1	86.2259	77.9476	104.038	113.531	76.0785	95.4552	96.3104	55.0551	121.108	116.352	143.754	53.5459
HDAC7	704.307	759.8	884.84	836.175	740.538	812.967	855.113	754.009	771.629	718.715	766.081	941.816	823.322	801.442	795.279	648.325	775.832	704.872	848.181	707.202	748.443	801.376	805.513	906.522	742.497	871.469	812.396	698.131	777.672	665.622	739.602	736.004	777.101	743.821	685.28	785.857	729.955	858.472	779.116	683.62	795.094	669.577	756.408	819.37	694.66	791.703	771.298	836.737	819.818
HDAC9	170.884	240.663	167.914	340.627	151.684	214.659	247.353	233.985	205.11	206.297	345.394	307.167	380.15	345.784	405.963	264.885	224.386	354.146	351.622	158.352	363.873	386.84	137.51	387.995	237.139	404.372	403.721	144.495	256.944	220.977	373.472	360.464	389.653	221.526	248.508	227.123	205.906	361.013	344.597	297.839	310.371	201.14	128.251	376.626	347.256	387.64	267.738	276.997	218.067
HEATR6	7.61843	63.4115	76.2554	110.873	71.4286	114.314	1	63.8528	62.1077	86.2077	139.536	58.9433	1	152.449	1	150.441	162.74	111.727	151.223	86.36	164.588	63.3059	77.1675	1	174.541	16.5421	159.762	61.5989	78.9005	149.932	123.05	104.875	25.981	1	23.3935	82.7299	85.6814	55.824	151.639	164.741	1	78.7556	64.1164	165.5	79.0593	22.5397	149.777	34.7166	147.276
HECA	464.072	796.642	856.765	442.248	428.527	469.981	489.997	1133.72	752.309	808.562	983.637	782.281	665.072	555.763	849.027	760.813	747.092	844.816	490.685	815.159	782.484	478.077	469.077	439.939	508.257	781.685	1077.07	463.119	463.918	455.075	827.583	433.744	482.192	809.25	809.42	849.356	824.334	769.41	530.79	729.964	477.75	538.2	463.715	750.483	490.855	773.641	874.328	826.822	800.758
HEG1	438.911	237.192	292.158	773.533	521.232	761.086	852.458	549.416	245.983	262.149	380.758	470.099	564.873	251.328	802.051	742.345	469.813	849.867	347.419	224.232	685.476	773.246	555.595	684.191	824.665	650.852	540.626	445.34	554.762	670.768	423.423	457.652	748.774	302.585	533.729	407.426	606.019	382.043	837.162	306.1	595.591	549.025	565.582	404.488	252.161	609.534	262.063	243	367.334
HEXIM1	323.706	365.116	320.267	367.379	361.781	340.617	357.085	326.93	328.603	366.415	348.79	330.8	367.844	316.866	373.861	362.792	364.956	372.541	352.191	330.515	333.032	348.146	346.118	343.768	369.007	375.258	365.945	334.021	363.668	338.661	336.914	368.839	362.724	333.192	350.014	325.161	342.952	345.436	375.692	377.36	360.527	353.549	358.854	380.07	364.512	331.744	311.028	334.491	321.625
HIPK2	826.125	373.958	787.112	702.001	715.384	796.019	651.103	721.328	469.688	400.848	503.291	484.427	904.282	748.177	373.511	711.771	372.121	381.678	695.044	386.329	725.979	788.078	790.08	349.72	410.841	689.369	713.161	726.504	362.351	408.527	486.475	375.735	456.369	407.098	355.394	713.608	746.747	386.854	711.586	750.491	685.156	824.077	465.718	345.507	311.453	670.229	448.429	330.579	371.937
HIVEP1	113.011	197.946	396.62	375.477	218.618	159.957	214.132	126.012	200.508	144.954	212.991	400.528	406.27	197.475	436.782	153.347	308.018	286.525	345.734	121.444	311.339	108.523	195.9	171.517	229.053	167.732	378.51	239.136	375.949	370.989	337.959	322.956	356.323	337.889	130.016	373.902	195.759	133.18	390.993	427.651	82.3774	159.887	304.014	417.138	249.649	373.761	198.75	407.055	222.526
HLTF	111.354	181.258	148.197	213.962	138.692	98.4314	78.088	91.8314	132.177	148.748	193.565	130.894	175.236	104.025	194.759	143.43	99.4877	107.858	137.427	223.56	228.508	222.097	228.411	78.4862	182.55	214.463	187.238	153.601	184.956	215.914	219.182	145.006	220.831	138.9	97.853	133.871	214.299	131.059	182.892	231.602	99.1451	145.427	130.558	135.778	103.834	187.43	203.057	217.275	101.551
HMGB2	280.377	445.253	318.746	400.528	379.155	455.063	350.082	380.438	451.802	430.505	678.111	505.36	851.269	722.73	745.052	553.597	653.127	698.2	728.178	397.786	512.164	803.032	355.455	749.475	777.351	752.735	742.925	695.459	442.74	710.643	774.872	447.38	765.818	336.899	880.493	358.613	477.2	433.39	479.678	530.111	412.97	425.057	480.086	740.413	312.198	827.783	704.648	463.838	616.418
HNRNPD	1679.56	1562.54	1512.1	1626.55	1611.19	1838.51	1791.69	1880.1	1678.16	1535.56	1759.72	1452.24	1807.48	1475.43	1521.27	1748.59	1707.81	1564.36	1766.83	1552.9	1829.86	1831.48	1639.92	1621.82	1509.63	1789.86	1904.12	1692.7	1849.14	1987.04	1960.07	1580.16	1879.64	1602.54	1426.01	1626.45	1601.95	1465.37	1905.49	1872.12	1644.79	1780.22	1702.75	1652.78	1678.73	1652.31	1480.49	1676.8	1853.87
HNRNPF	497.451	1011.02	527.382	1185.75	1346.65	1121.3	1358.28	535.655	914.785	779.028	1211.28	1233.41	791.752	1365.55	895.892	782.643	670.54	1118.31	1118.96	534.626	1229.79	1437.52	1216.05	667.551	922.326	1316.48	1200.23	907.517	749.468	948.214	765.292	785.041	986.758	760.516	714.315	668.196	733.421	577.721	1395.57	1275.46	1184.18	1321.22	865.715	1139.59	497.81	1165.08	1373.09	1399.33	1242.51
HNRNPH3	383.203	532.944	512.239	968.786	997.059	538.648	808.243	1201.93	840.147	592.16	1242.26	860.98	672.201	426.22	1274.6	404.926	1050.24	959.688	1093.03	582.163	413.831	824.059	812.817	540.247	547.686	634.95	1282.14	863.009	970.322	402.897	924.141	841.286	991.027	998.33	358.432	871.914	844.251	784.176	720.786	386.169	369.914	695.421	921.281	1178.87	510.703	1298.23	1167.16	501.605	1005.77
HSPD1	597.734	523.325	550.503	602.839	675.614	678.419	841.906	742.617	546.739	562.383	542.788	589.429	671.058	666.186	705.624	632.627	691.505	699.045	775.703	533.911	764.896	720.402	693.365	567.987	553.866	689.6	647.553	710.849	749.357	599.756	606.496	548.644	721.116	705.244	775.489	578.255	552.498	632.842	774.706	685.65	622.034	745.7	726.896	562.763	581.194	703.662	532.753	695.36	504.691
HYAL2	129.493	246.734	292.217	391.37	259.297	222.503	185.021	209.772	107.154	131.73	290.012	139.635	189.53	378.639	121.145	298.399	263.016	353.888	246.039	228.359	300.597	412.416	389.281	221.909	438.926	395.624	284.294	77.1717	276.021	308.502	251.345	226.757	74.724	428.164	266.698	184.096	298.36	74.6822	415.64	358.397	416.59	233.784	246.773	123.35	74.7822	94.1488	243.591	330.112	129.531
HYOU1	510.492	486.105	488.171	504.694	515.474	538.101	514.412	486.195	507.596	489.885	502.531	473.153	502.788	533.612	505.618	506.327	503.088	528.04	491.202	513.059	487.865	474.923	525.686	501.663	514.151	513.713	533.227	492.16	475.479	516.134	475.18	500.431	479.019	500.762	481.348	508.956	528.671	459.195	526.533	512.402	477.086	519.769	543.742	484.793	498.078	490.61	518.811	507.26	478.719
ICA1	51.1673	179.253	280.09	316.547	107.327	265.967	85.7751	52.1269	268.515	260.86	62.7817	210.522	430.807	369.073	400.342	283.079	243.547	221.077	93.2586	292.96	413.177	289.812	301.815	257.762	126.727	297.147	53.7274	267.336	103.14	78.6946	161.242	346.684	154.299	327.593	344.119	156.864	67.9419	275.595	252.602	71.0396	168.066	77.5157	228.762	357.886	54.936	214.72	116.546	404.54	99.992
IDI1	813.673	629.989	851.321	535.491	812.304	1001.96	686.683	497.033	776.294	472.667	555.471	906.428	787.939	890.922	509.446	870.743	917.446	625.304	618.362	594.202	814.853	986.18	850.762	481.041	591.156	499.581	887.642	824.718	902.458	461.022	575.65	798.111	587.186	949.555	933.634	909.474	462.53	572.371	1143.05	940.576	536.049	945.261	796.313	502.057	713.53	497.85	785.149	528.399	826.79
IGF2R	273.305	345.276	469.933	538.35	299.469	559.391	518.948	274.662	437.506	438.627	535.921	567.358	285.762	527.092	470.775	527.576	323.677	543.526	372.088	540.547	350.788	351.986	293.686	275.505	604.367	494.74	624.15	331.821	353.635	348.255	476.699	488.956	548.906	508.275	601.604	416.666	468.576	221.395	527.713	632.777	543.344	256.875	340.65	477.612	364.12	511.214	332.305	481.033	332.442
IKBKB	624.709	659.954	559.014	369.641	608.633	327.82	144.506	146.926	343.895	431.898	420.793	389.517	680.069	712.711	375.295	378.783	645.929	586.984	458.213	283.774	260.426	593.743	649.199	662.631	229.868	510.682	381.818	337.582	569.327	564.588	427.74	725.59	276.879	379.14	281.704	618.396	487.454	278.2	659.596	211.712	191.624	300.546	177.4	670.33	654.235	288.513	365.115	399.256	312.929
IKZF1	318.071	530.751	552.782	496.11	361.407	478.675	733.997	426.72	289.477	267.447	384.348	335.703	792.859	668.317	711.734	731.94	661.916	490.464	763.87	624.712	725.703	305.899	398.612	449.972	753.768	419.067	690.024	555.781	647.653	651.489	759.414	468.636	244.616	388.185	292.477	682.371	663.873	266.251	713.276	581.375	599.007	462.399	380.141	741.979	643.446	710.466	648.015	447.024	569.203
IKZF2	194.088	418.13	263.96	313.77	273.844	468.214	411.145	899.009	435.719	764.151	803.363	500.971	322.484	225.045	912.027	794.649	580.864	293.106	754.723	409.748	1049.41	981.85	705.924	189.027	916.598	1005.97	1061.74	468.029	674.967	669.906	892.024	678.401	948.908	890.627	249.581	461.496	949.093	152.545	776.299	744.839	773.985	230.518	568.533	942.375	181.059	393.796	235.363	525.086	549.37
IL21R	48.6982	165.957	163.432	76.0625	62.2995	21.799	15.8358	143.513	63.9526	3.86391	111.684	67.5284	245.563	73.4368	85.4106	199.361	139.841	171.351	7.28058	144.452	30.3302	20.86	40.7793	5.04316	188.915	248.02	227.096	86.6812	196.09	125.367	184.953	67.2199	138.768	9.52726	26.4287	209.334	190.182	45.4391	104.443	126.517	17.1874	127.696	76.7082	48.3591	43.3044	132.18	234.337	261.422	171.012
IL27RA	91.6752	124.972	81.2849	237.884	138.293	155.137	206.118	124.799	218.271	81.6833	332.714	97.0054	265.114	162.459	269.579	196.126	214.236	99.7938	270.849	109.31	199.327	220.192	242.021	82.278	307.733	252.735	308.765	156.406	255.312	239.415	269.533	276.901	100.084	84.8843	89.7993	214.527	127.579	238.57	189.44	193.29	123.442	150.672	229.584	292.967	105.411	204.242	223.753	303.883	155.091
IL2RG	1440.22	1290.7	1727.01	2097.92	1521.62	3195.39	2911.47	2503.74	1566.7	1587.82	3113.88	1352.46	2569.27	1396.12	1967.25	2799.63	1684.25	2724.43	3255.65	2448.43	2745.85	3302.98	1357.82	1346.02	2597.94	3436.55	3549.79	1729.65	1753.74	2487.38	2330.64	2679.35	2673.81	3075.69	3514.39	2887.37	2515.55	1329.66	2841.98	2278.83	1718.97	1516.08	2510.19	1597.91	2884.74	2755.64	3124.97	2553.85	2876.7
IL32	1680.02	1669.02	1688.02	1666.93	1737.29	1691.48	1710.48	1695.06	1714.72	1696.64	1709.86	1689.85	1667.67	1649.64	1596.99	1707.38	1625.89	1665.27	1733.46	1735.9	1744.24	1715.57	1593.29	1705.85	1648.35	1732.32	1738.7	1693.4	1693.12	1703.68	1728.31	1645.21	1619.45	1689.39	1601.37	1687.73	1711	1681.22	1672.1	1702.48	1707.73	1655.19	1705.21	1759.75	1697.3	1725.94	1677.65	1623.83	1737.18
IMPAD1	183.125	190.03	149.02	157.267	159.556	161.818	150.885	157.503	167.096	185.436	183.132	175.579	190.086	165.117	147.512	159.874	168.199	166.925	150.863	159.716	154.188	162.553	191.608	182.004	171.036	168.357	173.6	175.849	167.697	159.451	156.552	158.442	159.368	163.571	150.863	174.335	159.214	197.027	165.035	193.52	182.818	161.054	163.253	170.301	151.073	188.544	185.037	198.513	172.054
ING5	34.4558	325.002	403.737	346.523	230.457	313.092	49.524	39.2863	96.8394	117.618	397.349	225.605	44.902	424.69	243.818	305.172	205.674	132.418	59.8569	346.944	324.093	405.295	308.628	241.199	212.062	116.92	405.768	238.7	279.766	63.1529	114.512	88.0913	121.417	213.62	33.9301	230.961	246.992	308.595	309.293	166.054	155.269	209.392	233.015	154.848	92.1063	47.0253	22.4178	251.532	357.729
INO80D	200.811	380.929	240.745	357.94	356.404	379.409	242.404	230.927	264.879	253.792	289.498	243.818	429.986	369.436	356.544	364.463	326.429	248.829	240.032	308.535	363.276	157.68	365.649	163.88	226.058	179.596	341.78	284.304	358.155	366.363	292.101	374.446	244.806	236.411	178.75	254.909	237.658	238.846	232.322	251.088	390.497	290.869	357.681	230.786	243.336	380.526	362.029	351.676	232.064
INPP4B	205.751	416.704	213.497	404.147	156.237	355.405	146.007	533.017	188.6	250.395	425.88	516.418	487.155	417.659	501.165	476.25	446.741	236.624	463.892	558.131	517.053	566.712	158.564	218.11	550.425	469.601	625.882	219.499	287.032	258.278	245.129	189.42	274.877	109.601	477.64	471.637	541.735	159.519	591.743	447.56	508.535	301.959	292.285	308.572	186.596	243.025	466.339	211.461	229.015
INTS8	173.822	148.29	207.769	23.0985	67.7465	66.8181	232.182	162.182	82.3457	80.119	163.946	102.399	220.142	207.259	182.623	215.141	242.422	149.635	177.105	212.485	9.23764	47.7053	41.3235	122.502	257.453	8.26756	113.633	67.2361	187.728	37.0828	97.7939	197.616	222.368	272.147	23.9233	198.457	162.054	42.6003	266.764	132.124	9.6127	167.463	57.5939	22.0315	27.4407	92.1596	1	58.4345	117.43
ISG20	438.593	270.038	267.187	269.852	227.196	425.526	281.579	382.869	224.859	236.153	285.704	254.964	423.17	428.441	460.296	391.826	268.382	260.881	437.252	280.037	409.885	519.191	235.295	207.297	254.212	425.749	488.319	406.152	221.557	422.861	319.352	267.497	362.97	215.204	397.258	380.532	299.248	241.585	267.412	304.622	390.968	425.711	475.025	435.71	410.637	332.646	423.085	416.554	424.055
ISY1	255.097	232.399	266.689	241.118	189.851	204.857	165.671	195.307	172.759	228.634	199.584	252.604	259.45	278.606	189.806	203.149	221.309	271.004	180.964	209.392	247.103	233.417	258.953	171.102	250.315	188.188	175.983	203.785	197.8	256.881	176.853	266.838	261.082	262.154	172.58	238.13	202.152	173.381	230.056	180.832	169.578	230.678	222.968	175.102	171.336	226.876	234.958	229.877	209.54
ITGB2.AS1	472.13	156.326	168.039	500.636	139.18	455.53	450.973	133.505	120.133	78.8401	437.597	285.649	424.673	524.703	562.46	406.15	185.836	102.058	570.736	380.05	180.922	97.735	442.634	458.793	154.702	422.443	589.741	220.611	171.773	197.234	462.593	202.556	158.502	159.659	141.06	485.013	425.83	139.107	443.198	463.75	501.325	258.368	118.352	475.864	120.582	445.151	460.418	276.672	401.826
ITK	220.413	540.048	831.655	969.902	377.234	604.676	527.871	841.396	318.162	272.955	940.084	488.968	945.676	1008.03	470.359	371.642	517.138	424.496	886.604	862.212	1160.6	1173.12	330.757	401.461	1119.74	1133.21	1096.31	631.989	945.012	899.198	813.046	815.879	551.302	853.797	263.214	592.159	992.937	439.585	1085.58	949.139	1057.41	453.355	393.198	787.573	380.698	1032.57	1039.93	1108.49	1021.8
ITM2A	1926.2	929.578	1705.7	1874.35	750.508	813.087	1081.47	2096.02	681.808	691.159	2121.36	1200.1	2636.61	2204.15	2386.78	2078.21	1622.07	961.998	1944.12	1834.98	2027.82	1981.5	820.437	1024.98	961.461	2214.65	2039.52	807.478	899.296	1226.25	1700.49	1944.21	1807.41	1898.26	1786.89	1013.28	1827.63	685.946	1802.81	1905.22	1765.05	805.973	859.801	1820.52	792.861	1063.67	1976.54	1372.23	1822.02
KANSL2	50.9908	104.651	21.2075	74.9492	125.157	35.5465	31.8795	26.1811	31.286	20.8877	130.539	40.5318	96.0095	83.2392	113.342	126.793	100.796	47.5554	40.6047	35.2808	64.4417	27.7714	36.973	25.3497	26.5675	109.907	58.9222	102.956	90.1229	102.883	59.0424	94.6322	52.1663	97.6323	33.6581	59.6208	83.559	88.5325	99.3245	88.919	62.8052	97.898	42.2994	114.518	46.6694	64.079	51.7878	126.43	142.778
KAT6A	107.869	244.384	223.422	155.056	169.179	248.393	107.612	187.963	141.497	308.495	296.921	155.955	248.122	352.072	166.42	332.265	251.62	79.4142	270.181	253.334	299.064	331.97	114.2	200.119	105.833	125.028	310.427	105.631	164.488	285.504	188.257	126.174	250.391	125.903	109.327	261.959	224.723	104.386	344.127	269.911	299.963	118.825	105.355	285.743	104.115	262.832	269.035	209.993	258.208
KCNAB2	535.091	604.389	582.062	518.283	538.721	677.315	501.314	766.283	635.454	534.913	704.069	721.863	723.92	720.073	729.555	906.845	624.307	580.702	766.875	705.055	890.841	848.399	661.47	537.148	584.354	969.644	953.055	600.747	706.527	787.518	792.285	771.126	908.948	811.078	816.45	694.064	768.834	542.784	880.836	789.581	767.474	605.514	648.847	725.493	556.674	787.911	864.087	791.161	629.678
KCTD17	117.093	126.363	234.99	302.976	99.3125	309.904	189.554	193.98	70.207	127.722	199.539	255.294	264.138	381.613	354.062	409.263	168.043	197.051	276.784	312.283	79.5766	73.8795	153.232	118.415	184.879	315.035	428.402	235.222	203.494	125.343	224.702	283.874	374.115	384.101	85.6881	419.551	310.924	270.25	323.169	301.162	337.794	369.441	301.655	291.592	70.7328	435.246	243.841	378.542	413.15
KCTD2	94.7768	107.534	218.441	77.1798	110.988	229.192	36.224	215.801	47.3076	173.826	182.944	190.036	64.3925	156.559	193.718	118.548	132.546	82.0566	93.3901	116.126	201.331	215.194	178.702	103.239	212.772	81.0094	221.447	56.8721	120.692	132.87	28.1557	121.795	177.655	73.6638	207.634	137.243	162.005	204.18	153.518	180.743	220.716	89.8904	199.884	59.9129	40.5973	97.0724	83.1005	119.156	84.097
KCTD21.AS1	110.905	97.9225	103.116	104.696	110.428	96.7566	97.516	108.504	115.796	110.854	110.497	115.825	102.929	113.725	112.925	111.423	115.935	111.727	114.681	100.725	116.46	97.9543	97.5665	99.6583	115.082	99.0901	115.805	99.9625	109.687	101.96	114.693	114.845	97.4247	98.1567	110.812	100.26	109.331	104.17	99.1402	120.285	109.217	103.318	109.921	99.1283	97.4526	109.28	101.161	104.032	111.946
KHDRBS1	1402.31	1222.85	1461.32	1395.84	1416.42	1407.64	1443.47	1379.97	1239.37	1271.84	1373.79	1269.26	1223.82	1578.03	1418.84	1245.41	1504.46	1209.58	1467.31	1299.46	1380.61	1405.46	1238.64	1280.66	1246.66	1614.47	1405.87	1497.51	1420.9	1571.84	1542.4	1204.26	1421.87	1478.71	1559.08	1306.41	1348.07	1277.75	1228.25	1546.13	1582.54	1475.81	1444.71	1263.27	1635.48	1214.61	1603.52	1435.13	1426.3
KIAA1429	173.237	227.532	382.233	235.447	236.857	342.817	243.556	410.618	366.028	212.972	196.404	345.579	317.246	469.117	348.176	214.443	164.19	371.419	456.356	176.278	396.612	398.085	169.757	180.874	245.029	427.433	408.787	329.334	344.571	322.813	171.821	235.014	303.3	192.524	165.901	189.761	333.93	231.568	380.588	414.972	190.778	324.877	191.515	388.069	261.916	195.12	367.499	257.562	229.177
KIAA1524	45.2632	143.397	153.516	110.451	227.467	108.726	36.3965	60.7757	166.679	203.781	239.553	66.3119	281.171	131.264	110.127	195.414	257.228	112.104	128.053	165.931	124.757	37.5771	59.4266	45.8153	80.9058	56.6784	238.595	241.206	124.814	165.498	152.069	103.726	203.804	210.008	74.6794	174.365	231.276	189.878	253.859	239.229	132.325	128.126	102.174	188.529	74.702	232.828	292.393	272.499	185.78
KIAA1551	809.988	664.131	682.059	783.844	711.132	736.629	741.836	721.8	596.741	725.906	659.599	782.556	749.45	707.723	707.488	832.188	698.525	672.907	827.155	842.577	750.222	744.918	742.038	708.899	773.218	807.786	714.887	622.169	827.357	820.424	662.234	629.569	722.468	746.869	640.768	776.463	867.875	687.899	796.451	721.787	793.042	664.903	691.145	724.67	636.481	758.226	922.326	811.224	837.007
KIF18B	4.87052	64.8408	1	87.9195	66.4597	1	1	8.00691	85.8481	101.538	71.2492	64.8408	136.745	109.754	142.682	1	1	1	1	65.5718	5.85805	1	64.8408	1	1	10.0784	109.245	1	65.1604	1	58.904	18.2481	31.4038	1	23.697	64.8408	1	96.0893	64.8408	64.8408	82.7117	50.8428	1	64.8408	64.8408	83.6992	77.6786	72.3025	68.3651
KIF5C	89.9197	97.6543	70.2364	253.945	203.67	105.51	72.2373	257.492	132.892	51.6869	252.173	101.963	235.674	169.591	247.212	241.902	210.068	133.37	75.0457	93.4236	270.137	354.346	103.726	113.993	224.613	254.895	249.637	146.811	255.708	224.22	180.001	227.028	259.551	255.522	294.761	142.778	50.1433	83.6917	298.794	283.999	284.874	118.155	72.6304	100.191	103.539	285.353	222.219	296.488	268.718
KIR3DL2	5.60896	49.7202	1	57.7556	44.7456	1	1	15.0347	1	1	1	49.7202	106.784	81.6013	1	56.365	1	1	1	24.5375	5.57597	62.6398	49.7202	1	1	15.1643	1	62.6727	50.2519	1	49.7202	49.7202	53.9969	1	49.7202	49.7202	1	49.7202	72.2281	49.7202	1	49.801	1	49.7202	49.7202	58.4685	1	72.0985	49.7202
KLF6	1541.03	1540.94	1543.38	1544.61	1544.64	1540.76	1543.32	1545.01	1543.35	1544.39	1545.62	1541.64	1539.67	1543.81	1542.1	1545.04	1542.93	1540.17	1544.17	1539.71	1545.89	1543.29	1543.13	1541.9	1540.42	1540.9	1544.89	1540.5	1539.28	1542.45	1540.7	1540.84	1543.85	1543.41	1541.84	1543.74	1544.57	1542.75	1542.92	1542.45	1541.22	1545.08	1544.3	1543.66	1541.96	1541.4	1544.52	1543.78	1541.69
KLHDC4	79.5026	327.18	182.358	233.479	115.134	149.475	106.8	91.8389	148.415	113.617	213.983	93.4632	271.699	167.063	313.201	320.879	334.383	332.615	280.993	195.862	218.421	298.582	235.48	69.0621	211.021	133.324	136.985	218.472	264.843	86.9031	245.135	273.775	202.865	63.8837	86.9543	223.357	327.38	101.961	287.811	238.318	82.465	199.371	140.181	181.682	103.962	224.981	142.257	156.293	279.933
KLHL42	319.218	371.547	350.756	350.738	251.853	155.942	346.48	435.22	379.583	166.416	365.891	249.116	401.947	467.847	418.945	223.765	335.684	272.216	269.985	330.92	418.384	383.267	202.28	151.236	469.34	448.311	475.292	298.579	232.679	325.21	181.488	427.24	432.9	196.623	136.757	279.043	393.033	399.897	315.849	439.253	350.424	300.036	146.581	181.156	213.999	177.212	249.677	234.754	263.632
KPNA6	422.537	441.44	508.843	449.885	500.091	428.737	442.696	426.554	511.882	459.314	456.188	496.311	497.953	516.083	490.872	482.298	515.008	497.134	412.626	445.284	439.128	523.947	484.431	416.49	468.655	492.404	435.037	474.976	514.251	468.253	494.823	440.617	447.843	419.282	478.231	439.607	439.546	436.71	482.248	431.2	433.649	442.259	444.397	472.184	404.695	426.604	453.149	468.32	498.39
KPNB1	5056.53	4359.71	4971.01	2883.83	3220.02	4087.92	2773.71	4164.78	4605.56	5633.79	3852.75	5320.74	2791.02	2397.22	3221.34	3518.25	4117.59	4430.22	3935.2	3044.68	4119.39	2974.17	5080.28	5323.86	3585.47	2702.38	2733.85	3938.32	2662.84	5550.32	4029.02	4903.79	4606.88	4176.56	2732.05	4382.8	3670.99	5581.79	2467.21	2507.86	4159.25	3861.82	2721.3	4106.84	5531.19	3694.74	2997.26	2760.11	2910.79
KRTCAP3	5.41432	31.598	1	99.1139	73.7061	2.59556	1	117.617	57.6697	74.2532	44.5087	36.4518	128.86	159.646	143.689	7.3907	73.7407	1	1	15.6312	101.856	1	18.7874	107.59	1	8.75529	118.239	78.5568	74.9903	4.01412	13.0949	91.4333	111.302	1	9.70411	73.6651	1	15.837	25.2827	130.528	1	74.5567	1	101.65	47.7372	122.471	1	88.6145	84.8891
LAGE3	71.1371	45.7469	2.66324	107.228	109.051	103.694	17.2761	76.4825	105.856	90.4211	121.09	41.4583	142.457	3.75365	139.246	50.8171	14.988	87.5488	8.47648	69.0726	69.0947	14.1144	38.7786	1	5.9187	129.848	112.913	52.5715	33.4208	20.6471	35.5834	30.6266	35.5575	3.94951	24.7343	84.3871	76.1914	36.9551	105.83	72.9359	141.41	90.9198	20.1484	120.474	42.6399	116.02	72.1842	85.2607	116.206
LAMTOR3	97.4534	224.385	195.303	228.237	238.079	199.263	198.244	94.7215	249.878	169.482	295.334	201.341	201.531	130.044	257.323	233.931	205.807	273.37	167.439	170.445	308.891	100.9	153.436	101.92	239.151	135.264	74.7485	198.609	227.054	123.167	205.004	216.818	274.333	308.675	302.131	247.534	216.233	200.809	229.488	207.152	143.646	290.69	120.497	125.601	103.264	303.151	320.12	145.991	320.007
LAMTOR5	851.685	427.274	803.951	684.357	683.046	554.586	706.229	810.359	548.178	429.105	419.096	462.644	684.878	520.988	751.009	940.615	512.228	712.511	742.182	628.683	1016.08	595.912	486.409	450.303	884.456	514.821	770.594	718.265	759.842	663.844	674.868	693.721	505.19	1006.78	711.384	706.688	559.21	814.983	974.038	905.246	749.927	718.417	456.738	760.963	706.076	450.456	450.915	437.948	834.088
LCK	48.287	114.507	108.029	102.828	48.0225	275.438	354.423	189.462	33.5424	1	298.471	244.565	318.816	382.376	286.529	302.828	12.6619	27.2969	208.94	229.821	259.523	17.5209	82.6953	1	310.786	186.098	278.974	93.1714	307.95	289.45	72.6086	154.199	79.1601	121.884	63.2445	268.887	223.575	104.63	350.478	103.384	8.80434	90.2512	111.672	158.144	113.559	392.592	306.877	122.538	106.55
LCP2	981.408	1136.4	1471.73	1055.53	940.275	1493.11	1178.05	1207.05	1045.75	920.043	1014.15	1036.21	1488.9	1544.82	1072.72	1102.7	1280.53	1366.66	1498.25	1333.91	1145.75	1408.03	1062.53	1119.23	1049.12	1415.04	1455.21	1100.29	1078.65	1475.99	1456.44	1292.78	1150.57	1101.78	1398.26	1452.8	1506.68	967.594	1407.88	1108.53	1055.38	1192.32	1116.03	1401.63	1009.38	1503.07	1625.05	1559.55	1468.54
LDHB	576.988	740.696	966.425	961.09	635.529	1086.05	1405.12	940.336	620.135	657.878	884.045	878.264	710.483	766.085	952.557	1181.74	1181.28	923.915	1371.27	1190.07	1086.11	1365.42	564.511	776.532	710.546	1353.39	1141.65	607.203	977.824	1259.61	1336.66	1029.55	940.079	878.024	637.483	1069.39	754.349	814.502	1349.45	1299.48	1011.1	1033.45	693.82	797.23	1116.26	1253.83	1013.05	564.768	1152.23
LILRB4	499.006	584.236	952.196	763.17	607.55	1026.08	1060.74	514.694	528.622	447.507	1103.83	568.53	1168.88	877.215	1224.98	1080.21	720.831	1174.02	1135.6	1035.39	771.793	1218.31	881.669	807.541	1347.21	1167.05	1334.86	715.689	713.867	894.018	687.189	1099.89	1021.72	582.198	650.641	1200.76	1216.36	682.406	713.858	682.364	747.565	981.812	901.291	1037.43	1115.21	1167.06	1354.48	1260.73	1135.55
LIMS1	483.199	627.683	495.563	623.498	538.022	709.949	701.797	652.466	657.708	476.426	479.966	656.869	614.741	578.353	649.901	421.45	597.866	560.886	705.458	672.683	671.979	652.724	519.981	660.855	575.788	632.241	517.828	557.312	670.747	588.216	631.344	651.015	577.372	469.683	586.742	558.127	682.788	635.835	744.86	481.228	608.675	645.995	555.341	405.853	582.585	604.753	731.821	591.941	582.756
LINC00885	1.45108	30.444	1	34.3784	19.0464	1	1	8.90647	1	1	1	27.8827	29.914	52.0875	1	1	28.2732	60.81	1	19.1602	10.3647	1	27.8827	1	1	16.116	1	1	31.7567	1	27.8827	31.9563	27.8827	1	27.8827	27.8827	1	27.8827	43.292	49.0433	1	27.8827	1	27.8827	27.8827	27.8827	1	27.8827	27.8827
LINC00969	291.454	306.235	369.121	414.037	328.045	265.191	287.166	434.269	251.133	290.367	404.601	295.296	399.594	442.399	439.929	403.382	347.3	462.487	261.363	437.471	257.498	470.205	189.581	257.498	439.926	292.823	412.294	277.769	292.825	438.557	266.934	298.314	408.466	200.197	256.278	332.956	294.211	431.329	464.092	318.122	436.126	316.989	289.023	360.035	171.019	398.236	212.932	315.384	222.017
LINC01281	8.38872	75.8882	1	76.6952	13.2803	1	1	9.33854	1	1	1	75.8882	162.731	132.888	1	85.2125	1	1	1	8.0037	80.9467	1	75.8882	1	80.6857	100.124	1	1	75.8882	1	75.8882	66.9935	77.4908	1	75.8882	75.8882	1	75.8882	75.8882	75.8882	1	75.8882	1	94.847	75.8882	46.0451	95.232	96.1818	75.8882
LINC01480	4.62964	82.9914	1	19.6087	7.26566	1.6392	1	6.05791	3.41447	1	94.8349	82.9914	101.412	87.7824	1	106.511	1	95.8186	1	88.5412	90.3165	1	14.5104	1	1	5.54488	106.135	92.96	92.4469	104.637	8.91654	88.6213	85.6608	1	8.84739	91.5317	1	7.93289	37.6141	82.9914	85.0786	9.98769	1.71927	17.7352	82.9914	83.3157	96.8897	99.4481	82.9914
LITAF	1373.76	1370.63	1378.3	1344.62	1393.34	1428.99	1446.53	1291.72	1335.12	1385.81	1424.85	1366.01	1450.8	1376.32	1334.9	1485.76	1429.09	1449.44	1477.44	1418.37	1439.39	1454.71	1273.79	1364.44	1361.21	1416.94	1413.81	1278.29	1363.06	1421.96	1442.58	1368.37	1434.26	1403.35	1439	1409.19	1406.24	1287.81	1318.03	1421.38	1301.44	1331	1396.81	1464.94	1411.55	1465.14	1464.56	1321.47	1461.55
LMAN2	1123.46	921.295	933.72	1216.57	930.539	1086.54	1105.08	1126.39	898.656	1051.5	889.816	1040.9	1121.67	899.978	1168.04	976.012	878.305	1145.51	915.072	1089.95	1096.97	1299.55	950.717	917.069	910.863	1074.33	1115.12	939.442	1227.17	947.786	986.139	1119.33	901.945	1151.69	1065.49	891.781	1152.94	1109.4	1106.21	1143.7	1066.42	1001.83	1077.62	914.272	929.405	1177.51	1089.65	941.935	913.976
LMO4	2457.03	2024.45	2350.79	2330.74	2002.15	2748.39	2696.91	2364.83	1766.57	2030.68	2255.68	2243.05	2007.88	2565.9	2400.92	2237.59	2002.01	2064.42	2481.46	2013.27	2495.31	2692.47	2586.23	2109.22	2549.42	2716.9	2259.89	2649.28	2266.13	2512.95	2330.46	2116.22	2095.29	2812.82	2767.35	2213.18	2341.95	2511.26	2243.33	2600.27	2780.12	2106.5	2259.87	2449.19	2577.37	2817.25	2248.71	2609.49	2478.5
LPGAT1	477.881	598.611	681.541	538.323	446.744	591.473	539.677	356.007	381.242	368.936	573.467	426.086	590.697	438.422	635.896	394.519	522.305	482.527	575.001	389.006	404.145	640.231	514.881	549.603	324.831	413.049	587.098	330.539	502.597	404.744	444.13	393.364	556.122	384.667	365.385	517.736	551.391	626.765	461.41	644.797	605.863	485.02	436.012	508.11	513.174	628.472	469.599	515.79	478.976
LRR1	26.3823	81.3183	15.5463	147.109	184.145	219.192	30.6614	42.119	145.487	68.0885	225.749	62.8068	265.283	18.388	266.008	134.248	212.461	134.865	102.56	173.262	23.0847	266.793	65.2862	15.9659	233.704	42.0596	273.605	94.6062	234.918	154.228	134.14	55.2377	221.202	22.9214	53.0015	74.2751	154.065	198.189	100.383	231.526	161.805	146.689	173.203	142.462	67.0458	204.644	276.63	223.921	73.5009
LRRC8C	289.853	367.28	268.051	375.587	373.802	583.17	294.8	967.194	304.878	347.343	652.64	623.939	422.044	936.414	483.72	344.113	681.43	647.706	587.908	461.035	709.674	807.004	717.073	290.212	817.366	628.886	714.192	522.532	380.105	856.619	739.236	744.447	756.13	382.986	483.28	593.424	791.901	633.108	981.792	624.298	457.814	472.918	701.366	795.121	276.286	709.352	707.888	898.681	610.372
LSM5	122.019	126.079	112.494	154.639	205.315	201.536	204.715	216.322	175.193	160.777	142.377	184.405	218.719	228.378	176.026	145.344	158.38	126.463	117.251	136.353	118.084	138.017	141.668	160.909	139.036	194.295	219.312	176.758	198.458	130.268	162.1	179.96	133.652	126.805	121.019	154.541	126.398	139.09	184.747	212.581	178.961	188.21	147.373	212.483	184.339	196.978	191.594	150.952	203.286
LTA4H	654.605	323.655	661.345	340.981	302.753	306.434	655.472	261.443	587.539	454.853	543.095	234.19	809.467	816.105	471.777	594.267	308.344	579.954	824.049	363.339	347.609	200.952	353.048	309.651	611.905	685.299	474.312	274.215	643.313	792.543	701.029	690.738	646.034	725.255	371.819	249.849	317.782	316.915	647.341	640.443	666.171	586.553	257.232	248.864	242.264	571.88	709.508	256.577	305.623
LUC7L3	1313.14	1852.73	1630.71	1665.04	1298.11	1176.04	1322.49	1123.34	1718.21	1194.89	1674.2	1536.81	1928.23	1607.1	1694.6	1247.4	1673.84	1455.57	1665.04	1227.39	1275.92	1357.86	1679.06	1707.84	1300.44	1240.76	1635.8	1793.41	1606.43	1659.56	1742.73	1094.52	1164.81	1410.44	1669.68	1160.06	1565.63	2197.73	1683.05	1164.14	1602.35	1234.29	1193.51	1231.91	1637.18	1897.86	1351.11	1236.77	1289.02
LY9	97.0498	216.373	79.9251	88.2935	36.2867	71.6932	36.1369	279.871	94.9144	43.9466	273.881	172.923	252.096	144.905	93.3852	222.825	93.8489	118.975	242.934	106.687	226.026	279.302	60.9408	29.4225	241.375	64.1851	234.716	59.9945	124.293	253.269	123.12	188.971	98.3826	112.399	87.3964	217.27	177.592	44.2463	235.663	105.74	208.901	85.8879	165.113	200.669	37.2522	165.263	48.6156	247.951	173.222
MAD2L1	194.207	189.744	235.84	292.603	345.383	526.4	204.751	567.285	180.64	285.279	210.526	163.626	525.649	532.68	175.124	444.323	381.075	439.036	438.548	210.597	444.394	519.075	298.883	265.462	298.685	423.541	310.837	329.385	414.437	147.278	158.047	491.969	291.852	469.637	128.2	205.239	146.439	168.588	544.634	380.236	363.1	361.997	479.14	335.015	499.259	397.423	596.897	568.812	579.18
MAFG	345.898	376.672	359.68	456.416	477.367	346.777	469.233	348.533	383.449	430.325	504.372	506.783	500.006	344.756	388.314	377.756	368.015	513.405	407.715	304.418	464.435	306.99	467.965	404.703	396.692	471.867	470.111	531.049	385.438	511.648	354.032	468.09	341.101	376.236	532.099	483.014	500.77	499.57	520.026	551.086	508.772	500.504	492.484	344.63	521.074	377.436	408.764	333.082	407.809
MAP3K11	218.865	245.215	207.048	224.662	222.081	224.521	292.199	278.265	167.156	257.046	243.78	261.078	210.768	232.451	258.517	260.327	206.153	232.76	239.268	219.52	191.804	217.722	270.026	287.675	271.448	230.801	268.902	241.792	253.202	206.218	283.625	301.442	185.524	226.757	218.049	286.915	241.541	248.677	276.498	249.765	265.754	221.33	247.918	263.659	229.904	238.987	231.028	280.79	178.725
MAP3K2	456	666.763	433.674	546.962	723.941	382.652	560.249	418.978	527.157	458.197	366.412	752.72	851.392	792.959	471.332	616.887	720.948	836.786	583.92	559.993	409.944	416.278	375.848	739.575	755.374	355.118	719.884	737.952	573.803	602.672	381.076	609.005	930.68	415.381	361.693	626.401	644.059	391.193	664.059	367.522	531.213	361.519	621.073	559.14	658.665	650.924	677.127	611.705	600.232
MAPKAPK2	760.13	816.88	781.9	853.625	811.394	855.022	837.859	746.546	764.682	797.983	810.338	854.626	831.428	813.158	810.584	800.788	827.556	799.359	802.196	785.772	833.578	825.69	814.121	768.465	761.893	845.016	819.811	794.947	805.786	802.902	798.212	771.224	846.445	847.159	801.502	848.558	808.97	796.007	847.852	807.393	840.604	836.53	841.663	780.033	790.062	774.155	853.05	835.357	835.718
2021-03-06	561.824	392.136	582.922	266.139	296.292	502.343	307.891	472.849	331.567	273.452	522.344	383.345	654.295	501.56	625.163	299.271	534.639	440.892	586.416	269.778	387.197	590.269	524.378	299.2	531.089	627.588	622.438	424.516	380.398	319.272	314.748	451.223	529.717	627.174	221.031	510.963	584.073	583.47	573.842	381.001	607.509	298.489	326.645	311.756	643.963	493.66	469.21	499.829	290.588
MBD2	1983.44	2422.14	2424.61	2104.59	2349.82	2197.85	2471.97	2313.32	2304.19	2262.07	2128.5	2123.59	1878.36	2176.91	2016.92	1914.24	2258.22	2443.08	2041.72	2042.62	1883.27	2030.74	2418.32	2141.6	2219.16	1927.86	2016.84	2279.63	2246.27	2480.02	2491.5	1973.93	2028.27	2034.4	2334.65	2159.47	2017.09	1982.57	2356.48	1896.37	2218.68	2179.38	2226.74	2227.79	2503.45	2275.97	2068.1	2199.77	1973.45
MBP	649.272	729.082	831.331	662.281	559.261	524.402	443.703	621.443	579.104	522.426	785.158	522.818	936.23	853.052	867.7	932.22	646.914	831.285	761.324	1005.42	988.332	1003.03	640.936	658.272	907.865	749.968	798.351	773.661	593.752	717.652	914.885	714.383	920.862	1012.84	457.523	722.855	833.21	513.789	1004.69	787.737	796.375	511.21	534.408	996.803	894.99	942.896	557.336	866.526	808.356
MCM10	17.9335	61.5482	1	64.4914	29.97	62.5299	93.3317	25.8817	17.233	64.4843	5.21134	61.5482	76.5368	1	82.6073	18.1495	1	8.05335	1	29.2227	23.7278	1	63.4898	1	61.5607	28.658	69.8851	79.8216	93.8965	15.1478	35.0775	34.6285	81.9068	1	39.0495	42.7702	1	39.1558	90.5554	88.4016	1	82.8233	8.31304	54.0707	61.5482	103.723	118.744	99.7512	94.6437
MCM2	156.567	110.954	132.479	140.262	174.229	145.313	100.163	166.319	119.656	108.05	129.349	99.4854	129.59	154.576	134.889	145.561	145.536	139.325	152.807	115.489	132.504	94.4961	204.333	112.804	162.608	145.593	196.423	145.026	130.267	106.022	141.058	169.466	115.431	136.209	106.718	106.105	139.362	115.457	130.328	124.6	175.417	159.453	115.536	136.424	110.157	162.583	145.64	126.463	149.76
MCM3	449.95	339.055	414.652	461.073	431.735	513.876	717.466	444.635	454.535	497.563	644.307	295.57	310.855	264.11	341.486	683.592	485.356	581.774	586.115	465.235	358.872	615.453	563.086	483.018	495.866	687.72	618.088	569.032	609.906	350.603	429.445	525.656	526.102	415.216	513.252	316.353	680.036	328.638	651.943	569.596	455.526	418.49	431.383	456.453	309.328	595.416	533.34	639.736	504.983
MCM4	373.258	525.482	316.222	527.511	451.572	358.786	358.988	496.587	380.139	323.823	457.007	341.616	469.335	506.158	611.33	461.154	476.701	439.974	349.215	381.158	451.193	377.85	447.764	299.723	493.154	329.329	345.182	522.149	524.801	349.435	366.853	506.36	520.63	343.494	283.922	300.392	309.635	374.777	514.225	380.897	378.11	492.555	463.958	341.943	292.601	525.223	345.782	528.269	463.594
MCM6	346.131	332.145	255.775	649.81	375.686	624.952	594.659	589.268	373.747	325.824	586.305	236.711	575.282	290.354	644.753	461.546	616.883	636.053	252.829	392.917	592.647	424.794	429.982	618.822	479.847	346.906	742.048	547.716	610.552	375.212	353.744	324.874	433.725	352.39	565.988	343.168	381.815	351.522	568.011	611.506	533.49	618.348	363.763	595.527	676.862	606.899	698.959	667.931	596.88
MCM7	315.89	314.19	428.436	351.843	387.011	295.03	383.988	396.886	317.854	325.024	312.524	393.606	487.986	399.238	436.891	472.059	431.386	397.572	319.713	360.753	426.898	404.761	402.937	334.472	476.361	402.903	364.071	343.388	445.801	422.158	341.756	391.313	392.418	419.521	341.849	312.038	346.337	329.879	410.191	383.824	400.939	313.154	398.202	337.11	298.775	426.805	499.976	449.12	460.028
MCTS1	137.269	129.333	191.61	325.492	221.989	189.477	352.127	144.852	282.122	274.177	380.593	189.876	339.047	198.784	188.585	374.788	336.274	335.692	320.987	266.24	276.304	196.118	199.367	154.854	418.667	146.353	379.928	326.784	243.02	333.025	283.261	266.308	237.88	139.396	137.314	291.762	206.295	328.517	215.219	282.136	210.67	275.646	274.221	188.378	145.228	145.215	403.215	243.686	347.577
MDFIC	500.252	597.478	570.109	590.967	583.745	572.633	559.79	695.934	557.255	613.463	555.817	586.077	699.623	729.995	618.602	543.523	632.679	627.973	760.554	754.963	747.958	751.764	516.134	543.643	682.706	724.468	684.245	564.667	574.377	624.774	682.807	603.005	759.669	627.242	643.124	602.792	715.629	710.734	740.453	709.043	691.657	582.053	633.564	686.78	555.716	728.007	797.623	782.842	727.325
MED1	496.691	493.126	496.506	485.352	493.86	485.375	480.433	481.397	495.648	494.572	484.641	489.811	481.227	491.223	490.225	486.622	487.558	486.087	490.212	481.741	489.711	481.727	481.327	494.869	486.889	481.726	489.586	489.953	486.029	482.739	495.106	486.385	492.072	486.723	490.262	490.21	487.163	496.043	483.588	481.733	484.513	489.881	493.614	487.102	497.402	485.888	494.373	481.101	491.495
MED19	310.737	266.03	285.406	312.21	279.164	296.063	276.503	312.232	300.494	296.981	275.432	335.139	313.628	319.87	337.511	262.517	287.637	331.163	319.735	277.746	261.599	322.411	278.275	267.466	305.686	292.563	287.947	298.419	282.697	310.391	266.211	312.739	317.161	276.274	310.967	266.502	278.499	281.543	263.332	340.252	280.513	309.896	303.047	263.955	322.1	271.222	275.928	258.099	301.93
MEF2D	626.972	524.441	584.761	646.758	475.841	593.516	694.3	629.532	490.986	502.695	671.147	484.187	621.495	613.281	643.053	493.201	592.959	660.821	594.545	653.017	500.433	685.45	546.397	565.797	637.835	625.341	518.195	490.429	601.973	475.354	595.731	605.226	498.61	522.811	550.486	668.328	577.885	622.183	586.717	648.927	510.75	558.515	499.443	544.228	480.389	608.698	578.372	687.291	620.726
MEIOC	52.5923	22.432	80.1481	35.1656	51.04	5.5506	53.1542	77.8536	6.4489	1	1.82612	77.5578	40.725	101.132	57.6765	61.6277	56.8787	59.7263	84.106	8.39818	6.3484	74.0203	20.2864	86.8583	1.26419	86.876	53.4257	56.6352	64.0361	35.5479	67.135	73.7601	50.8691	1.222	10.2996	66.9026	32.7779	57.777	89.0613	49.5756	2.36765	53.6958	5.30712	22.6921	26.2297	52.5501	74.9709	71.6145	23.6428
MFSD10	16.1672	98.7806	1.56261	120.619	101.195	107.459	63.0157	21.3226	10.3818	37.2712	162.753	28.9605	155.744	47.5145	194.55	77.716	73.8737	126.179	171.092	121.297	8.69486	48.5899	74.0515	2.21255	144.085	23.4009	124.732	3.97703	134.489	136.502	171.27	154.343	57.1248	113.385	58.5256	144.068	65.5349	24.079	145.808	70.7574	99.4306	160.234	107.6	46.85	39.2841	156.971	1	118.541	27.5138
MGAT1	1239.48	1070.98	1209.95	1126.07	1130.54	1166.08	1266.27	1098.18	1085.1	1056.35	1310.44	1201.26	1107.41	1226.06	1117.9	1138.85	1277.7	1222.91	1248.17	1093.48	1135.99	1361.84	1169.25	1299.52	1251.79	1259.95	1269.13	1103.84	1147.43	1260.23	1198.36	1129.68	1215.37	1181.79	1101.3	1121.52	1079.68	1109.25	1366	1328.63	1296.36	1187.55	1283.74	1228.45	1186.62	1095.78	1237.68	1235.73	1312.07
MIR142	1147.81	1196.92	1092.38	1117.9	1088.31	1081.38	941.725	903.677	1227.96	1142.51	1074.33	1108.33	913.185	1030.72	1001.23	1036.44	1017.54	1163.05	1021.18	969.641	870.957	927.751	1085.55	1147.82	977.602	884.141	961.492	1166.52	1167.76	1016.47	965.44	1116.22	1132.52	1050.26	1050.34	971.317	1019.93	1059.77	980.564	1112.02	1052.62	1127.15	1092.61	946.027	938.966	895.606	907.753	878.055	972.52
MLX	161.381	125.468	102.658	215.684	266.62	255.884	113.79	270.853	169.792	165.42	254.825	119.82	256.578	121.181	251.278	264.295	199.895	261.259	164.122	175.661	268.733	266.215	208.293	143.729	168.295	258.625	294.149	238.232	270.164	262.799	165.83	182.906	150.605	165.297	105.391	176.35	251.428	128.509	253.374	291.665	259.923	199.645	277.41	158.871	101.639	172.116	264.216	161.503	219.972
MMP9	1444.71	608.722	1373.56	612.824	377.579	480.359	693.264	83.1672	614.262	464.695	844.925	1016.23	1994.71	524.031	101.195	1881.09	1649.95	1737.06	2117.29	1338.22	96.15	2.63903	607.381	65.8582	1752.72	1500.58	1885.19	1355.53	1553.29	1580.27	1663.95	1901.92	1796.4	259.507	1965.63	1734.93	1486.94	1275	307.908	172.348	1	629.556	280.921	1531.87	1844.3	1368.52	2201.74	1740.86	1879.75
MOB1A	249.513	200.784	277.364	367.249	284.5	380.328	357.082	185.08	168.069	186.315	383.551	118.036	332.262	201.049	337.796	360.951	196.304	281.374	295.926	323.896	118.3	251.89	213.177	166.442	300.803	212.068	334.638	250.817	382.133	273.222	340.493	195.947	279.053	265.578	382.733	278.695	274.334	261.457	294.817	278.203	249.19	263.935	355.97	344.548	344.205	370.47	350.577	348.327	360.113
MORF4L1	454.912	463.488	464.269	472.532	445.967	492.167	456.801	494.402	447.058	444.447	448.895	441.932	470.573	477.446	492.949	485.481	473.126	472.791	447.064	449.351	508.639	431.55	483.571	479.635	475.743	485.784	515.445	449.263	479.766	465.723	451.28	470.611	483.591	450.956	468.273	449.706	481.566	441.775	439.08	477.575	499.253	451.087	448.766	501.211	449.532	478.386	439.593	457.105	478.03
MPG	505.677	487.347	489.68	479.39	484.469	529.436	469.062	474.535	459.524	463.305	487.725	487.383	519.305	496.278	519.146	537.402	490.052	516.592	487.576	495.189	488.951	527.481	533.024	470.732	527.332	497.501	524.225	508.818	493.268	496.815	508.436	527.103	534.597	465.921	529.808	518.755	535.002	528.229	536.034	534.946	476.836	494.841	468.68	487.146	492.01	528.707	526.902	539.036	507.929
MRPL16	195.084	202.373	208.791	219.611	320.557	219.209	96.87	287.892	90.452	115.299	194.124	113.767	302.964	209.32	271.591	97.3991	107.288	307.004	225.687	329.694	341.896	105.529	217.773	203.085	196.802	217.45	263.008	199.963	301.884	189.963	111.553	242.878	191.043	315.005	101.614	196.478	233.683	130.957	306.045	188.851	308.399	308.723	308.205	253.724	107.69	187.162	220.989	300.771	208.637
MRPL57	432.811	430.913	267.76	504.273	283.51	295.564	276.036	291.99	485.257	308.842	413.79	433.915	405.447	553.812	303.658	273.277	437.958	432.503	449.355	363.76	342.811	248.772	293.402	344.744	309.96	505.655	432.642	450.473	436.077	308.31	365.142	321.706	444.171	255.791	327.679	292.298	294.418	416.549	484.658	571.426	388.189	424.023	462.219	264.934	238.041	434.931	494.961	483.324	292.129
MRPL9	430.789	411.69	453.772	449.417	424.305	514.092	504.263	471.414	466.494	427.196	434.222	502.634	484.037	468.801	509.199	458.947	449.475	493.946	498.871	425.14	483.486	542.957	484.864	505.717	423.761	494.755	439.146	428.251	409.077	467.482	460.998	401.274	435.031	430.328	445.816	483.889	413.674	526.219	527.206	487.976	444.539	513.497	490.513	393.635	490.052	507.739	518.672	505.541	424.313
MRPS18B	288.088	385.058	355.331	418.881	347.581	349.9	317.572	416.933	287.759	380.103	349.69	420.628	399.498	446.661	379.174	347.517	398.552	383.303	382.854	285.914	304.298	367.943	348.934	357.279	412.713	365.901	306.341	330.558	455.534	449.601	351.11	352.923	336.95	363.209	321.7	349.296	353.57	337.896	365.178	426.781	331.22	386.208	393.932	287.693	301.607	318.501	410.536	314.891	417.228
MRPS21	587.695	341.304	552.906	510.806	752.136	454.966	238.999	786.048	303.354	413.101	310.991	554.898	346.595	278.732	555.436	527.231	509.344	291.346	836.248	484.809	792.406	808.446	623.299	290.342	787.51	580.058	561.441	559.544	689.805	331.29	568.05	490.772	475.432	442.787	342.202	516.403	298.581	276.202	330.655	752.889	602.067	574.542	250.527	607.994	316.978	731.67	476.185	618.008	793.106
MSI2	618.214	803.827	820.994	718.179	750.928	724.948	1022.19	845.168	669.685	685.925	912.929	779.499	1029.33	943.166	1046.17	969.291	888.112	694.739	913.101	805.793	1053.88	724.803	694.566	667.106	760.886	827.805	1066.49	861.65	904.288	813.272	943.31	784.088	929.649	792.436	626.805	836.576	852.152	888.048	1010.8	848.127	1002.61	711.286	633.79	1014.26	1039.36	1080.01	953.271	1031.63	1110.1
MSL2	162.901	293.241	164.309	368.296	173.195	266.721	356.683	140.859	240.654	243.995	265.885	339.219	204.722	191.666	145.238	328.434	388.186	157.558	157.978	378.028	259.553	371.452	241.349	274.77	237.643	355.174	306.298	242.434	355.257	150.873	153.866	276.453	265.175	269.876	286.61	351.781	344.243	279.411	345.57	275.327	173.751	273.411	246.813	233.636	152.023	242.667	259.133	255.442	342.229
MT.ATP6	3287.33	2343.78	3596.52	3045.58	2110.45	2338.28	3549.78	3002.53	3387.95	3624.09	3654.45	3690.57	3397.86	2579.92	4367.4	4853.2	2600.62	2751.61	3322.23	3251.37	4331.5	3869.48	3685.36	3881.34	4564.33	3644.79	4640.69	2290.29	2353.69	3382.44	4295.54	2750.29	2428.39	3520.16	2646.4	3445.09	2825.31	3378.68	2641.19	3061.61	3795.77	2610.28	2279.06	4422.85	2837.17	4427.4	4758.63	4089.75	3401.7
MT.ATP8	1534.71	1514.65	1470.98	1536.12	1501.96	1547.53	1558.08	1470.43	1458.02	1444.36	1579.83	1500.31	1479.81	1433.53	1589.82	1596.22	1511.21	1566.33	1439.24	1575.44	1597.9	1484.8	1433.11	1583.26	1520.41	1539.55	1520.77	1477.25	1476.54	1558.79	1515.07	1504.62	1581.85	1575.05	1551.96	1477.89	1438.87	1493.9	1518.22	1498.29	1559.43	1434.82	1453.17	1453.23	1458.24	1528.05	1508.28	1552.52	1551.33
MT.CYB	10361.5	5791.51	4658.84	4148.21	6595.24	8170.38	10883.7	11738.5	5838.79	7515.26	11040.5	6570.55	3562.42	3150.13	10760.5	10910	3331.73	6626.89	5514.32	7823.99	11583.7	9156.74	8054.67	11062.8	11087.5	10006.6	10901.4	4472.98	5826.97	8640.46	10331	3678.12	6614.8	8280.95	11107.1	7429.04	6391.43	6268.23	7642.38	8965.24	10221.4	3023.01	1996.62	10283.8	4664.48	6548.29	6409.19	3788.69	7246.22
MT.ND1	14646.1	10045.4	13971.7	8442.19	8415.16	14078.8	14623.7	13548.7	5504.08	8387.73	12529.6	10779.6	5264.15	7356.71	13025.1	12632.4	8672.84	7749.38	9347.99	11498.5	15060	13073.1	12590.4	13948.6	14014.1	13690.9	13995.2	4756.8	6222.75	10032.5	13663.4	7906.94	5471.58	13479.8	8272.96	9066.38	7314.7	8622.29	8803.06	13898	10747.3	4508.54	5503.93	10779.8	7253.94	8460.47	8738.41	9159.74	10539.9
MT.ND4	16121.1	6447.6	7626.05	8185.77	11202.9	11005.9	17010.7	13216.8	12024	12657.1	16369	8848.79	7986.27	9327.53	15888.1	16403.3	7169.22	10235.4	11338	11372.3	17055	11478.6	16059.5	12246.2	15884.3	16037	15623.5	6757.15	7405.85	13017.3	14358.6	7149.77	5035.7	10066.7	12436.9	9211.42	8512.22	7638.54	7215.18	13543.3	12200.3	5086.38	5822.21	10117.4	6861.14	11788.2	12669.6	11028.4	12169.1
MT.TE	994.58	629.4	824.868	641.977	647.88	847.891	1013.06	462.401	535.78	913.281	837.705	426.972	363.443	308.817	514.634	944.647	385.035	472.526	459.689	445.679	728.622	1034.34	936.381	884.911	827.58	1007.16	1035.79	482.712	578.064	542.45	825.004	571.202	459.824	868.519	750.215	890.514	503.339	548.102	684.591	1011.17	645.988	479.62	525.334	792.151	907.63	943.243	810.859	833.506	670.606
MT1F	229.939	120.79	187.892	205.386	254.383	131.708	299.984	225.813	104.485	140.858	199.276	237.672	138.878	349.977	153.103	106.631	384.581	420.822	409.133	318.072	138.036	254.284	284.453	83.3143	102.022	281.216	414.553	244.574	280.081	117.888	320.053	332.298	274.141	241.628	444.082	225.752	285.825	105.259	404.946	297.083	416.867	433.577	367.086	87.5355	170.783	97.4497	94.9465	310.903	100.886
MTHFD2	613.155	486.128	438.797	712.937	597.145	943.513	815.981	757.519	496.991	391.198	423.929	567.798	799.079	634.605	569.981	596.389	542.528	417.667	880.786	770.334	845.338	701.119	643.338	782.789	634.377	456.107	782.47	605.712	555.343	400.514	630.347	638.92	606.189	574.811	386	766.62	789.802	728.523	858.329	818.097	665.795	787.39	811.38	653.539	572.399	632.658	828.146	868.53	615.505
MTND1P23	3105.75	1780.26	2724.9	2402.12	1667.65	1545.8	3193.57	2720.64	1575.81	2014.47	2846.75	2316.54	2666.29	1612.13	3855.84	3986.59	1487.19	2704.41	1663.05	1541.54	3160.27	3151.38	2549.08	1984.08	2966.39	1981.17	2863.72	1684.62	2576.11	2819.67	2916.79	1320.58	1926.65	1137.44	2676.74	1787.29	2100.57	2492.79	1313.69	1972.28	2754.91	1223.02	1547.55	2791.23	1628.39	2499.68	3163.18	1640.57	2048.75
MTND2P28	4241.57	2327.03	2830.16	2624.76	2327.21	2858.03	4378.16	5246.88	2334.2	4234.81	4897.8	4494.86	3218.08	4217.18	5962.39	5743.64	2585.14	4174.41	1756.26	3922.04	5383.85	3062.47	4611.86	4346.6	6407.34	4322.61	4509.64	2051.4	2107.53	4652.7	4750.91	1630.84	2212.38	2577.53	3577.86	2486.92	2446.08	2255.37	2732.03	4492.81	4656.67	2180.82	2008.64	4743.3	2343.87	5023.8	4499.98	5228.25	4790.53
MTND4P12	1409.2	456.286	1254.05	869.799	1005.61	854.188	1187.75	1091.71	840.843	959.5	1682.61	944.759	1530.46	1715.83	1397.73	1840.22	456.641	753.443	314.686	984.843	1711.01	547.86	1394.02	1782.63	1631.21	1721.78	1617.86	434.644	632.176	1349.27	1233.31	286.173	410.731	1646.82	572.247	643.672	933.988	1121.38	620.707	992.387	663.354	207.821	896.446	1673.47	264.271	1455.66	1809.58	678.641	1233.66
MTRR	40.5737	143.814	22.825	230.761	85.4986	189.549	30.8	42.7198	69.2158	85.0835	211.887	198.098	200.029	33.4478	193.107	150.983	198.513	193.744	207.521	177.412	177.548	98.8732	64.398	232.087	164.109	135.839	137.113	190.335	77.3211	37.9691	80.7297	76.5349	47.5471	228.687	47.87	170.94	23.4218	51.9638	250.34	183.3	146.117	94.507	80.0925	64.5339	146.462	211.458	87.0148	51.0952	70.2859
MTSS1	287.082	346.567	285.473	400.373	403.924	294.698	392.124	269.729	356.968	371.606	350.854	373.222	375.819	321.85	329.016	439.505	365.07	293.083	258.719	300.084	350.638	282.458	337.243	368.951	325.4	343.886	371.419	293.646	343.493	271.725	280.303	271.438	331.517	265.363	262.31	252.993	268.043	384.04	372.169	407.539	291.112	365.606	378.608	358.827	305.516	369.529	369.635	349.961	297.295
MUS81	307.869	537.36	403.745	435.343	341.554	296.288	291.791	535.287	489.346	247.371	519.209	250.499	713.897	662.761	414.6	330.923	279.105	339.865	567.283	587.857	248.231	625.08	261.928	453.02	507.231	501.809	241.761	249.135	360.438	476.553	568.973	334.336	261.416	477.917	274.391	506.523	536.613	561.754	474.79	389.141	631.163	376.09	435.558	642.018	259.06	399.692	603.508	558.341	281.818
MYB	182.651	214.476	314.557	194.603	149.132	152.728	70.8029	318.329	210.718	124.97	248.504	294.145	409.153	318.412	299.315	94.0114	285.908	79.3286	324.389	175.605	306.611	366.512	116.733	263.186	332.055	367.895	383.651	149.237	321.903	93.4491	137.436	322.277	307.738	363.778	351.826	112.879	126.527	344.78	162.879	304.877	282.054	135.702	241.104	197.337	295.702	201.292	318.307	103.497	155.214
MYH9	2387.35	2103.06	2641.9	2276.91	2421.26	2970.46	3350.1	3962	1934.71	1796.82	2307.14	1780.82	3112.77	2154.14	2829.22	1870.58	2672.39	2872.59	2862.29	2739.46	3934.4	3949.98	3003.37	1914.1	3345.99	2982.53	3600.54	1903.66	2391.46	3235.55	3885.65	2654.48	2893.35	1983.25	3615.35	2941.89	3207.95	1913.96	3379.9	3286.6	2011.82	3556.7	3613.12	2150.63	2872.74	3265.77	2023.89	2249.31	2845.08
MYL6	1070	1102.16	1216.9	1063.5	1210.2	1507.8	1588.9	1584.06	1130.47	1124.38	1154.36	1513.4	1428.88	1605.41	1629.64	1627.9	1198.2	1986.45	999.181	869.327	1083.7	2026.46	1639.9	1493.2	1539.75	1299.03	1359.76	979.026	1159.2	1266.14	1622.04	1456.75	1790.79	1025.17	1127.05	1689.8	1454.87	1361.09	1695.84	1171.24	1531.86	1661.55	1596.76	1383.47	1192.34	1600.94	1646.6	1110.05	1560.17
NAE1	300.784	254.941	201.858	216.045	302.193	274.32	305.209	190.928	259.089	201.09	232.73	264.518	297.934	216.269	240.005	210.85	253.369	305.142	241.967	224.464	225.314	281.249	290.518	320.144	249.331	281.607	193.885	274.422	266.074	256.132	188.165	199.314	267.062	289.667	197.328	262.532	248.923	212.64	307.171	284.457	198.184	264.817	277.844	209.116	199.613	216.403	236.989	252.295	200.87
NAF1	72.254	171.37	52.8253	93.8029	144.062	137.006	183.278	69.2518	112.447	72.5869	59.8976	101.904	120.386	206.175	197.336	155.041	183.628	76.9323	61.1594	111.546	88.6373	97.8389	101.621	154.729	174.427	224.404	158.377	128.032	140.879	85.1409	160.047	97.4883	222.796	213.821	85.5803	146.949	170.93	203.538	177.897	187.694	74.2578	158.869	179.592	198.236	58.2727	110.325	196.114	73.0791	92.1073
NANP	2.56846	29.8695	1	53.9413	66.3687	58.6188	86.4566	46.6681	3.43166	1	85.6389	27.1984	56.4266	1	85.8117	38.6625	41.6284	95.15	1	3.04768	100.914	67.8489	87.0025	1	116.69	1.08822	1	34.4973	59.0511	1	20.5312	68.3282	111.949	106.085	10.4964	55.2787	98.0795	21.1761	35.6338	99.7778	1	92.4789	103.943	68.7122	32.799	5.43542	95.8841	9.57158	20.3584
NAP1L1	1776.74	1823.43	2089.43	1522.2	1917.31	2016.33	1907.14	2141.85	1663.73	1724.05	2172.07	2101.57	2583.57	2062.24	1861.2	2069.73	2401.28	2317.57	2187.84	1971.25	1950.45	2354.74	2079	1726.16	2411.45	1693.7	2510.25	1860.61	2220.29	2664.01	2513.4	1994.73	2218.19	2169.88	1584.87	2284.51	2157.84	1896.39	2161.19	2355.34	1607.44	1790.37	1575.59	2635.99	2567.16	2465.39	2666.2	2556.38	2390.53
NCAPD2	65.1204	135.199	146.097	130.383	147.228	135.426	51.2935	55.7594	163.962	128.28	129.664	161.987	218.225	183.899	236.257	235.891	227.121	154.601	117.184	50.9275	237.202	94.5588	78.7703	224.512	179.117	232.119	125.671	210.956	244.938	139.642	133.278	119.384	222.699	42.8143	210.709	137.415	138.361	149.769	176.688	228.505	111.868	123.857	63.1452	238.483	77.8471	229.225	239.478	200.779	246.069
NCAPG	115.369	79.4643	63.5942	88.3925	60.3218	47.9445	81.5406	138.367	76.7571	131.245	99.3761	59.8907	126.732	73.5294	120.595	131.048	82.2328	70.62	109.865	100.306	111.398	39.0804	54.5221	41.2602	53.8143	131.515	132.989	64.1099	83.0139	104.497	49.4014	104.56	132.368	43.252	50.3313	54.5852	86.553	114.085	123.504	141.21	132.208	105.424	103.789	53.0659	61.4232	113.569	65.3944	128.087	82.4783
NCBP2	341.526	509.607	388.356	349.372	356.424	448.154	363.115	349.893	352.852	364.497	494.984	364.142	469.516	315.775	449.377	396.802	401.633	503.43	422.403	363.579	381.645	478.623	469.742	362.889	464.95	488.273	467.405	389.039	361.321	453.085	458.945	372.411	362.926	360.778	304.825	391.951	463.051	470.207	467.949	454.02	518.08	508.261	495.667	342.749	327.563	352.318	371.996	346.458	469.554
NCK2	670.705	657.329	493.677	421.267	489.787	671.409	479.84	718.706	432.173	463.293	669.801	354.299	640.289	372.193	662.818	583.412	629.685	421.569	452.176	461.685	719.241	701.793	629.383	454.192	461.286	383.236	608.158	562.415	591.352	478.941	482.971	400.042	428.291	636.407	452.24	613.802	454.702	691.087	669.402	660.356	687.956	462.589	697.903	449.213	362.223	551.487	580.309	469.639	740.947
NCOA4	1731.72	1137.88	1157.68	1818.99	1028.34	1505.72	985.057	1001.64	926.189	763.516	1955.78	931.195	939.945	953.445	2325.95	1639.95	1046.83	1922.87	1972.87	1880.08	1881.74	830.572	1237.36	1743.84	1776.83	1843.36	2084.83	1770.54	1979.56	927.486	1216.65	1685.37	1833.73	1668.39	897.749	1958.85	1022.36	1076.79	1727.26	1091.53	806.121	1548.32	1789.03	1034.63	1673.39	1342.63	1804.87	1682.14	1583.75
NDUFA1	1254.35	1002.14	1204.98	1290.76	1285.61	1210.52	863.831	1424.57	1025.59	1251.24	1073.44	1042.18	1393.83	1000.23	1250.28	1030.81	1380.01	1060.35	1079.06	1315.95	1417.15	1111.89	1083.56	1028.76	1276.46	1243.77	1422.69	1078.6	1043.17	1463.41	1295.73	1242.98	1396.19	1075.42	1064.29	1038.11	1076	1403.54	1095.36	883.195	1240.93	1214.31	1167.85	994.8	1181.66	1051.25	1291.23	1401.03	1324.06
NDUFA6	298.316	276.589	276.507	296.27	299.953	276.335	278.178	264.668	297.416	275.045	292.746	269.338	273.449	265.131	299.769	301.46	272.372	294.451	267.655	303.47	314.774	268.192	282.284	258.619	267.488	297.141	300.45	297.643	295.733	275.393	264.372	270.239	295.566	297.831	267.105	273.383	295.182	264.589	301.526	313.879	271.875	269.754	274.799	266.373	304.667	292.667	288.236	284.758	269.565
NDUFAB1	370.911	663.24	386.573	809.193	804.52	583.547	538.781	338.253	561.767	724.58	449.317	511.498	487.669	659.443	374.352	546.409	800.385	835.297	886.213	520.306	876.363	307.49	435.693	515.633	524.316	746.085	885.265	872.435	675.461	457.197	597.325	776.556	750.055	461.168	370.556	587.475	512.01	420.249	812.513	481.4	794.382	894.927	713.858	379.642	606.04	800.898	867.689	489.921	738.205
NEDD8	86.4128	163.251	86.2363	265.839	234.352	214.936	83.1861	123.321	127.495	136.7	245.281	128.728	161.458	107.36	255.476	218.556	247.904	309.574	117.723	111.357	259.473	197.112	231.302	366.672	103.365	315.291	311.367	167.174	235.868	131.883	109.813	275.611	345.228	84.3153	393.398	257.93	276.844	238.718	216.724	383.984	96.7155	234.529	87.3377	248.102	99.9857	380.548	361.382	364.84	303.474
NELFCD	360.566	279.403	458.782	362.259	604.728	471.92	594.222	539.49	518.106	320.016	426.262	339.639	498.482	574.227	637.248	586.843	312.445	352.844	643.953	511.142	457.869	311.452	532.849	332.676	329.201	445.51	637.71	547.085	540.726	361.024	505.626	531.311	489.919	582.18	405.56	395.761	400.283	339.071	517.537	490.912	327.16	623.976	354.383	381.913	280.777	329.894	293.453	560.379	508.36
NET1	751.345	692.163	1224.18	1388	1342.1	640.363	1356.06	1311.77	1363.57	591.597	937.842	1336.44	1783.35	1326.86	1890.83	548.819	1337.11	651.674	1295.6	1220.23	716.593	612.974	1235.89	665.699	1349.25	552.772	588.134	1199.72	1259.54	1281.47	1952.88	1246.38	1323.08	588.694	677.838	624.193	1263.01	1277.88	670.693	1451.25	1601.31	650.017	574.972	548.015	528.306	1260.1	1422.75	1867.82	1196.41
NFATC1	187.211	217.099	310.096	321.194	159.78	246.659	285.59	333.302	97.4327	98.468	288.993	146.356	306.525	241.105	402.872	106.935	178.557	178.803	173.112	110.443	315.749	74.4619	214.233	369.448	246.414	362.85	132.197	220.213	149.381	226.811	104.022	165.317	229.958	125.718	87.321	167.459	292.018	321.44	307.954	163.888	356.87	271.947	253.08	227.116	88.901	249.572	240.07	129.31	231.538
NFATC2	467.518	512.956	741.082	705.177	572.84	732.763	593.056	694.772	551.929	513.938	693.79	507.639	741.947	510.441	745.04	560.248	456.816	604.504	735.855	589.081	762.467	711.738	803.09	753.467	750.864	692.122	829.186	555.021	623.104	581.633	603.849	773.89	769.915	572.633	732.377	532.254	688.473	657.489	753.674	654.884	530.903	561.113	622.256	565.191	423.015	675.535	803.938	713.088	755.193
NFATC2IP	738.761	978.491	903.715	874.573	974.067	849.09	1019.47	1022.76	856.205	868.859	917.553	868.723	979.781	881.422	817.24	961.413	740.998	816.273	944.501	864.17	978.545	1062.37	914.258	1081.22	828.827	949.172	1039.24	819.585	871.364	996.856	891.648	839.293	957.159	766.156	873.283	973.931	898.027	885.096	922.448	798.507	724.14	873.337	952.626	805.138	1021.98	856.781	758.962	916.774	843.964
NFKBID	43.309	62.2132	191.427	206.795	157.1	26.9927	96.9394	44.0853	164.661	184.961	111.839	148.625	267.19	103.002	251.176	28.0753	142.379	192.32	71.9788	107.323	227.046	19.2047	54.3198	10.9759	217.431	241.946	272.486	99.3432	33.7282	76.6877	211.561	184.427	218.643	13.2329	120.281	180.306	113.856	34.554	54.8539	233.108	15.723	158.182	121.069	143.34	250.387	229.45	61.3205	88.5358	87.324
NIPA1	87.9008	37.9884	15.3373	168.568	167.71	87.7695	18.7429	137.909	146.607	86.9637	165.221	85.0438	169.373	120.163	126.508	86.9527	133.433	169.505	87.3399	95.4016	168.944	157.341	166.648	135.185	23.1132	38.5594	58.6658	140.27	154.569	102.731	84.4117	52.1419	102.93	44.9041	119.592	75.7367	122.915	21.3263	72.965	100.347	65.0033	86.1056	83.6167	43.7683	26.1074	106.824	168.557	132.602	56.3051
NIPA2	380.331	273.72	319.136	211.79	340.182	354.794	272.585	358.281	265.64	263.09	349.813	224.859	387.907	326.914	228.838	344.16	211.592	386.231	396.056	349.505	206.475	229.669	270.908	341.814	211.263	341.573	358.005	235.106	165.411	242.683	355.261	380.962	226.251	377.041	327.112	242.077	350.428	229.378	389.042	321.797	239.938	344.991	201.951	234.491	265.008	342.7	378.413	344.7	226.492
NLRC5	452.575	853.649	694.269	767.295	601.888	613.094	421.572	438.546	380.275	523.271	587.922	855.154	1024.45	1009.2	874.585	711.243	672.16	917.082	609.287	810.856	670.622	1039.99	456.652	468.007	899.461	600.555	681.617	881.549	944.857	729.349	1016.08	582.457	649.786	340.397	486.369	519.491	873.252	626.764	492.145	764.842	408.92	580.952	881.984	387.279	282.378	860.619	943.318	740.704	555.074
NONO	519.856	429.727	485.337	433.06	482.211	470.005	457.07	435.251	500.56	487.585	450.475	480.273	433.933	475.181	475.512	423.709	453.629	471.93	491.926	484.019	485.975	479.812	490.06	486.104	452.494	436.019	448.05	472.037	459.769	495.601	425.096	472.762	503.715	507.156	421.951	509.854	495.162	439.974	422.676	441.84	473.795	483.282	502.58	483.146	490.095	430.868	432.125	430.187	421.844
NOTCH1	502.825	353.506	287.06	148.729	529.341	159.059	329.656	380.599	178.509	386.256	568.225	463.224	157.173	629.411	592.074	534.622	317.205	309.527	288.551	525.628	236.02	311.824	313.127	152.274	168.391	349.664	397.627	395.741	440.706	290.773	429.903	523.365	284.797	527.119	147.687	474.588	537.083	264.257	588.232	555.773	417.078	202.138	407.991	167.388	254.113	552.119	551.695	550.392	259.079
NOTUM	7.5475	26.9332	1	26.9332	26.9332	28.86	1	20.5983	1	1	32.437	27.0349	1	1	1	3.04124	1	27.6185	1	33.8289	11.6878	1	26.9332	1	64.4519	16.7847	42.3107	1	30.7109	1	26.9332	51.2212	33.6642	1	26.9332	26.9332	1	26.9332	26.9332	26.9332	1	26.9332	1	26.9332	26.9332	38.1704	1	26.9332	26.9332
NR1H3	241.415	188.154	353.57	231.283	75.9985	70.1014	79.3697	71.9105	195.632	155.482	276.229	114.425	394.06	222.944	159.866	374.436	90.8641	239.85	325.283	237.626	216.161	110.813	244.786	279.841	384.442	405.266	371.296	254.412	256.28	275.793	154.524	326.303	237.327	143.882	78.9694	209.019	228.644	244.385	255.033	124.836	388.36	130.867	160.887	205.88	361.048	319.94	309.569	396.699	381.577
NRAS	264.819	276.138	165.68	266.479	204.973	352.366	229.544	157.119	166.635	227.975	360.27	324.299	349.679	201.471	340.225	154.013	288.192	230.659	320.49	275.473	360.452	379.363	230.625	169.173	288.231	350.297	169.211	260.344	305.772	218.948	146.557	324.092	241.432	369.593	156.453	250.573	221.205	213.692	233.346	284.699	383.839	311.641	285.654	323.993	205.28	337.967	384.597	355.866	231.277
NSUN2	694.363	526.22	469.805	564.08	657.453	519.213	703.623	727.342	625.152	473.237	485.115	493.821	548.567	786.825	648.223	506.09	632.299	652.011	488.428	502.361	803.926	616.717	795.491	451.121	515.589	697.987	659.557	699.348	493.924	492.74	496.08	544.712	684.864	704.995	469.448	524.849	480.783	438.857	476.718	672.699	526.502	686.902	705.277	518.021	444.504	453.525	671.515	696.795	672.595
NT5DC2	198.22	176.728	166.608	199.411	201.298	182.711	165.772	191.178	162.695	164.753	190.342	164.928	198.648	196.982	167.97	187.516	190.019	190.112	162.946	198.978	182.121	212.878	163.738	167.569	206.691	174.732	173.65	188.472	190.359	178.504	165.447	188.699	199.302	187.265	195.898	163.902	188.055	174.487	173.871	203.074	177.349	201.919	192.139	164.129	165.542	165.449	174.078	163.485	190.017
NUDT4	23.6439	192.388	67.4187	59.7945	148.047	84.8396	66.8052	56.783	79.4725	167.784	143.048	42.7526	170.224	53.2272	216.444	45.4696	171.558	210.808	169.684	70.5796	29.7081	14.4868	42.0699	157.761	79.5805	26.6062	180.952	69.1517	181.335	30.1231	180.451	37.6735	91.4097	134.912	37.5491	160.773	146.448	33.9338	139.654	168.397	131.102	97.9703	17.7484	47.0683	81.3558	109.829	130.687	154.206	143.731
NUP107	327.145	368.553	390.691	354.858	292.35	392.185	318.495	361.106	342.828	348.646	357.517	350.267	395.674	304.381	372.776	359.529	345.196	366.736	316.258	368.377	305.968	310.011	329.03	298.784	377.623	337.254	353.421	379.508	356.446	307.039	310.628	333.194	368.973	289.736	299.789	318.075	350.585	383.672	387.732	298.168	344.004	331.467	309.051	302.977	341.707	382.592	338.538	332.114	293.526
NUP153	200.725	265.614	234.458	361.482	413.926	367.522	347.498	453.478	229.102	213.517	429.125	227.195	401.609	202.814	438.092	446.173	378.594	328.641	304.287	362.042	359.296	349.956	259.362	226.312	352.033	243.192	468.334	333.149	243.779	351.149	390.451	353.94	235.675	232.602	208.312	242.684	384.199	276.772	222.66	313.255	360.512	369.89	198.77	327.652	218.659	419.31	378.003	368.029	289.088
NUP205	116.891	229	156.373	129.628	262.498	363.099	371.633	403.845	290.451	291.273	197.704	144.97	310.155	95.3111	319.666	418.923	175.672	294.146	96.8932	144.297	458.459	76.4232	123.705	144.184	461.698	265.736	418.543	114.48	310.441	131.482	207.884	186.669	340.259	312.853	98.7401	201.066	127.625	488.816	382.63	393.665	397.027	367.347	352.334	424.962	98.1842	294.701	417.534	111.376	222.582
NUP98	249.135	156.573	155.039	272.564	342.113	135.693	250.405	132.193	251.696	321.795	257.103	178.732	329.446	289.06	222.873	233.396	148.664	264.936	231.862	342.967	226.025	336.782	234.311	141.783	149.958	341.855	171.104	248.023	225.831	239.269	227.964	229.869	195.228	319.663	219.376	229.525	242.496	330.994	220.37	313.208	345.528	275.238	316.705	350.935	165.031	314.202	242.951	319.223	328.143
ODC1	376.717	372.087	376.318	393.951	392.113	382.996	400.889	367.89	366.038	368.458	384.423	373.382	389.443	384.168	388.587	398.014	371.062	386.872	387.459	385.466	382.642	371.212	385.269	372.22	378.033	400.968	397.182	383.396	372.818	380.671	387.272	382.774	382.927	372.441	380.762	386.627	381.616	371.004	383.937	391.226	374.715	377.657	390.413	380.838	381.766	383.373	378.888	389.67	394.977
P2RY10	19.8973	69.2641	132.622	39.3158	17.3378	97.5621	1	84.8073	14.7071	1	97.306	134.712	170.82	1	145.181	81.0502	92.3608	112.883	109.969	75.558	168.762	173.626	40.4985	1	51.2836	130.083	138.768	7.83747	32.5038	2.04404	34.8208	57.4142	157.591	2.30016	32.1846	127.447	62.3294	39.4496	146.546	89.9464	66.5549	80.0722	73.5002	161.817	49.9193	112.6	1	152.676	127.766
PANK3	273.244	381.106	179.496	300.999	392.859	283.402	344.521	185.49	324.874	359.309	331.218	257.735	385.873	269.369	331.996	236.663	244.429	299.112	194.926	249.102	388.984	188.414	277.661	308.098	246.57	424.721	266.258	229.991	314.541	256.999	261.49	211.603	376.614	397.277	364.044	191.723	181.384	193.495	317.747	403.017	208.241	356.278	313.11	327.857	368.717	256.633	205.259	311.338	328.254
PARK7	991.845	867.603	750.13	1271.96	1303.43	1776.42	1551.24	1225.66	797.969	740.586	1226.96	1270.45	1617.22	790.183	902.56	1549.53	981.537	1436.51	1490.61	1215.74	1450.46	1028.89	1075.54	1417.41	1260.17	801.401	1700.13	1065.05	1152.28	1010.95	846.396	1328.12	1454.46	844.892	1223.53	1383.16	1521.84	800.096	1172.22	1293.16	1156.03	1350.85	1274.57	864.739	721.655	1125.67	1577.84	1728.99	887.58
PASK	42.2823	78.9129	239.414	111.961	240.262	38.7809	28.8807	227.905	41.2384	17.6942	237.805	155.035	411.991	286.287	354.059	241.306	250.147	163.128	302.95	176.79	339.636	418.201	53.3133	21.079	87.2633	248.824	103.926	273.512	247.679	40.3898	128.593	37.1572	48.6555	252.337	49.8003	236.181	220.998	63.8598	375.814	327.617	32.3294	121.749	262.037	60.6933	90.7562	63.0135	320.773	212.968	74.488
PATZ1	362.126	303.509	280.634	289.12	282.822	475.694	308.454	369.493	307.223	262.803	311.199	345.9	528.158	473.953	447.956	273.908	471.717	444.484	434.206	370.509	464.981	581.573	445.128	276.029	526.62	533.987	547.325	268.85	285.829	382.83	472.948	456.451	427.298	279.989	252.584	363.664	486.42	535.004	472.041	447.316	309.458	300.487	371.21	269.961	269.711	301.319	450.844	433.344	535.704
PBDC1	344.935	357.388	347.239	380.176	346.3	366.692	366.447	337.244	348.764	330.909	362.04	351.053	359.912	358.756	366.658	344.963	354.866	333.354	319.462	333.54	325.681	372.89	324.357	350.765	343.071	352.518	366.475	345.18	345.87	325.955	347.189	321.559	351.378	372.277	338.4	358.664	337.763	329.54	323.399	357.676	343.874	340.974	380.111	368.751	340.528	347.468	325.677	378.9	324.788
PCNA	62.5228	103.409	1	282.28	196.233	91.934	1	182.104	90.2695	248.332	290.168	63.5031	233.894	370.169	255.514	283.944	153.043	323.181	199.401	114.576	48.5692	319.793	102.912	300.327	189.514	80.2321	276.397	133.824	294.923	56.3219	325.835	131.17	295.419	4.22259	84.3866	103.716	192.447	41.8839	127.782	345.053	296.67	196.805	98.1577	104.659	64.0546	272.572	1	295.727	337.985
PCNX3	425.146	637.17	369.849	675.057	676.421	680.321	662.891	497.287	599.992	371.845	600.684	465.998	717.817	384.363	368.137	476.38	642.142	371.75	329.502	375.618	446.124	665.354	413.209	583.42	790.997	821.801	765.606	607.175	726.221	736.815	598.782	728.667	536.673	595.81	436.42	507.881	380.934	629.602	705.314	558.436	447.487	408.236	812.354	433.957	363.933	600.779	736.934	451.387	654.08
PCSK1N	4.07357	65.4657	1	57.7624	10.3626	1	1	7.30719	1	61.8502	78.2631	57.7624	65.5784	1	77.0075	84.2931	62.8339	75.4585	1	8.85616	108.648	125.914	39.6172	59.7727	1	107.063	97.3632	1	16.1418	60.7778	29.2119	60.4209	63.6362	1	107.769	33.2715	1	35.0004	78.5139	72.2249	61.8922	58.5068	1	38.9121	57.7624	10.1118	1	20.4442	57.7624
PCTP	5.47155	36.5149	1	22.1094	139.849	62.4204	112.808	202.836	7.0434	1	105.706	32.7345	1	184.951	138.936	150.474	110.443	163.662	101.648	152.375	5.03906	57.4368	34.6356	180.16	1	12.6687	211.759	67.2113	135.638	124.783	85.0964	17.8984	154.255	1	16.96	145.205	134.7	27.4652	104.088	180.416	1	123.211	5.20508	175.724	45.9225	64.8359	102.75	21.1967	130.408
PDCD1	99.5999	409.902	561.307	174.243	220.746	555.311	461.194	554.451	176.209	40.4417	238.856	465.255	629.391	627.087	524.901	637.772	365.309	210.061	506.305	573.352	649.307	593.235	56.8172	44.1686	655.882	782.335	694.905	486.522	144.281	137.425	340.607	552.478	591.269	94.4072	511.433	163.914	167.392	69.4964	277.879	89.2799	516.626	135.452	55.5126	524.316	584.417	472.538	482.893	48.2292	110.59
PDCD10	325.355	313.748	301.168	365.244	237.789	338.444	405.957	235.545	305.595	259.352	304.827	276.181	427.997	318.27	361.047	200.805	369.361	383.938	323.809	322.195	401.922	375.966	390.024	398.98	419.807	457.619	424.171	432.572	469.723	221.833	298.617	323.926	355.769	352.604	436.27	405.19	359.715	252.326	341.354	283.576	376.544	414.111	310.257	327.635	332.21	240.991	260.685	289.662	223.564
PDCD11	171.729	167.444	155.299	173.965	170.314	152.429	181.685	184.79	165.743	156.439	158.722	172.36	172.577	173.515	180.243	170.099	148.397	177.732	155.953	155.222	151.011	134.266	149.975	151.267	175	174.858	174.269	159.836	156.022	152.599	173.368	167.643	155.811	154.333	158.685	151.052	150.776	161.196	172.516	169.023	154.321	174.346	171.476	140.789	152.682	136.975	158.665	151.203	177.712
PDE4DIP	386.223	364.318	320.966	388.945	195.012	575.852	296.476	613.27	224.457	347.489	612.454	657.928	622.263	257.965	322.792	247.431	207.959	415.309	503.834	607.333	656.032	289.222	333.893	672.643	602.169	614.988	694.685	437.743	410.339	491.586	600.343	393.266	327.956	626.866	706.473	568.599	454.033	247.618	537.341	668.321	505.951	226.574	394.496	643.694	174.656	378.551	376.656	158.366	522.181
PDE6B	25.7639	51.1824	6.10147	45.2939	26.9408	100.071	78.7099	85.791	21.4857	3.82001	12.0716	47.2912	116.009	5.90303	126.11	126.939	78.7475	17.0405	80.1603	25.144	152.771	101.868	43.3557	5.23281	8.78208	117.732	100.691	17.6829	28.9848	86.9991	81.029	96.4132	117.135	10.8635	131.851	103.912	3.78241	42.207	83.7096	92.6104	95.3904	41.0813	20.4629	41.7171	56.9233	25.8692	98.9089	35.6391	52.0112
PDGFA	125.283	165.801	400.002	356.63	233.236	469.927	564.643	168.192	149.719	155.735	440.399	275.628	548.733	250.247	387.872	262.682	353.254	344.085	390.552	259.685	482.362	291.753	495.308	479.365	576.311	525.371	572.565	305.691	373.246	283.858	179.363	222.263	290.998	525.684	153.566	349.921	352.885	133.573	510.678	188.035	510.52	503.167	283.487	170.872	124.405	407.715	511.433	180.322	375.416
PDIA6	1278.89	1270.29	1281.91	1282.56	1279.15	1291.16	1276.08	1283.65	1285.45	1285.53	1283.62	1284.3	1281.65	1282	1282.98	1279.03	1288.25	1281.96	1277.79	1286.78	1279.7	1287.79	1270.21	1279.25	1295.03	1280.95	1264.38	1284.86	1289.2	1279.62	1284.65	1280.37	1282.42	1278.82	1273.32	1274.13	1274.54	1279.97	1273.06	1273.41	1288.39	1281.34	1277.15	1273.79	1295.32	1286.33	1287.83	1281.78	1278.46
PEG10	16.2585	141.016	1	191.27	26.8318	1	1	275.709	174.503	1	1	178.451	266.894	175.517	192.305	9.29344	1	185.732	1	27.6839	310.236	372.403	72.8967	1	1	17.9534	1	1	29.6223	1	229.32	173.183	215.956	204.32	34.5153	76.0113	180.825	227.382	272.595	208.991	217.651	54.4608	1	110.538	172.705	234.213	1	178.005	226.53
PEX26	182.936	233.794	208.188	222.523	214.557	195	228.59	201.067	182.3	190.22	195.504	186.131	210.46	186.966	204.402	235.275	239.862	232.056	186.994	199.189	182.604	213.654	223.343	204.012	226.518	198.995	231.535	206.27	223.027	204.533	185.742	235.711	207.752	195.82	175.866	210.127	188.54	241.089	217.743	205.995	216.093	178.472	214.489	201.173	221.156	188.57	223.473	212.339	250.523
PFDN4	140.074	139.331	171.041	203.56	189.335	260.899	139.416	172.018	165.644	280.549	228.719	216.801	273.381	101.512	162.115	255.695	191.37	259.901	220.207	165.656	270.366	252.15	183.522	161.593	229.274	255.502	310.066	211.08	306.66	138.861	255.515	303.321	293.419	314.946	291.152	229.932	241.236	168.094	304.426	300.938	208.225	229.19	214.567	217.366	257.953	190.69	111.435	331.095	162.292
PFDN6	123.261	113.61	120.581	69.2232	179.293	186.747	46.7557	109.904	48.3655	44.4754	142.488	102.596	78.354	65.2191	98.2349	70.7254	114.984	140.986	48.8186	110.676	107.53	45.473	139.486	64.4249	116.238	133.115	170.789	169.998	117.236	99.0261	136.188	110.069	124.282	180.968	125.048	141.865	52.5188	38.3063	150.117	136.982	129.107	112.53	57.3443	40.7669	41.0692	51.3895	70.1019	37.4425	185.373
PFN1	10402	10347	10000.9	10337.2	10100	10766.4	10719.2	10500.5	10254.2	10501	9887.82	10640.7	10291.3	9862.2	10385.9	10815.1	9852.46	10177.6	10605.7	10683.3	10667.5	10212.9	10510.1	10077.3	10176.5	10974.5	11359.3	10545.4	9848.89	11069.8	10776.1	11129.4	10238.4	10738.1	10911.9	9783.75	10606.7	10037	10281.6	10575.5	10550.1	10831.2	10798.8	10807.8	10753.4	10506.4	10979.2	10939.2	11558.5
PGAM5	179.822	200.661	27.7031	179.377	230.173	73.2565	29.8085	45.6221	76.9177	83.1788	201.669	66.5311	175.603	149.471	30.1569	180.8	79.4971	54.5089	54.5755	49.9526	173.012	205.156	54.4387	109.009	188.357	187.695	28.3073	177.692	185.355	67.1928	166.786	65.8898	175.74	151.321	150.972	121.844	58.3822	59.636	80.5052	187.054	204.343	179.546	194.42	69.4278	68.2953	112.012	58.658	51.8479	210.706
PGD	459.61	225.631	145.186	455.106	436.444	531.829	302.354	182.319	337.717	397.191	313.16	206.968	612.969	542.635	425.877	443.124	214.927	492.433	522.928	254.116	207.606	627.757	419.494	196.402	444.402	656.513	483.591	470.672	422.452	318.795	216.596	212.157	180.04	192.977	197.615	446.072	353.973	190.019	230.135	243.288	427.038	374.661	232.909	293.453	262.958	503.759	274.366	583.449	437.081
PGM2L1	577.533	507.788	918.309	875.41	862.458	571.262	533.639	880.883	550.346	525.053	928.464	652.447	1082.71	905.541	836.858	817.409	817.635	879.345	527.237	692.536	956.89	678.246	557.561	526.815	962.068	979.54	1028.12	878.87	654.267	647.269	569.724	817.994	618.318	836.436	648.046	608.688	618.843	595.92	867.182	936.981	718.494	569.249	552.837	927.939	843.26	853.36	859.967	887.154	508.014
PHF12	255.093	309.965	416.392	386.022	202.918	372.615	340.501	348.202	298.191	308.262	353.91	280.548	260.553	397.934	339.197	342.454	387.745	253.758	290.49	305.103	332.035	252.929	352.529	436.033	318.233	358.264	327.394	298.065	289.186	403.921	330.558	259.954	392.465	370.119	210.542	325.402	354.854	257.444	366.381	303.25	287.215	275.391	322.605	347.923	258.242	303.769	368.244	345.203	274.323
PHF19	522.15	612.511	570.919	927.481	865.354	617.352	858.758	789.674	530.575	605.915	724.466	867.128	1044.24	674.638	648.68	1062.34	612.408	712.212	761.506	642.392	836.967	1008.2	824.765	525.441	895.235	614.285	748.549	911.174	974.311	658.331	979.437	674.322	778.284	552.484	663.313	865.251	783.418	1089.81	1014.35	1001.39	901.523	916.156	805.327	965.055	755.356	926.827	823.762	977.309	861.687
PHF23	337.437	446.553	399.217	386.088	469.099	273.611	368.833	273.523	509.816	434.249	395.467	270.91	277.36	480.361	272.264	297.936	419.793	394.121	380.144	302.259	447.013	342.939	256.91	352.798	492.951	443.047	374.516	321.191	352.777	387.959	459.318	305.937	305.93	367.245	427.786	360.9	482.756	264.232	464.796	312.393	489.102	474.654	500.623	337.461	311.829	459.293	424.115	502	310.18
PIK3CD	587.942	525.384	422.856	592.459	365.559	619.798	848.521	732.778	423.583	388.216	667.604	580.081	855.556	485.069	453.39	445.139	576.168	569.133	822.042	814.336	879.951	924.335	448.943	542.654	564.655	843.813	821.106	679.875	808.843	702.971	578.798	529.455	474.74	544.495	534.948	834.918	744.467	724.527	871.847	859.469	670.817	465.079	541.718	823.883	391.429	841.283	764.457	728.331	867.33
PKIA	292.392	204.243	116.933	120.939	238.212	159.279	96.6923	153.902	253.224	287.217	291.025	105.038	291.564	307.782	156.549	249.218	214.626	126.403	283.963	247.431	288.834	115.999	286.187	99.6684	258.687	294.186	358.437	125.17	264.332	154.932	274.27	307.617	257.455	370.497	346.911	132.959	175.497	104.622	336.528	248.284	320.546	132.047	141.985	208.639	110.976	140.405	237.323	161.901	151.678
PKM	357.13	332.695	311.755	471.394	416.379	409.513	365.627	353.338	425.11	368.22	407.345	352.461	400.457	349.802	451.368	410.386	401.591	441.942	407.98	408.139	375.696	444.246	412.746	324.888	399.58	457.505	420.617	360.226	362.394	424.275	358.874	385.27	365.556	374.427	372.007	396.921	394.823	422.494	412.675	432.389	373.195	373.498	369.26	455.258	386.54	415.339	375.375	472.229	420.314
PLA2G2D	1	146.436	1	149.396	18.7327	1	1	9.01147	1	1	145.347	141.186	1	1	173.742	213.878	161.505	142.691	186.388	18.6116	1	1	109.573	1	197.259	174.161	274.722	144.328	165.311	1	48.7278	183.882	183.761	1	21.2384	151.211	149.732	42.6018	141.186	141.186	1	141.551	1	156.604	141.186	8.59202	1	32.1089	141.186
PLEC	280.336	384.864	453.19	584.681	596.071	200.365	232.769	213.517	382.814	438.423	429.949	559.633	578.651	237.522	580.805	478.76	258.602	577.196	422.076	211.466	199.726	409.458	451.684	299.105	541.104	304.151	307.413	424.724	333.604	407.304	552.635	404.116	411.761	245.113	408.87	270.519	293.763	465.111	609.77	405.849	497.231	371.073	250.729	470.452	325.884	388.285	416.46	381.288	413.334
PLXND1	994.631	941.326	1195.49	1060.66	710.16	813.243	676.256	1277.54	804.952	553.537	802.461	993.066	980.704	1047.62	1298.33	879.225	933.517	1446.38	1176.8	784.848	911.015	1635.35	1265.17	1059.17	1332.09	841.735	1163.7	1081.43	1013.86	1350.88	1227.72	912.165	943.249	891.54	1052.22	1421.84	1126.21	1336.69	1086.93	957.771	1373.89	742.958	714.615	1225.8	673.3	1224.14	999.086	1217.99	892.327
PNKD	286.078	111.374	307.854	215.804	116.697	66.1167	262.319	236.617	229.809	214.751	319.932	57.7113	138.473	190.838	25.8655	279.782	22.6268	235.498	225.365	257.345	73.4873	92.9144	60.4277	262.296	360.22	37.912	310.652	242.975	282.635	73.5933	109.648	150.551	87.9636	94.9169	46.4229	227.093	231.267	207.293	118.666	55.9837	27.7925	67.236	67.1615	61.8857	110.401	264.298	197.174	45.3698	195.247
PNRC2	268.454	557.296	978.201	703.899	548.516	761.24	691.658	744.102	710.525	369.398	342.255	642.878	521.43	914.617	757.063	626.351	641.856	409.685	825.002	604.564	689.986	274.752	731.945	434.802	926.824	912.974	450.201	459.829	660.573	965.138	438.98	735.129	715.096	560.746	772.461	879.556	655.941	592.357	870.777	421.841	769.039	457.789	367.726	695.708	776.341	392.836	304.091	319.596	373.448
POC1A	24.4467	64.6704	6.61728	63.5174	53.8038	15.2921	12.0476	109.356	20.4754	78.0775	106.77	36.1957	98.7709	7.50286	104.745	15.6608	95.0214	55.4219	125.997	28.1963	28.8215	135.245	39.3562	96.394	143.25	25.8193	124.378	55.7728	102.844	17.3012	73.0725	111.734	115.872	8.0541	27.1427	85.9083	2.10059	107.576	40.2391	128.979	109.931	77.1919	15.3337	41.1594	37.0012	99.3962	58.4044	82.6222	78.6287
POLDIP3	603.29	622.544	652.739	707.691	613.972	627.869	718.767	764.83	707.773	622.136	730.933	650.618	696.445	602.978	678.623	592.547	697.864	631.194	735.148	627.181	609.019	755.413	755.776	757.534	586.836	735.99	766.935	601.523	748.714	741.016	713.095	643.925	587.519	602.895	632.944	636.221	732.665	714.817	708.086	737.74	702.135	643.919	591.65	593.069	557.344	573.827	731.976	721.123	626.137
POLR2C	459.199	415.707	676.214	572.13	450.386	626.287	552.923	596.414	378.318	394.686	418.266	491.126	608.272	655.621	497.171	569.746	477.636	452.949	552.018	406.539	599.227	483.081	549.261	590.164	530.975	563.424	477.359	432.53	538.999	345.865	589.156	543.754	539.85	628.341	333.841	461.962	614.574	402.634	531.902	634.386	497.648	434.914	614.851	682.183	345.635	668.19	414.802	313.171	482.85
POLR2K	274.296	150.446	130.539	271.398	145.655	283.734	109.854	287.113	278.743	165.442	295.526	282.322	297.567	176.544	332.413	157.997	195.594	274.907	195.746	278.777	137.629	116.537	329.442	101.167	412.862	158.859	270.854	276.195	246.521	155.69	313.138	134.731	253.204	178.674	138.24	147.067	143.392	321.59	302.109	332.261	313.211	272.258	136.168	148.824	134.187	285.491	335.402	272.835	267.205
POP4	311.847	289.984	199.436	314.058	270.145	303.076	434.049	233.09	323.632	329.721	324.717	400.43	388.672	371.819	289.757	327.472	330.423	374.312	420.677	363.34	222.737	315.221	182.723	266.217	303.507	373.785	481.095	293.447	430.885	305.589	219.275	301.11	352.269	254.008	303.799	330.191	241.138	281.894	234.88	422.978	414.601	256.763	360.176	352.603	339.677	356.885	485.31	360.466	336.926
POU2F2	703.16	804.698	1366.97	998.297	846.729	1652.18	1047.24	1069.58	808.304	691.335	1351.27	851.799	1999.1	1494.95	1696.74	1955.73	1357.04	697.389	1624.89	1505.68	1025.63	1876.22	713.084	841.072	1428.47	1336.53	1701.12	870.44	821.536	1721.03	1631.32	931.732	1239.34	1301.84	1592.76	1511.48	1913.2	1891.57	1042.86	971.012	682.644	917.733	857.599	1524.32	1259.31	1222.34	1067.15	777.755	1500.61
PPHLN1	226.361	262.702	304.61	365.494	240.979	381.82	378.998	259.426	264.328	281.981	355.901	310.827	350.101	322.836	402.545	420.04	278.577	375.052	427.047	374.852	388.683	218.348	282.523	323.565	351.921	282.592	432.18	269.019	287.679	373.933	337.454	314.823	248.39	415.835	247.743	372.064	330.572	239.229	359.178	384.155	255.445	278.377	262.21	253.626	208.135	306.07	358.685	344.865	275.589
PPIB	1201.67	1200.69	1212.72	1203.99	1200.62	1211.3	1201.87	1207.28	1212.77	1205.26	1209.43	1203.09	1212.67	1211.45	1200.73	1203.15	1204.1	1203.96	1205.41	1201.7	1205	1208.25	1214.57	1206.37	1205.9	1198.91	1207.93	1204.89	1200.1	1209.62	1197.9	1204.8	1202.88	1210.44	1211.66	1198.78	1201.63	1204.89	1201.11	1202.68	1202.38	1209.26	1208.41	1198.95	1201.37	1202.95	1201.74	1206.92	1210.29
PPIE	99.9512	198.875	195.405	199.725	117.715	114.245	118.192	137.801	187.223	106.063	178.236	196.757	199.352	125.368	111.142	201.891	182.789	214.46	120.731	205.59	218.961	155.507	242.355	80.035	206.449	194.369	201.8	126.624	97.0764	101.629	120.64	113.209	201.185	127.891	226.384	186.195	141.688	115.597	177.084	195.876	222.848	206.528	114.716	146.702	105.035	125.289	123.425	227.862	209.052
PPP1CC	1002.33	1026.58	1009.92	996.407	1031.49	1035.91	1075.06	1019.16	1036.49	969.211	971.629	997.42	1003.5	1011.13	1065.07	1002.39	1002.59	1024.92	1018.33	1006.5	1001.18	985.997	1030.34	1025.7	1045.91	1025.11	977.347	983.814	989.175	973.429	1065.49	1007.34	1050.45	995.766	1039.08	998.367	1000.78	1018.28	975.62	1002.31	1079.6	1020.59	1027.38	1045.46	967.391	1004.78	989.123	1040.03	1059.16
PPP1R15B	241.47	177.402	210.885	122.599	308.004	238.156	162.132	84.6976	205.055	136.033	289.399	99.0085	260.22	215.508	148.223	268.725	235.938	234.596	98.8883	278.968	196.694	293.021	185.183	76.1294	300.864	282.995	73.1864	196.774	248.03	287.93	308.771	170.998	175.934	129.474	96.6414	253.651	274.129	211.994	123.942	153.928	188.867	293.886	300.71	112.412	99.997	156.729	166.972	136.111	126.159
PPP1R16B	397.562	611.891	599.689	361.587	468.861	507.112	433.375	267.492	245.095	270.355	364.578	342.55	880.421	692.82	855.783	407.919	266.482	598.872	736.161	301.39	797.104	725.805	271.446	270.63	270.222	594.724	761.617	352.251	689.829	719.141	750.612	330.312	623.204	243.591	283.648	658.555	767.606	439.364	611.489	598.598	665.338	258.539	571.834	680.493	283.246	629.632	835.354	598.465	642.174
PPP1R18	415.07	590.798	507.533	492.772	692.501	846.726	911.14	769.837	426.263	495.592	579.727	574.482	823.009	431.74	703.694	986.603	514.511	682.597	784.965	466.112	633.709	773.024	589.774	492.405	868.23	857.158	926.598	476.934	594.064	944.187	770.204	703.893	569.294	513.521	454.65	899.975	732.081	649.166	545.577	655.289	795.804	578.139	547.466	855.571	426.462	902.148	791.943	518.372	867.206
PPP2R1A	436.205	403.413	468.461	461.711	459.734	452.92	401.663	467.224	405.807	402.788	388.311	480.845	440.669	414.104	478.225	457.239	391.791	449.368	439.451	394.392	403.428	460.514	432.27	434.891	405.362	460.058	451.818	434.265	422.506	458.783	408.772	451.317	378.906	412.829	368.605	390.25	406.966	411.284	440.346	451.762	460.799	447.618	437.746	424.861	455.467	485.406	400.723	394.714	476.085
PPP2R5C	806.909	972.027	823.689	842.34	920.484	902.023	904.23	852.242	927.505	979.892	800.572	913.704	859.729	777.271	866.465	889.135	930.259	848.677	943.07	862.462	782.568	882.973	924.412	958.896	853.937	997.092	860.255	824.893	797.618	901.497	757.845	908.233	839.386	901.578	799.613	846.281	871.936	896.356	917.128	841.204	955.324	984.838	819.04	894.011	988.098	858.826	859.81	895.705	824.336
PPP3R1	371.739	406.816	703.717	629.405	388.258	609.396	337.322	403.384	414.825	543.334	596.849	578.948	671.396	354.879	299.097	590.84	576.519	560.891	594.27	384.828	428.67	677.305	620.837	370.507	504.789	471.293	706.245	505.088	465.384	585.989	603.202	366.512	650.297	342.961	585.244	379.232	645.568	444.285	400.703	298.778	372.937	379.977	343.242	576.545	377.291	397.19	634.682	577.751	612.828
PPP6C	541.643	472.631	436.132	467.146	487.283	563.458	370.894	340.652	440.471	453.999	329.192	443.156	500.31	378.834	483.506	453.264	506.597	547.847	501.015	458.042	566.612	579.84	441.57	335.446	542.367	450.846	387.697	491.447	386.933	393.985	460.798	575.477	462.865	488.82	448.058	374.671	573.41	452.767	471.817	570.654	499.545	553.083	480.342	330.543	388.402	459.778	429.754	376.208	579.759
PQBP1	215.378	233.627	308.236	471.925	476.362	248.709	283.165	235.486	435.896	463.146	342.873	370.399	538.452	342.556	526.147	350.681	338.376	521.878	275.374	283.108	447.278	421.398	445.445	299.962	546.901	171.358	403.149	259.507	531.843	182.627	244.118	423.257	431.889	246.129	224.067	344.072	436.511	210.593	486.722	561.94	228.113	248.124	472.127	436.48	248.74	470.879	298.95	374.169	284.356
PRCC	257.493	345.922	267.404	518.937	544.195	406.648	541.178	245.951	356.382	293.572	508.477	388.87	421.355	437.597	591.181	583.892	461.701	378.623	259.178	255.804	418.359	245.185	429.959	405.218	447.091	600.151	351.498	606.953	496.894	258.8	367.191	386.597	284.537	421.733	565.932	403.378	421.338	244.094	410.121	592.974	242.663	551.425	428.627	514.053	582.603	478.34	263.228	614.012	529.746
PRDX1	3451.39	3332.83	3125.19	3057	3508.65	3207.81	3472.02	3333.01	3192.19	3373.17	3089.89	3168.53	3442.12	3076.68	3476.64	3119.79	3148.21	3626.9	3688.74	3250.93	3556.24	3317.82	2932.31	3082.99	3504.94	3414.51	3325.3	3071.79	3162.55	3163.53	3237.58	3369.07	3544.42	3435.23	3163.16	3204	3336.51	3156.42	3515.4	3284.55	3428.91	3589.81	3514.78	3709.67	2980.78	3725.4	3500.44	3424.02	3560.05
PRDX3	816.509	666.381	650.725	659.446	671.551	778.655	853.759	805.49	623.866	627.554	760.589	662.571	824.512	802.511	818.816	796.168	787.448	786.861	678.436	702.97	685.503	778.311	797.61	799.293	803.104	815.159	915.033	640.567	764.277	641.933	830.8	773.099	822.226	777.29	629.104	650.138	685.158	670.82	682.093	679.786	714.297	799.373	660.887	659.626	796.349	694.078	957.04	765.827	821.88
PRELID3B	504.425	501.912	482.969	452.746	531.381	511.952	448.945	503.176	506.151	486.793	465.844	467.737	450.135	431.502	416.411	403.546	448.637	432.43	426.382	437.338	521.632	475.593	483.313	445.795	474.684	464.046	501.583	487.29	502.911	427.525	447.393	471.276	505.922	450.363	417.073	447.388	494.494	431.005	506.797	519.834	493.126	523.524	528.649	423.904	415.488	472.199	488.218	503.181	530.471
PRKAR1A	1997.45	1885.07	1882.11	1975.88	1791.11	2022.18	2082.25	2127.88	1841.3	1765.83	1875.91	2068.93	1816.83	1773.66	1776.64	1854.23	1747.09	1982.98	1966.9	2028.02	2135.12	2184.54	1980.01	1933.44	2060.57	2022.44	2178.51	1847.19	1898.46	1945.5	1921.54	1849.24	1926.85	1928.78	2055.58	2139.78	2182.22	1815.84	2167.97	2045.09	2182.75	1961.63	2047.64	1862.59	2091.42	2014.96	2088.45	2173.24	1976.41
PRKCH	580.071	839.785	858.242	497.391	849.629	1027.64	627.371	1195.9	853.794	848.559	1092.76	587.377	1247.89	695.117	837.119	912.596	871.28	503.829	1186.32	850.014	962.751	1168.8	864.973	531.131	1203.81	1190.77	1182.15	845.517	825.66	836.354	1169.64	863.657	630.225	446.937	1193.07	959.896	1079.11	512.992	829.917	1181.08	1158.19	881.275	954.393	746.589	503.746	1104.62	621.868	919.902	779.463
PRKCSH	633.878	619.036	626.074	633.769	640.774	622.111	638.013	639.629	638.065	632.228	626.284	619.246	634.823	632.278	620.098	637.672	629.443	644.284	620.12	616.972	623.789	610.032	633.248	646.378	625.882	635.171	632.71	623.463	637.499	635.92	629.042	630.135	642.868	629.359	613.572	634.803	623.98	635.863	615.665	627.349	614.879	619.922	636.917	633.078	638.509	628.377	622.214	617.829	620.63
PRKDC	704.076	525.957	852.243	632.074	688.786	577.475	759.958	792.614	487.882	462.389	722.086	480.399	677.735	496.349	570.494	521.438	729.569	762.708	650.021	510.853	541.719	738.036	869.983	552.276	782.6	738.916	860.991	815.062	785.008	518.271	574.98	730.875	891.709	752.54	571.122	628.296	550.927	489.188	919.422	819.163	816.667	812.809	771	447.099	878.587	588.464	830.151	763.125	610.556
PRPSAP2	128.975	350.862	138.995	132.574	353.778	103.337	402.2	126.059	76.6137	136.903	132.186	105.061	318.238	486.299	116.078	441.208	144.27	234.165	358.274	357.378	105.656	62.1522	348.545	361.706	140.98	261.496	511.759	330.459	365.783	379.359	154.556	382.946	177.396	329.865	113.795	185.739	328.14	252.431	340.881	458.968	93.4344	133.47	88.5523	82.5053	99.8267	356.989	477.234	457.159	327.296
PRR13	450.63	291.441	461.297	455.462	301.156	455.682	686.371	691.242	423.243	347.937	416.517	297.993	684.801	244.223	462.123	496.992	467.45	402.889	670.981	496.328	645.637	672.04	426.968	268.45	473.342	686.732	713.795	312.19	442.92	519.991	497.57	541.309	525.456	317.554	267.872	577.057	690.416	217.575	396.224	296.337	287.751	546.673	491.493	530.275	625.344	684.582	720.613	632.009	527.113
PSD4	439.286	331.022	527.146	262.175	504.326	477.532	239.93	486.12	248.605	346.972	534.998	218.435	465.551	483.026	256.681	286.467	276.328	220.96	460.781	261.095	656.946	242.319	240.833	230.443	639.078	497.179	494.566	463.17	481.946	551.873	244.7	513.643	322.277	284.328	242.896	507.318	436.095	314.147	283.475	372.405	614.39	265.269	461.684	451.294	422.495	543.128	441.811	505.179	542.66
PSENEN	137.476	229.142	91.4826	260.934	152.839	170.478	104.112	287.693	265.271	249.306	182.453	254.513	253.009	254.494	168.881	175.938	163.242	153.517	264.342	149.979	239.866	117.387	141.254	153.841	142.74	265.039	281.61	241.666	223.637	111.883	134.345	128.111	149.179	160.184	145.746	163.416	215.867	257.5	246.099	249.231	292.484	275.17	155.272	152.588	94.1172	314.992	294.207	260.43	282.233
PSMB8	1105.45	1190.41	999.505	1388.79	1234.27	1399.46	1435.18	1210.22	922.239	1024.26	1300.21	1206.81	1738.99	1366.88	1749.76	1523.87	1122.74	924.206	1780.51	1361.02	1514.8	1506.95	932.634	1197.5	1071.58	1953.44	1766.76	1039.79	1363.11	1105.34	1057.21	1584.78	1417.35	985.144	1295.02	1588.18	1357.64	1128.98	1145.9	988.911	917.05	1302.17	1612.24	1136.83	1114.94	1568.38	1492.9	1377.47	1180.53
PSPH	67.3704	119.618	16.86	152.788	163.674	189.019	177.68	58.354	199.757	73.4573	172.691	42.6709	198.778	201.114	23.9185	24.7691	189.511	102.002	151.809	72.3601	67.4518	207.323	84.1909	10.1986	162.036	122.18	166.021	23.5257	83.4198	21.1655	35.9821	94.4366	130.089	157.111	193.274	83.6985	172.772	178.778	151.347	147.991	18.0454	95.7941	56.7162	46.0269	47.4679	46.4888	87.9536	29.4479	60.7004
PTDSS1	484.688	384.124	363.871	287.94	254.641	531.119	634.528	596.739	510.306	612.82	515.056	243.598	287.705	240.147	280.716	484.287	498.496	538.109	614.275	233.883	490.551	439.565	264.652	252.871	246.338	510.102	496.742	340.406	490.829	259.902	613.413	590.81	735.091	481.383	309.796	259.699	560.2	358.037	646.191	346.335	337.498	503.274	248.092	351.974	265.873	230.979	359.24	516.277	609.644
PTGER4	325.186	637.412	908.235	645.282	361.099	706.739	793.867	340.132	359.881	333.984	757.431	599.252	841.312	414.005	496.587	535.4	389.229	367.581	914.551	686.509	942.563	892.562	610.945	513.009	832.681	952.223	877.669	662.927	544.032	622.466	711.285	823.744	960.208	896.532	624.077	664.861	617.271	701.165	526.464	637.775	340.495	409.459	426.728	762.036	326.797	613.44	910.72	908.225	460.151
PTH2R	22.054	72.8542	1	72.8542	73.0733	1	1	116.56	1	1	1	72.8542	108.78	83.6577	1	7.85881	76.0976	1	1	29.8336	117.079	134.561	72.8542	1	1	25.561	1	1	30.3527	1	63.9987	74.3683	47.8353	73.5492	84.6287	72.8542	1	72.8542	94.5848	77.7205	1	72.8542	1	72.8542	85.8586	79.3683	101.429	84.2593	72.8542
PTMA	1014.59	1067.45	1098.27	1169.27	1329.87	1134.93	1049.63	1244.81	1174.25	1146.34	1193.15	1069.03	1321.86	1297.87	1242.28	1170.08	1036.73	1202.38	1332.74	1059.8	1035.92	1421.39	1232.46	1224.08	1231.62	1029.49	1230.54	1147.88	1164.52	1114.08	1132.22	1099.11	1279.69	1076.51	1154.69	1083.17	1067.1	1199.39	1188.51	1268.28	965.225	1103.07	969.719	1297.48	1108.92	1307.6	1281.24	1164.86	1200.45
PTPN11	390.648	438.519	636.015	394.431	554.03	336.985	427.426	340.407	425.17	590.237	511.047	502.44	585.879	603.853	550.718	576.81	387.907	402.354	558.752	553.459	487.182	394.555	716.842	566.107	649.993	389.438	275.708	587.982	539.004	275.996	609.093	503.218	339.629	493.516	701.815	423.067	557.366	557.242	565.165	375.122	212.31	552.249	510.543	438.807	251.187	416.043	348.236	253.232	441.042
PTPN6	333.092	346.385	652.375	349.594	352.739	441.038	693.782	423.913	381.334	346.499	394.717	340.411	723.431	608.186	199.827	602.213	390.573	389.994	695.699	364.076	685.715	687.46	608.301	264.715	656.519	625.878	700.162	431.98	416.58	438.36	425.658	450.015	614.541	408.461	493.402	702.84	594.894	410.354	426.026	285.812	356.273	526.517	468.344	680.33	755.204	707.418	672.156	730.146	678.382
PTPN7	613.386	787.666	1035.25	1045.96	670.914	830.34	1203.05	784.484	608.339	589.181	1086.3	630.573	1325.73	1189.39	1199.87	1137.95	823.403	814.645	910.35	1047.05	723.549	1035.56	779.294	620.175	1174.53	1245.72	1235.83	714.667	725.853	944.041	1136.94	631.664	639.2	1028.77	1054.58	1023.72	929.956	622.791	1194.68	1038.17	701.322	722.566	615.32	1015.32	1116.7	1238.79	1230.03	1345.34	1141.24
PTPRC	1034.23	1107.72	1037.17	1289.46	917.27	1299.17	1282.36	1179.27	1065.02	901.637	1004.76	987.808	1358.54	1369.72	1327.02	1296.23	1010.01	1096.54	1425.64	1302.66	1321.41	1301.18	997.27	983.295	1236.52	1288.21	1270.4	1059.41	1245.29	1266.76	1341.58	1027.46	1015.04	960.892	1330.25	1440.32	1269.34	949.042	1007.34	944.729	974.517	1041.68	1065.91	1259.27	1068.25	1277.04	1359.42	1197.06	1249.81
PWWP2A	193.333	199.18	204.297	198.398	233.459	203.416	216.081	172.676	187.865	192.629	241.046	234.469	147.147	239.534	245.968	233.765	188.283	193.345	168.08	218.556	190.305	184.225	204.832	170.816	191.779	229.001	236.446	189.948	240.161	189.146	234.481	165.036	199.781	199.91	150.247	230.553	188.833	189.417	231.084	232.519	226.859	213.812	199.025	185.723	230.282	177.42	244.552	174.945	185.166
PYGO2	371.544	314.832	148.755	238.78	208.147	336.157	272.1	289.581	227.059	294.958	302.748	142.756	178.902	463.535	200.701	383.207	262.935	223.215	495.718	359.433	412.965	496.149	441.541	411.222	371.06	398.772	387.051	335.726	149.006	252.973	351.615	211.068	368.139	338.894	134.356	257.822	422.927	167.017	199.441	308.747	382.227	197.062	154.84	309.764	251.23	241.015	357.054	222.235	149.772
RAB11B	79.5772	71.7106	101.083	83.0777	86.9815	97.6129	115.871	83.3852	92.6078	87.0664	123.604	162.762	180.11	149.799	224.079	162.83	186.093	157.288	221.428	177.839	77.8598	64.3025	153.857	148.082	176.935	72.3966	193.826	92.5399	157.204	188.575	203.36	151.206	153.3	187.871	135.466	153.607	167.835	142.619	87.9479	258.094	158.17	86.3558	152.071	67.3977	144.483	141.933	214.705	189.465	173.536
RAB27A	461.162	418.26	573.354	643.282	435.084	648.821	346.809	308.985	626.222	276.423	688.302	437.31	594.595	334.765	342.793	710.439	543.471	390.607	401.158	404.284	459.354	774.032	395.661	502.9	636.344	711.516	837.739	364.034	435.022	457.741	315.446	479.878	610.619	689.915	286.406	506.983	611.656	614.468	546.007	565.326	480.956	577.37	665.645	691.723	381.095	634.845	667.871	405.783	631.719
RAC2	1240.87	1776.73	1346.76	1703.46	1483.48	2054.27	2303.64	2268.21	1344.18	1331.6	2335.01	1425.59	2068.08	1636.66	2289.22	2479.2	1702.27	1725.55	2520.42	2450.31	2662.32	2217.26	2115.02	1308.08	2314.5	2438.24	2708.43	1682.95	1436.53	2076.88	2083.58	1522.03	1961.16	1818.76	1576.93	1978.31	2408.28	1847.66	1806.7	2067.33	1524.21	1888.88	2155.76	2153.58	2057.14	2333.82	2320.93	1963.15	2208.48
RACGAP1	157.138	146.105	141.022	253.157	155.699	246.868	248.186	327.285	242.443	153.337	230.838	237.967	243.896	260.324	157.773	299.919	231.185	144.567	254.995	151.076	249.634	296.054	208.077	141.816	144.788	259.854	237.191	235.084	225.205	123.625	144.535	243.102	237.748	193.974	128.758	133.003	135.886	306.977	286.147	147.554	259.218	246.647	201.11	145.636	129.105	135.667	310.158	324.765	184.067
RAD21	721.272	969.271	783.139	818.883	671.719	1150.99	1178.36	1150.59	766.957	685.286	732.5	1066.96	737.536	1105.01	1148.08	895.291	763.755	1026.54	1211.17	809.729	794.753	1108.21	868.822	635.479	1001.35	1065.71	1136.01	791.115	1134.24	1160.14	1127.45	869.91	1124.4	845.026	804.98	806.823	809.334	1073.76	1236.55	1200.51	1132.75	970.322	629.065	724.451	786.19	837.105	1012.98	1125.05	783.794
RAD23A	818.163	741.119	579.012	533.195	538.615	750.034	780.502	603.757	672.845	595.8	575.644	518.638	521.575	463.9	601.644	652.915	652.689	758.196	662.839	762.452	763.772	511.798	807.984	642.509	518.033	822.882	794.849	761.448	801.95	628.715	715.507	595.974	598.298	629.152	761.275	636.476	584.559	794.19	769.232	818.39	824.01	675.092	683.507	550.032	658.535	677.273	828.313	687.049	567.416
RALGDS	1232.73	1227.05	1206.98	1178.71	1213.23	1126.44	1145.41	1192.36	1168.05	1182.42	1175.19	1170.79	1258.06	1222.3	1141.12	1189.97	1163.52	1179.51	1233.87	1176.38	1213.46	1205.13	1182.49	1173.26	1178.2	1255.1	1191.49	1189.7	1205.68	1133.71	1212.27	1191.85	1219.5	1196.79	1146.74	1136.17	1150.14	1142.43	1230.17	1233.71	1215.79	1169.6	1168.6	1220.98	1193.09	1226.78	1220.9	1187.22	1218.02
RALY	1127.07	1126.64	1113.21	1118.82	1142.47	1123.91	1119.2	1128.79	1119.32	1128.02	1124.33	1117.56	1129.15	1126.51	1130.72	1136.19	1147.34	1125.85	1118.07	1131.25	1118.48	1131.02	1133.84	1125.86	1131.95	1113.6	1133.08	1124.28	1139.67	1126.73	1130.12	1131.52	1128.2	1117.83	1119.47	1119.67	1118.09	1131.31	1124.54	1128.97	1120.15	1122.71	1144.55	1129.2	1122.44	1136.13	1137.76	1135	1125.03
RAN	270.651	300.635	263.712	425.575	466.068	460.816	561.902	351.655	322.169	419.548	556.634	289.577	483.964	418.233	419.012	276.461	464.149	280.811	243.057	288.088	321.663	607.644	307.472	537.308	498.66	360.817	425.851	490.304	266.12	249.36	244.657	440.114	319.99	474.1	479.62	331.788	287.658	303.128	498.155	637.307	464.579	457.302	602.066	385.41	263.623	477.127	317.101	528.146	313.813
RANBP1	84.8238	86.2342	81.6301	122.522	129.245	132.797	133.884	118.184	105.296	81.6236	107.805	85.3994	135.058	124.641	133.964	139.74	123.636	160.553	75.1729	131.673	99.9427	80.6255	139.501	76.1344	99.4633	162.856	92.0469	150.816	96.4901	117.542	114.719	142.321	142.954	81.9549	164.031	88.6619	105.337	96.7289	141.634	142.474	148.348	128.41	108.175	81.0281	117.386	124.966	160.397	151.186	90.873
RAP1A	774.626	713.968	642.76	794.901	517.906	763.37	856.595	798.991	741.969	584.797	705.273	703.245	957.232	549.887	911.095	944.461	721.327	759.122	1007.59	828.099	697.432	927.308	556.146	822.249	671.256	713.406	902.541	658.008	666.856	890.612	948.709	589.287	771.893	563.689	741.485	962.944	882.771	899.307	906.666	749.028	677.379	822.314	717.202	888.076	492.04	852.195	893.648	871.936	1007.65
RAPGEF1	695.368	736.003	668.468	923.926	728.721	845.273	717.452	685.086	718.381	652.255	694.659	957.28	916.473	948.535	935.104	976.246	749.319	760.103	718.648	686.087	1001.57	583.024	743.578	687.914	897.349	933.316	988.662	704.556	703.878	695.745	933.115	811.582	913.645	563.074	932.437	950.479	914.646	947.207	946.939	739.417	678.953	684.363	719.976	977.878	616.714	946.011	967.976	929.534	964.561
RARRES1	10.0169	137.188	1	108.298	178.287	109.693	1	15.9835	12.3537	1	130.481	55.3494	124.782	215.231	1	105.086	123.573	135.291	151.365	110.999	14.2505	1	39.3712	1	159.163	209.94	230.745	137.144	123.882	1.84472	23.808	162.309	178.766	112.729	14.2069	111.716	146.746	36.2252	31.5316	55.8287	1	113.225	187.392	158.354	68.1304	114.118	1	28.4272	132.954
RASAL3	667.877	411.022	1097.22	636.826	482.939	772.413	1051.97	775.598	390.99	410.239	546.011	732.647	865.317	500.741	906.037	1001.4	687.389	541.461	1005.7	910.587	945.328	1139.39	580.752	408.844	628.176	1077.5	1117.95	782.893	773.199	849.521	1032.45	811.667	584.131	514.141	484.945	948.707	871.018	407.837	712.927	603.822	678.143	521.282	505.586	753.378	968.398	992.752	870.162	885.858	1031.19
RASSF3	128.556	224.129	136.978	153.748	150.806	251.514	73.5986	72.9543	80.807	75.5707	237.695	157.966	286.352	253.816	224.295	240.479	120.121	142.632	194.032	190.437	197.645	185.478	107.291	189.793	302.316	77.1938	248.727	120.857	123.641	270.586	208.495	91.6568	208.773	274.804	91.9347	214.657	109.149	109.9	162.849	225.987	129.19	245.396	222.957	131.888	101.264	279.687	267.644	169.514	259.47
RB1CC1	623.337	385.874	457.354	570.241	416.58	236.797	232.276	495.932	611.392	483.138	390.966	587.001	599.196	697.017	265.975	653.967	422.613	421.596	405.849	584.574	337.87	657.01	434.161	250.767	352.203	296.175	379.022	576.308	654.984	472.598	481.128	498.346	614.366	690.253	343.937	606.441	689.724	728.303	353.795	704.968	756.358	457.882	496.183	381.995	713.499	436.746	523.987	669.117	354.63
RBM10	462.088	602.963	495.052	584.122	462.258	465.004	505.602	448.295	598.04	577.687	499.772	441.907	527.311	567.543	554.676	522.187	491.163	505.141	521.882	564.765	467.687	451.653	519.526	565.226	509.621	561.54	549.518	556.05	534.461	481.802	505.839	459.902	501.916	489.894	464.18	569.245	512.082	531.585	515.106	474.837	496.426	559.396	519.052	562.095	523.804	538.416	524.498	459.428	565.463
RBM17	256.131	320.019	616.746	662.7	475.3	302.554	628.122	661.799	526.609	340.34	350.567	280.127	517.948	739.485	289.109	265.328	624.232	561.446	583.149	418.817	473.837	476.626	345.226	541.919	250.782	480.715	345.116	536.144	464.771	674.555	710.04	363.517	417.695	448.711	478.056	548.496	426.303	252.351	581.266	455.252	275.908	538.269	463.87	463.257	257.323	430.194	487.038	678.644	385.22
RBM17P3	83.2261	90.5312	94.9151	83.6508	91.4809	75.0876	78.5176	75.9435	95.0083	95.9127	96.2021	89.9869	97.2424	89.1309	74.3375	91.7635	95.9336	88.3809	73.5802	83.1991	76.4878	89.7787	77.7202	82.1588	73.3814	96.8214	75.7353	97.2695	80.5779	82.7781	77.9798	97.2865	78.366	80.9649	81.2698	87.6235	92.4365	78.3931	100.578	82.0009	93.8319	79.7886	83.1046	81.8902	77.4375	80.8718	97.148	92.561	83.7948
RBM17P4	16.4045	73.6633	45.0064	72.5613	64.6727	11.9205	1	13.5035	89.3051	55.5918	102.631	96.0884	119.893	45.156	4.44919	12.6476	94.1083	114.22	1	50.6787	15.4141	3.34721	122.772	1	99.0188	17.0894	32.823	81.8617	66.1251	9.75458	114.37	20.091	53.5579	82.7176	23.4839	50.8988	1	33.4171	92.6979	67.5618	1	102.037	84.6282	93.4585	26.8743	78.4666	1	70.1654	24.2444
RBM45	106.141	67.2695	217.411	42.8414	132.108	168.027	56.7124	31.5867	131.964	153.306	137.801	128.817	139.435	202.735	88.2612	145.104	175.623	79.029	76.1184	37.0707	29.6123	212.65	75.356	24.2233	167.895	172.712	128.18	35.5145	173.869	77.2757	41.2071	184.855	81.8074	116.056	35.3708	131.914	71.3014	38.948	178.401	51.4428	132.061	126.206	81.244	35.3207	41.1576	171.95	26.4513	123.045	71.4333
RBMX	563.041	673.314	532.385	295.64	477.579	458.331	495.855	536.239	337.753	345.651	552.204	240.825	375.497	650.466	485.945	448.193	582.05	485.747	738.939	654.747	448.788	679.495	494.517	472.941	443.912	304.964	544.307	705.816	692.301	493.858	669.417	287.305	257.339	447.378	242.234	511.463	251.777	329.685	719.395	563.102	271.025	511.517	463.892	356.549	288.726	718.016	701.071	279.392	469.994
RBPJ	1153.45	1395.2	1411.36	1456.51	1198.81	1467.13	1237.3	1371.8	1200.48	1194.94	1362.45	1424.34	1614.11	1149.79	1440.67	1209.3	1336.51	1431.17	1574.88	1462.84	1264.33	1299.83	1310.19	1562.04	1464.32	1540.29	1396.9	1388.58	1375.32	1349.35	1524.62	1378.98	1582.44	1425.64	1314.57	1314.76	1299.09	1598.8	1510.45	1535.72	1489.86	1297.4	1238.79	1171.37	1651.17	1426.01	1587.98	1434.84	1215.14
RBX1	444.018	394.123	192.044	232.153	367.579	289.956	462.782	345.993	392.932	299.261	350.868	205.592	375.362	247.642	486.237	308.649	343.484	288.551	238.112	270.575	383.011	190.31	368.179	232.21	435.431	434.63	292.313	333.626	423.92	190.344	321.14	468.995	425.325	327.5	340.961	300.062	303.162	373.48	405.944	211.135	438.53	458.511	239.994	201.743	258.754	363.918	478.853	325.713	362.106
RCSD1	746.69	402.153	727.97	436.668	377.949	465.884	816.19	915.426	320.587	335.065	723.772	714.587	850.862	510.915	845.406	560.878	482.064	654.977	885.862	745.582	763.75	890.437	348.448	366.059	430.787	869.521	535.904	367.167	471.34	856.228	919.379	538.41	476.417	480.971	344.249	810.309	855.939	466.4	845.922	789.522	473.711	384.227	369.101	419.822	365.181	861.587	917.932	860.493	757.471
RDH10	116.003	122.329	8.00382	115.124	119.345	126.953	115.17	19.7864	66.051	4.68164	97.1278	160.452	204.294	12.179	152.916	15.1624	119.075	115.239	11.7457	128.672	183.593	163.545	53.286	8.07249	37.3001	123.269	37.3489	111.848	63.0014	56.379	143.533	56.1649	21.5059	85.3564	173.217	115.887	5.11378	89.3805	124.442	28.0905	192.523	144.466	219.446	32.8781	36.3667	16.1025	163.331	140.044	76.4269
RELB	561.083	420.408	419.33	632.281	561.049	422.416	428.32	313.052	419.892	350.492	410.604	349.253	649.294	500.889	646.894	649.003	639.715	653.076	411.81	382.054	331.937	414.323	314.115	366.104	417.783	694.186	675.61	467.175	578.364	587.454	693.008	542.163	403.17	358.343	331.972	660.378	696.286	452.438	697.981	579.603	463.897	571.222	611.165	438.202	667.313	420.183	681.549	651.527	648.441
RER1	70.5918	220.096	169.541	286.92	188.15	195.144	295.908	278.386	245.796	230.162	144.378	148.751	319.355	173.281	317.225	311.789	109.574	127.453	195.606	223.012	123.03	270.37	294.9	124.177	231.193	83.1172	344.631	157.587	190.17	316.763	192.211	131.833	278.322	197.736	98.4775	165.301	282.422	288.29	279.206	312.087	265.997	244.649	156.767	291.16	108.543	223.48	104.868	226.487	309.768
RFT1	67.4688	20.6306	305.351	218.429	226.696	91.3802	286.303	11.0022	32.9834	112.257	204.086	151.109	178.475	196.188	63.4915	314.313	202.847	227.884	30.5368	191.307	193.741	75.7006	122.299	33.3934	55.2251	223.498	196.598	42.33	254.585	41.4793	40.8819	100.186	209.224	98.0446	275.461	50.4182	201.245	15.2702	263.391	17.8473	261.249	224.015	39.6425	64.6796	24.9504	28.1029	120.319	188.155	205.534
RFX5	121.031	480.971	648.047	175.605	210.947	563.787	595.387	229.771	152.986	273.169	445.047	142.609	342.681	197.936	602.008	738.691	200.36	438.304	585.515	445.515	599.455	245.506	503.302	127.959	296.642	600.217	523.24	258.421	458.352	343.744	294.089	550.871	454.627	505.242	139.681	535.137	516.313	484.945	322.879	321.36	199.876	280.149	442.328	294.851	140.149	583.744	505.726	161.493	626.726
RGCC	592.516	323.063	325.907	286.612	558.674	561.931	187.63	596.053	234.423	339.834	366.913	328.17	585.109	580.292	589.676	313.813	473.116	491.653	569.212	508.68	304.702	251.45	544.202	332.446	542.042	338.824	543.842	349.549	502.29	597.064	466.128	284.602	519.831	284.813	306.108	583.136	471.076	579.831	606.778	444.855	571.043	585.4	335.287	519.521	215.887	563.337	759.519	624.142	616.79
RHBDD2	301.435	249.761	168.529	143.154	247.653	274.478	254.667	145.812	150.253	245.807	173.684	209.77	349.95	350.358	200.64	146.859	234.951	335.746	145.013	222.627	251.907	153.872	249.563	187.932	300.166	228.734	190.033	270.252	199.371	243.911	284.757	251.048	269.324	161.723	347.401	344.706	223.949	249.156	323.422	277.26	183.962	290.828	244.806	329.529	226.399	249.361	345.601	304.034	310.565
RHEBL1	26.3742	135.143	110.23	44.1983	29.8274	132.054	69.4509	136.645	42.1222	183.65	49.9323	77.1302	179.357	56.0323	146.425	177.077	171.678	152.174	119.678	141.185	19.707	86.9824	147.891	184.457	122.969	195.927	189.209	52.1515	74.8506	20.7421	57.2015	82.9761	159.428	144.349	32.9162	45.664	179.925	34.4182	55.5234	154.378	128.601	91.9851	49.9473	93.7	45.1267	194.212	185.203	212.457	148.21
RILPL2	161.521	312.236	396.653	373.134	169.676	480.296	281.61	405.029	385.191	183.726	357.121	356.54	578.539	419.079	657.464	631.68	462.596	443.318	608.487	606.192	595.767	372.852	445.687	621.976	620.733	217.08	592.474	343.186	210.333	616.321	547.589	234.324	344.562	518.51	307.594	524.623	422.111	591.894	620.544	360.414	469.677	515.592	542.947	385.38	632.006	335.397	207.965	280.239	244.942
RMI2	198.579	45.0069	62.4353	108.456	57.8877	129.767	15.1806	38.9222	32.5959	150.022	60.9947	49.8771	159.606	10.0363	201.776	130.435	158.95	154.384	11.2854	71.3449	33.2645	16.4846	61.7792	7.02632	144.212	184.63	104.197	33.5657	136.093	52.8513	178.079	58.6116	104.606	168.516	47.0415	64.4652	80.9085	59.254	155.058	156.983	156.425	130.736	75.3861	142.178	49.2727	113.655	88.707	161.636	158.165
RNF139	219.679	222.252	276.813	285.55	251.796	248.597	204.196	226.755	246.456	279.333	305.786	313.03	254.112	353.348	351.389	281.268	223.92	321.032	283.016	246.669	328.688	204.757	342.522	208.44	238.454	276.346	219.044	279.264	267.946	233.345	293.62	355.61	321.245	353.84	285.149	231.21	294.255	225.131	358.456	316.686	319.313	210.573	299.707	323.173	206.692	242.11	326.32	326.372	281.034
RNF220	621.613	524.356	711.376	660.537	617.946	680.361	449.819	759.626	452.655	521.961	645.595	572.017	634.985	464.634	446.377	688.057	595.851	407.909	476.747	622.235	512.198	793.804	860.183	638.917	856.219	708.707	844.712	697.819	529.52	814.775	747.875	738.459	887.605	532.848	469.737	534.892	562.601	624.436	887.234	706.731	810.844	623.527	709.696	700.214	533.838	484.679	530.873	684.325	448.578
RNF34	486.637	344.526	221.709	292.199	254.858	279.058	512.518	327.277	237.873	304.382	493.946	298.388	424.093	265.106	419.857	337.217	268.019	270.437	435.298	398.971	270.3	497.757	177.857	213.678	448.25	371.129	438.2	298.83	417.438	391.546	482.076	404.278	496.936	509.658	332.657	387.293	285.878	453.802	428.478	469.404	215.215	411.372	347.516	249.552	261.952	447.808	419.72	442.788	396.3
RNF5	194.485	186.448	38.8104	177.153	56.1628	101.344	79.9561	75.4521	93.0105	78.7159	110.982	53.6926	137.443	154.944	140.329	50.3392	163.82	55.2247	123.915	154.902	215.608	182.936	59.4396	144.544	176.837	60.2411	188.821	94.9758	177.268	135.443	165.06	91.7325	160.556	141.267	103.135	131.01	145.345	45.9059	138.797	132.826	145.601	92.1636	47.722	60.4966	52.3386	97.1593	188.239	178.115	196.086
RNU5D.2P	38.6113	171.58	1	87.5454	32.9892	190.922	188.862	101.747	214.679	151.8	159.736	49.6957	3.78888	1	68.5326	23.0164	1	11.539	169.634	204.457	211.258	248.097	45.4125	1	177.385	295.653	280.304	163.772	114.458	13.4682	41.8708	234.378	253.391	215.541	31.1435	225.718	100.785	150.731	157.202	267.593	5.73452	152.088	247.309	74.2004	59.8721	179.314	1	196.989	48.8337
RORB	1	67.5491	89.0191	35.0642	1.28167	1	1	1	68.7318	67.5497	1	77.7767	87.8291	146.123	113.638	101.644	83.5089	85.5816	102.663	4.93528	1	1	79.5192	67.584	1	1	1	69.2664	10.4455	1	18.8773	1	9.25546	1	7.00795	75.0056	1	18.5675	44.7094	93.5451	1	24.089	1	24.089	67.5491	70.3675	73.9973	14.9715	67.5491
RP1.212G6	43.3544	120.788	20.222	165.495	189.954	156.371	56.6996	41.0725	124.318	82.8103	108.928	115.874	84.2617	230.211	216.713	175.589	200.32	158.583	58.067	174.21	48.3003	29.6613	45.3677	107.82	147.171	82.3511	162.878	225.33	163.65	241.828	165.744	47.9853	200.679	21.5072	46.1399	125.288	164.356	233.384	255.588	242.78	99.2028	137.732	125.27	201.772	38.8611	159.702	175.577	234.455	112.701
RP11.166P13	175.719	179.053	218.193	228.043	193.634	156.151	217.495	155.411	200.031	211.582	160.662	193.101	230.276	234.971	228.506	186.396	157.687	146.799	147.211	159.41	149.221	237.514	241.048	226.683	200.021	190.679	167.702	199.29	184.163	202.522	199.086	222.933	174.313	226.454	229.477	185.597	201.567	216.102	235.354	214.487	246.402	167.998	156.141	173.615	155.206	204.541	188.129	193.62	182.574
RP11.266L9	19.3109	43.0573	7.7469	71.1745	20.9765	82.1103	10.6799	19.1096	59.1661	7.24595	8.96809	47.5099	62.5015	70.8616	97.7079	17.653	11.1281	12.8556	76.4485	60.8779	61.3261	91.7462	23.8678	8.26058	67.851	69.5089	15.1534	30.7195	63.0536	61.2355	80.9175	20.6636	93.2553	83.1727	21.8595	31.3188	32.1764	23.8795	59.1036	24.829	11.0375	25.7257	12.3035	57.9449	26.9189	82.3744	57.4439	69.3076	31.9123
RP11.53B2	5.1523	94.3238	1	96.145	88.1654	106.76	48.5207	45.3589	85.1709	1	98.0054	122.641	171.818	136.843	118.507	137.692	139.045	2.54618	1	3.6485	85.1036	129.782	20.8926	1	88.16	177.331	82.6465	134.53	116.501	148.165	21.008	7.17555	11.6265	1	8.83392	85.0408	43.6724	37.2537	40.6106	17.5883	2.60241	110.179	88.0121	91.7177	29.6249	110.064	58.9937	174.123	29.3357
RP11.58C22	65.8634	120.943	48.3149	116.234	112.459	110.528	55.7632	124.778	93.0509	69.2589	73.7015	82.7111	106.591	118.14	74.8626	114.677	67.1454	74.562	113.094	133.749	75.8024	137.693	69.5764	95.517	116.633	104.095	105.377	78.5503	104.563	78.0023	109.76	83.2689	93.9949	61.0109	72.6321	64.3163	79.9085	112.794	114.034	111.933	76.4456	81.414	121.501	66.3318	72.296	64.8503	99.4609	103.082	68.3593
RP11.73E17	23.6067	99.6355	8.63977	45.2979	62.4939	98.2283	44.6706	21.6473	75.985	36.8703	90.6072	29.7838	96.2483	8.15626	71.0782	19.6261	72.4637	114.676	41.9106	63.0163	101.092	18.126	61.1029	6.97371	10.9819	24.6072	94.3754	19.3443	62.9775	84.1215	73.682	92.8686	49.1913	115.441	31.1729	65.3196	61.1989	85.5106	50.051	91.6242	16.7406	62.568	43.8906	30.7075	38.5309	73.9638	8.23034	77.9444	36.2695
RP11.756J15	9.10613	23.6542	1	23.6542	23.6542	1	1	17.2332	5.87493	1	24.2189	23.6542	46.3872	1	36.0966	6.94256	1	1	1	28.0937	13.8741	57.2477	34.6637	1	1	21.2955	1	1	23.6542	1	23.6542	23.6542	32.3769	1	23.6542	23.6542	1	23.6542	29.7432	38.2601	52.8082	25.5479	1	23.6542	23.6542	23.6542	1	23.6542	23.6542
RP11.81H14	1	50.2375	1	50.2375	51.4993	1	1	62.9686	1	1	1	50.2375	59.1589	107.067	78.441	61.8197	1	1	1	2.32912	1	1	50.2375	1	1	67.0109	83.5314	52.9904	10.1811	51.0459	21.6112	6.13887	53.2665	55.42	4.98999	50.2375	1	35.0876	60.1226	52.7991	1	51.4718	72.6346	56.0535	50.2375	4.67543	1	15.8048	50.2375
RP11.959F10	10.0535	37.9278	234.67	164.24	91.0227	1	1	7.11854	174.158	67.4347	203.703	130.024	139.399	215.257	208.656	106.685	1	185.75	214.604	16.4175	134.883	1	91.4248	1	1	15.0851	1	146.397	26.3355	6.45014	229.238	171.177	23.3548	172.514	24.6917	162.908	121.224	43.4985	130.073	239.247	191.321	60.8336	154.273	55.8802	55.2113	203.034	55.2286	21.5072	203.051
RPL22P11	764.756	774.216	1420.68	1362.51	1386.03	629.557	1278.77	729.822	1420.29	1394.46	1245.15	868.926	1290.29	1490.43	1252.87	1416.38	895.143	603.685	836.973	890.842	613.857	1560.64	1299.75	816.812	1155.09	679.069	1035.1	1223.07	894.752	1204.6	1170.39	697.531	702.738	690.981	1520.4	727.335	1080.82	860.491	1206.01	644.857	1129.22	680.471	671.493	753.232	439.358	1228.27	1257.24	1360.82	1255.36
RPL23AP2	1533.35	1491.63	1539.31	1545.96	1571.8	1803.07	1899.39	1444.8	1543.26	1534.8	1800.15	1929.06	1611.84	1674.05	1449	2079.46	1734.18	1612.68	1799.12	1797.15	1793.16	2159.2	1504.23	1505.38	1911.33	2056.96	1896.85	1669.25	1456.69	1805.77	1793.9	1794.61	1623.43	1534.09	1540.34	1558.1	1311.99	1911.04	1764.04	1736.17	1751.43	1474.37	1651.23	1716.5	1863.56	1622.42	2025	1637.04	1883.23
RPL30	4372.42	3959.39	4089.09	4532.33	3814.69	3788.1	4051.97	4414.24	3825.24	3818.71	3923.27	4431.24	4410.26	4709.3	4553.45	4995.19	4657.92	4206	3999.78	3776	4452.93	4598.01	4561.51	3680.7	4597.62	4604.23	4356.95	4132.86	4247.16	4286.83	4885.39	3805.77	4019.68	3894.09	4071.07	3966	4444.01	4625.05	4426.34	4377.61	3772.02	3824.43	3986.81	4437.19	3813.38	4771.1	5015.85	3798.95	4844.23
RPL7P32	14.1206	60.3129	1	84.4098	52.521	76.2486	80.1313	7.86806	35.545	86.7076	52.2749	43.8513	83.1556	53.3326	103.17	78.5733	73.4893	98.2209	23.8037	31.9649	34.2627	87.9899	34.3953	33.7042	96.2962	30.7107	1	31.5596	64.4518	11.6623	64.1072	12.007	58.0158	5.57091	96.6006	21.0444	1	14.8896	26.1284	45.776	1	33.948	85.3641	32.9192	19.7773	57.1787	4.7338	84.0045	90.4257
RPN1	968.123	874.006	942.589	1164.6	931.388	1124.47	1064.59	1234.93	910.045	930.408	920.549	904.089	1042.38	910.655	964.132	933.104	1018.05	1035.8	880.894	1044.43	921.476	1074.97	980.43	1075.43	1014.64	1260.11	1108.17	1048.13	1054.7	935.296	951.107	1092.23	1196.3	1090.89	1228.27	1095.15	1158.68	1077.15	1186.42	1253.48	1125.65	1065.52	1261.36	948.185	940.182	941.334	1112.16	1079.34	878.238
RRAS	507.954	481.535	347.4	499.195	328.807	376.834	466.524	508.424	335.371	244.223	528.688	392.771	204.184	377.519	577.675	537.29	584.846	521.533	557.198	331.257	445.003	291.442	622.14	576.312	569.908	381.322	505.945	289.386	553.972	545.759	228.829	545.545	617.427	554.657	520.721	468.58	301.82	524.538	344.395	512.508	368.621	380.06	407.709	351.55	223.399	368.407	421.361	304.397	351.707
RRM2	268.816	261.404	257.17	319.936	302.446	301.077	262.775	259.89	301.401	285.357	298.192	263.126	299.167	297.776	323.936	329.174	266.887	304.772	277.939	278.135	255.779	305.122	261.557	251.066	274.188	251.775	326.253	300.029	314.903	269.159	293.772	305.055	335.06	259.081	265.355	260.04	260.449	256.195	312.755	287.178	316.223	307.352	316.185	334.608	259.404	303.554	284.256	264.746	320.132
RRP1B	366.048	363.925	359.713	407.296	414.959	405.096	425.178	351.631	397.342	357.633	406.632	407.463	405.435	445.14	363.557	430.626	413.847	377.379	375.134	366.501	412.945	358.833	370.632	365.146	405.431	365.986	449.689	371.197	371.519	357.298	414.3	363.408	408.588	418.995	418.431	411.356	399.43	360.789	377.519	419.317	353.481	413.785	401.279	359.665	354.092	357.636	412.157	413.176	365.377
RSBN1L	188.005	449.184	179.306	435.596	187.946	329.474	232.067	149.881	377.443	249.082	443.188	339.648	405.534	384.846	439.253	278.674	239.077	228.393	448.887	282.801	339.461	462.785	150.281	145.553	302.005	407.591	376.271	279.144	183.009	395.529	388.519	292.435	155.9	335.758	321.076	321.751	286.736	361.417	306.733	165.299	164.624	173.022	344.398	157.539	153.905	435.126	220.991	399.688	425.614
RUNX3	1002.09	978.317	820.706	819.877	751.624	1051.92	1202.82	1026.73	680.781	702.226	1025.54	681.976	1346.85	1010.25	1101.86	1164.63	757.107	677.443	1111.14	1160.57	853.999	815.814	707.168	654.191	956.36	1247.63	1301.11	989.945	1012.01	1165.46	1087.27	1176.99	1138.84	836.348	766.384	1323.07	1246.69	742.516	832.237	1031.01	794.081	1022.2	1096.38	1046.98	760.93	1343.7	1105.68	1181.1	909.439
SAMD14	3.99198	21.8594	1	33.5814	24.6889	1	1	6.94274	1	1	1	21.8594	44.5102	1	49.2941	3.98519	1	1	1	13.6044	41.0391	1	21.8594	1	1	6.14667	22.9921	25.073	17.0754	1	34.3775	12.6097	21.8594	1	17.9383	21.8594	1	21.8594	21.8594	26.3993	1	21.8594	1	21.8594	21.8594	31.4267	1	21.8594	21.8594
SAMD8	122.282	159.683	255.437	236.448	234.198	120.773	133.855	266.397	148.816	232.69	134.049	220.161	259.125	297.057	260.277	241.09	245.966	162.563	128.244	154.481	142.846	233.903	121.987	156.123	153.139	279.6	108.244	254.762	245.771	126.24	165.265	284.894	117.928	229.845	109.069	268.04	134.266	244.219	220.985	277.181	141.512	172.977	265.055	238.157	143.52	274.479	308.813	253.428	271.599
SCAF4	315.418	475.145	472.624	426.95	422.245	360.678	549.435	536.308	368.318	421.192	298.983	471.926	515.86	454.442	365.099	362.991	501.848	307.865	274.494	343.143	345.772	429.481	409.034	332.867	392.839	469.817	435.791	395.022	365.798	342.543	283.107	427.336	464.611	385.307	309.056	492.134	442.608	494.474	512.813	452.599	414.692	412.348	526.774	305.521	449.369	439.693	347.615	405.809	395.623
SCAMP3	236.879	296.493	167.668	191.59	318.073	246.956	326.457	212.623	191.444	180.937	273.119	181.522	268.801	127.005	116.669	191.036	131.429	194.146	286.387	191.043	273.743	145.646	286.294	113.477	222.12	218.939	182.846	167.144	180.844	170.301	130.073	128.206	290.493	168.292	171.505	232.456	296.894	297.041	286.972	275.751	299.596	243.172	283.184	199.593	233.657	185.043	276.956	221.006	250.769
SCCPDH	167.143	159.637	126.273	157.069	162.812	183.135	136.079	171.509	143.233	170.194	224.834	168.257	219.343	236.302	235.392	165.044	171.105	227.834	141.833	162.636	232.341	236.293	154.146	236.754	248.195	230.333	236.706	174.374	156.802	157.49	239.571	244.499	201.276	216.005	168.138	238.09	248.333	241.084	233.335	223.604	230.241	171.096	175.886	165.136	179.301	239.631	232.811	222.267	228.01
SEC11C	943.536	946.487	844.302	943.667	1138.2	1191.14	986.456	1137.39	906.904	889.783	937.514	876.539	1267.56	1272.46	1198.35	1024.86	1068.31	1112.06	890.596	820.703	1194.09	1370.34	960.337	930.087	882.35	1124.15	1227.71	1149.61	1033.62	864.453	1186.07	902	1191.27	1228.59	875.129	980.105	1086.89	980.981	1267.06	1139.47	847.136	1235.82	1037.98	1019.46	824.689	1185.12	1129.96	1094.74	1091.91
SEC61G	705.899	708.124	692.688	762.469	717.953	800.537	791.776	787.591	678.153	695.831	631.382	679.473	792.745	762.057	753.003	716.972	773.19	778.415	672.276	763.385	813.955	762.411	724.403	679.827	751.629	705.982	873.291	619.085	679.885	745.96	641.819	669.045	736.708	746.265	710.161	642.838	717.317	712.337	768.3	794.921	788.483	800.09	819.292	634.388	690.606	634.733	788.566	713.965	760.737
SEMA4D	495.167	490.521	524.144	556.476	509.238	650.322	677.069	807.783	540.077	664.188	742.65	713.553	914.302	595.3	879.488	646.596	473.767	779.234	931.894	776.943	863.006	938.465	540.518	462.278	798.496	611.783	749.138	741.473	762.872	831.355	689.064	445.848	530.791	511.529	824.181	766.709	773.24	587.332	793.091	855.461	855.037	474.945	505.236	771.447	808.223	1002.66	944.774	997.689	918.028
2021-09-15	753.977	753.633	879.436	730.778	784.045	856.719	691.853	836.524	582.057	622.809	768.293	546.193	544.523	655.671	624.068	567.007	811.399	929.177	804.226	788.934	954.248	976.265	911.735	971.395	911.742	711.059	820.537	746.923	886.491	955.619	806.529	746.876	948.911	969.092	771.071	740.078	933.159	588.767	1011.48	935.937	940.174	709.389	802.492	671.659	846.618	721.625	738.621	903.487	775.308
SEPHS2	549.902	585.959	612.924	634.816	531.066	571.707	498.411	585.266	553.048	514.153	514.247	563.796	675.753	539.089	610.108	505.154	510.394	492.022	601.552	683.944	640.45	624.068	581.826	480.647	672.168	573.511	602.085	670.303	478.882	650.988	490.7	481.83	552.849	539.79	581.413	601.148	421.003	502.492	585.172	479.168	500.688	614.408	599.283	614.473	579.968	579.402	686.955	604.733	543.454
2021-09-02	501.285	502.929	505.887	474.137	439.108	561.44	526.627	562.923	499.99	510.814	578.117	483.313	573.141	508.077	604.755	439.484	525.764	481.017	593.035	588.941	559.821	521.156	586.205	451.297	537.713	517.236	501.25	481.693	484.528	514.907	504.819	579.412	503.375	552.265	584.015	603.892	470.708	562.656	581.502	582.946	607.552	517.838	547.876	548.835	517.612	452.83	493.259	530.957	495.013
2021-09-06	1906.2	2052.5	2415.56	2215.39	1965.53	2374.62	2439.34	2290.25	2080.13	1917.62	2396.68	2090.84	2745.38	2433.88	2377.23	2253.01	2420.65	2121.01	2673.3	2349.57	2748.67	2758.6	2055.48	2036.99	2725.08	2420.67	2567.06	2356.84	2537.14	2646.73	2735.91	2322.01	2423.94	2399.03	2721.41	2445.74	2487.32	2400.36	2861.86	2095.94	2348.57	2162.59	1890.67	2348.64	2023.92	2693.24	2674.29	2699.34	2577.73
SERP2	2.52289	63.8917	67.3985	98.6485	3.87737	80.7114	1	6.38169	1	68.8139	85.6546	71.027	145.073	1	64.8238	93.054	1	1	1	6.66546	1.38889	95.6039	97.5846	70.7339	76.5689	113.287	66.7854	1	67.3275	72.3487	21.5579	77.9233	12.1484	69.9178	11.6086	71.4827	80.4277	19.008	24.6025	31.0099	1	64.163	1	23.5386	63.8917	8.01139	1	75.4349	105.056
SERTAD2	243.678	306.339	382.117	449.972	405.905	313.865	517.324	301.296	289.508	284.759	478.262	329.425	473.16	300.109	465.723	323.435	445.223	507.906	245.441	478.527	318.856	296.163	497.311	223.129	565.492	501.033	407.781	305.259	386.415	466.803	492.744	461.76	481.174	479.32	276.426	452.012	401.951	317.798	312.696	460.572	225.951	347.442	405.029	436.89	221.654	247.318	320.711	544.057	305.404
SESN1	267.331	509.81	718.016	685.348	209.434	302.844	62.2093	548.784	451.841	385.677	698.655	687.234	95.2186	839.243	747.965	513.215	59.6495	206.679	500.551	739.341	660.244	956.632	756.41	245.089	686.357	840.796	68.0991	387.23	635.189	715.662	503.066	665.66	662.999	212.094	756.833	264.451	285.775	717.12	905.407	720.897	832.808	267.371	56.2443	232.792	521.665	565.44	294.4	111.875	98.3426
SESN3	612.367	890.823	646.824	708.555	639.144	925.15	660.882	986.09	633.005	638.733	753.961	954.148	911.331	906.021	917.469	641.325	866.952	923.532	627.695	676.923	1086.14	1167.44	970.017	707.764	1025.61	939.262	685.244	655.11	890.693	612.498	988.094	660.937	680.705	1032.29	986.881	939.208	1003.6	610.787	959.03	903.269	919.651	725.278	584.066	807.82	931.119	675.823	917.059	858.276	795.827
SETX	593.624	684.559	905.551	636.864	688.031	602.749	1059.16	1086.8	687.856	759.782	738.428	876.297	1018.21	930.931	1154.05	643.21	838.322	715.411	927.741	598.948	711.838	1041.23	1019.66	716.854	1066.46	946.012	613.066	624.94	644.007	896.426	990.832	942.876	780.948	1062.58	568.439	988.007	1008	934.95	763.661	640.074	548.449	613.564	696.653	1014.64	632.149	987.361	1083.75	915.868	871.24
SF3B5	531.299	528.869	548.129	452.694	598.979	553.333	347.391	465.146	518.008	458.422	788.575	456.695	700.388	736.987	756.67	727.721	760.361	755.661	702.766	491.046	311.723	284.287	726.288	553.738	525.119	296.057	472.099	764.112	550.681	464.154	531.44	753.25	492.479	519.529	358.09	582.633	565.253	766.683	593.332	699.396	468.943	520.419	529.819	485.297	546.965	800.495	467.524	472.121	707.363
SFSWAP	339.552	376.629	389.66	401.757	382.408	361.047	352.184	255.62	307.507	314.317	287.75	265.525	356.872	305.247	374.369	263.959	397.508	332.635	353.965	267.811	391.242	263.556	334.647	313.287	260.303	211.777	408.673	384.527	349.527	344.806	320.538	261.492	364.147	283.062	252.999	313.35	284.449	332.678	324.741	353.571	383.439	244.228	280.406	315.405	280.899	389.712	275.684	253.163	251.134
SFT2D1	49.3945	171.274	311.382	183.909	300.317	336.674	196.503	116.132	164.298	291.939	193.359	305.137	323.29	289.864	155.875	286.424	197.293	53.9352	300.69	136.406	188.775	120.976	111.761	157.99	236.395	332.697	96.835	260.357	165.004	167.329	304.385	150.154	310.655	152.558	57.1222	295.256	228.37	97.0143	147.043	303.678	251.142	275.787	297.37	201.895	62.5147	255.513	323.352	332.74	165.756
SFXN1	449.912	1059.15	531.71	754.774	821.544	685.627	696.781	661.423	440.844	349.89	965.973	682.809	938.395	949.567	573.172	666.951	592.45	857.98	905.233	810.318	947.139	1157.99	586.214	418.323	574.152	1037.85	1014.53	641.004	823.436	385.254	532.138	666.868	723.413	1040.39	484.457	770.93	576.044	397.407	1034.95	917.524	381.251	573.615	791.846	664.33	946.695	1056.33	905.661	1027.21	875.902
SGPL1	137.409	143.129	138.162	139.691	140.189	141.323	141.63	139.578	142.777	141.943	137.964	139.614	142.581	141.304	135.107	147.249	141.517	140.416	143.907	137.045	146.337	140.832	138.478	141.19	141.969	143.262	148.74	140.101	147.652	135.284	136.025	148.276	142.128	139.097	146.801	139.757	144.756	142.874	141.529	142.771	137.223	144.716	141.696	153.001	135.47	142.817	146.752	144.207	140.004
SH3BGRL3	6130.41	3802.45	4362.21	3912.23	4113.84	5118.23	4782.09	6550.29	3621.93	3245.28	4831.52	3634.39	4255.25	3722.83	5782.66	4486.69	4391.4	5620.8	5688.41	5854.71	5666.23	5570.64	3728.22	3852.6	5491.03	6738.58	7250.66	5402.59	4970.38	5731.63	6254.89	5970.33	3920.21	4277.87	6599.72	5482.46	5868.28	3963.44	6701.8	6076.09	4933.6	6159.6	6046.06	4086.51	6906.3	5496.42	5680.43	6051.06	6023.45
SHMT2	150.475	103.442	79.8349	111.908	121.917	109.253	133.681	104.841	105.441	88.5654	160.205	111.421	148.416	127.408	151.68	94.4344	146.417	159.663	78.9426	110.777	156.883	153.752	101.699	147.549	148.637	133.805	148.456	144.674	154.533	84.4335	144.702	107.023	105.482	107.501	88.7785	111.558	113.909	100.841	102.815	122.809	78.3232	152.228	104.575	149.998	90.7063	145.79	137.409	154.882	131.753
SIN3A	311.547	302.702	367.009	315.52	280.016	313.643	272.124	318.418	264.17	270.106	296.975	269.094	380.239	289.484	377.15	372.34	326.013	321.507	267.281	333.333	246.817	322.902	342.538	254.91	260.287	327.827	365.113	280.898	256.788	254.578	329.712	333.018	303.616	313.31	243.97	273.527	312.583	253.851	274.286	317.499	336.484	308.276	252.814	274.601	244.883	332.259	339.63	319.019	355.707
SIVA1	183.683	221.234	174.783	200.567	249.899	214.102	197.586	363.304	244.85	223.155	215.019	191.106	318.842	382.869	357.707	185.114	228.453	334.889	373.4	341.858	189.736	381.763	339.212	156.059	334.638	236.918	303.14	268.358	326.692	195.818	221.484	310.991	312.809	282.958	219.815	259.995	358.255	199.404	288.187	340.561	333.22	225.614	213.287	350.323	169.553	339.019	327.507	313.972	217.937
SKAP1	240.447	439.893	394.106	375.914	138.367	298.726	425.004	496.183	136.02	141.241	499.864	162.821	481.226	228.847	255.957	438.198	271.536	253.618	524.767	199.241	518.909	530.326	365.976	166.498	400.866	568.019	526.334	380.936	160.356	426.849	363.628	210.59	197.396	339.101	212.285	302.717	294.394	148.306	465.866	390.43	291.3	191.187	221.95	560.488	522.003	499.145	566.709	468.056	449.558
SLA	1417.4	1532.06	2035.49	2211.45	1562.81	1625.08	2281.33	1654.82	1357.88	1368.56	2056.52	1940.69	2208.63	1513.21	2191.72	2153.45	1398.54	1777.95	2285.18	2161.85	2303.46	2426.59	1382.02	1376.49	2006.52	2127.41	2180.7	1543.07	2017.2	2019.92	1753.23	1407.88	1519.32	1371.28	2066.05	2047.18	2030.66	1559.99	2153.01	2273.72	2188.31	1398.95	1431.43	2071.26	1476.17	2124.81	2167.96	2022.18	2080.08
SLAMF1	219.571	407.796	184.645	313.06	237.676	463.418	451.876	489.634	160.799	127.433	438.334	413.627	456.865	153.054	235.051	298.303	389.41	377.624	154.4	420.896	454.501	375.857	157.724	151.424	410.56	519.731	494.014	221.509	374.549	436.396	401.47	217.723	400.314	201.014	188.422	359.306	427.834	159.032	529.885	424.294	368.249	240.04	277.189	193.735	158.717	183.489	369.879	417.839	302.906
SLC12A9	584.138	611.215	520.693	490.376	462.673	612.141	541.585	513.427	494.086	419.821	551.32	430.567	568.461	620.273	688.324	652.87	534.634	606.796	705.903	552.331	571.619	759.245	463.189	430.903	503.459	487.658	703.718	506.285	615.85	637.48	591.813	584.954	470.049	470.483	489.45	656.399	742.038	449.854	549.326	446.696	592.247	431.744	553.508	523.407	460.189	628.049	625.224	674.417	485.032
SLC19A1	34.7283	117.025	158.394	138.847	154.481	116.508	139.511	41.9232	37.9662	16.209	82.2163	101.584	144.402	17.3737	59.7748	128.782	21.1287	140.696	63.0688	104.86	36.5695	24.5383	51.7637	16.062	122.379	68.383	178.342	63.9461	96.5176	30.5459	115.184	77.9389	41.7258	174.958	46.3182	118.422	17.4313	48.3269	126.774	143.524	24.4045	111.001	97.8293	157.198	60.24	74.0254	175.671	148.839	159.003
SLC1A3	240.797	146.214	217.512	152.444	41.2845	136.627	87.2819	23.2946	22.2257	37.5403	38.7891	27.954	35.4102	60.2198	102.13	115.193	196.085	175.359	54.9254	136.281	27.6075	204.244	33.8706	24.8836	160.504	217.602	147.462	70.3609	163.599	66.6859	157.815	131.448	195.955	108.839	26.4035	81.2838	133.557	26.0231	108.929	149.958	210.803	168.893	43.7708	131.968	32.977	78.5828	130.899	141.65	49.1412
SLC35B1	243.025	432.302	477.132	498.459	485.139	544.022	224.778	241.912	277.307	261.399	482.326	476.811	656.96	468.396	277.615	488.651	503.339	301.434	304.948	293.972	498.62	659.672	291.096	291.753	501.496	471.271	458.422	468.922	490.035	282.511	249.841	507.464	299.94	281.127	250.898	508.504	290.935	278.017	484.831	496.627	263.747	295.815	336.498	474.121	323.957	555.537	269.608	457.365	485.541
SLC35F2	40.1217	67.0908	183.872	145.616	137.826	88.7522	20.5109	40.335	113.726	104.781	193.124	133.55	150.669	172.614	158.141	96.6999	183.927	89.6866	26.8642	159.145	51.151	33.5517	61.9059	79.3852	11.5654	113.624	181.968	200.339	178.072	90.7115	144.366	99.9089	95.6393	160.306	188.855	126.767	132.922	52.4009	133.337	140.351	20.4089	189.915	104.413	114.204	65.9294	44.6105	64.9252	213.252	57.4536
SLC37A3	170.164	164.311	162.851	158.083	163.306	167.715	175.688	167.93	160.566	167.015	168.832	170.067	168.087	172.238	165.325	166.466	163.609	165.788	162.707	163.124	161.909	171.689	151.406	172.771	182.937	183.129	167.481	156.629	175.18	166.667	171.89	175.29	157.628	180.403	164.092	165.721	169.354	179.292	175.915	157.901	169.314	169.534	177.714	162.258	170.548	160.715	170.692	173.748	177.906
SLC38A1	844.512	793.318	827.384	1271.98	704.266	1029.15	1145.34	1174.62	837.894	673.866	992.708	566.061	729.936	661.233	923.707	1021.52	674.979	586.444	785.055	1463.06	1255.41	1394.06	595.765	576.506	1478	1048.84	649.582	1243.19	1045.3	1499.5	1200.29	1002.25	1314.87	1426.32	1036.42	1131.59	1297.74	801.623	1488.03	1472.6	1066.12	1144.22	1158.59	1056.8	955.967	1571.55	1077.06	1517.22	1017.68
SLC52A2	109.199	138.311	143.414	219.724	193.944	216.451	119.761	190.92	173.994	190.357	142.191	132.89	104.843	196.211	156.621	197.105	170.4	205.257	165.244	166.687	198.244	216.06	136.4	99.839	134.367	196.702	191.817	194.734	161.514	167.582	134.858	99.6705	204.33	181.605	200.155	183.738	154.216	103.4	218.465	114.482	176.325	195.596	204.034	129.973	98.1484	121.895	129.077	171.043	157.88
SMAP2	451.65	597.165	812.876	802.462	686.162	592.568	898.16	629.471	588.522	585.274	585.636	546.563	836.886	505.796	824.405	819.808	581.006	596.975	866.73	839.116	871.774	870.25	611.876	592.502	853.884	646.146	813.809	699.547	831.483	644.534	899.492	626.707	616.189	639.489	672.251	662.217	609.646	604.243	812.514	773.803	889.458	626.644	575.221	808.247	733.036	656.603	906.13	856.711	853.947
SMARCA5	557.287	607.321	641.449	490.023	652.539	679.066	599.651	803.954	479.521	595.712	441.904	549.095	795.257	956.814	733.118	578.597	581.753	531.984	476.834	774.773	977.687	542.497	604.409	781.298	676.379	533.573	630.177	853.101	780.546	653.556	834.76	582.697	899.439	806.866	689.568	852.084	748.197	929.239	947.742	575.227	916.349	757.269	756.832	820.585	621.04	581.001	799.196	716.804	829.722
SMARCB1	572.03	601.213	576.231	583.552	613.911	548.265	693.2	618.147	526.892	506.223	543.879	550.973	585.512	645.552	603.457	532.123	673.266	512.154	625.148	529.702	522.484	623.168	591.444	504.563	535.235	519.266	615.575	574.411	601.773	485.22	495.122	639.744	657.341	504.262	489.426	560.455	578.052	564.509	614.525	598.556	593.977	578.841	611.413	538.858	514.822	524.168	651.319	521.924	627.554
SMC1A	592.21	713.03	702.662	808.082	722.789	704.816	599.553	620.249	620.189	611.078	696.37	645.823	781.387	804.641	816.527	725.684	828.9	827.305	629.954	731.96	601.318	638.408	624.769	723.202	731.9	692.93	805.251	713.573	734.61	740.397	615.51	715.594	761.775	739.871	815.632	727.221	621.084	597.178	736.48	732.795	750.119	708.889	656.73	693.54	590.951	650.064	768.441	826.575	622.899
SMG5	427.158	427.508	416.919	444.545	430.313	455.525	464.318	455.725	454.335	422.139	451.476	434.208	461.961	467.295	414.603	467.53	438.9	436.302	444.382	457.078	413.211	424.611	416.339	423.459	428.319	478.172	483.742	424.232	439.513	398.481	444.439	459.914	452.628	426.319	448.066	439.279	462.224	416.366	426.498	452.249	416.529	456.335	433.945	436.466	444.355	424.66	464.482	444.936	482.202
SMG9	328.492	142.579	388.333	268.682	333.422	217.049	69.6632	262.525	241.476	266.335	360.783	210.522	173.513	242.154	417.056	380.047	314.06	442.233	338.163	181.799	423.583	480.099	350.586	103.123	280.709	362.976	448.01	150.422	442.85	157.473	356.956	271.075	154.249	347.783	144.052	475.216	121.958	270.784	448.688	477.609	477.318	425.471	381.734	106.864	235.699	175.2	141.249	126.888	309.658
SMIM10L1	193.212	136.481	179.423	256.742	136.56	222.502	225.271	273.02	123.363	122.675	236.386	135.985	271.631	307.207	267.836	134.184	133.187	245.612	236.307	145.786	233.98	107.555	217.581	125.117	156.916	162.04	261.867	250.616	279.249	253.099	144.772	129.708	223.189	225.593	134.154	168.01	234.011	123.845	153.273	224.943	232.978	150.789	168.81	146.683	121.361	246.509	138.28	276.792	125.767
SMIM11B	301.019	293.661	471.844	367.055	282.188	327.712	410.242	269.572	311.081	360.849	297.108	339.956	385.069	317.794	343.784	360.414	352.629	371.095	433.401	388.07	391.781	413.943	286.426	297.544	358.183	272.142	303.636	375.774	371.532	383.634	443.192	290.168	346.13	336.254	288.065	361.25	381.757	287.263	356.175	307.769	436.04	301.786	309.647	269.796	253.725	369.204	441.042	375.006	380.634
SMIM12	61.471	96.6201	197.901	238.109	99.8513	236.282	348.102	225.804	151.39	89.3735	216.557	191.756	299.357	130.175	211.672	267.645	167.904	295.334	302.142	100.83	233.05	295.497	74.9291	207.544	326.089	318.677	287.82	238.394	266.605	245.037	80.1264	116.541	237.26	171.932	173.304	189.658	216	101.678	300.248	79.5694	194.437	108.607	211.359	158.904	71.1141	291.412	58.0067	309.734	101.964
SMIM19	808.76	653.836	742.873	539.893	341.207	538.504	585.552	753.318	288.987	735.765	665.731	559.244	294.304	823.032	834.591	551.116	611.463	483.061	676.634	252.368	555.474	260.686	465.508	599.937	530.942	533.396	609.579	415.282	465.749	554.056	803.652	736.164	553.413	472.616	283.8	465.907	715.518	779.691	855.808	823.669	564.335	280.86	339.323	445.262	264.924	395.474	834.866	383.58	546.407
SMS	610.082	678.495	612.835	484.646	275.802	448.622	611.666	280.285	300.839	291.298	252.927	282.148	583.614	621.985	363.33	718.304	322.651	290.803	249.874	739.249	264.989	184.754	387.617	279.396	687.608	381.309	580.561	647.349	651.698	316.662	514.975	300.762	313.317	697.271	233.058	563.744	347.808	280.98	779.309	845.661	694.017	606.489	644.003	534.406	276.427	653.337	631.525	711.996	712.575
SNAP23	622.931	513.02	367.036	313.767	560.592	380.741	755.844	374.75	304.697	297.965	321.119	540.471	384.805	523.255	325.917	608.479	284.576	589.909	798.126	583.479	636.636	321.561	544.474	352.585	704.501	827.25	577.014	542.232	448.606	569.662	281.423	553.86	537.317	683.172	274.511	370.364	768.915	571.356	345.733	427.277	580.282	532.747	334.015	267.361	297.84	788.642	800.369	581.811	550.869
SNHG6	1634.66	1690.41	2416.53	1729.32	2153.91	1837.85	1983.74	2634.56	2000.24	1720.83	2196.8	2088.27	2342.69	2080.24	2217.35	1860.27	2092.65	1856.71	2439.19	2248.08	2219.22	2369.55	1811.59	2077.65	1711.13	1882.98	1832.21	2057.58	2191.15	2407.34	2215.66	2451.87	2092.92	2108.97	1830.56	1844.33	2467.91	2203.28	2275.61	2241.93	2320.61	1733.71	1737.39	2049.36	2529.52	2436.6	2179.84	2189.51	2070.08
SNRNP200	484.551	485.679	484.143	468.923	504.917	473.995	468.83	523.566	462.825	471.18	467.117	503.19	508.705	497.418	480.366	469.996	485.119	462.224	470.057	482.684	490.841	517.01	491.533	462.4	475.5	458.907	468.824	495.091	486.786	489.035	496.715	493.098	480.232	491.976	458.313	484.744	495.913	513.452	503.283	491.915	484.319	501.647	462.632	507.597	525.108	516.52	470.63	480.826	500.539
SNRNP25	21.9019	67.8401	63.1999	109.262	129.351	165.968	184.56	25.5544	139.96	19.336	171.067	56.6612	248.148	192.943	233.082	177.606	78.5371	248.769	137.566	127.773	21.6913	251.972	117.493	156.836	182.246	29.0008	98.9006	116.332	170.868	118.676	44.1679	110.664	156.219	154.65	40.2438	230.738	51.5623	41.8135	136.308	93.1802	115.232	134.364	229.638	223.668	42.4303	76.0959	70.1543	158.574	163.016
SNRPD1	815.79	521.592	605.114	594.47	857.583	925.868	921.879	672.96	701.794	801.383	674.815	771.723	865.036	812.034	779.186	839.164	685.365	843.351	739.009	706.439	841.249	782.247	668.12	666.218	850.093	810.782	1060.71	700.692	895.979	662.031	602.053	794.323	845.253	616.115	470.9	617.19	594.377	633.649	877.825	862.498	718.846	680.45	648.033	851.948	658.936	793.248	978.516	771.51	771.603
SNRPD2	876.118	714.022	704.644	854.887	829.568	713.738	907.744	875.03	711.888	731.19	742.719	772.494	870.345	725.007	735.133	920.357	791.761	813.438	880.821	777.63	784.465	819.394	774.568	779.271	910.052	685.018	903.366	773.48	802.771	860.413	764.99	808.502	815.572	758.863	801.816	874.044	814.549	786.569	836.683	826.557	808.965	850.95	815.288	916.099	707.415	728.018	904.321	866.54	886.015
SNW1	581.654	588.048	607.224	475.076	742.921	604.938	432.568	725.467	549.402	481.309	587.611	588.567	656.456	655.564	673.957	452.067	605.961	696.129	651.45	508.762	501.67	415.555	735.548	433.717	761.119	471.363	741.943	500.14	451.044	588.874	554.656	569.449	502.562	589.026	395.507	708.066	628.97	514.074	587.278	520.063	631.026	742.461	586.463	708.551	417.678	588.751	693.406	524.588	554.172
SNX17	725.1	582.848	658.736	565.823	604.949	693.034	693.779	747.874	503.696	545.309	741.289	571.039	739.055	557.87	603.043	682.669	651.809	604.515	688.564	506.091	709.293	668.049	707.595	552.446	705.589	581.577	751.573	570.293	774.549	729.716	680.611	584.679	650.466	517.749	545.905	727.69	593.102	673.737	662.446	707.42	668.645	725.784	551.589	618.548	640.49	626.437	625.134	675.187	616.315
SOCS1	2.18458	90.6915	191.011	71.0393	87.3866	92.9276	1	4.61137	103.628	84.6108	1	76.4087	193.773	189.171	1	1	1	82.7703	1	7.58726	1.34397	1	97.9927	1	157.653	173.746	152.257	99.1034	91.6191	1	40.761	104.002	45.8565	1	18.2198	91.826	88.9233	124.62	183.902	193.062	118.151	182.809	177.44	69.3345	77.5021	108.585	175.735	147.161	87.8442
SPATA1	8.44116	60.9395	1	53.0677	14.2924	1	1	12.704	4.0817	1	94.2373	53.0677	1	1	97.8994	6.71078	1	1	1	16.0461	8.10995	1	53.0677	1	80.5536	58.6646	1	55.0605	69.97	1	53.0677	36.0394	65.9417	68.5708	53.0677	54.0523	1	53.0677	53.7699	55.7949	76.1524	59.1187	1	53.0677	53.0677	32.3772	1	61.6231	56.7284
SPC24	16.3465	32.56	1	61.9781	115.588	110.936	111.538	15.3266	117.986	88.1677	161.488	27.8148	194.66	193.114	148.444	9.09552	73.4417	168.47	162.185	127.152	142.035	7.2044	134.307	1	210.72	16.8135	133.894	121.819	66.1872	11.494	27.402	201.635	148.871	5.04574	20.66	27.1131	104.623	55.6928	54.9959	95.1424	3.94572	122.839	140.316	110.438	26.7425	106.171	172.68	179.934	133.235
SPN	632.671	633.304	629.088	638.188	631.873	614.692	625.855	625.457	650.397	628.586	607.276	627.627	610.908	618.303	609.806	630.31	642.443	630.855	608.414	636.173	632.976	621.134	632.52	651.62	604.546	612.182	606.318	633.491	629.723	616.878	604.41	630.578	631.115	630.13	625.092	603.783	603.757	627.614	611.362	623.105	625.72	631.312	623.284	604.147	639.037	611.211	596.418	611.667	611.995
SPTAN1	722.81	583.01	639.666	606.447	540.644	507.963	804.33	749.504	481.087	448.425	670.001	519.284	554.973	834.519	493.72	433.091	616.066	782.728	573.223	505.544	761.331	833.649	682.357	687.365	726.756	536.406	629.133	658.238	759.291	550.475	609.372	633.883	653.775	735.505	749.283	695.565	668.954	712.687	684.244	808.323	681.825	573.002	618.018	716.925	819.88	492.673	624.706	628.049	643.599
SRGN	1155.68	945.128	955.543	1486.4	1613.98	1928.65	1660.32	1267.86	738.094	611.634	804.398	840.674	2157.57	2032.26	2020.92	1259.29	1194.8	1947.3	1728.51	1174.33	1514.5	1538.62	828.034	919.305	785.464	866.416	1558.43	887.351	871.113	1653.55	1679.55	741.529	765.653	841.013	713.433	1920.91	1955.59	1338.71	1613.64	1601	1501.91	1718.1	1692.27	1995.61	1639.38	1874.61	2078.1	1511.06	1712.3
SRI	622.764	500.984	452.825	487.76	555.572	786.803	786.649	551.046	343.28	445.448	600.939	523.095	564.875	588.621	756.294	378.639	644.413	655.357	664.304	519.879	850.962	369.692	552.219	396.37	777.111	773.426	781.29	470.628	465.983	731.113	495.625	850.541	841.237	742.047	743.947	602.751	738.491	358.747	874.287	880.749	558.46	770.328	751.649	565.297	908.429	886.605	896.591	808.761	837.884
SRP14	594.805	748.194	489.67	697.624	514.436	683.198	822.799	493.895	651.894	604.187	612.465	1051.44	588.936	681.139	731.122	680.894	482.242	914.311	775.161	976.257	834.758	927.268	738.362	643.736	348.027	564.714	859.926	844.841	805.623	691.548	868.58	618.417	955.049	698.928	631.3	847.986	873.041	427.05	897.581	899.884	887.474	656.355	596.922	628.155	548.47	651.355	964.881	820.873	1039.49
SRSF10	763.867	793.978	821.251	759.425	899.572	780.419	815.699	832.456	724.659	800.628	683.495	792.918	864.781	885.323	812.567	839.133	887.499	858.298	754.569	835.291	829.828	769.077	870.237	792.82	834.229	741.165	810.661	890.126	879.12	891.9	784.164	896.803	775.297	795.677	841.834	873.369	826.747	866.655	891.331	850.49	782.33	735.248	701.754	868.331	821.45	853.347	807.111	864.298	827.653
SRSF2	606.367	700.673	747.673	1299.53	1297.8	1138.97	1033.61	739.557	742.315	872.68	1083.07	1202.88	1174.41	657.95	1122.92	709.182	713.85	741.801	1193.79	1121.67	1011.43	798.108	741.327	672.84	1125.76	1175.81	1164.68	741.306	1079.14	1118.02	696.542	1097.96	702.349	1127.47	768.669	777.758	809.527	1209.82	750.683	1166.43	719.121	1121.84	700.64	697.799	528.247	654.021	1134.31	608.484	1234.65
SRSF4	443.998	437.017	445.3	429.017	433.454	426.281	413.855	433.631	434.296	438.272	442.166	434.837	413.75	431.443	445.461	430.504	427.476	436.082	436.239	435.559	424.282	444.94	433.916	433.141	424.773	425.169	433.307	428.158	419.375	414.308	439.462	430.53	425.437	437.155	428.234	430.604	427.381	436.602	426.375	423.167	430.704	434.028	426.256	420.158	429.414	422.609	446.014	445.867	425.057
SSBP1	176.705	309.655	175.406	355.178	443.732	229.847	557.372	177.927	440.705	414.438	471.138	195.552	575.488	613.178	224.836	396.813	217.861	436.747	214.086	196.38	198.546	402.153	270.995	476.711	415.267	257.825	472.475	460.839	395.591	338.99	448.733	221.819	334.782	211.775	180.573	224.846	528.541	186.237	475.581	252.252	557.876	399.459	253.589	574.064	183.267	443.722	417.432	553.668	405.123
ST7	15.4895	48.2754	1	61.4478	57.6191	49.9438	1	78.9178	3.52601	1	80.5107	48.2754	71.9188	72.601	1	9.59939	1	107.989	1	16.1717	15.4144	1	48.2754	1	1	50.1864	1.18986	1	32.1734	3.46408	51.5594	22.4886	33.1077	1	24.0815	55.2588	1	48.2754	101.032	89.5369	1	48.4976	1	48.509	48.2754	20.7686	1	44.6031	48.2754
STAG2	683.583	1009.09	939.039	981.029	1057.21	968.26	584.459	911.077	1009.35	713.582	1079.22	1046.2	823.886	1299.02	916.5	689.498	1055.84	1142.41	1011.97	1267.6	1146.43	767.101	1076.29	604.926	768.949	1270.96	1018.06	750.659	1121.13	1097.51	1384.4	1095.66	1337.9	652.472	522.219	1235.85	850.775	1385.76	1239.63	1152.44	945.022	639.703	1340.53	1273.58	636.664	933.483	970.462	942.404	1313.31
STAMBP	253.745	190.09	259.949	193.162	251.699	234.599	200.817	260.214	201.958	223.342	249.316	207.798	251.956	259.542	255.769	255.669	236.742	198.893	179.747	181.89	244.995	149.838	200.917	190.143	262.65	259.059	247.868	205.097	194.023	233.135	191.447	193.693	205.362	224.151	178.283	249.893	246.01	199.39	256.811	254.74	168.49	204.087	248.13	193.016	169.298	245.359	248.014	244.942	254.242
STAT5A	1186.71	1122.02	1207.41	1395.93	1154.69	1282.72	1131.85	1388.94	1122.53	1002.84	1146.19	1128.26	1327.07	1078.47	1368.96	1093.96	1101.36	1169.14	1404.72	1373.86	1111	1319.37	1027.69	1198.36	1416.27	1440.19	1340.04	1177.92	1198.26	1372.31	1387.15	1245.7	972.562	1109.05	928.173	1163.19	1222.18	1349.86	1329.01	1389.91	1117.54	1154.29	1416.37	1190.58	989.394	1402.02	1363.22	1335.55	1346.28
STAT6	443.107	434.558	580.74	440.551	462.084	459.665	410.219	430.107	471.479	527.302	473.773	567.384	549.812	615.268	470.336	325.258	396.126	568.926	485.106	565.595	616.132	543.819	458.827	519.479	585.921	417.698	564.344	450.958	574.611	544.456	571.344	539.368	418.041	594.367	487.492	526.959	537.487	378.231	582.846	352.256	571.305	462.044	476.66	455.083	364.512	354.575	333.846	461.517	506.007
STK26	335.523	107.035	131.114	413.77	394.875	410.256	140.863	98.252	269.164	184.407	402.586	225.227	495.74	122.244	520.243	368.244	205.701	277.561	443.406	286.931	481.601	150.065	385.952	77.2231	423.88	487.343	500.989	409.564	167.773	214.313	502.214	345.311	123.12	231.929	432.492	349.293	185.919	359.043	468.329	257.293	404.098	282.81	281.278	191.385	127.132	450.108	176.696	340.423	250.15
STMN1	1508.8	1175.5	1198.3	1270.89	1140.3	1221.9	1264.02	1580.9	1236.97	1222.45	1501.92	1138.66	1479.11	1469.83	1439.19	1533.12	1568.98	1602.05	1440.33	1553.06	1459.46	1554.87	1563.83	1147.94	1591.78	959.076	1529.47	1587.25	1553.61	1170.76	1595.18	1506.67	1223.71	1109.17	1178.01	1108.02	1206.47	1256.08	1471.47	1501.58	1251.78	1260.61	1128.29	1224.4	1249.74	1555.56	1537.63	1490.29	1582.95
STRAP	251.313	129.136	80.2192	244.927	253.459	213.576	176.711	367.104	253.754	115.331	263.369	99.0168	177.465	254.965	145.418	334.445	234.264	97.7841	139.174	137.668	346.914	369.546	92.2547	168.662	207.038	155.707	354.663	208.319	173.651	238.871	261.21	147.664	218.653	147.578	284.453	163.887	220.25	104.459	277.779	168.168	93.7635	289.443	279.678	113.182	92.5276	307.801	219.954	118.473	172.885
STX10	304.362	326.179	438.193	399.421	343.271	342.907	342.212	406.036	366.307	427.759	330.341	386.467	396.811	417.749	311.017	418.575	417.662	362.743	437.129	345.596	330.586	352.309	333.088	356.968	391.276	408.538	429.276	393.276	389.102	343.012	326.781	441.757	304.424	401.629	325.435	379.812	372.003	400.885	323.971	399.236	296.553	318.265	342.299	315.826	397.459	418.357	418.721	432.418	402.231
SYAP1	644.477	669.707	584.475	809.306	866.68	660.871	611.054	462.552	861.448	648.09	799.081	521.21	885.469	903.204	687.384	804.646	660.562	849.261	565.223	660.638	831.229	790.054	691.804	746.041	606.397	681.207	878.71	816.06	641.849	591.229	653.879	624.43	585.753	869.308	789.382	848.941	872.921	894.538	885.394	550.716	543.606	835.886	846.834	820.459	453.542	622.003	574.25	579.815	636.873
SZRD1	543.212	714.419	372.104	462.592	386.832	940.13	805.825	866.237	448.135	367.999	564.587	589.334	455.413	892.214	284.533	506.292	531.107	482.799	721.631	722.47	1018.15	623.782	575.667	771.16	894.968	904.566	760.167	551.321	399.445	666.439	607.559	909.728	785.617	854.132	617.104	829.317	398.606	312.666	778.438	569.188	887.613	586.702	819.114	400.632	873.625	843.212	1037.45	571.942	898.693
TADA3	379.518	442.202	431.603	443.996	407.095	438.113	391.984	478.99	392.249	348.573	475.279	483.03	462.548	359.172	511.928	373.21	516.85	490.125	482.608	476.696	402.003	485.251	377.967	476.423	398.185	482.609	481.215	399.578	407.098	399.579	460.997	392.227	393.665	344.298	393.455	456.24	393.393	475.014	530.745	481.236	485.033	447.715	428.897	459.134	510.358	398.206	395.96	490.128	520.146
TAF15	657.699	798.41	697.282	911.408	889.295	774.966	846.396	675.072	973.941	810.218	830.725	640.622	624.952	1028.33	1015.99	709.329	932.789	1095.07	863.796	834.194	705.634	988.397	801.279	693.339	779.345	691.919	732.209	863.473	965.885	959.174	980.74	822.557	896.081	628.42	961.404	769.219	768.167	652.427	762.793	974.993	727.015	915.103	899.113	1004.18	891.768	782.623	858.201	968.567	753.4
TAF1D	289.598	322.982	277.071	312.377	342.182	312.584	310.455	345.968	315.797	291.177	349.181	306.199	332.914	291.739	334.068	337.317	300.684	292.659	324.561	290.647	334.368	324.031	323.718	276.366	277.27	305.417	299.53	333	317.013	272.033	344.662	326.043	320.82	333.015	275.414	287.436	311.278	272.815	334.388	300.68	291.233	331.809	316.758	304.336	278.993	342.118	338.671	283.374	308.734
TAGLN2	9022.41	9175.54	8826.85	7313.57	8484.89	9434.79	8081.69	7505.68	9594.96	9180.36	7358.25	8600.39	7337.76	8369.83	6856.59	8256.04	8854.96	7905.25	7696.7	8205.87	8662.84	7198.38	8741.83	8707.53	8278.57	7826.26	7097.68	7601.29	7477.57	8635.29	8473.78	7109.67	7232.82	9045.98	6732.41	9102.24	8582.09	8188.63	6896.41	7020.56	6906.77	7392.55	7286.02	9254.53	8460.91	8458.94	7673.13	7660.6	8687.03
TAX1BP1	499.535	502.883	481.938	1085.16	690.106	736.34	1106.57	1155.89	763.213	735.661	762.292	572.649	1054.62	1091.39	939.402	986.045	917.288	554.15	1170.69	1067.37	974.245	855.849	589.113	842.512	1090.47	990.821	819.765	726.444	453.593	491.59	1068.54	810.113	657.869	407.486	520.473	900.824	852.798	429.361	882.325	579.935	716.245	856.528	528.352	527.673	500.946	1160.11	1018.28	1064.52	908.11
TBC1D10C	1413.84	1341.61	1411.02	1421.63	1485.73	1369.46	1476.22	1528.04	1510.7	1491.96	1393.67	1367.03	1493.57	1529.78	1490.42	1307.98	1425.81	1416.93	1526.66	1392.27	1388.11	1499.82	1473.07	1281.67	1503.08	1384.38	1357.05	1324.62	1456.96	1490.38	1438.98	1370.76	1374.92	1395.64	1274.17	1443.16	1386.81	1348.95	1434.27	1431.19	1512.44	1304.96	1286.88	1299.02	1344.5	1474.31	1365.45	1412.98	1325.33
TBC1D4	236.508	388.356	230.077	423.555	329.375	501.411	397.331	489.187	302.645	371.89	644.977	633.487	649.941	291.479	439.849	581.822	568.558	331.93	388.052	566.781	293.699	229.918	539.307	265.001	314.57	466.055	541.862	409.375	428.803	621.423	638.735	279.256	503.631	446.44	368.024	581.795	474.933	222.957	341.081	515.109	551.013	358.626	371.863	598.288	390.691	435.045	352.092	562.024	524.502
TCF20	1015.25	935.678	973.992	992.072	983.335	945.074	971.874	899.145	988.143	931.343	978.164	976.934	988.323	1034.86	1007.16	1041.42	980.151	976.318	934.499	972.74	947.066	1013.86	961.461	955.769	986.33	930.617	975.755	938.894	974.233	945.15	1033.33	925.589	966.845	955.432	1017.58	920.204	992.492	932.977	946.863	986.407	931.483	942.078	964.628	988.12	933.71	914.176	1029.4	993.605	967.014
TCF7	375.329	455.148	687.126	966.169	418.677	986.97	1015.6	1131.71	462.609	445.396	1203.4	1035.14	1491.76	1247.91	1272.33	633.509	1024.5	630.865	1042.89	699.792	1340.48	1248.37	663.518	461.715	1452.51	1365.08	1068.84	418.352	947.865	981.294	1034.25	792.54	767.941	1027.68	496.3	917.465	716.384	344.929	1288.92	1022.06	1206.04	503.947	393.633	1017.93	991.213	675.837	408.758	449.528	1076.48
TESPA1	62.8106	164.539	90.4577	116.026	25.2142	151.29	11.2727	34.3759	28.6655	1.83326	255.351	42.4106	167.991	204.274	80.5204	82.5959	213.412	29.1193	227.343	181.736	227.238	15.4001	176.38	7.27945	278.344	193.94	231.527	92.2018	173.365	87.9125	204.254	146.604	37.0554	154.725	74.0866	88.0183	150.598	52.7707	231.529	192.227	11.9653	64.9492	64.9285	221.921	52.902	137.944	219.845	34.0404	192.096
TFRC	577.02	695.212	713.626	679.711	892.574	782.449	865.689	658.962	569.586	623.915	773.486	714.241	926.489	641.009	912.607	908.075	644.507	871.825	770.356	649.974	959.537	836.777	670.856	571.074	883.719	819.271	953.582	740.719	886.957	706.685	627.913	873.788	871.348	557.493	919.548	840.776	699.744	912.913	797.953	660.925	710.686	923.549	874.14	592.17	789.883	652.826	927.104	674.094	690.85
THAP1	81.6045	66.0182	3.88007	28.6532	131.971	202.629	7.70538	137.545	191.135	63.7711	12.428	30.2595	145.447	90.2845	44.3189	180.52	79.3131	16.4276	153.77	159.828	249.915	6.85405	82.6727	173.686	55.4029	254.308	146.499	132.822	215.402	193.601	179.074	21.3818	219.478	155.377	20.3298	128.997	188.888	30.4327	207.79	48.5688	111.86	141.545	169.436	60.7304	30.1105	68.4837	34.711	124.798	194.739
TIAM2	14.1732	44.3562	127.657	124.393	42.6415	54.3638	1.62436	102.47	20.2094	1	128.403	42.8639	132.744	187.842	128.576	143.487	133.564	56.7952	2.1262	147.806	13.3499	8.2228	88.5642	1	1	100.606	114.195	9.80332	121.055	11.9598	176.605	26.8119	27.7303	152.494	23.5479	46.9603	115.019	109.068	147.178	32.7184	112.805	49.3506	145.202	27.558	51.6488	95.4123	1	150.196	155.209
TIGIT	552.264	409.127	317.56	355.897	405.001	709.424	504.822	895.844	347.424	276.136	799.297	313.138	927.851	627.584	488.037	860.156	398.67	559.094	475.512	846.496	1161.3	939.91	563.74	298.993	605.481	1001.26	1015.61	408.283	463.571	952.329	856.875	769.433	900.171	765.011	1057.35	828.632	861	376.759	1004.14	915.444	494.995	394.623	341.963	946.868	1010.97	1079.46	892.613	956.695	850.543
TIMM23	428.971	368.915	477.111	550.99	431.772	470.933	548.311	433.599	405.135	351.592	502.44	413.621	469.801	490.282	400.005	397.913	479.404	357.153	428.898	443.728	521.106	490.034	459.08	320	536.459	402.025	530.246	517.442	428.408	434.531	412.903	471.934	356.22	433.054	478.987	368.145	452.868	425.061	510.323	399.733	320.535	556.365	461.859	369.806	396.233	354.394	394.556	432.944	477.383
TIMM44	83.655	85.6321	82.3907	90.5117	101.958	98.4766	102.77	101.873	92.5547	101.361	75.2152	83.7149	104.257	97.0701	100.47	84.3838	79.5535	88.1711	85.2748	80.9842	73.7056	103.027	96.5758	73.5515	93.7584	80.4899	97.7598	93.4325	98.463	74.4258	86.6839	83.7416	95.6394	99.1398	75.1492	77.6725	94.2606	86.2109	101.718	91.8765	72.3034	99.8275	83.0539	75.7906	76.4688	77.3466	82.1002	105.723	98.1861
TINF2	361.929	318.41	301.065	352.39	254.754	344.784	177.574	414.498	215.894	313.018	307.371	388.759	418.966	240.828	409.921	330.222	431.071	392.805	214.858	274.478	295.628	378.265	281.582	417.026	454.038	255.533	226.486	194.738	257.361	321.411	304.677	390.977	418.307	425.699	183.151	351.337	186.527	442.815	436.508	330.182	204.764	321.28	207.273	275.975	411.418	440.12	216.946	465.665	321.971
TLN1	1022.46	1095.91	1179.99	1077.01	1092.44	1162.57	1135.86	1155.18	1049.5	1062.33	1056.2	1094.23	1145.43	1084.4	1172.61	1177.74	1121.3	1131.72	1165.06	1167.96	1029.71	1183.29	1211.38	1137.44	1102.22	1120.14	1107.78	1105.22	1158.97	1104.47	1199.86	1121.06	1159.91	1091.28	1061.24	1166.79	1125.01	1213.36	1097.98	1079.67	1169.75	1097.09	1058.58	1087.67	1089.54	1196.81	1162.36	1134.1	1212.96
TMED9	491.935	468.389	467.559	466.515	474.168	466.63	508.097	469.828	498.802	480.331	470.78	474.864	474.973	479.944	480.752	461.891	493.755	501.145	493.453	474.143	486.915	489.206	499.001	505.158	476.917	492.619	464.936	466.95	480.377	499.204	473.534	464.196	476.412	473.792	492.765	471.431	468.475	480.61	514.681	505.103	500.339	481.945	471.52	473.36	473.215	481.448	499.349	486.869	495.79
TMEM223	93.4692	92.3251	216.308	182.086	189.788	88.978	53.9554	74.7339	80.8459	112.583	180.019	99.2044	210.845	187.816	205.098	111.455	151.418	198.252	196.667	201.071	53.3345	111.073	100.79	150.797	58.8694	225.728	125.387	92.2623	253.794	84.624	168.662	82.5566	90.3535	199.535	190.932	112.117	86.5104	103.765	222.85	118.846	210.046	81.2349	199.608	98.9823	103.608	189.725	128.266	113.383	172.196
TMEM53	5.74008	32.0542	1	52.364	52.2824	1.30658	1.15559	34.0792	4.32162	1	2.30142	21.6613	37.0683	1	32.8831	4.52254	35.9225	36.0735	1	8.69405	7.4224	56.4282	14.5578	1	39.2895	7.93124	3.00113	49.3247	43.461	4.06948	13.2511	11.0519	12.6599	1	9.99598	34.7765	50.3937	15.6267	48.018	44.7629	1	42.1893	35.4563	17.5971	32.0542	40.507	33.0368	15.3723	47.4268
TMSB4X	4675.81	4617.37	4670.59	4660.91	4696.81	4669.32	4656.29	4596.99	4739.39	4650.4	4604.42	4583.67	4657.58	4765.55	4725.9	4706.1	4667.78	4755.66	4599.95	4771.32	4633.64	4701.38	4681.2	4759.19	4714.77	4666.7	4684.05	4713.16	4685.11	4646.44	4620.69	4755.04	4677.28	4669.66	4612.14	4739.48	4685.93	4833.85	4608.2	4749.27	4729.44	4742.92	4812.74	4677.19	4713.08	4613.26	4682.95	4624.47	4697.47
TMX3	233.623	297.212	498.017	297.536	334.221	361.922	196.137	352.054	164.33	310.935	215.311	325.638	416.127	191.889	426.047	210.825	262.926	229.045	342.559	503.302	179.936	446.246	339.526	155.927	351.412	420.705	365.869	174.84	208.845	378.971	164.972	316.22	178.787	343.009	328.21	367.019	397.907	402.393	368.799	395.928	507.471	194.224	414.204	147.138	133.307	484.294	152.444	484.618	381.306
TNFAIP3	871.509	759.55	901.057	797.254	923.407	700.622	786.603	563.902	706.357	539.493	762.514	733.664	1144.05	1146.8	1126.67	762.179	757.277	858.433	1150.28	1264.51	1294.06	1136.75	753.794	565.463	612.007	702.787	1152.55	533.628	958.466	1155.52	1095.79	787.872	1005.01	956.905	1199.32	1190.26	932.496	534.486	1093.62	1099.36	853.484	1111.02	1155.18	1180.32	530.404	1179.61	1191.84	1251.44	718.014
TNFRSF18	496.05	591.676	664.207	617.451	640.688	614.257	810.196	554.922	538.993	530.442	559.476	583.116	933.757	844.531	631.845	888.799	648.562	703.248	610.731	825.159	891.541	912.502	757.522	513.358	740.439	830.26	841.337	649.25	727.281	766.073	603.179	551.695	648.022	867.769	491.479	810.307	678.788	715.661	782.003	891.288	806.665	661.719	779.483	664.46	875.103	954.361	930.328	905.869	786.557
TNFRSF25	907.949	1219.98	1011.43	1526.55	1165.84	686.214	1067.32	1286.32	1339.29	1182.61	1478.9	1580.85	1477.37	1255.64	957.124	1353.79	964.982	654.803	1715.57	1055.36	997.144	1585.32	769.868	681.854	1594.57	1534.4	1589.6	1258.04	1262.5	1624.79	1566.57	1025.14	1191.62	1020.18	1543.56	654.775	668.359	1146.15	1636.75	1224.22	693.077	716.899	838.326	1407.75	1735.26	613.193	650.554	747.168	688.614
TNFRSF9	113.753	387.05	81.1832	114.066	232.359	419.62	136.551	123.454	136.058	122.856	170.957	428.723	502.464	171.538	471.112	391.895	104.149	142.868	459.605	442.418	319.586	195.034	105.643	75.1569	404.086	477.405	402.301	135.505	83.6576	117.129	389.524	113.856	381.024	221.954	419.933	410.016	153.738	96.1631	428.605	98.2191	86.0283	165.245	441.925	448.735	96.4339	476.824	565.914	527.821	260.047
TNFSF14	51.0995	88.0288	65.7524	74.4635	60.653	65.2115	55.3574	267.68	48.4451	49.2969	72.7285	55.1701	228.949	84.8934	254.115	253.579	244.863	232.402	55.6403	103.176	273.577	113.394	220.493	51.6424	236.465	402.544	347.016	252.957	160.675	252.38	52.7503	223.561	228.097	64.7254	245.404	234.822	259.594	49.668	282.827	230.751	43.9091	93.925	79.9421	167.364	270.714	91.0621	231.294	56.8134	235.009
TNPO3	786.587	734.437	754.333	814.721	764.332	832.949	785.746	786.464	794.47	778.723	766.378	811.133	790.951	830.7	758.949	791.821	806.676	794.681	783.896	814.003	822.547	811.232	839.39	804.692	764.282	806.98	803.815	850.227	822.727	756.242	755.639	802.354	782.591	807.195	794.29	814.844	821.97	802.443	820.691	829.454	774.097	749.112	834.934	775.558	808.977	780.72	794.635	820.079	787.206
TOMM22	439.208	262.358	236.418	680.031	494.205	545.827	280.961	433.518	266.866	254.778	496.717	642.002	301.402	420.847	508.976	709.264	501.69	487.597	439.176	421.858	289.143	308.578	462.352	286.631	338.253	221.309	629.432	469.931	485.065	516.152	225.944	280.023	375.738	445.393	264.883	237.82	333.793	300.867	628.421	388.12	249.179	486.181	425.499	242.718	231.635	240.892	278.608	217.925	443.991
TOP2A	281.832	296.368	333.834	642.373	528.209	598.958	325.944	660.689	484.258	593.57	555.063	439.947	758.039	619.064	318.65	528.37	516.326	572.298	536.26	598.633	685.432	801.059	243.432	350.489	718.751	528.916	498.794	552.914	554.703	492.592	560.077	791.291	608.947	357.651	169.438	396.532	369.872	244.79	698.285	740.033	695.018	377.946	406.521	537.607	863.114	757.489	726.808	653.925	555.613
TOR1A	84.1479	125.403	95.9946	142.054	162.469	147.319	55.1266	52.0643	67.6339	90.5609	80.2598	90.8604	181.747	186.719	160.837	157.691	156.927	87.7531	153.441	57.3197	166.271	51.5686	89.1848	154.424	159.461	59.7567	160.471	111.471	132.5	65.3303	77.0424	166.652	158.03	146.618	86.6508	136.793	118.016	66.5165	121.845	164.593	161.44	96.3759	143.526	141.947	73.2496	137.91	47.7397	76.3414	127.596
TOR1AIP1	333.473	570.279	487.63	439.525	508.32	724.511	493.657	393.759	405.726	378.404	523.436	539.618	718.527	636.423	774.509	609.922	754.954	489.416	512.936	429.532	637.244	504.273	440.64	695.472	685.797	735.792	765.415	454.279	463.954	688.12	725.175	428.178	486.52	304.672	302.378	542.991	671.043	719.148	673.473	744.455	536.191	525.834	492.992	508.809	277.291	625.277	718.039	757.352	564.992
TOX	75.7799	201.652	135.83	319.159	206.344	289.725	117.141	90.24	80.8876	56.8138	430.571	364.749	437.017	176.406	424.061	267.662	359.666	247.171	405.325	285.733	432.704	455.264	235.287	60.8054	426.719	435.014	476.09	212.157	304.699	195.142	379.067	441.076	326.24	75	97.3204	114.061	309.807	197.8	428.498	370.232	203.785	141.313	214.892	428.861	123.652	443.811	342.98	464.206	150.148
TPMTP3	12.2112	44.406	68.0768	20.3818	78.1357	9.59596	66.205	15.7615	10.7042	5.02016	54.0036	73.8782	80.5622	35.5874	52.9176	84.538	42.0719	63.8552	55.1118	67.3703	93.4564	42.0939	79.9951	5.55193	36.1546	64.7894	86.5015	37.5303	40.1303	11.3919	74.9051	55.7995	19.4476	8.50994	49.9596	74.7334	57.1184	20.6086	81.9379	56.6188	9.03005	73.3741	94.5135	33.9119	21.7973	14.348	30.4975	58.7556	65.0162
TRAM1	1261.53	1165.26	1290	1311.56	1046.86	1622.9	1469.14	1598.31	1035.41	1113.46	1221.15	1513.69	1179.34	1069.77	1527.47	1322.4	1192.61	1441.33	1541.87	1395.75	1626.78	1362.06	1169.9	1659.18	1787.03	1482.99	1516.13	1146.91	1157.23	1529.39	1180.43	1313.62	1517.22	1531.66	1194.87	1492.26	1502.04	1506.68	1726.16	1829.04	1805.93	1205.09	1146.21	1389.38	1557.93	1383.64	1190.69	1520.01	1494.01
TRAPPC11	517.212	542.967	517.334	549.397	527.817	542.421	501.596	530.86	512.67	525.122	534.545	535.774	529.882	529.036	518.807	511.825	541.048	533.045	515.488	512.563	550.257	551.635	511.851	513.276	535.703	526.032	541.115	552.985	508.256	508.821	531.93	529.557	501.386	517.566	513.649	537.039	494.64	529.774	518.492	544.97	534.777	523.836	542.334	545.029	530.917	534.122	527.758	551.334	532.7
TRAPPC13	5.02886	134.103	1	31.5521	77.2288	43.4231	1	17.0874	77.4231	114.003	124.084	84.2945	141.154	85.2838	128.024	1.84387	108.692	1	99.538	115.303	2.83318	131.644	33.2914	51.6529	69.7921	21.5891	125.874	114.67	136.992	5.90909	29.9974	115.742	119.793	1	26.2412	49.1935	47.7143	87.4795	54.5417	152.243	1	41.6335	130.165	37.1435	112.448	79.5433	1	128.896	104.04
TRBC2	556.388	579.42	965.051	646.503	1223.1	713.787	973.281	1194.67	622.726	515.898	598.679	657.342	1806.25	1438.3	1611.57	1510.09	1261.01	1246.63	1441.29	777.543	1741.23	1557.48	1275.71	672.426	778.385	871.806	1264.75	701.339	1309.47	1157.36	1339.62	1295.63	1236.97	563.857	519.074	1307.54	1217.71	584.816	1284.79	1202.14	919.195	803.006	637.421	1415.83	800.018	1352.07	1603.34	1433.79	1357.31
TRERF1	293.608	333.567	660.402	563.267	346.976	254.766	597.032	228.443	328.36	551.929	368.424	285.245	529.556	771.661	288.179	497.114	507.865	391.73	393.487	538.817	341.47	239.194	602.238	523.437	301.502	579.401	662.158	320.914	610.141	456.936	562.279	556.85	553.916	283.257	271.304	589.585	271.167	419.242	725.607	637.095	566.072	310.73	294.596	292.837	273.321	578.385	576.96	687.913	260.884
TRIB1	138.959	196.082	121.171	371.787	205.172	347.323	367.631	122.601	253.702	189.231	198.535	268.791	325.812	187.477	166.214	212.769	277.216	263.767	225.651	144.677	346.339	394.759	337.248	196.905	230.62	226.465	335.73	287.415	238.523	409.957	328.668	231.966	201.153	184.646	117.873	334.105	338.072	146.248	379.689	366.817	235.452	373.132	338.516	328.644	140.456	281.622	187.502	112.535	307.381
TRIM33	601.578	638.475	610.39	645.537	658.097	609.04	593.127	609.093	666.213	650.146	642.346	611.466	605.781	676.449	626.457	618.341	667.158	621.104	672.471	617.139	645.377	607.895	648.848	598.719	609.322	611.685	599.032	642.112	651.441	684.25	638.788	666.106	605.622	651.222	613.669	614.83	654.586	607.46	696.659	647.216	677.18	629.69	626.351	602.59	592.959	669.446	602.357	647.651	646.238
TRIM59	2.93505	50.5504	1	66.8724	3.67672	1	1	4.42613	43.0357	1	42.4155	34.8098	74.7243	1	1	4.09012	43.4791	45.4181	41.5172	50.1614	3.28771	72.474	49.8087	1	88.2411	55.0672	1	43.8296	51.2998	1.14939	14.6765	6.95936	48.023	1	6.57416	43.2361	53.4478	19.9987	31.0227	44.0945	1	25.096	1.9754	28.3162	41.3675	61.5501	75.1899	81.6835	48.8491
TRMT112	801.533	694.145	708.937	749.709	757.054	760.733	805.681	811.65	684.642	681.894	761.756	692.114	697.825	686.051	733.407	785.997	745.251	716.988	731.546	723.088	815.166	742.773	703.108	685.981	807.359	794.454	805.034	739.598	682.343	756.884	802.266	819.793	747.55	812.617	690.279	739.358	755.022	700.409	796.316	782.478	676.69	771.845	744.802	715.58	685.833	752.257	719.57	748.96	753.188
TRUB2	210.18	243.915	165.217	201.399	251.986	260.637	202.568	237.196	214.101	157.438	199.167	227.051	266.921	245.15	288.981	149.749	275.629	213.32	226.337	253.447	215.566	254.218	270.856	250.538	189.179	289.148	180.682	233.837	279.87	206.158	222.81	268.509	194.702	279.156	140.943	192.331	200.628	150.766	258.977	157.36	184.377	241.998	216.787	163.929	215.69	266.139	210.773	191.096	233.501
TSC22D3	1208.14	2255.6	2110.75	1929.7	1833.34	1168.17	1485.55	2300.49	1171	1169.5	1394.2	1832.25	2013.69	1764.74	2338.6	1458.67	1346.51	1360.07	2110.09	2300.59	2351.69	2419.9	1287.67	1765.81	1985.28	1866.32	2083.87	1704.55	2143.71	2081.83	1954.59	1456.63	1675.39	1493.74	1329.39	2080.22	2175.98	2333.35	1772.13	1912.87	2019.4	1675.29	1726.49	1708.15	1796.2	1842.36	1518.51	1793.37	1484.89
TSC22D4	803.656	856.621	879.438	1070.49	858.067	1175.52	846.537	875.731	860.244	1065.38	1038.75	821.473	1354.62	1089.68	1179.37	969.125	827.604	898.002	1186.34	1066.87	869.403	1031.72	976.094	1013.9	1079.65	1389.35	1056.78	1175.39	884.163	1385.63	1512.52	1085.98	1037.85	1086.18	828.507	1086.79	1115.83	1027.4	905.584	957.92	965.275	1031.83	1149.22	1242.08	876.549	1108.25	1485.87	1168.16	1094.41
TSHZ2	866.278	1798.69	1776.01	2020.94	1382.87	1512.93	2055.25	823.243	1225.54	1202.87	1792.92	1548.03	1969.53	1432.96	1986.75	1219.78	1518.84	1956.02	1449.07	1949.4	2022.22	2037.06	1463.92	1321	1914.17	2210.87	2121.17	1482.11	1626.6	1499.62	1439.42	1509.47	1619.48	2036.33	945.699	1873.64	1413.52	939.791	2192.62	2082.61	2127.17	1300.5	1067.33	1554.02	1627.61	1341.03	1413.61	979.486	1376.26
TUBA1A	1175.47	1199.93	1235.36	1158.67	1205.43	1148.65	1280.44	1303.63	1262.7	1169.39	1228.26	1214.95	1259.39	1137.73	1150.19	1260.49	1288.99	1202.37	1253.29	1226.17	1199.79	1189.9	1236.81	1312.66	1246.57	1289.47	1287.53	1248.5	1165.98	1194.06	1227.65	1207.21	1242.22	1251.46	1248.71	1275.52	1257.6	1288.99	1251.72	1205.04	1284.84	1210.85	1223.35	1300.67	1152.86	1162.78	1278.34	1190.05	1251.96
TUBA1B	7988.34	8158.94	7962	8103.45	7428.18	8255.28	8271.49	8180.56	7976.26	7739.12	8091.06	8021.57	8291.64	7917.53	8559.97	8097.8	8244.59	8323.45	8422.03	7865.18	8428.08	8473.98	8101.97	8355.17	8303.72	8304.94	8369.88	7939.9	7979.28	8033.98	8417.35	8336.95	8440.34	7988.7	8507.67	7989.56	8192.29	8039.79	8269.06	8406.44	8232.91	8349.36	7743.56	8334.79	8112.7	8418.83	8457.19	8304.08	8407.31
TUBB	2773.39	2777.53	2763.07	2764.21	2773.76	2767.68	2771.22	2768.9	2780	2769.88	2771.71	2777.2	2770.86	2776.67	2762.63	2767.28	2776.71	2772.9	2771.92	2772.41	2765.72	2768.06	2768.08	2769.51	2778.59	2765.28	2771.14	2768.55	2763.48	2766.28	2766.21	2769.02	2765.19	2773.12	2763.12	2764.7	2770.77	2766.07	2767.81	2764.79	2768.3	2776.18	2779.51	2767.77	2764.7	2777.04	2773.26	2770.28	2772.63
TWF2	1778.34	1783.83	1768.63	1770.31	1794.96	1772.2	1790.04	1780.91	1771.05	1769.93	1770.92	1785.2	1778.21	1779.47	1784.76	1773.41	1782.12	1768.97	1777.68	1785.08	1780.57	1769.68	1781.68	1781.89	1781.77	1771.81	1772.07	1781.03	1784.88	1782.31	1791.28	1792.32	1773.53	1791.41	1782.43	1792.2	1770.28	1774.7	1789.91	1769.09	1783.71	1774.83	1770.79	1770.92	1772.25	1772.13	1779.35	1782	1780.69
TYK2	281.842	445.633	716.194	350.258	449.393	661.371	309.074	356.415	577.257	318.457	406.419	551.465	773.909	720.796	461.677	539.847	316.909	665.539	609.378	663.445	301.15	320.173	404.325	353.886	568.194	829.162	704.752	697.647	411.852	380.57	548.011	280.728	435.645	514.789	694.764	579.293	604.099	639.689	457.074	659.579	288.891	400.459	319.37	292.346	570.042	670.972	615.534	577.577	708.512
TYMS	135.667	239.753	177.514	435.212	263.37	283.144	207.317	547.923	223.649	436.583	421.228	206.06	528.622	291.188	505.949	433.831	466.228	536.466	284.651	550.369	388.165	264.618	448.639	533.767	372.867	130.288	286.314	286.043	517.682	191.252	214.845	519.346	305.344	507.197	275.103	200.201	307.79	194.004	528.893	420.093	293.887	489.702	331.018	178.649	192.633	620.825	609.573	630.744	573.597
UBA1	777.591	760.203	792.837	752.648	851.796	756.819	776.576	785.455	778.216	799.749	780.384	722.968	830.645	753.864	741.457	784.974	735.754	823.733	749.488	744.303	783.544	837.962	781.753	735.343	795.076	799.08	790.059	781.768	744.736	786.997	785.69	768.184	744.865	775.632	766.099	759.163	782.093	766.65	756.039	812.664	735.203	815.87	772.353	751.197	723.663	756.101	729.307	745.68	756.003
UBA3	215.344	486.392	643.261	502.583	242.363	462.706	189.655	596.426	254.787	285.488	390.645	234.226	288.369	288.568	638.008	481.588	225.141	422.686	349.063	377.958	670.049	622.269	239.029	255.701	507.163	259.8	472.504	395.899	625.32	558.912	535.732	463.927	255.221	503.063	655.37	627.306	505.898	362.592	609.954	572.177	160.645	377.467	398.945	216.564	214.181	382.368	624.83	528.394	502.15
UBASH3A	36.8448	246.773	281.409	61.0833	147.641	78.7477	300.647	199.527	10.7774	1	163.629	91.7859	306.376	1	360.583	28.1574	111.897	21.6643	279.856	267.497	91.1061	117.627	140.752	76.8313	79.5791	280.535	320.899	174.982	185.868	319.68	249.833	336.39	46.9669	1	50.0596	216.907	225.594	49.0403	235.716	273.265	164.305	92.6594	84.5157	238.809	58.0232	329.502	237.79	301.053	278.019
UBE2C	393.733	173.614	229.814	294.347	198.976	181.249	250.071	183.921	356.328	181.395	313.503	359.921	385.283	170.021	469.599	162.125	295.244	284.288	334.809	373.321	370.227	436.377	201.027	82.1751	146.986	314.155	387.333	315.94	283.292	124.688	333.292	129.633	367.555	302.314	97.9818	116.008	130.437	99.4859	233.864	378.707	187.015	219.431	405.737	316.743	108.938	192.401	271.619	367.701	285.792
UBE2Q1	645.058	544.937	606.704	489.896	470.78	621.182	553.919	762.557	451.542	432.698	599.349	582.949	556.858	444.897	563.62	458.778	536.698	460.127	619.11	411.822	700.099	712.02	402.032	452.233	447.41	615.289	625.942	580.354	578.976	425.192	670.105	508.842	668.067	557.194	398.757	664.004	604.942	408.457	613.94	671.182	469.057	574.938	427.787	516.02	419.776	602.573	713.485	566.984	600.059
UBE2S	5.55761	37.4688	1	62.9489	72.3429	80.4859	1.47099	7.79059	62.5613	1	69.2686	41.303	99.2382	57.6125	98.9468	57.9603	58.7311	79.9598	1	8.9257	8.52152	1.08336	117.806	1	1	90.6513	67.0356	65.7338	59.2184	4.25587	15.0235	104.336	11.846	1	10.865	58.3196	63.4188	18.4818	86.1106	60.7309	1.94088	19.0079	73.324	29.1733	42.8582	51.3464	1	61.8998	69.9995
UBE2Z	331.127	330.995	391.189	258.577	240.158	445.724	650.496	575.272	354.171	429.395	339.154	552.228	696.686	557.743	267.738	378.607	519.38	624.841	280.929	322.733	300.275	356.317	423.771	254.485	644.872	666.824	665.738	331.449	318.795	560.255	492.878	502.03	521.376	488.838	444.637	315.52	504.094	479.677	577.418	567.961	538.095	461.258	422.869	646.742	346.86	552.55	580.097	529.335	308.234
UBLCP1	1130.72	1030.65	1031.19	912.778	996.763	1143.69	1180.16	1031.08	861.366	789.173	1014.76	1063.13	733.836	1009.9	978.132	766.796	766.187	947.042	1166.47	790.573	1175.9	1200.36	936.508	836.176	1008.53	1178.24	1184.47	1068.74	932.432	935.898	948.638	974.193	1168.33	1041.02	804.482	1034.8	903.547	995.303	1204.51	1167.81	980.594	777.331	893.417	810.883	808.421	960.285	1249.55	961.004	1102.14
UBP1	252.134	536.244	271.476	650.272	558.855	366.058	515.345	434.463	349.746	550.242	429.527	299.536	644.26	645.336	557.551	304.941	428.451	483.473	581.867	587.888	274.778	334.433	565.555	289.001	326.754	590.017	272.628	542.563	520.751	624.201	561.535	431.241	424.358	352.453	320.435	372.079	447.236	504.81	343.046	487.285	584.952	344.755	341.742	437.722	263.465	653.531	695.083	560.564	663.045
UBR7	61.5212	191.942	56.9202	114.846	64.4771	110.533	96.9442	79.3316	180.368	108.669	103.84	94.7047	152.938	224.677	237.214	58.0001	223.882	81.8196	54.7898	102.309	201.7	39.1835	242.624	186.845	172.074	180.6	275.306	96.7536	179.288	214.018	187.236	101.514	69.5739	236.541	204.188	120.275	219.122	114.173	65.4304	219.232	68.3545	183.889	224.485	211.076	49.7063	190.723	120.256	231.037	187.798
UBTF	445.838	526.512	469.256	414.659	491.514	467.526	504.15	373.071	447.421	575.644	384.903	544.943	579.361	418.394	522.236	555.539	415.044	578.807	414.118	475.779	569.578	599.632	577.374	520.168	576.221	468.884	546.728	583.897	412.05	561.303	579.148	461.46	438.61	396.032	471.03	468.103	442.056	451.06	586.355	435.424	470.689	453.185	401.477	550.174	355.424	509.595	558.346	522.777	553.956
UCP2	1084.54	1345.88	1300.15	1236.25	1127.8	1344.33	1185.34	1382.45	1083.62	1092.14	1148.98	1133.95	1364.46	1172.38	1453.72	1408.37	1203.37	1308.67	1417.74	1237.19	1420.92	1401.88	1185.53	1085.09	1301.63	1388.92	1377.25	1111.68	1230.83	1204.39	1443.84	1162.01	1165.92	1350.48	1067.57	1408.25	1160.72	1191.72	1447.36	1365.51	1164.81	1328.21	1402.06	1354.63	1452.78	1421.77	1378.54	1404.86	1381.35
UFM1	344.443	270.788	283.663	285.435	256.466	344.943	282.082	283.618	274.237	184.575	257.181	369.83	260.659	351.112	289.765	343.393	282.139	335.517	347.642	278.391	364.604	195.926	283.266	258.231	324.109	249.305	360.449	247.249	262.821	277.896	301.963	357.214	369.478	338.795	178.687	284.044	339.554	215.751	252.582	362.693	346.521	357.684	368.294	349.034	197.451	271.002	197.832	174.446	227.975
UGGT1	300.764	404.975	442.45	322.532	455.882	569.012	491.206	326.676	456.845	323.187	532.07	347.116	349.96	310.148	450.752	337.386	431.936	413.953	437.52	426.81	428.528	328.394	404.931	422.931	505.109	550.886	450.093	511.637	322.53	471.787	533.834	410.281	556.978	440.006	411.685	400.897	550.82	400.907	523.454	422.666	468.878	443.1	525.735	505.065	294.731	542.583	523.065	450.687	514.086
UHRF1	59.1425	179.882	52.6721	226.645	208.163	197.095	54.058	101.809	232.778	185.026	132.475	77.1947	238.899	295.63	226.727	136.983	137.048	265.004	282.617	54.432	126.15	314.609	207.609	207.039	97.9747	76.0709	134.036	265.725	190.111	199.167	67.6504	199.569	66.1263	48.9134	95.6766	107.93	263.443	68.199	284.441	257.118	56.8835	184.626	185.4	68.6005	76.6409	151.648	228.943	77.3166	202.472
UNC119	454.972	376.901	455.125	399.892	436.981	433.015	515.536	531.019	431.654	361.457	443.196	402.352	518.61	514.559	535.036	504.21	489.418	461.205	473.478	412.538	463.479	342.523	515.692	424.373	428.997	413.515	467.988	368.503	311.649	546.967	556.993	539.002	529.577	539.276	481.06	483.408	470.524	381.386	437.254	557.146	444.112	427.555	341.174	478.923	342.09	532.327	533.676	387.397	444.544
UNC13A	16.8755	29.128	1	29.128	29.128	1	49.0023	19.7628	30.5208	1	1	29.128	46.9796	1	1	30.6069	1	1	1	21.3	20.1607	1	29.128	1	1	56.4052	1	1	29.128	3.11649	29.128	29.128	54.868	1	29.128	31.5794	1	29.128	29.128	38.2217	1	29.1696	1	29.128	29.128	29.128	1	29.128	38.8325
UNC13D	152.588	220.728	128.581	146.927	137.648	237.485	268.633	135.173	116.454	137.528	143.785	139.251	214.688	143.608	246.903	250.822	145.973	119.038	226.107	140.067	266.255	250.849	148.943	116.839	215.073	294.18	242.018	168.021	217.647	149.943	132.991	235.882	146.589	244.207	119.413	226.815	251.428	235.762	238.301	232.626	143.237	182.526	248.176	148.67	122.495	231.225	217.272	241.471	152.615
UNK	379.585	338.785	283.648	221.622	358.587	213.734	327.419	119.247	371.046	310.57	345.984	218.503	417.74	144.347	406.805	308.748	189.801	327.742	78.0037	355.037	253.34	107.779	219.72	146.17	236.083	116.751	392.922	209.966	202.23	272.18	223.288	174.384	278.416	163.341	140.302	215.184	228.521	400.484	382.904	216.997	337.941	235.55	173.54	163.018	114.015	194.186	304.703	281.151	386.023
UPF1	292.024	293.818	676.219	778.414	437.33	771.146	357.696	644.898	315.812	328.472	403.341	418.272	239.703	225.74	560.522	425.54	450.977	612.219	681.346	375.637	946.526	912.591	559.717	592.577	821.446	752.375	829.061	803.851	660.444	646.692	398.405	710.57	459.642	756.215	598.21	668.686	731.572	870.237	812.516	913.396	578.614	468.572	323.345	362.219	240.778	378.699	259.345	427.065	378.379
UQCR10	701.214	746.171	637.91	570.175	693.502	735.625	756.235	620.61	613.249	624.972	630.299	609.603	726.572	661.938	822.621	723.565	628.715	664.172	750.072	599.54	876.719	579.941	711.519	605.916	675.989	786.902	776.93	858.151	767.241	759.881	621.2	581.173	771.603	576.933	634.924	784.541	716.806	647.523	868.686	818.668	581.338	794.155	781.556	603.441	832.292	810.803	610.962	757.593	640.271
UQCRB	951.899	805.156	1088.82	1156.65	1316.86	963.061	773.559	1468.26	1502.45	1033.44	1504.88	1140.76	466.097	1291.46	846.739	792.206	1143.18	1344.02	1042.85	1392	1400.21	1404.54	1135.25	1293.24	727.129	1324.75	818.978	994.453	982.332	1418.18	1324.01	888.159	1074.2	1056.49	827.79	1208.43	1180.67	1269.21	1249.85	1420.38	1313.59	963.585	1166.85	907.52	572.703	1325.28	1131.18	1395.13	1492.88
USB1	357.38	377.979	440.858	395.051	432.79	457.794	394.17	464.21	403.181	388.481	390.981	376.461	466.71	470.449	388.935	469.899	397.27	401.955	387.824	392.96	463.736	421.494	476.492	345.765	354.232	491.13	472.999	464.664	398.226	400.81	382.065	390.09	465.819	357.061	351.868	470.78	386.74	396.201	452.19	478.91	365.129	472.165	462.469	465.225	469.517	468.689	503.326	453.708	433.109
USP10	1.99942	31.0188	1	31.0188	17.3752	1	1	9.39597	5.17113	39.8817	68.901	31.0188	1	1	47.6366	32.4182	1	1	1	15.4512	4.74775	1	40.9878	1	1	9.75433	1	1	33.3487	1	31.0188	27.3513	31.0188	1	31.0188	31.7708	1	31.0188	53.3335	47.2782	1	31.1104	1	31.0188	31.0188	60.5565	1	34.7455	43.0534
USP11	137.949	204.485	319.724	168.423	130.47	194.745	417.795	358.854	164.214	155.785	294.58	139.203	288.529	275.235	181.202	369.802	208.752	368.595	134.389	155.614	338.133	250.614	132.21	372.862	111.126	92.5657	382.529	148.193	134.148	256.675	332.533	298.499	303.313	136.332	365.202	300.441	205.692	312.302	319.895	296.32	86.5045	174.023	124.42	181.485	100.969	265.079	375.885	328.324	314.073
USP14	285.829	536.88	737.349	671.093	655.195	580.162	274.876	381.156	397.51	484.639	669.775	269.513	649.998	555.873	591.402	663.694	552.207	449.37	299.719	481.197	737.127	779.852	402.707	303.385	729.352	396.582	649.07	453.052	457.762	417.287	631.836	418.604	698.127	577.959	325.47	484.861	465.444	681.891	633.644	338.914	628.06	495.728	701.858	327.674	476.864	717.932	522.001	445.639	411.206
UTP23	240.391	236.253	268.98	252.699	269.266	281.998	278.024	279.354	240.037	258.592	270.564	253.476	271.62	253.44	230.121	265.054	253.409	240.677	285.516	263.754	296.693	267.825	272.108	241.975	282.028	289.706	296.414	249.435	236.868	287.181	265.68	255.909	243.167	299.983	242.82	264.89	271.756	236.465	281.288	294.269	294.113	261.117	267.41	238.818	258.71	238.821	282.065	265.457	250.765
VAV1	1736.24	1448.27	1335.83	1264.95	1190.51	1430.77	1353.67	1208.33	1092.33	1048.19	1262.04	1360.13	1644.62	1656.98	1914.33	1718.41	1467.75	1142.54	1742.71	1780.13	1567.33	1619.79	1302.19	1237.22	1710.37	1685.63	1899.39	1231.41	1250.11	1474.9	1613.98	1736.25	1531.75	1397.56	1274.41	1835.6	1755.22	1270.19	1715.37	1303.05	1940.31	1332.8	1516.81	1830.85	1117.54	1880.69	1647.53	1652.76	1850.33
VDAC3	220.658	256.37	242.942	385.496	284.728	246.076	345.002	360.72	275.927	230.869	356.197	261.361	354.135	277.179	386.2	344.33	223.82	363.14	360.302	274.618	257.292	374.853	391.617	357.283	368.711	183.97	337.974	296.849	298.255	256.691	269.785	258.357	250.253	273.154	239.048	257.271	292.691	199.329	360.287	368.943	349.179	264.214	253.707	341.868	383.654	255.209	197.923	376.105	287.274
VIMP	413.065	472.964	483.568	465.479	558.392	472.656	564.288	484.22	474.485	475.623	580.807	418.102	545.975	471.707	589.457	435.449	571.917	462.778	568.204	509.642	604.658	558.06	438.833	600.661	563.419	558.575	579.132	508.08	582.216	465.811	439.816	528.03	479.336	510.683	586.348	602.223	469.086	465.994	598.227	486.035	555.359	561.667	493.767	489.635	445.256	578.616	565.545	531.414	537.837
VPS28	597.89	560.982	519.117	569.744	481.444	472.66	429.935	583.47	467.277	471.977	412.945	551.117	527.033	427.976	455.203	410.588	571.183	502.252	561.028	471.065	571.648	529.39	510.896	444.537	544.422	531.747	591.714	499.323	394.45	434.671	444.582	482.846	453.298	369.043	342.92	588.422	402.672	415.302	527.229	589.105	583.554	467.025	382.965	587.51	383.261	410.783	454.737	499.707	546.381
VPS29	528.79	522.609	557.736	782.666	548.154	698.34	707.519	922.766	564.119	634.609	620.557	640.655	916.719	963.771	902.667	644.546	544.978	830.849	955.044	549.577	864.67	915.447	560.018	425.408	842.129	830.264	827.088	681.661	617.733	501.844	805.272	804.719	908.244	548.739	690.156	607.539	926.657	840.247	801.601	500.555	390.823	817.617	558.137	519.491	416.229	516.956	889.649	799.067	824.057
WAS	653.527	893.976	687.292	517.138	528.74	957.626	957.859	643.08	582.775	624.639	650.202	728.6	725.437	860.098	960.563	954.834	750.074	569.354	665.843	864.074	1193.49	1236.48	913.205	523.083	1044.79	1020.16	1022.96	849.828	636.446	882.145	849.329	660.114	728.238	937.8	823.46	1144.55	1023.32	877.494	948.247	603.373	941.764	964.215	663.139	811.857	1185.34	898.093	1064.8	931.166	982.012
WDR1	387.154	355.105	392.076	380.14	463.063	366.817	528.666	262.311	419.082	360.222	433.254	418.268	575.38	591.575	557.014	452.071	413.075	429.933	446.367	592.327	285.599	335.492	425.854	436.147	584.271	428.783	490.328	363.958	370.759	546.612	390.541	521.578	417.798	250.531	252.609	475.573	408.908	583.476	518.928	501.964	583.466	599.726	416.994	579.548	362.193	526.694	553.626	537.231	352.456
WDR37	83.2642	138.774	27.5504	263.004	234.476	119.751	29.3327	224.705	220.393	88.799	91.2235	161.495	44.2738	215.838	301.23	146.225	249.361	20.0461	31.3989	172.585	291.344	190.209	232.051	14.4196	187.425	15.1445	90.572	72.5851	233.824	77.1403	81.4522	46.9568	106.109	280.77	30.2774	158.397	137.517	119.631	282.026	304.748	123.361	170.803	148.091	28.8674	214.162	44.1721	187.526	84.8969	226.517
WDR82	566.936	565.193	556.441	613.204	594.929	601.533	615.851	615.681	570.239	549.14	600.636	555.744	599.319	579.09	602.804	556.634	564.443	608.976	624.879	625.161	650.477	613.214	602.23	552.421	609.702	648.593	616.029	589.963	612.426	612.725	655.492	622.82	645.108	602.423	558.898	613.591	621.308	554.847	659.381	677.442	574.722	631.652	567.414	668.61	661.47	635.752	610.233	610.983	620.511
WHSC1	225.021	452.065	438.379	308.519	334.586	467.178	321.173	443.823	265.409	282.945	272.944	286.793	475.424	427.196	323.496	437.196	280.98	344.548	334.28	289.571	266.914	189.834	180.028	181.805	344.086	462.77	284.127	435.231	443.807	464.234	419.661	280.649	429.084	488.838	434.901	255.684	306.102	457.127	415.639	441.045	258.091	297.813	309.982	261.388	177.699	498.799	486.203	302.876	421.165
WHSC1L1	461.755	534.327	576.851	447.1	463.285	458.382	549.574	523.079	548.727	447.457	444.076	447.947	560.242	491.208	535.383	513.161	509.551	464.291	545.703	457.806	411.534	413.469	565.653	469.486	565.918	592.835	656.179	525.959	559.433	536.739	598.517	543.255	441.628	549.084	424.332	436.016	582.284	452.926	560.009	514.121	475.224	496.89	433.756	513.601	421.452	571.113	515.096	413.382	615.748
WIPF1	889.471	927.753	927.286	880.114	935.938	924.232	898.383	961.335	921.009	914.439	926.959	914.076	921.357	929.056	955.434	956.279	901.252	958.996	929.931	1004.72	982.486	961.219	927.004	932.252	965.692	915.299	952.357	917.531	909.825	947.065	969.608	930.909	918.488	900.22	962.381	909.576	937.637	921.661	905.4	949.161	935.329	920.268	949.503	981.44	976.384	935.404	940.374	947.11	951.014
WIPI2	1167.12	624.854	699.117	1132.55	746.616	595.751	659.197	512.732	1386.71	1314.87	966.197	1079.71	1542.92	1540.13	1104.38	1265.44	654.955	623.302	784.098	493.867	1045.36	1553.06	722.546	1022.1	983.73	1075.46	545.568	658.317	563.221	1225.03	857.604	921.352	783.563	1043.81	1078.83	712.565	1204.61	1133.07	844.927	1017.58	1274.52	601.595	1016.26	1122.41	614.113	1068.33	1204.07	1278.11	894.363
WRAP73	91.4886	89.3943	133.928	98.2075	114.142	91.8458	141.749	160.138	162.232	144.147	137.658	163.037	157.967	45.7745	97.4438	158.332	53.2884	168.546	71.0052	157.508	173.4	63.1842	73.4036	45.3585	50.5058	144.897	88.3366	116.518	92.2932	91.5418	87.5886	91.2027	97.8586	94.6892	78.7128	168.951	93.7878	168.602	161.88	159.435	162.286	91.1363	97.8025	164.532	66.9141	149.457	168.188	184.886	171.292
XPC	322.596	320.042	392.628	363.745	312.665	339.171	358.658	396.911	289.392	385.312	398.526	384.276	322.11	419.034	379.731	327.718	361.412	385.916	385.34	369.226	306	404.636	327.691	390.046	469.869	388.574	326.282	377.664	396.181	381.063	384.977	380.218	322.156	328.294	327.248	369.894	429.881	453.803	487.503	426.848	363.622	312.272	307.409	306.124	436.175	332.424	330.952	323.442	327.355
YDJC	362.176	382.289	362.915	381.513	382.49	372.698	379.253	394.324	378.119	363.349	370.956	382.821	389.606	364.733	382.93	391.108	362.004	381.686	371.154	369.86	387.06	369.421	365.993	378.227	392.208	362.709	384.243	385.951	385.503	382.425	390.465	385.031	358.717	374.814	398.818	367.878	388.931	363.311	384.254	389.37	361.799	368.752	364.744	359.744	359.799	370.097	390.664	366.441	368.822
YEATS4	54.0963	168.045	54.3038	151.249	202.44	217.102	140.075	48.7366	66.1364	136.376	178.591	175.871	200.873	208.8	111.806	199.445	113.234	137.684	141.735	88.2323	229.582	164.755	53.5856	129.463	80.4058	107.752	203.763	155.332	170.821	116.124	63.6095	124.164	195.391	211.455	52.4358	175.357	211.803	114.801	77.1162	206.834	119.195	121.269	83.1816	82.235	76.3487	208.908	159.812	225.323	153.776
YTHDF3	474.892	543.134	366.05	390.537	315.744	528.987	601.645	247.356	247.503	279.655	484.036	362.027	349.824	211.314	682.119	471.697	256.647	221.165	514.646	622.302	627.644	473.91	554.305	577.213	542.43	262.008	505.421	394.913	484.214	258.52	474.745	489.397	284.303	589.416	278.032	454.73	448.554	507.044	486.67	552.259	610.748	376.093	441.788	256.825	629.566	287.256	214.399	374.255	246.52
ZAP70	856.997	947.48	814.819	1200.93	832.932	971.762	1200.67	1136.26	884.042	775.419	1211.45	897.335	1367.3	920.437	1238.54	1151.55	897.597	906.962	1194.42	971.559	1274.89	1428.04	926.163	787.322	1233.63	1275.09	1257.42	906.208	1174.12	1187.37	1223.77	933.317	818.141	870.787	908.97	1250.81	1090.65	868.485	1121.47	1229.49	1078.75	908.12	894.664	935.207	1171.82	1226.08	1236.65	1198	1118.15
ZBTB37	186.858	336.937	295.797	160.881	146.118	200.003	151.143	186.37	130.135	107.54	340.595	190.008	327.61	339.813	145.209	315.391	186.473	183.15	186.349	311.469	337.476	391.462	245.066	190.552	101.79	284.127	208.752	302.89	301.731	138.448	333.738	252.378	103.081	164.804	320.025	296.618	296.706	289.036	337.061	280.723	359.34	133.539	165.904	280.107	90.2865	146.03	350.591	337.446	187.883
ZC3H12D	284.718	423.312	607.726	314.429	579.361	384.878	362.206	534.475	371.182	291.369	714.184	269.062	715.944	558.392	398.387	462.837	672.061	660.49	587.673	542.736	759.068	780.869	336.155	299.496	565.043	825.703	696.986	440.51	606.174	305.687	661.54	695.2	411.297	588.103	387.866	442.27	441.416	644.856	609.829	507.195	334.052	313.999	332.499	736.511	278.355	420.469	704.797	615.211	658.552
ZC3H8	64.3716	170.259	279.354	183.044	270.964	244.246	58.6237	155.374	182.604	257.351	186.697	188.351	261.631	255.106	71.7489	64.7629	51.4518	195.729	184.227	181.904	207.779	302.176	131.126	106.711	146.985	175.267	81.7316	198.758	172.257	133.371	74.7783	137.651	48.9657	175.432	50.7496	229.856	62.7172	54.216	48.2772	232.873	221.137	51.2868	105.876	205.711	60.2467	68.9179	188.743	192.898	168.182
ZC3HAV1	651.936	464.201	484.026	675.719	546.476	511.223	696.171	668.698	516.25	614.338	540.033	601.685	599.887	499.963	737.371	635.649	499.44	750.024	507.403	504.145	560.468	545.882	520.767	448.068	726.174	643.089	671.044	475.264	682.162	606.849	550.237	515.91	533.012	488.043	485.55	674.297	554.771	454.802	623.729	742.535	610.95	551.935	490.348	583.754	651.596	696.154	687.621	656.452	681.568
ZDHHC12	113.058	119.874	205.778	211.41	233.704	151.106	122.626	248.311	214.899	250.51	120.973	113.78	232.377	126.263	212.594	247.237	206.499	227.081	141.2	207.151	290.512	219.895	233.92	134.361	134.707	246.026	227.426	217.429	155.591	117.493	127.175	153.662	112.996	243.826	117.299	148.694	158.466	204.422	210.213	218.983	114.431	211.341	251.186	122.179	111.702	154.517	174.74	269.373	205.716
ZDHHC20	380.857	373.459	665.042	579.713	567.833	593.038	479.831	416.278	429.55	358.591	659.541	479.754	629.923	521.93	311.444	541.37	434.187	538.378	602.285	567.356	419.901	680.784	523.846	607.391	609.337	711.787	703.633	560.643	500.998	582.297	485.256	413.251	553.245	721.157	491.231	399.927	582.84	427.605	613.973	402.511	619.584	387.569	383.834	596.064	403.054	580.102	659.618	701.717	460.117
ZMIZ2	319.685	437.252	344.865	436.273	350.871	338.777	390.261	359.371	465.491	311.629	512.446	502.098	466.633	313.057	430.628	288.48	306.975	327.939	237.126	284.177	277.553	543.336	312.567	262.653	246.895	310.579	475.609	356.803	481.014	464.704	388.503	383.152	390.201	541.578	310.268	497.94	460.05	335.518	283.197	415.728	463.343	472.76	315.503	503.946	313.558	441.555	273.049	466.132	268.164
ZNF146	236.81	439.515	377.387	375.511	274.033	408.176	243.85	417.568	303.293	577.029	236.704	460.46	208.327	581.001	269.881	592.122	422.573	222.904	213.565	553.226	430.747	160.776	226.414	191.565	200.957	453.315	486.491	268.343	364.39	517.584	360.418	424.938	480.838	441.012	184.09	300.973	180.377	336.615	617.311	224.401	484.954	430.175	453.421	180.523	230.563	216.283	443.025	397.133	264.227
ZNF365	10.9612	63.1533	1	112.435	22.2281	77.2538	1	15.3191	1	1	1	63.1533	89.7698	1	1	91.1466	1	1	1	21.3331	12.338	1	54.6465	1	1	16.7797	1	1	64.5812	1	36.858	31.5045	33.6261	1	24.261	63.9567	1	44.0387	122.847	103.07	66.9011	63.4323	66.4207	63.1533	63.1533	76.2877	115.667	133.455	66.7262
ZNF518B	28.8531	38.674	16.8456	161.903	86.0763	48.3155	20.8653	185.589	159.423	141.654	128.922	29.672	136.22	133.566	19.9788	145.781	142.44	21.9555	149.918	24.3178	194.058	67.836	137.419	10.1008	72.002	199.663	237.212	152.261	79.1379	68.9209	89.5008	134.452	46.9329	45.8362	23.832	32.1938	140.404	36.331	28.0673	161.771	15.3354	135.542	123.688	25.7742	26.8168	130.433	48.184	22.6332	182.508
ZNF596	1.32411	34.1465	1	25.0045	30.8573	1	1	4.82306	1	25.4724	1	25.0045	33.4299	1	34.3562	1	1	41.7697	1	4.61336	3.89678	1	38.0875	1	28.464	2.78337	1	1	12.2366	1	25.0045	8.55431	35.9625	1	13.7199	26.5457	1	25.0045	25.0045	43.253	1	25.1514	1	25.0045	25.0045	25.4647	1	45.855	25.0045
ZNF606	7.44816	39.0592	40.2136	64.9201	19.9025	58.3016	1	13.094	1	1	40.1622	39.0592	80.4075	1	60.0119	42.57	72.6515	52.4657	1	12.4123	7.07089	1	31.0098	1	1	14.9943	1	1	18.8043	2.00448	72.1094	19.1354	47.9739	1	13.284	76.0273	1	27.0918	39.0592	64.153	1	27.6339	57.4299	35.3899	39.0592	47.0221	52.0885	58.1116	39.0592
ZNF639	142.569	147.943	288.746	295.207	123.84	288.848	120.221	214.428	125.745	109.875	234.396	146.821	263.695	273.646	351.326	270.75	172.401	203.04	250.447	246.647	325.847	337.235	245.354	105.712	140.888	220.589	262.154	271.015	266.919	116.466	248.552	165.939	262.654	261.587	111.589	148.208	168.444	279.881	205.971	277.864	294.784	138.78	166.041	144.112	343.396	328.778	104.78	227.587	139.348
ZNF76	194.986	387.819	398.089	164.557	219.625	241.834	191.756	177.107	231.066	242.625	302.359	354.378	521.485	428.794	370.22	381.81	239.934	175.914	355.571	231.833	290.996	225.058	418.412	390.256	211.565	560.274	209.355	238.613	417.077	416.189	285.553	323.275	373.45	421.089	501.739	403.522	243.258	469.46	408.322	420.298	467.199	229.858	239.948	390.029	194.123	288.735	193.599	372.587	159.35
ZNF775	1.48048	27.7802	1	25.5055	12.4603	1	1	11.266	1	52.9522	37.8233	25.5055	57.4812	1	49.1827	1.25768	1	56.4456	1	7.74724	5.84759	1	25.5055	1	50.412	44.4359	1	32.2399	17.207	27.9374	31.344	26.7659	58.9405	1	18.4363	22.7374	27.2349	24.4699	28.3589	25.5055	1	25.8348	1	26.0278	25.5055	54.7131	1	20.9766	33.2333
ZNRD1	185.264	257.835	165.943	414.421	360.363	375.104	251.46	420.541	248.975	223.312	289.308	203.776	296.798	405.561	408.046	445.894	299.347	241.307	138.876	313.539	255.79	466.673	417.976	130.258	349.773	263.955	341.85	328.493	265.313	437.628	466.449	236.905	281.042	305.57	140.212	286.844	367.367	193.186	386.015	209.933	229.429	295.462	156.953	171.907	148.984	225.628	393.491	322.529	382.214
ZRSR2	327.977	530.766	666.562	609.707	658.965	608.111	732.447	298.039	520.798	391.409	795.951	436.826	732.699	878.26	848.344	569.38	457.294	380.762	643.769	332.958	302.318	401.236	751.535	550.448	825.874	844.533	676.389	550.721	796.724	476.382	909.071	631.034	444.73	554.645	603.13	686.584	848.5	823.996	711.979	655.915	482.837	577.471	663.562	603.107	383.812	548.843	411.431	719.883	633.918
[truncated: 15 more columns]
