# Supplementary material for: Immune cell topography predicts response to PD-1 blockade in cutaneous T cell lymphoma
Source: Nat Commun. 2021 Nov 18;12:6726. doi: 10.1038/s41467-021-26974-6 (PMC8602403; doi:10.1038/s41467-021-26974-6)
Supplement: Supplementary file 9 — Supplementary Data 7 [file 41467_2021_26974_MOESM9_ESM.xlsx]

## Sheet: Sup_Data7
Supplementary Data 7. Differentially expressed genes for the 10 annotated clusters.
- p_val_unadj: unadjusted p-value - p_val_adj: adjusted p-value, vased on Bonferroni correction using all features (genes) in the dataset - avg_log2FC: log fold-change of the average expression between the cluster analyzed and all other clusters. Positive values indicate that the feature is more highly expressed in the analyzed clusters - pct.1: % of cells where the feature is detected in the ana…
cluster	gene	p_val_unadj	p_val_adj	avg_logFC	pct.1	pct.2
tumor	CXCL13	0	0	1.92787	0.265	0.033
tumor	TRBC2	0	0	1.56886	0.607	0.156
tumor	XCL1	0	0	1.49333	0.422	0.061
tumor	IL32	0	0	1.44513	0.92	0.439
tumor	NKG7	0	0	1.42764	0.546	0.165
tumor	GZMB	0	0	1.35189	0.519	0.156
tumor	GZMA	0	0	1.30905	0.446	0.11
tumor	XCL2	0	0	1.26043	0.39	0.067
tumor	CD3D	0	0	1.23525	0.827	0.203
tumor	CTSW	0	0	1.23464	0.491	0.089
tumor	ALOX5AP	0	0	1.16185	0.655	0.145
tumor	KLRC1	0	0	1.11271	0.48	0.039
tumor	CORO1A	0	0	1.11062	0.866	0.311
tumor	KLRB1	0	0	1.10051	0.362	0.047
tumor	ITM2A	0	0	1.00369	0.666	0.16
tumor	TRBC1	0	0	0.977217	0.713	0.138
tumor	RAC2	0	0	0.967703	0.753	0.228
tumor	ACTB	0	0	0.945593	1	0.998
tumor	PTPN7	0	0	0.854637	0.609	0.114
tumor	SAMSN1	0	0	0.846092	0.674	0.203
tumor	KRT81	0	0	0.845848	0.329	0.032
tumor	NCR3	0	0	0.825653	0.366	0.05
tumor	CD52	0	0	0.719121	0.824	0.345
tumor	AC092580	0	0	0.71066	0.392	0.05
tumor	CD3E	0	0	0.679541	0.539	0.118
tumor	PTPRC	0	0	0.667111	0.751	0.273
tumor	CD3G	0	0	0.647031	0.529	0.098
tumor	MATK	0	0	0.601112	0.372	0.072
tumor	ICAM3	0	0	0.600709	0.555	0.149
tumor	LAT	0	0	0.591211	0.513	0.108
tumor	TESC	0	0	0.586878	0.374	0.058
tumor	BATF	0	0	0.582387	0.459	0.105
tumor	TRDC	0	0	0.567489	0.276	0.016
tumor	LCK	0	0	0.552185	0.536	0.116
tumor	SLA	0	0	0.512525	0.418	0.09
tumor	GTSF1	0	0	0.474836	0.347	0.039
tumor	TRAT1	0	0	0.448599	0.377	0.063
tumor	ZAP70	0	0	0.423886	0.387	0.062
tumor	SKAP1	0	0	0.387507	0.359	0.058
tumor	AC002331	0	0	0.378586	0.276	0.034
tumor	HACD1	0	0	0.375281	0.303	0.04
tumor	TOX	0	0	0.28895	0.256	0.028
tumor	PGM2L1	1.91678e-307	3.96467e-303	0.705203	0.35	0.066
tumor	TRGC2	2.8981e-304	5.99442e-300	0.778269	0.392	0.079
tumor	SRGN	8.18678e-302	1.69335e-297	0.691096	0.993	0.522
tumor	LEF1	2.67905e-300	5.54135e-296	0.454539	0.269	0.035
tumor	DUSP4	7.66626e-296	1.58569e-291	0.99138	0.531	0.162
tumor	CD96	1.54197e-293	3.18941e-289	0.456454	0.362	0.07
tumor	TMSB4X	1.67909e-292	3.47303e-288	0.637275	1	1
tumor	ATP6V0E2	1.61042e-288	3.33099e-284	0.513863	0.354	0.071
tumor	TBC1D10C	3.61843e-286	7.48437e-282	0.441424	0.407	0.09
tumor	S100A4	8.05349e-285	1.66578e-280	0.734335	0.979	0.63
tumor	TNFSF14	1.47583e-278	3.05261e-274	0.447492	0.341	0.063
tumor	PTPRN2	2.00457e-273	4.14626e-269	0.391524	0.314	0.056
tumor	CD69	4.9622e-269	1.02638e-264	0.804553	0.587	0.195
tumor	BCAS4	1.0269e-265	2.12404e-261	0.323545	0.256	0.036
tumor	LDHB	8.80644e-262	1.82152e-257	0.874284	0.732	0.411
tumor	CD48	9.97356e-261	2.06293e-256	0.646564	0.626	0.232
tumor	ARHGDIB	5.82621e-251	1.20509e-246	0.577818	0.966	0.609
tumor	EVL	1.28588e-248	2.65971e-244	0.642258	0.621	0.264
tumor	ANXA6	1.74118e-245	3.60146e-241	0.536752	0.526	0.181
tumor	DUSP2	7.30192e-244	1.51033e-239	0.849857	0.796	0.42
tumor	TRAF3IP3	1.4506e-243	3.00042e-239	0.406494	0.377	0.09
tumor	SEMA4D	2.59374e-240	5.3649e-236	0.393623	0.341	0.077
tumor	LTB	4.60893e-240	9.53312e-236	0.987389	0.574	0.215
tumor	RCBTB2	1.46893e-239	3.03834e-235	0.508284	0.328	0.074
tumor	GMFG	5.0235e-236	1.03906e-231	0.597689	0.713	0.318
tumor	TRAC	3.08307e-235	6.37702e-231	0.398334	0.524	0.16
tumor	ACTG1	1.19475e-234	2.47123e-230	0.567046	1	0.999
tumor	SEPT1	2.01669e-233	4.17131e-229	0.479829	0.435	0.133
tumor	STK17B	2.19541e-229	4.54099e-225	0.613284	0.571	0.228
tumor	ISG15	4.61848e-228	9.55287e-224	0.419924	0.865	0.493
tumor	ID2	1.23669e-224	2.55796e-220	0.744012	0.921	0.668
tumor	CKLF	5.65381e-222	1.16943e-217	0.8056	0.577	0.265
tumor	SFXN1	1.23697e-220	2.55855e-216	0.513551	0.446	0.15
tumor	FXYD5	1.41456e-220	2.92587e-216	0.565881	0.845	0.537
tumor	STK17A	2.777e-219	5.74394e-215	0.66844	0.585	0.257
tumor	CST7	2.19892e-215	4.54825e-211	0.426058	0.49	0.155
tumor	PRKAR1B	5.55878e-215	1.14978e-210	0.299421	0.267	0.051
tumor	FMNL1	1.48632e-214	3.07431e-210	0.451551	0.499	0.171
tumor	PRF1	1.50854e-214	3.12027e-210	0.584512	0.335	0.079
tumor	RGCC	1.24258e-207	2.57014e-203	0.945252	0.58	0.248
tumor	IL2RB	1.2134e-206	2.50979e-202	0.368805	0.32	0.074
tumor	MDFIC	4.26264e-205	8.81685e-201	0.330705	0.327	0.08
tumor	ITPR1	5.5997e-202	1.15824e-197	0.361869	0.255	0.05
tumor	APOBEC3G	1.22799e-198	2.53997e-194	0.488404	0.454	0.157
tumor	LIMD2	9.50974e-198	1.967e-193	0.504485	0.559	0.225
tumor	MYL12A	1.67308e-197	3.46061e-193	0.497379	0.998	0.943
tumor	FYB	1.41134e-195	2.91921e-191	0.545134	0.546	0.21
tumor	HCST	1.76784e-195	3.65659e-191	0.882766	0.595	0.289
tumor	TIGIT	1.19113e-192	2.46373e-188	0.314602	0.294	0.065
tumor	ZC3HAV1	4.30505e-192	8.90457e-188	0.787473	0.582	0.281
tumor	GPR171	4.86576e-187	1.00643e-182	0.280634	0.258	0.052
tumor	CHCHD2	3.64118e-186	7.53143e-182	0.529966	0.999	0.983
tumor	SOD1	7.49549e-185	1.55037e-180	0.578522	0.966	0.788
tumor	DDIT4	6.27437e-184	1.29779e-179	0.586106	0.942	0.717
tumor	CD99	1.59918e-183	3.30775e-179	0.641383	0.824	0.618
tumor	SPN	2.12673e-179	4.39893e-175	0.327359	0.32	0.085
tumor	PSTPIP1	1.45793e-178	3.01559e-174	0.305749	0.305	0.078
tumor	RUNX3	4.11552e-177	8.51254e-173	0.419898	0.445	0.157
tumor	ITK	5.41104e-176	1.11922e-171	0.262578	0.251	0.053
tumor	GZMM	5.14067e-175	1.0633e-170	0.445847	0.32	0.086
tumor	IL2RG	2.3957e-174	4.95526e-170	0.542192	0.537	0.232
tumor	SLC2A3	5.67568e-173	1.17396e-168	0.509394	0.615	0.276
tumor	TSC22D3	1.07433e-172	2.22214e-168	0.591057	0.627	0.321
tumor	CD247	5.52526e-172	1.14284e-167	0.538342	0.344	0.101
tumor	LGALS1	1.98978e-171	4.11566e-167	0.577657	0.949	0.589
tumor	NR4A2	4.39119e-171	9.08273e-167	0.699001	0.582	0.276
tumor	RGS1	1.08583e-169	2.24592e-165	0.466935	0.653	0.305
tumor	LCP1	1.50339e-167	3.10961e-163	0.383596	0.607	0.254
tumor	ARPC1B	2.5692e-165	5.31414e-161	0.449877	0.938	0.694
tumor	RPS27	9.97684e-164	2.06361e-159	0.354969	1	1
tumor	CRIP1	1.34914e-162	2.79056e-158	0.576864	0.547	0.268
tumor	SPOCK2	2.49547e-161	5.16162e-157	0.333616	0.31	0.085
tumor	VIM	3.69295e-161	7.6385e-157	0.266198	0.996	0.61
tumor	ATP5L	2.33867e-160	4.83731e-156	0.39059	0.998	0.987
tumor	MZT2B	3.43935e-160	7.11395e-156	0.491108	0.929	0.793
tumor	RP5-1171I10	4.74404e-159	9.81258e-155	0.30603	0.301	0.083
tumor	ACAP1	1.22672e-156	2.53735e-152	0.391444	0.465	0.178
tumor	SEC61G	4.14529e-156	8.57413e-152	0.47316	0.939	0.829
tumor	RPL23A	6.16719e-156	1.27562e-151	0.31123	1	1
tumor	C9orf16	1.77985e-154	3.68143e-150	0.488174	0.891	0.731
tumor	GYPC	1.99915e-154	4.13505e-150	0.407191	0.485	0.2
tumor	RGS2	1.56361e-151	3.23417e-147	0.484426	0.612	0.302
tumor	LAPTM5	7.12887e-148	1.47454e-143	0.363332	0.718	0.336
tumor	RPS15A	8.63791e-145	1.78667e-140	0.272638	1	1
tumor	IFITM2	2.50767e-144	5.18686e-140	0.516456	0.771	0.467
tumor	MYO1G	1.27834e-143	2.64413e-139	0.342879	0.373	0.131
tumor	PDE4D	8.73711e-141	1.80718e-136	0.287206	0.252	0.066
tumor	CD37	1.13784e-140	2.35352e-136	0.324472	0.559	0.245
tumor	IKZF1	3.27422e-140	6.7724e-136	0.278328	0.324	0.103
tumor	COTL1	1.57814e-138	3.26423e-134	0.435215	0.783	0.455
tumor	STK4	2.19085e-137	4.53155e-133	0.443892	0.534	0.261
tumor	GATA3	5.79283e-129	1.19819e-124	0.722361	0.573	0.348
tumor	SRSF2	6.7721e-128	1.40074e-123	0.480847	0.983	0.903
tumor	IFNG	1.88253e-127	3.89382e-123	0.427918	0.251	0.069
tumor	SSR2	5.30009e-125	1.09627e-120	0.366788	0.923	0.801
tumor	RPS21	1.04283e-123	2.15698e-119	0.405311	0.999	0.996
tumor	CD320	5.59383e-123	1.15703e-118	0.34712	0.308	0.108
tumor	RPL27	2.04763e-119	4.23533e-115	0.323567	1	0.999
tumor	BIRC3	2.63703e-119	5.45443e-115	0.679073	0.732	0.456
tumor	UBE2S	3.98462e-116	8.24179e-112	0.531793	0.471	0.247
tumor	CCL3	1.74012e-115	3.59926e-111	0.94919	0.426	0.197
tumor	CREM	1.05377e-114	2.17962e-110	0.398869	0.599	0.324
tumor	ARHGAP15	3.62027e-113	7.48817e-109	0.272646	0.323	0.117
tumor	CD53	5.46909e-113	1.13123e-108	0.373272	0.537	0.259
tumor	IL27RA	9.18282e-113	1.89937e-108	0.333048	0.345	0.139
tumor	PHLDA1	7.14446e-112	1.47776e-107	0.488037	0.439	0.205
tumor	HSPA8	1.6661e-111	3.44616e-107	0.520529	0.999	0.968
tumor	MTHFD2	3.15125e-110	6.51805e-106	0.409135	0.45	0.22
tumor	RCSD1	1.55849e-109	3.22359e-105	0.255869	0.277	0.093
tumor	RPL39	2.98715e-108	6.17861e-104	0.261949	1	0.998
tumor	CCND3	4.9608e-107	1.02609e-102	0.365397	0.454	0.233
tumor	CFL1	6.41204e-106	1.32627e-101	0.306322	0.999	0.995
tumor	ZFP36L2	2.39541e-105	4.95467e-101	0.617247	0.894	0.773
tumor	DOK2	2.55617e-105	5.28719e-101	0.349531	0.42	0.185
tumor	CCR7	2.22804e-104	4.60849e-100	0.512686	0.266	0.089
tumor	CAMK1	2.42691e-104	5.01981e-100	0.263164	0.254	0.084
tumor	CELF2	4.57161e-104	9.45591e-100	0.307956	0.377	0.161
tumor	TPM3	8.97242e-104	1.85585e-99	0.326302	0.91	0.768
tumor	SNRPD2	1.04215e-103	2.15557e-99	0.333603	0.982	0.919
tumor	CYTIP	1.66156e-103	3.43677e-99	0.26124	0.495	0.227
tumor	HCLS1	3.61542e-103	7.47814e-99	0.280761	0.432	0.193
tumor	SEPT6	2.31169e-101	4.7815e-97	0.31725	0.437	0.205
tumor	MT-CO1	9.68782e-101	2.00383e-96	0.322973	0.998	0.995
tumor	ODC1	2.41667e-100	4.99864e-96	0.343585	0.392	0.184
tumor	SEPT7	5.84439e-100	1.20885e-95	0.365579	0.824	0.693
tumor	NPM1	3.8244e-99	7.91038e-95	0.493021	0.998	0.983
tumor	HMGN1	4.79768e-99	9.92352e-95	0.345362	0.955	0.872
tumor	CHST11	3.90111e-98	8.06905e-94	0.275067	0.29	0.11
tumor	FAM129A	4.50582e-98	9.31985e-94	0.25959	0.304	0.117
tumor	PIP4K2A	2.24709e-97	4.64789e-93	0.258451	0.277	0.102
tumor	CBX3	5.60997e-95	1.16037e-90	0.481175	0.615	0.478
tumor	GPSM3	4.9641e-94	1.02677e-89	0.326896	0.516	0.266
tumor	HN1	9.36722e-94	1.93752e-89	0.495318	0.771	0.644
tumor	CCDC57	6.28416e-93	1.29982e-88	0.264514	0.263	0.098
tumor	PTGER4	4.32903e-92	8.95416e-88	0.516547	0.366	0.176
tumor	LBH	1.10411e-91	2.28374e-87	0.479921	0.32	0.139
tumor	PFN1	2.44169e-91	5.0504e-87	0.496065	0.998	0.988
tumor	RPL10	1.48176e-90	3.06487e-86	0.285622	1	1
tumor	SRI	1.08579e-89	2.24585e-85	0.437027	0.569	0.418
tumor	PHF19	7.6514e-88	1.58262e-83	0.281672	0.277	0.11
tumor	GIMAP7	5.17979e-87	1.07139e-82	0.286465	0.361	0.156
tumor	ADGRE5	7.35413e-87	1.52113e-82	0.287951	0.376	0.173
tumor	HMGB2	2.11077e-86	4.36593e-82	0.595848	0.69	0.496
tumor	EZH2	9.78649e-86	2.02424e-81	0.3558	0.326	0.151
tumor	RHOH	1.65619e-85	3.42566e-81	0.282238	0.383	0.17
tumor	CCL4	3.11259e-85	6.43808e-81	0.648076	0.385	0.189
tumor	IDI1	3.13027e-84	6.47465e-80	0.506788	0.568	0.393
tumor	LCP2	2.25851e-83	4.67149e-79	0.284056	0.312	0.132
tumor	GEM	2.81642e-83	5.82549e-79	0.640024	0.277	0.114
tumor	NDUFB2	3.60404e-83	7.45459e-79	0.337795	0.88	0.793
tumor	FAM107B	6.31917e-83	1.30706e-78	0.352078	0.327	0.149
tumor	FNBP1	7.06744e-83	1.46183e-78	0.316818	0.497	0.284
tumor	PGK1	8.71303e-82	1.8022e-77	0.526951	0.935	0.827
tumor	GPR65	1.37161e-81	2.83703e-77	0.275447	0.268	0.104
tumor	GADD45G	2.20707e-81	4.56511e-77	0.393129	0.399	0.205
tumor	CSK	4.58673e-81	9.4872e-77	0.251221	0.301	0.13
tumor	TMA7	1.40834e-80	2.913e-76	0.314451	0.981	0.954
tumor	RP11-138A9	1.82848e-80	3.78204e-76	0.416212	0.409	0.224
tumor	GGA1	2.6118e-80	5.40225e-76	0.403945	0.358	0.185
tumor	BIN1	2.90549e-80	6.00973e-76	0.251968	0.318	0.142
tumor	PPP1CA	4.00192e-80	8.27757e-76	0.323597	0.841	0.737
tumor	PTPN6	1.05764e-79	2.18763e-75	0.298662	0.351	0.166
tumor	MT1F	1.24121e-78	2.56731e-74	0.310656	0.262	0.107
tumor	MZT2A	1.38225e-78	2.85904e-74	0.435648	0.612	0.478
tumor	LINC00152	4.55608e-78	9.42379e-74	0.269963	0.384	0.184
tumor	TBCA	9.8074e-78	2.02856e-73	0.338109	0.933	0.865
tumor	CDK6	6.02152e-77	1.24549e-72	0.420313	0.268	0.113
tumor	MT-CO2	8.42798e-77	1.74324e-72	0.262425	0.995	0.998
tumor	ARF6	8.47237e-77	1.75243e-72	0.322172	0.774	0.645
tumor	RPL38	6.34609e-76	1.31263e-71	0.255348	1	0.998
tumor	UBL5	3.60017e-74	7.4466e-70	0.283196	0.956	0.889
tumor	TGFB1	7.09637e-74	1.46781e-69	0.320072	0.449	0.262
tumor	S100A6	5.17646e-73	1.0707e-68	0.256093	0.996	0.914
tumor	NR4A1	5.0015e-71	1.03451e-66	0.577222	0.54	0.365
tumor	CALM3	2.5265e-70	5.22581e-66	0.381706	0.579	0.439
tumor	MBP	3.71128e-70	7.67642e-66	0.335445	0.403	0.229
tumor	SNRPB	4.32389e-70	8.94353e-66	0.354224	0.884	0.803
tumor	ATP5E	5.84782e-70	1.20956e-65	0.275274	0.999	0.983
tumor	ABRACL	1.76876e-68	3.65849e-64	0.318707	0.66	0.516
tumor	SSR4	7.75559e-68	1.60417e-63	0.37929	0.944	0.915
tumor	TNFRSF18	2.41405e-67	4.99322e-63	0.441738	0.411	0.25
tumor	H3F3B	4.74377e-67	9.812e-63	0.385058	1	1
tumor	STMN1	1.50554e-66	3.11406e-62	0.577287	0.527	0.363
tumor	RPS29	2.42071e-66	5.00699e-62	0.286818	1	0.997
tumor	WBSCR22	8.64178e-66	1.78747e-61	0.366238	0.481	0.348
tumor	PPIA	1.80017e-65	3.72346e-61	0.310348	1	0.998
tumor	RNF19A	2.3246e-65	4.8082e-61	0.382495	0.379	0.22
tumor	SEPT9	3.4029e-65	7.03856e-61	0.342757	0.488	0.334
tumor	ZNF331	4.1264e-65	8.53505e-61	0.445805	0.374	0.204
tumor	TMEM243	1.08242e-64	2.23887e-60	0.335994	0.37	0.213
tumor	CHST12	4.76115e-64	9.84797e-60	0.30052	0.335	0.176
tumor	CKS2	1.29706e-63	2.68284e-59	0.340808	0.762	0.581
tumor	HSD17B11	1.49127e-63	3.08455e-59	0.263077	0.326	0.167
tumor	SNHG15	5.37363e-63	1.11148e-58	0.403459	0.516	0.375
tumor	CBFB	5.69438e-63	1.17783e-58	0.263579	0.304	0.155
tumor	JUNB	1.6129e-62	3.33613e-58	0.812605	0.94	0.963
tumor	TNFRSF4	3.79232e-62	7.84403e-58	0.329242	0.259	0.113
tumor	SRRT	7.11598e-62	1.47187e-57	0.316602	0.316	0.167
tumor	PLPP1	8.4465e-62	1.74708e-57	0.523308	0.262	0.124
tumor	C6orf48	4.76616e-61	9.85832e-57	0.289479	0.722	0.576
tumor	NDFIP1	3.76411e-60	7.78569e-56	0.314502	0.514	0.368
tumor	RBM3	5.62654e-60	1.16379e-55	0.277078	0.989	0.937
tumor	SARAF	2.91026e-59	6.01958e-55	0.267462	0.836	0.72
tumor	UBE2D2	3.40396e-59	7.04075e-55	0.323453	0.688	0.612
tumor	CLIC1	4.50162e-59	9.31115e-55	0.289495	0.976	0.933
tumor	FUS	3.18708e-58	6.59215e-54	0.288749	0.895	0.796
tumor	C19orf43	1.03323e-57	2.13713e-53	0.251076	0.913	0.843
tumor	SIAH2	1.05098e-57	2.17384e-53	0.475999	0.384	0.246
tumor	KLF6	3.04991e-57	6.30843e-53	0.350295	0.869	0.719
tumor	TMUB1	8.87694e-57	1.83611e-52	0.283837	0.386	0.237
tumor	H2AFV	7.45341e-56	1.54166e-51	0.44192	0.692	0.6
tumor	KMT2E	1.50792e-55	3.11898e-51	0.302278	0.648	0.522
tumor	TSHZ2	2.52615e-55	5.2251e-51	0.370145	0.292	0.157
tumor	CDK2AP2	3.84841e-55	7.96005e-51	0.31524	0.452	0.305
tumor	SLC7A5	8.29292e-55	1.71531e-50	0.306484	0.322	0.174
tumor	SMS	1.09658e-54	2.26818e-50	0.283449	0.356	0.211
tumor	DDX5	7.47488e-54	1.5461e-49	0.261838	0.987	0.944
tumor	CDC42SE2	7.49355e-54	1.54997e-49	0.268006	0.402	0.245
tumor	RBM8A	1.80138e-53	3.72598e-49	0.268247	0.89	0.822
tumor	KPNA2	2.40796e-53	4.98063e-49	0.548455	0.534	0.406
tumor	H2AFZ	2.62818e-53	5.43612e-49	0.313161	0.984	0.89
tumor	IER2	3.69355e-50	7.63975e-46	0.330844	0.922	0.837
tumor	TOMM7	8.80145e-50	1.82049e-45	0.316075	0.959	0.952
tumor	SNRPG	2.07343e-49	4.28868e-45	0.310582	0.89	0.828
tumor	CCDC167	3.48435e-49	7.20703e-45	0.274009	0.31	0.178
tumor	RNF213	4.12124e-48	8.52437e-44	0.29087	0.44	0.294
tumor	EEF1D	4.343e-48	8.98306e-44	0.272672	0.999	0.993
tumor	SOCS1	3.97008e-47	8.21172e-43	0.390366	0.365	0.228
tumor	PPP1R18	6.01847e-47	1.24486e-42	0.261552	0.499	0.351
tumor	OCIAD2	7.45331e-47	1.54164e-42	0.305988	0.465	0.347
tumor	PRKX	1.563e-45	3.23291e-41	0.256863	0.254	0.133
tumor	POLR2J3	8.17714e-44	1.69136e-39	0.278147	0.444	0.315
tumor	GPBP1	3.80781e-43	7.87607e-39	0.252087	0.746	0.627
tumor	SNRPE	6.93321e-42	1.43406e-37	0.430476	0.775	0.73
tumor	WDR1	6.97203e-42	1.4421e-37	0.279743	0.496	0.383
tumor	BRD2	7.65117e-42	1.58257e-37	0.342215	0.653	0.549
tumor	MIF	6.04394e-41	1.25013e-36	0.272136	0.937	0.853
tumor	HERPUD1	3.79515e-40	7.84989e-36	0.285933	0.766	0.65
tumor	ZYX	4.75321e-40	9.83153e-36	0.283026	0.371	0.25
tumor	DDX39A	5.50062e-40	1.13775e-35	0.36084	0.419	0.316
tumor	ANP32B	1.05346e-38	2.17899e-34	0.275675	0.767	0.709
tumor	TAF7	8.17894e-38	1.69173e-33	0.286817	0.485	0.384
tumor	TSC22D4	8.8561e-38	1.8318e-33	0.252997	0.409	0.289
tumor	TMEM258	5.63584e-37	1.16572e-32	0.261675	0.766	0.718
tumor	PARP1	1.15096e-36	2.38065e-32	0.269724	0.388	0.275
tumor	EZR	1.64194e-36	3.39618e-32	0.318225	0.863	0.748
tumor	LSM8	1.66106e-36	3.43573e-32	0.279457	0.495	0.412
tumor	KIAA0101	4.00451e-36	8.28294e-32	0.376795	0.26	0.147
tumor	APOBEC3C	7.62946e-36	1.57808e-31	0.254518	0.332	0.214
tumor	POLR2J	1.48176e-35	3.06486e-31	0.318548	0.501	0.45
tumor	RANBP1	9.73665e-35	2.01393e-30	0.268508	0.743	0.678
tumor	MAPKAPK3	1.06971e-34	2.2126e-30	0.251433	0.308	0.202
tumor	NDUFB11	3.09906e-34	6.4101e-30	0.341955	0.851	0.812
tumor	PPDPF	5.9835e-34	1.23763e-29	0.254093	0.92	0.857
tumor	SEC11C	6.96575e-34	1.44079e-29	0.315892	0.427	0.33
tumor	IFITM1	4.73343e-33	9.79063e-29	0.291673	0.377	0.265
tumor	GNLY	5.81566e-33	1.20291e-28	1.05749	0.303	0.205
tumor	ATP5J2	2.34545e-32	4.85134e-28	0.300215	0.838	0.791
tumor	NSMCE1	2.85093e-31	5.89686e-27	0.281596	0.345	0.248
tumor	ARHGDIA	1.89609e-29	3.92187e-25	0.269754	0.598	0.542
tumor	MCM7	6.25905e-29	1.29462e-24	0.283968	0.293	0.195
tumor	SSBP1	2.89524e-28	5.98852e-24	0.279899	0.76	0.728
tumor	CCND2	3.24685e-28	6.71579e-24	0.288415	0.393	0.3
tumor	TSTD1	7.16374e-28	1.48175e-23	0.272613	0.437	0.363
tumor	RAN	7.4228e-26	1.53533e-21	0.255088	0.99	0.952
tumor	PRDM1	1.47993e-25	3.06109e-21	0.295452	0.272	0.18
tumor	GTF3A	9.49654e-25	1.96427e-20	0.260295	0.484	0.432
tumor	HPRT1	6.44238e-24	1.33254e-19	0.276028	0.328	0.249
tumor	RPA3	4.26166e-23	8.81482e-19	0.304769	0.385	0.32
tumor	VMA21	1.44953e-21	2.9982e-17	0.251808	0.296	0.223
tumor	TOB1	1.08356e-20	2.24123e-16	0.294291	0.429	0.349
tumor	LPAR6	7.80136e-20	1.61363e-15	0.272348	0.376	0.304
tumor	PPP1CC	1.41726e-17	2.93146e-13	0.291814	0.455	0.417
tumor	STAT3	9.49556e-16	1.96406e-11	0.258445	0.505	0.483
tumor	CITED2	2.91163e-14	6.02241e-10	0.310124	0.386	0.332
tumor	HIST1H4C	3.40003e-14	7.03262e-10	0.360588	0.28	0.213
tumor	NDUFS6	1.19933e-13	2.4807e-09	0.278479	0.729	0.722
tumor	KRTCAP2	7.68811e-13	1.59021e-08	0.264184	0.382	0.354
tumor	TXNIP	1.20013e-12	2.48234e-08	0.267672	0.454	0.394
tumor	PHB	2.33588e-12	4.83153e-08	0.307567	0.52	0.53
tumor	DUT	1.80235e-11	3.72799e-07	0.31184	0.495	0.479
tumor	NME1	9.73458e-11	2.0135e-06	0.441332	0.58	0.596
tumor	NUCB2	6.9043e-07	0.0142809	0.260974	0.274	0.247
tumor	EBP	1.82617e-06	0.0377726	0.493913	0.323	0.331
CD4	CD2	0	0	0.875352	0.646	0.107
CD4	CREM	2.11712e-297	4.37904e-293	1.34431	0.865	0.329
CD4	TRAC	3.55003e-286	7.34289e-282	0.874742	0.714	0.175
CD4	CXCR4	1.20287e-283	2.48801e-279	1.36678	0.926	0.387
CD4	CD40LG	1.54113e-277	3.18767e-273	0.422857	0.261	0.02
CD4	SPOCK2	6.79553e-272	1.40559e-267	0.750652	0.503	0.09
CD4	CYTIP	6.2901e-267	1.30104e-262	1.11217	0.75	0.232
CD4	RHOH	6.36163e-260	1.31584e-255	0.870151	0.67	0.169
CD4	BTG1	1.15716e-255	2.39347e-251	1.26204	1	0.944
CD4	CD69	7.8249e-244	1.6185e-239	1.16011	0.731	0.214
CD4	SARAF	3.5143e-238	7.26899e-234	1.08739	0.969	0.721
CD4	IL7R	5.72754e-237	1.18468e-232	0.930576	0.52	0.112
CD4	CD28	6.87292e-221	1.42159e-216	0.399915	0.298	0.036
CD4	SRGN	8.55256e-215	1.76901e-210	0.880808	0.999	0.555
CD4	BIRC3	1.03685e-206	2.14461e-202	1.1478	0.903	0.466
CD4	ZNF331	9.25016e-203	1.9133e-198	0.85508	0.653	0.201
CD4	TRBC2	1.38097e-201	2.8564e-197	0.615519	0.656	0.185
CD4	RP11-138A9	1.43264e-194	2.96328e-190	0.758895	0.657	0.223
CD4	SLC2A3	9.21319e-189	1.90566e-184	0.889401	0.755	0.292
CD4	ICOS	2.22035e-188	4.59256e-184	0.530681	0.29	0.04
CD4	CCR6	1.37947e-187	2.8533e-183	0.536581	0.261	0.033
CD4	CLEC2D	1.45912e-181	3.01805e-177	0.858313	0.556	0.164
CD4	DUSP2	1.02387e-177	2.11778e-173	0.988306	0.868	0.442
CD4	TAGAP	1.1365e-176	2.35073e-172	0.649789	0.495	0.126
CD4	RGCC	2.29878e-172	4.7548e-168	1.0173	0.689	0.266
CD4	SAMSN1	8.86754e-171	1.83416e-166	0.809503	0.678	0.236
CD4	STK4	2.17849e-166	4.50598e-162	0.786349	0.678	0.272
CD4	LTB	7.13737e-163	1.47629e-158	0.538377	0.685	0.234
CD4	RPS27	2.86048e-160	5.91662e-156	0.610077	1	1
CD4	ISG20	1.32219e-157	2.73482e-153	0.786085	0.656	0.251
CD4	EZR	1.78082e-156	3.68345e-152	0.885512	0.957	0.751
CD4	CD3D	1.5401e-155	3.18554e-151	0.475949	0.748	0.252
CD4	RPL21	2.69883e-155	5.58225e-151	0.470893	1	1
CD4	ACAP1	2.5159e-154	5.20388e-150	0.600224	0.583	0.192
CD4	TSC22D3	8.62332e-151	1.78365e-146	0.854749	0.743	0.336
CD4	LEPROTL1	9.15324e-151	1.89326e-146	0.795024	0.637	0.286
CD4	SELK	7.14514e-147	1.4779e-142	0.716843	0.971	0.737
CD4	MALAT1	1.77158e-143	3.66433e-139	0.52377	1	0.999
CD4	HSPA8	8.26172e-142	1.70885e-137	0.88466	0.999	0.97
CD4	TRAT1	1.63093e-141	3.37341e-137	0.6636	0.368	0.086
CD4	EIF1	4.46961e-141	9.24495e-137	0.476834	1	1
CD4	CD52	3.33114e-137	6.89012e-133	0.640267	0.838	0.379
CD4	ZFP36L2	4.60334e-137	9.52156e-133	1.00756	0.986	0.776
CD4	ARHGDIB	3.03499e-136	6.27757e-132	0.653409	0.986	0.633
CD4	DOK2	2.70752e-132	5.60024e-128	0.710042	0.551	0.194
CD4	DUSP4	7.04914e-128	1.45804e-123	0.674529	0.551	0.187
CD4	LINC-PINT	1.75831e-126	3.6369e-122	0.499262	0.384	0.104
CD4	IL32	9.44772e-122	1.95417e-117	0.288637	0.938	0.472
CD4	CD6	1.13294e-115	2.34336e-111	0.370541	0.288	0.063
CD4	ALOX5AP	1.69172e-115	3.49915e-111	0.461957	0.555	0.187
CD4	P2RY10	9.53995e-115	1.97324e-110	0.385924	0.28	0.06
CD4	CD48	2.228e-114	4.6084e-110	0.546204	0.644	0.259
CD4	RORA	1.12785e-113	2.33285e-109	0.73861	0.537	0.231
CD4	STK17A	6.31518e-113	1.30623e-108	0.656606	0.607	0.279
CD4	PTGER4	5.24844e-112	1.08559e-107	0.610085	0.498	0.182
CD4	FAU	1.15231e-109	2.38344e-105	0.351513	1	1
CD4	PPP1R2	2.61018e-109	5.3989e-105	0.717492	0.669	0.376
CD4	LCK	3.1703e-108	6.55745e-104	0.453093	0.462	0.15
CD4	TRBC1	3.18452e-108	6.58686e-104	0.690728	0.531	0.189
CD4	RPL34	6.80801e-107	1.40817e-102	0.385115	1	1
CD4	PTPRC	1.45804e-105	3.0158e-101	0.572054	0.68	0.311
CD4	GPBP1	2.97575e-104	6.15505e-100	0.567909	0.877	0.628
CD4	STK17B	3.07392e-102	6.35809e-98	0.542013	0.584	0.251
CD4	REL	9.53907e-102	1.97306e-97	0.550988	0.861	0.545
CD4	RPL41	2.00529e-101	4.14775e-97	0.357921	1	1
CD4	KLRB1	4.54376e-100	9.39831e-96	0.640997	0.3	0.073
CD4	RPL30	6.84665e-100	1.41616e-95	0.395229	1	1
CD4	HSP90AA1	2.64552e-99	5.472e-95	0.808595	1	0.994
CD4	FXYD5	4.25359e-99	8.79813e-95	0.535061	0.86	0.558
CD4	SOD1	2.41939e-98	5.00426e-94	0.655925	0.981	0.8
CD4	RPL10	5.17631e-93	1.07067e-88	0.301436	1	1
CD4	TSPYL2	1.46506e-92	3.03033e-88	0.507566	0.404	0.143
CD4	CD37	2.4091e-92	4.98298e-88	0.46586	0.595	0.265
CD4	AC016831	8.74812e-92	1.80946e-87	0.361604	0.276	0.071
CD4	YPEL5	1.85806e-91	3.84322e-87	0.709108	0.652	0.395
CD4	NR4A2	3.60883e-91	7.46451e-87	0.613671	0.626	0.295
CD4	GPR183	5.77151e-91	1.19378e-86	0.436139	0.526	0.208
CD4	RPS26	3.41677e-90	7.06724e-86	0.473375	0.999	0.995
CD4	HSPD1	4.04004e-90	8.35641e-86	0.630749	0.989	0.815
CD4	HSPE1	4.73295e-90	9.78963e-86	0.691549	0.985	0.935
CD4	CDC42SE2	4.07848e-88	8.43592e-84	0.520993	0.531	0.249
CD4	RPS15A	5.95535e-88	1.2318e-83	0.350994	1	1
CD4	EVI2B	2.19336e-86	4.53675e-82	0.43007	0.441	0.164
CD4	EIF4A2	4.36434e-86	9.0272e-82	0.458351	0.968	0.794
CD4	EVI2A	6.04838e-86	1.25105e-81	0.433199	0.405	0.147
CD4	SMCHD1	7.38737e-86	1.528e-81	0.48822	0.433	0.175
CD4	LAPTM5	6.67196e-85	1.38003e-80	0.403917	0.743	0.361
CD4	RPS25	4.26597e-84	8.82374e-80	0.327439	1	1
CD4	HLA-A	6.17884e-83	1.27803e-78	0.400018	1	0.997
CD4	CORO1A	6.11023e-82	1.26384e-77	0.3855	0.742	0.358
CD4	FAM177A1	1.30441e-79	2.69804e-75	0.761847	0.619	0.42
CD4	PNRC1	1.87119e-79	3.87037e-75	0.43644	0.986	0.862
CD4	CCR7	4.91256e-79	1.01611e-74	0.483247	0.325	0.099
CD4	TMSB4X	4.68942e-78	9.6996e-74	0.403531	1	1
CD4	SYTL3	9.32391e-76	1.92856e-71	0.340301	0.293	0.087
CD4	TNFRSF4	2.27173e-75	4.69884e-71	0.555422	0.347	0.118
CD4	FYN	7.84959e-75	1.62361e-70	0.409926	0.368	0.135
CD4	RP11-347P5	1.97335e-73	4.08167e-69	0.322167	0.265	0.077
CD4	H3F3B	4.58675e-73	9.48724e-69	0.504377	1	1
CD4	CNOT6L	1.117e-72	2.31039e-68	0.450984	0.409	0.172
CD4	HSP90AB1	7.03289e-72	1.45468e-67	0.527452	0.999	0.983
CD4	RPS27A	8.1112e-71	1.67772e-66	0.279005	1	1
CD4	JUNB	4.65683e-70	9.6322e-66	0.650935	0.989	0.959
CD4	DDIT4	9.22746e-68	1.90861e-63	0.545195	0.939	0.733
CD4	DNAJA1	3.1276e-67	6.46913e-63	0.567224	0.954	0.819
CD4	HLA-E	6.67944e-67	1.38158e-62	0.396457	0.992	0.969
CD4	EML4	1.1812e-66	2.44319e-62	0.50691	0.485	0.25
CD4	ZC3HAV1	3.22461e-66	6.66979e-62	0.555182	0.555	0.304
CD4	PBXIP1	1.44949e-65	2.99813e-61	0.330605	0.298	0.102
CD4	SQSTM1	2.08826e-65	4.31936e-61	0.586322	0.874	0.674
CD4	RPL36AL	5.64204e-65	1.167e-60	0.346057	0.997	0.993
CD4	CD3E	5.68637e-65	1.17617e-60	0.331205	0.409	0.155
CD4	SIT1	1.12709e-64	2.33127e-60	0.291532	0.27	0.084
CD4	SEPT6	1.51065e-64	3.12462e-60	0.452805	0.467	0.22
CD4	RPL23A	3.28182e-64	6.78812e-60	0.311643	1	1
CD4	RGS1	5.69261e-64	1.17746e-59	0.463113	0.638	0.33
CD4	TUBA4A	7.84971e-64	1.62363e-59	0.569846	0.914	0.703
CD4	FYB	9.49504e-63	1.96395e-58	0.401139	0.506	0.236
CD4	LPXN	1.02269e-62	2.11533e-58	0.378479	0.368	0.147
CD4	BATF	1.48408e-62	3.06966e-58	0.387071	0.354	0.136
CD4	GPR65	1.6007e-62	3.3109e-58	0.352368	0.316	0.113
CD4	H2AFZ	3.39294e-62	7.01795e-58	0.474427	0.983	0.896
CD4	CACYBP	2.38348e-61	4.93e-57	0.511249	0.889	0.686
CD4	ITM2A	3.02367e-61	6.25416e-57	0.588611	0.459	0.207
CD4	PPP2R5C	4.20225e-61	8.69193e-57	0.513073	0.502	0.285
CD4	KLF6	3.48968e-60	7.21806e-56	0.485076	0.935	0.726
CD4	KMT2E	7.44426e-59	1.53977e-54	0.472053	0.695	0.528
CD4	IL2RG	1.09457e-58	2.26401e-54	0.33308	0.526	0.254
CD4	LAT	1.49861e-58	3.09973e-54	0.309072	0.369	0.144
CD4	FTH1	2.56296e-58	5.30123e-54	0.331748	1	0.889
CD4	WIPF1	2.61445e-58	5.40774e-54	0.418965	0.445	0.216
CD4	UBE2D3	6.57704e-58	1.3604e-53	0.404802	0.975	0.918
CD4	RBM39	3.48193e-57	7.20203e-53	0.379447	0.925	0.796
CD4	PDE4B	1.20376e-56	2.48986e-52	0.34509	0.362	0.15
CD4	RSRP1	5.01865e-56	1.03806e-51	0.375153	0.888	0.688
CD4	FAM46C	5.94365e-55	1.22939e-50	0.357903	0.287	0.108
CD4	MCL1	3.22977e-54	6.68046e-50	0.382311	0.939	0.762
CD4	RPS29	2.04044e-53	4.22044e-49	0.500598	1	0.997
CD4	RPS3	9.73612e-53	2.01382e-48	0.266741	1	1
CD4	TNFRSF1B	1.08573e-52	2.24572e-48	0.342695	0.358	0.154
CD4	RAC2	2.75616e-52	5.70084e-48	0.251019	0.563	0.276
CD4	HSPH1	4.65506e-52	9.62853e-48	0.460325	0.924	0.693
CD4	CCNH	5.91815e-52	1.22411e-47	0.464851	0.424	0.224
CD4	DDX5	6.31621e-52	1.30645e-47	0.365076	0.985	0.947
CD4	RPLP2	8.50752e-51	1.7597e-46	0.286898	1	1
CD4	PABPC1	1.0815e-50	2.23698e-46	0.366598	0.997	0.977
CD4	ANKRD12	2.02515e-49	4.18883e-45	0.628522	0.605	0.479
CD4	SRSF2	4.49363e-49	9.29462e-45	0.378184	0.969	0.91
CD4	ZFP36	1.84671e-48	3.81972e-44	0.427679	0.969	0.841
CD4	RHOF	2.05165e-48	4.24364e-44	0.301524	0.354	0.156
CD4	HBP1	3.7272e-48	7.70934e-44	0.40705	0.476	0.273
CD4	HERPUD1	4.23843e-48	8.76677e-44	0.416775	0.814	0.656
CD4	CD44	1.09537e-46	2.26566e-42	0.336562	0.976	0.906
CD4	TANK	1.89014e-46	3.90956e-42	0.553238	0.488	0.304
CD4	EVL	2.14341e-46	4.43344e-42	0.383135	0.52	0.295
CD4	FAM107B	5.77113e-45	1.1937e-40	0.351933	0.348	0.16
CD4	CLEC2B	1.08314e-44	2.24037e-40	0.514845	0.896	0.732
CD4	BIN2	1.54265e-44	3.19082e-40	0.271979	0.3	0.126
CD4	ELF1	9.1571e-44	1.89406e-39	0.495355	0.495	0.325
CD4	FAM118A	2.37953e-41	4.92183e-37	0.341597	0.3	0.135
CD4	DNAJB9	3.66296e-41	7.57646e-37	0.381592	0.429	0.244
CD4	OAZ1	5.46889e-41	1.13118e-36	0.296932	0.997	0.997
CD4	RILPL2	7.78764e-41	1.6108e-36	0.48163	0.397	0.221
CD4	CD53	1.49822e-40	3.09891e-36	0.297644	0.519	0.279
CD4	CHD2	7.93683e-40	1.64165e-35	0.360394	0.391	0.218
CD4	ARID4B	1.04325e-39	2.15786e-35	0.412166	0.528	0.362
CD4	GNG2	2.42017e-39	5.00587e-35	0.283367	0.259	0.105
CD4	MAP1LC3B	2.80454e-39	5.80092e-35	0.334027	0.813	0.646
CD4	PTGES3	2.89717e-39	5.99251e-35	0.41624	0.963	0.873
CD4	GLIPR1	3.96706e-39	8.20547e-35	0.381877	0.312	0.144
CD4	SRSF7	4.06144e-39	8.40069e-35	0.406884	0.903	0.796
CD4	PIK3IP1	5.29121e-39	1.09443e-34	0.305181	0.302	0.141
CD4	CLDND1	6.01982e-39	1.24514e-34	0.458553	0.415	0.25
CD4	COMMD6	6.41764e-39	1.32742e-34	0.31547	0.95	0.869
CD4	GLTSCR2	7.39941e-39	1.53049e-34	0.312838	0.996	0.927
CD4	LDHB	1.23418e-38	2.55278e-34	0.337774	0.631	0.439
CD4	PHLDA1	1.32238e-38	2.73522e-34	0.465423	0.409	0.223
CD4	DNAJB6	1.90065e-38	3.93131e-34	0.361264	0.945	0.86
CD4	TERF2IP	1.90441e-38	3.93907e-34	0.437605	0.56	0.413
CD4	SMAP2	2.39199e-38	4.9476e-34	0.347906	0.329	0.164
CD4	SC5D	2.65234e-38	5.4861e-34	0.342109	0.275	0.126
CD4	PHF1	6.36529e-38	1.3166e-33	0.265901	0.283	0.129
CD4	RPS10	6.36932e-38	1.31743e-33	0.320877	0.999	0.976
CD4	MECP2	1.14868e-37	2.37592e-33	0.329748	0.331	0.168
CD4	TRAF1	1.82392e-37	3.7726e-33	0.253606	0.287	0.124
CD4	GYPC	2.86484e-37	5.92564e-33	0.338735	0.413	0.224
CD4	PLIN2	5.07182e-37	1.04906e-32	0.61899	0.485	0.327
CD4	CALM1	2.44742e-35	5.06225e-31	0.312418	0.988	0.968
CD4	RAB8B	3.70025e-34	7.65361e-30	0.306443	0.309	0.155
CD4	GPSM3	4.9897e-34	1.03207e-29	0.30861	0.487	0.286
CD4	ARHGAP15	5.78455e-34	1.19648e-29	0.250607	0.288	0.134
CD4	BAZ1A	4.91867e-33	1.01738e-28	0.357902	0.774	0.629
CD4	PIM3	2.22452e-32	4.60119e-28	0.400234	0.628	0.493
CD4	HNRNPA0	8.65138e-32	1.78945e-27	0.275744	0.893	0.761
CD4	VPS37B	1.00306e-31	2.07472e-27	0.303511	0.334	0.18
CD4	ELOVL5	2.72779e-31	5.64217e-27	0.372047	0.384	0.231
CD4	RPL17	1.57256e-30	3.25269e-26	0.253458	0.914	0.794
CD4	UBB	1.68648e-30	3.48832e-26	0.397309	0.997	0.993
CD4	G3BP2	1.16173e-29	2.40291e-25	0.346401	0.419	0.27
CD4	RUNX3	4.62117e-29	9.55843e-25	0.276932	0.341	0.183
CD4	RBM8A	9.62427e-29	1.99068e-24	0.278129	0.907	0.826
CD4	H2AFV	2.63516e-28	5.45056e-24	0.266443	0.728	0.604
CD4	ADGRE5	4.00053e-28	8.2747e-24	0.286104	0.344	0.189
CD4	ARF6	5.24214e-28	1.08428e-23	0.315146	0.739	0.656
CD4	VAMP2	6.46159e-28	1.33652e-23	0.336156	0.455	0.317
CD4	RSL24D1	1.17782e-27	2.4362e-23	0.317582	0.73	0.646
CD4	FGFR1OP2	1.95363e-27	4.0409e-23	0.350361	0.395	0.258
CD4	CLK1	7.81354e-27	1.61615e-22	0.322299	0.703	0.574
CD4	TOMM7	1.08963e-26	2.25378e-22	0.251255	0.996	0.951
CD4	LBH	1.1961e-26	2.47401e-22	0.268081	0.295	0.153
CD4	RNF139	1.29992e-26	2.68876e-22	0.346579	0.333	0.203
CD4	SNU13	8.57714e-26	1.7741e-21	0.278353	0.933	0.872
CD4	HSPA5	1.23548e-25	2.55546e-21	0.281388	0.857	0.739
CD4	IDI1	1.43428e-25	2.96666e-21	0.363078	0.53	0.407
CD4	C9orf78	1.63074e-25	3.37303e-21	0.380929	0.449	0.34
CD4	FMNL1	3.1629e-25	6.54214e-21	0.265837	0.35	0.203
CD4	HBB	4.28077e-25	8.85435e-21	0.275775	0.356	0.21
CD4	CALM2	5.25931e-25	1.08784e-20	0.302569	0.979	0.965
CD4	CDKN1B	6.17181e-25	1.27658e-20	0.290074	0.365	0.232
CD4	ARID5B	1.39034e-24	2.87579e-20	0.343307	0.481	0.344
CD4	BCAS2	5.1369e-24	1.06252e-19	0.55743	0.455	0.355
CD4	ARID5A	8.75443e-24	1.81077e-19	0.265182	0.344	0.205
CD4	ISCA1	3.57449e-23	7.39347e-19	0.351348	0.351	0.232
CD4	PIK3R1	3.58916e-23	7.42382e-19	0.379694	0.295	0.172
CD4	KPNA2	1.79212e-22	3.70682e-18	0.317643	0.54	0.415
CD4	TNFAIP3	4.15211e-22	8.58822e-18	0.267358	0.595	0.443
CD4	NAMPT	4.53394e-22	9.378e-18	0.270986	0.68	0.575
CD4	FNBP1	6.61734e-22	1.36873e-17	0.2732	0.438	0.302
CD4	DDX3X	7.67562e-21	1.58762e-16	0.357642	0.596	0.533
CD4	CYCS	3.38861e-20	7.009e-16	0.370914	0.956	0.899
CD4	WHSC1L1	9.81633e-19	2.03041e-14	0.324812	0.391	0.291
CD4	DDX24	1.10205e-18	2.27949e-14	0.320336	0.506	0.429
CD4	TGIF1	4.62322e-18	9.56267e-14	0.322844	0.463	0.353
CD4	NR3C1	7.87579e-18	1.62903e-13	0.407514	0.331	0.237
CD4	SYAP1	9.92448e-18	2.05278e-13	0.396373	0.395	0.31
CD4	JUND	1.09573e-17	2.26641e-13	0.344295	0.427	0.324
CD4	CHORDC1	2.61647e-17	5.4119e-13	0.350643	0.363	0.261
CD4	PTP4A1	4.26183e-17	8.81517e-13	0.307023	0.454	0.36
CD4	CCDC107	4.81651e-17	9.96246e-13	0.274112	0.356	0.253
CD4	MBP	1.84585e-16	3.81796e-12	0.301808	0.348	0.244
CD4	UBE2B	5.78915e-15	1.19743e-10	0.322934	0.527	0.491
CD4	MOB4	3.35832e-14	6.94636e-10	0.38528	0.424	0.366
CD4	GTF2B	7.27613e-14	1.50499e-09	0.275687	0.348	0.263
CD4	XBP1	1.15527e-13	2.38956e-09	0.255103	0.592	0.552
CD4	ARL6IP5	7.07269e-13	1.46291e-08	0.263899	0.614	0.563
CD4	RHOG	2.98722e-12	6.17877e-08	0.268745	0.485	0.429
CD4	RAP1A	4.52469e-12	9.35888e-08	0.267945	0.467	0.405
CD4	DNAJB1	2.26335e-11	4.68151e-07	0.372697	0.963	0.868
CD4	DEDD2	2.1682e-10	4.48471e-06	0.265987	0.334	0.263
CD4	DHX36	3.67276e-10	7.59674e-06	0.252332	0.372	0.317
CD4	PDCL3	1.8732e-05	0.387454	0.291658	0.3	0.27
CD4	FKBP4	6.54351e-05	1	0.28996	0.366	0.352
Treg	CTLA4	0	0	0.941412	0.525	0.037
Treg	AC133644	0	0	0.856126	0.496	0.028
Treg	FOXP3	0	0	0.570456	0.346	0.004
Treg	CD27	8.44481e-302	1.74672e-297	1.09569	0.696	0.075
Treg	TRAC	8.42278e-282	1.74217e-277	1.83585	0.946	0.188
Treg	CD2	1.14167e-257	2.36143e-253	1.21855	0.807	0.122
Treg	TNFRSF4	1.38752e-231	2.86995e-227	1.58446	0.739	0.117
Treg	ICOS	9.04471e-208	1.87081e-203	0.863064	0.457	0.045
Treg	SPOCK2	7.99048e-201	1.65275e-196	0.991459	0.657	0.1
Treg	IL2RA	7.37567e-196	1.52558e-191	1.00389	0.507	0.061
Treg	BATF	1.45215e-194	3.00364e-190	1.22384	0.729	0.135
Treg	TIGIT	5.66866e-192	1.17251e-187	0.883564	0.586	0.082
Treg	LCK	3.42465e-148	7.08354e-144	0.836308	0.711	0.155
Treg	IL32	2.8159e-136	5.8244e-132	1.56231	0.993	0.486
Treg	CD3D	2.54748e-134	5.26922e-130	1.09632	0.886	0.265
Treg	TRBC2	1.75264e-133	3.62517e-129	1.06602	0.775	0.198
Treg	CCR6	6.26436e-129	1.29572e-124	0.548453	0.339	0.039
Treg	LAT	4.48875e-123	9.28454e-119	0.832409	0.632	0.146
Treg	MAL	7.61726e-123	1.57555e-118	0.411811	0.268	0.025
Treg	CXCR6	1.68577e-122	3.48684e-118	0.617697	0.332	0.039
Treg	CD7	4.53668e-114	9.38368e-110	0.685419	0.675	0.159
Treg	TNFRSF18	9.74257e-114	2.01515e-109	1.31582	0.746	0.26
Treg	SIT1	3.61904e-113	7.48561e-109	0.643591	0.471	0.086
Treg	CORO1A	4.29383e-112	8.88136e-108	1.03846	0.921	0.366
Treg	LTB	2.29868e-110	4.75459e-106	1.17392	0.775	0.247
Treg	CD3E	4.46693e-104	9.23939e-100	0.7739	0.636	0.158
Treg	PBXIP1	3.5011e-101	7.24168e-97	0.668742	0.489	0.105
Treg	DUSP4	2.70717e-100	5.59951e-96	1.16999	0.679	0.197
Treg	CD28	1.0344e-99	2.13955e-95	0.389161	0.321	0.044
Treg	S100A4	1.08373e-98	2.24158e-94	1.1753	1	0.665
Treg	RAC2	1.9739e-98	4.08282e-94	0.888394	0.804	0.281
Treg	ACAP1	9.26129e-98	1.91561e-93	0.765365	0.679	0.202
Treg	TRBC1	8.4051e-92	1.73851e-87	1.29628	0.654	0.198
Treg	HLA-A	1.27682e-91	2.64098e-87	0.862841	1	0.997
Treg	IL2RG	1.64017e-86	3.39254e-82	0.780518	0.736	0.259
Treg	CD52	1.22599e-83	2.53584e-79	0.915627	0.904	0.392
Treg	CD5	4.13188e-83	8.54638e-79	0.353819	0.3	0.045
Treg	CD3G	9.04952e-82	1.8718e-77	0.59992	0.55	0.141
Treg	RHOH	2.03544e-81	4.2101e-77	0.696484	0.632	0.186
Treg	SH2D2A	4.38944e-79	9.07913e-75	0.487994	0.375	0.073
Treg	CD6	2.93322e-78	6.06708e-74	0.392122	0.364	0.068
Treg	CD37	4.3908e-76	9.08193e-72	0.686957	0.732	0.273
Treg	FXYD5	6.26904e-75	1.29669e-70	0.805914	0.943	0.566
Treg	CD247	2.62281e-74	5.42503e-70	0.510315	0.496	0.123
Treg	ARHGDIB	5.25689e-73	1.08734e-68	0.807691	0.993	0.644
Treg	B2M	7.16334e-69	1.48166e-64	0.517576	1	1
Treg	IL7R	6.22121e-68	1.2868e-63	0.669469	0.475	0.126
Treg	TNFRSF9	1.20085e-67	2.48384e-63	0.591644	0.339	0.069
Treg	NINJ2	1.79161e-66	3.70577e-62	0.368195	0.282	0.051
Treg	SELL	8.72125e-66	1.8039e-61	0.470504	0.361	0.078
Treg	CORO1B	2.79085e-65	5.7726e-61	0.952531	0.664	0.316
Treg	PIM2	1.13077e-64	2.33889e-60	0.643249	0.504	0.155
Treg	MIAT	1.17073e-64	2.42153e-60	0.334914	0.257	0.042
Treg	PTPRC	6.75575e-64	1.39736e-59	0.680741	0.764	0.321
Treg	CYTIP	8.75819e-64	1.81154e-59	0.832912	0.671	0.251
Treg	LSP1	1.60367e-61	3.31704e-57	0.609317	0.7	0.286
Treg	RP11-138A9	1.6571e-58	3.42754e-54	0.689725	0.618	0.238
Treg	TNFRSF1B	1.35122e-57	2.79486e-53	0.585716	0.489	0.158
Treg	CD79B	4.9096e-57	1.0155e-52	0.311362	0.261	0.048
Treg	CLEC2D	3.59434e-56	7.43454e-52	0.759393	0.514	0.178
Treg	GNG2	9.89147e-56	2.04595e-51	0.448377	0.4	0.108
Treg	HLA-E	3.65374e-55	7.5574e-51	0.583041	1	0.969
Treg	UCP2	4.2136e-55	8.71541e-51	0.714518	0.546	0.197
Treg	TRAF3IP3	1.70808e-54	3.53299e-50	0.482296	0.418	0.119
Treg	ACTB	3.85665e-54	7.97709e-50	0.567705	1	0.998
Treg	CD4	2.06619e-53	4.27371e-49	0.409558	0.393	0.107
Treg	BTG1	3.57527e-53	7.39509e-49	0.782165	1	0.946
Treg	SUSD3	3.94663e-53	8.1632e-49	0.29614	0.254	0.049
Treg	RGS1	1.76113e-52	3.64271e-48	0.907733	0.754	0.338
Treg	RORA	8.11494e-52	1.67849e-47	0.673341	0.568	0.24
Treg	LAPTM5	9.74373e-52	2.01539e-47	0.581166	0.804	0.373
Treg	TBC1D10C	1.07457e-51	2.22264e-47	0.508147	0.414	0.122
Treg	TSC22D3	2.41124e-50	4.98741e-46	0.761728	0.718	0.35
Treg	GMFG	3.96038e-50	8.19165e-46	0.6507	0.732	0.358
Treg	EMP3	4.45258e-50	9.20972e-46	0.67362	0.811	0.43
Treg	ISG20	5.84613e-50	1.20921e-45	0.699753	0.629	0.265
Treg	DOK2	1.95453e-49	4.04275e-45	0.637211	0.546	0.206
Treg	TNFRSF25	3.53181e-49	7.3052e-45	0.385022	0.329	0.084
Treg	SRGN	1.22671e-48	2.53732e-44	0.443513	1	0.569
Treg	MALAT1	2.51732e-48	5.20682e-44	0.505488	1	0.999
Treg	SKAP1	3.94105e-48	8.15167e-44	0.374767	0.339	0.089
Treg	ICAM3	7.37747e-48	1.52596e-43	0.558363	0.511	0.191
Treg	SARAF	1.24838e-47	2.58214e-43	0.592395	0.936	0.729
Treg	SOD1	2.11621e-46	4.37716e-42	0.708896	0.982	0.806
Treg	GBP5	5.43722e-46	1.12464e-41	0.413808	0.329	0.087
Treg	ARL6IP5	1.0305e-45	2.13149e-41	0.639346	0.825	0.56
Treg	HLA-C	1.83583e-44	3.79724e-40	0.475731	1	0.993
Treg	ENTPD1	5.81064e-44	1.20187e-39	0.44594	0.343	0.099
Treg	STK17B	8.94482e-44	1.85015e-39	0.578832	0.593	0.262
Treg	HLA-B	1.19359e-43	2.46883e-39	0.454948	1	0.999
Treg	BIRC3	4.1899e-43	8.66638e-39	0.568039	0.854	0.481
Treg	CMTM7	1.1319e-42	2.34123e-38	0.394216	0.35	0.103
Treg	MIR4435-2HG	1.00918e-41	2.08739e-37	0.517301	0.429	0.15
Treg	LIMD2	1.25385e-41	2.59347e-37	0.58761	0.582	0.258
Treg	CD53	2.69294e-41	5.57007e-37	0.540622	0.629	0.285
Treg	STK4	3.19845e-41	6.61568e-37	0.610876	0.611	0.287
Treg	IL2RB	4.53325e-41	9.37657e-37	0.345893	0.343	0.098
Treg	SH2D1A	1.52606e-40	3.1565e-36	0.363236	0.286	0.072
Treg	CXCR4	2.83624e-39	5.86648e-35	0.46317	0.793	0.408
Treg	P2RY10	5.36767e-38	1.11025e-33	0.371847	0.264	0.068
Treg	CARD16	1.77775e-37	3.6771e-33	0.765663	0.514	0.244
Treg	UGP2	3.37911e-37	6.98936e-33	0.743734	0.618	0.386
Treg	COTL1	4.2752e-37	8.84282e-33	0.466131	0.846	0.487
Treg	LDHB	7.93957e-37	1.64222e-32	0.535196	0.725	0.443
Treg	VIM	1.42922e-35	2.95619e-31	0.565184	1	0.649
Treg	ARPC1B	2.5125e-35	5.19685e-31	0.507831	0.939	0.719
Treg	EVL	5.18945e-35	1.07339e-30	0.514095	0.604	0.301
Treg	FAM129A	5.32391e-35	1.1012e-30	0.385722	0.379	0.135
Treg	FYB	5.63041e-35	1.16459e-30	0.443461	0.557	0.244
Treg	CYBA	6.21705e-35	1.28593e-30	0.332861	0.975	0.624
Treg	LINC00152	1.43924e-34	2.97692e-30	0.503557	0.482	0.202
Treg	PIK3IP1	1.30258e-33	2.69427e-29	0.400767	0.386	0.145
Treg	SH3BGRL3	1.98712e-33	4.11017e-29	0.472391	0.996	0.97
Treg	MAGEH1	2.24324e-33	4.63991e-29	0.52716	0.293	0.093
Treg	PPP1R2	2.34479e-33	4.84997e-29	0.728239	0.625	0.386
Treg	GLRX	7.50028e-33	1.55136e-28	0.679965	0.514	0.243
Treg	TMSB4X	2.54915e-32	5.27266e-28	0.375197	1	1
Treg	SEPT6	5.39954e-32	1.11684e-27	0.441748	0.504	0.228
Treg	ALOX5AP	8.30857e-32	1.71854e-27	0.44126	0.493	0.2
Treg	SLA	6.01586e-30	1.24432e-25	0.341376	0.346	0.124
Treg	FAM107B	6.61364e-30	1.36797e-25	0.397242	0.407	0.165
Treg	SLAMF1	2.42772e-29	5.02149e-25	0.284768	0.254	0.075
Treg	FYN	3.94121e-28	8.152e-24	0.352207	0.368	0.142
Treg	ANXA6	4.24572e-28	8.78184e-24	0.452396	0.471	0.217
Treg	SEPT1	1.26364e-27	2.61371e-23	0.35934	0.396	0.164
Treg	HSPA8	2.40964e-27	4.9841e-23	0.490433	1	0.971
Treg	PFN1	2.74602e-27	5.67988e-23	0.410267	1	0.989
Treg	GPSM3	2.91188e-27	6.02294e-23	0.454366	0.557	0.291
Treg	LEPROTL1	3.06482e-27	6.33928e-23	0.498164	0.532	0.299
Treg	RP11-347P5	9.02356e-27	1.86643e-22	0.279896	0.261	0.083
Treg	TMSB10	9.43941e-27	1.95245e-22	0.313095	1	0.991
Treg	CALM3	2.70686e-26	5.59886e-22	0.463968	0.643	0.452
Treg	SAMSN1	2.90759e-26	6.01407e-22	0.558442	0.532	0.254
Treg	BIN1	1.10537e-25	2.28635e-21	0.362783	0.371	0.158
Treg	BIN2	1.48899e-25	3.07983e-21	0.33501	0.336	0.131
Treg	LPXN	1.66076e-25	3.43512e-21	0.329767	0.371	0.155
Treg	MYO1G	1.90548e-25	3.94129e-21	0.377418	0.371	0.156
Treg	LINC-PINT	3.66572e-25	7.58217e-21	0.357925	0.307	0.115
Treg	DUSP2	4.79189e-25	9.91154e-21	0.436869	0.75	0.459
Treg	CST7	7.16785e-25	1.4826e-20	0.334991	0.443	0.19
Treg	PRDM1	7.42637e-25	1.53607e-20	0.508971	0.404	0.186
Treg	KLF6	7.65942e-25	1.58428e-20	0.71705	0.893	0.734
Treg	SH3KBP1	1.34009e-24	2.77185e-20	0.34239	0.379	0.164
Treg	RNASET2	2.38272e-24	4.92843e-20	0.443692	0.539	0.304
Treg	CSK	3.16265e-24	6.54162e-20	0.320964	0.35	0.146
Treg	HCLS1	6.0244e-24	1.24609e-19	0.338197	0.457	0.217
Treg	EVI2B	1.28822e-23	2.66455e-19	0.359244	0.396	0.174
Treg	ARID5B	2.97212e-23	6.14753e-19	0.407034	0.589	0.347
Treg	CDC42SE2	3.40189e-23	7.03647e-19	0.391969	0.482	0.26
Treg	UBC	3.90926e-23	8.08592e-19	0.520091	1	0.993
Treg	CFL1	3.98684e-23	8.24639e-19	0.346409	1	0.996
Treg	DDIT4	5.14106e-23	1.06338e-18	0.511982	0.957	0.739
Treg	GBP2	9.43153e-23	1.95082e-18	0.468452	0.636	0.458
Treg	SUMO2	2.32447e-22	4.80794e-18	0.310323	0.996	0.98
Treg	GALM	2.9583e-22	6.11894e-18	0.259924	0.268	0.098
Treg	RHOF	1.04428e-21	2.15998e-17	0.360268	0.361	0.162
Treg	OAZ1	1.71882e-21	3.55522e-17	0.278847	1	0.997
Treg	ICA1	2.36168e-21	4.88491e-17	0.405661	0.254	0.096
Treg	CAPZB	6.43103e-21	1.3302e-16	0.337179	0.925	0.813
Treg	S1PR4	6.68003e-21	1.3817e-16	0.287835	0.261	0.097
Treg	CLIC1	1.21831e-20	2.51994e-16	0.325245	0.989	0.937
Treg	PHLDA1	2.75503e-20	5.6985e-16	0.495915	0.439	0.229
Treg	MYL12A	2.96766e-20	6.13831e-16	0.33976	0.993	0.949
Treg	LBH	5.89695e-20	1.21972e-15	0.332775	0.35	0.156
Treg	SUN2	6.87103e-20	1.4212e-15	0.334534	0.35	0.164
Treg	MSI2	9.31524e-20	1.92677e-15	0.272094	0.257	0.099
Treg	ANKRD12	1.28707e-19	2.66217e-15	0.478096	0.621	0.483
Treg	PMAIP1	1.31115e-19	2.71198e-15	0.599709	0.671	0.471
Treg	TSPYL2	2.76748e-19	5.72425e-15	0.384118	0.336	0.153
Treg	ITM2C	2.80574e-19	5.8034e-15	0.479984	0.361	0.175
Treg	FMNL1	7.01197e-19	1.45036e-14	0.348829	0.404	0.207
Treg	JAML	8.72732e-19	1.80516e-14	0.278663	0.311	0.13
Treg	RHOG	9.72153e-19	2.0108e-14	0.431696	0.6	0.428
Treg	HCST	1.21359e-18	2.51019e-14	0.250172	0.596	0.32
Treg	CD48	1.97837e-18	4.09207e-14	0.329556	0.518	0.275
Treg	RAP1A	5.14065e-18	1.06329e-13	0.43169	0.564	0.405
Treg	DNPH1	8.09207e-18	1.67376e-13	0.515968	0.489	0.341
Treg	TANK	8.21307e-18	1.69879e-13	0.564022	0.486	0.31
Treg	DDX5	1.36219e-17	2.81756e-13	0.259922	0.989	0.948
Treg	SRSF7	1.37511e-17	2.84427e-13	0.368636	0.929	0.799
Treg	CCDC88C	1.43854e-17	2.97548e-13	0.299036	0.289	0.13
Treg	CCNI	1.72848e-17	3.5752e-13	0.325068	0.95	0.822
Treg	CELF2	1.92669e-17	3.98517e-13	0.288461	0.371	0.183
Treg	YWHAB	2.18729e-17	4.52419e-13	0.384119	0.954	0.887
Treg	PTPN7	4.08796e-17	8.45553e-13	0.303896	0.357	0.17
Treg	PPP1CA	4.3633e-17	9.02505e-13	0.308097	0.861	0.747
Treg	CREM	4.39685e-17	9.09445e-13	0.401914	0.575	0.353
Treg	PRR13	4.74658e-17	9.81782e-13	0.350555	0.614	0.475
Treg	CAP1	5.73783e-17	1.18681e-12	0.356051	0.789	0.661
Treg	ARPC3	6.72278e-17	1.39054e-12	0.262223	0.993	0.96
Treg	DUSP10	7.61191e-17	1.57445e-12	0.434023	0.393	0.213
Treg	RHBDD2	1.55683e-16	3.22014e-12	0.380367	0.379	0.216
Treg	COMMD6	2.38173e-16	4.92637e-12	0.273795	0.982	0.871
Treg	ITM2A	2.57383e-16	5.32371e-12	0.304385	0.429	0.216
Treg	TSHZ2	3.65759e-16	7.56535e-12	0.283291	0.343	0.17
Treg	RNF213	3.68399e-16	7.61997e-12	0.408821	0.479	0.308
Treg	ACTG1	4.85608e-16	1.00443e-11	0.305546	1	0.999
Treg	TTC39C	5.34035e-16	1.1046e-11	0.364166	0.389	0.228
Treg	UBE2D3	6.41316e-16	1.3265e-11	0.323337	0.979	0.919
Treg	CMTM3	8.08415e-16	1.67213e-11	0.256828	0.336	0.165
Treg	EVI2A	1.20516e-15	2.49276e-11	0.296728	0.325	0.157
Treg	RPL36AL	1.82764e-15	3.78029e-11	0.261722	0.996	0.993
Treg	CUTA	2.02935e-15	4.19751e-11	0.340354	0.754	0.645
Treg	UBE2D2	3.1763e-15	6.56986e-11	0.31493	0.721	0.619
Treg	GPBP1	4.39982e-15	9.10058e-11	0.343042	0.771	0.639
Treg	ACTR3	9.89583e-15	2.04685e-10	0.284372	0.829	0.727
Treg	HN1	1.23007e-14	2.54427e-10	0.287382	0.786	0.657
Treg	C9orf16	1.53534e-14	3.1757e-10	0.33892	0.85	0.749
Treg	RGCC	1.93335e-14	3.99895e-10	0.320853	0.482	0.284
Treg	TNFRSF14	4.82066e-14	9.97106e-10	0.296988	0.436	0.269
Treg	CIRBP	5.94097e-14	1.22883e-09	0.30293	0.961	0.895
Treg	GK	6.42981e-14	1.32994e-09	0.359461	0.271	0.133
Treg	TMEM173	1.04309e-13	2.15752e-09	0.362922	0.379	0.223
Treg	PPP1R18	1.37678e-13	2.84772e-09	0.324367	0.529	0.366
Treg	CACYBP	1.39407e-13	2.8835e-09	0.438426	0.825	0.694
Treg	ARPC4	2.71949e-13	5.625e-09	0.32812	0.671	0.572
Treg	TERF2IP	2.73804e-13	5.66337e-09	0.359193	0.539	0.419
Treg	HSPE1	3.40952e-13	7.05225e-09	0.419597	0.996	0.936
Treg	PPM1G	3.90809e-13	8.0835e-09	0.343676	0.486	0.355
Treg	TSC22D4	8.92088e-13	1.84519e-08	0.286426	0.45	0.3
Treg	DEF6	1.09823e-12	2.27158e-08	0.271543	0.311	0.169
Treg	WIPF1	1.14283e-12	2.36382e-08	0.285069	0.389	0.225
Treg	FNBP1	1.35587e-12	2.80448e-08	0.323005	0.461	0.306
Treg	SMAP2	1.83481e-12	3.79513e-08	0.297254	0.314	0.17
Treg	TPM3	1.89727e-12	3.92432e-08	0.268682	0.875	0.784
Treg	ANXA11	1.95875e-12	4.05149e-08	0.324413	0.482	0.339
Treg	TAGAP	2.94106e-12	6.08329e-08	0.334644	0.282	0.143
Treg	GSTK1	3.15618e-12	6.52825e-08	0.273803	0.771	0.706
Treg	HERPUD1	4.48254e-12	9.27168e-08	0.284747	0.796	0.661
Treg	CD69	4.69122e-12	9.70332e-08	0.294722	0.414	0.238
Treg	PCSK7	5.74799e-12	1.18891e-07	0.325375	0.425	0.282
Treg	HSP90AA1	7.72967e-12	1.59881e-07	0.394043	0.993	0.994
Treg	SH3BGRL	1.05865e-11	2.1897e-07	0.267909	0.689	0.584
Treg	ARF6	1.2177e-11	2.51869e-07	0.311373	0.743	0.658
Treg	HTATIP2	1.97885e-11	4.09306e-07	0.395662	0.382	0.268
Treg	ELOVL5	2.54911e-11	5.27258e-07	0.275897	0.379	0.237
Treg	CALM1	3.32275e-11	6.87278e-07	0.258748	0.989	0.968
Treg	CLK1	4.76659e-11	9.85921e-07	0.35443	0.7	0.578
Treg	STAT3	5.97468e-11	1.2358e-06	0.368364	0.579	0.484
Treg	ANAPC16	7.7236e-11	1.59755e-06	0.29811	0.639	0.569
Treg	CCND2	8.24578e-11	1.70556e-06	0.37442	0.443	0.309
Treg	APOBEC3C	8.46522e-11	1.75095e-06	0.300578	0.361	0.225
Treg	CCDC107	1.83531e-10	3.79616e-06	0.271488	0.386	0.256
Treg	ANKRD10	2.6341e-10	5.44836e-06	0.338753	0.318	0.194
Treg	CRIP1	3.13513e-10	6.48471e-06	0.333594	0.436	0.299
Treg	CCDC167	6.6323e-10	1.37182e-05	0.281075	0.311	0.191
Treg	PARK7	1.41159e-09	2.91974e-05	0.253312	0.95	0.831
Treg	PKM	1.76416e-09	3.64898e-05	0.393722	0.989	0.947
Treg	JAK1	2.30867e-09	4.77525e-05	0.296077	0.443	0.341
Treg	LMNA	3.544e-09	7.33041e-05	0.522396	0.961	0.934
Treg	DNAJB1	3.76924e-09	7.79629e-05	0.302161	0.975	0.871
Treg	PPP1R12A	6.80264e-09	0.000140706	0.263914	0.4	0.288
Treg	G3BP2	1.08786e-08	0.000225013	0.307944	0.389	0.276
Treg	TXNIP	1.53229e-08	0.000316939	0.276872	0.532	0.399
Treg	PIM3	4.81964e-08	0.000996894	0.343578	0.586	0.498
Treg	CFLAR	5.08799e-08	0.0010524	0.255922	0.482	0.369
Treg	WHSC1L1	6.50678e-08	0.00134586	0.342677	0.389	0.294
Treg	PNISR	7.17441e-08	0.00148396	0.285113	0.629	0.569
Treg	SEPT9	7.42159e-08	0.00153508	0.27352	0.446	0.351
Treg	GATA3	1.15507e-07	0.00238914	0.272952	0.471	0.373
Treg	GAPDH	1.34356e-07	0.00277903	0.287795	1	1
Treg	FKBP8	1.15111e-06	0.0238096	0.270929	0.521	0.472
Treg	ARID5A	1.44011e-06	0.0297872	0.260633	0.307	0.211
Treg	SOCS1	1.68558e-06	0.0348645	0.269515	0.343	0.243
Treg	TBCB	2.27624e-06	0.0470817	0.271364	0.489	0.439
Treg	PAIP2	3.81721e-06	0.0789551	0.255343	0.543	0.511
Treg	TNIP1	5.95721e-06	0.123219	0.281709	0.339	0.26
Treg	HSPD1	7.76877e-06	0.160689	0.372805	0.946	0.821
Treg	HSPA1A	4.40512e-05	0.911155	0.267298	0.993	0.938
Treg	UBE2B	0.000178511	1	0.266274	0.525	0.492
Treg	FRMD4B	0.000852568	1	0.26373	0.296	0.241
Treg	CCNH	0.0010671	1	0.254967	0.286	0.233
Treg	RBPJ	0.00273022	1	0.259574	0.329	0.29
CD8	CCL5	0	0	2.04088	0.817	0.173
CD8	CD7	0	0	1.7259	0.727	0.116
CD8	NKG7	0	0	1.71282	0.831	0.152
CD8	GZMK	0	0	1.49599	0.46	0.022
CD8	PRF1	0	0	1.32821	0.554	0.067
CD8	TRGC2	0	0	1.24725	0.544	0.076
CD8	CD3D	0	0	1.21142	0.863	0.222
CD8	CXCR4	0	0	1.20974	0.895	0.37
CD8	GZMA	0	0	1.16415	0.586	0.109
CD8	GZMB	0	0	1.14001	0.632	0.159
CD8	CD8A	0	0	1.13216	0.582	0.041
CD8	CD69	0	0	1.11102	0.682	0.2
CD8	CST7	0	0	1.10116	0.668	0.15
CD8	CD52	0	0	1.09318	0.895	0.356
CD8	IL32	0	0	1.0671	0.979	0.451
CD8	CTSW	0	0	0.986213	0.558	0.097
CD8	GZMH	0	0	0.96587	0.401	0.044
CD8	CD247	0	0	0.941559	0.543	0.091
CD8	CD2	0	0	0.919193	0.527	0.098
CD8	RHOH	0	0	0.894444	0.626	0.154
CD8	RAC2	0	0	0.877402	0.736	0.249
CD8	HCST	0	0	0.875582	0.817	0.279
CD8	CD3E	0	0	0.824145	0.639	0.123
CD8	GZMM	0	0	0.811609	0.514	0.076
CD8	APOBEC3G	0	0	0.784915	0.578	0.156
CD8	ACAP1	0	0	0.677574	0.649	0.171
CD8	CD3G	0	0	0.674424	0.542	0.113
CD8	TRBC2	0	0	0.632363	0.64	0.169
CD8	CD8B	0	0	0.621506	0.291	0.024
CD8	CORO1A	4.38463e-305	9.06916e-301	0.924453	0.84	0.334
CD8	PTPRC	1.60388e-304	3.31747e-300	0.79563	0.775	0.288
CD8	TRBC1	2.23541e-304	4.62372e-300	1.06866	0.602	0.169
CD8	TRAC	1.25125e-303	2.58808e-299	0.926159	0.605	0.166
CD8	GIMAP4	1.49787e-297	3.09819e-293	0.767356	0.54	0.138
CD8	SYTL3	5.93167e-293	1.22691e-288	0.570766	0.393	0.07
CD8	LCK	7.22163e-286	1.49372e-281	0.604412	0.534	0.131
CD8	SH2D1A	2.1604e-277	4.46858e-273	0.677972	0.333	0.052
CD8	EVL	2.54145e-272	5.25673e-268	0.728068	0.703	0.269
CD8	IFNG	7.66841e-269	1.58613e-264	1.30416	0.363	0.065
CD8	HLA-A	4.09622e-267	8.47263e-263	0.635142	1	0.997
CD8	GPR171	1.91817e-264	3.96754e-260	0.533859	0.329	0.053
CD8	ARHGDIB	3.4075e-256	7.04808e-252	0.723255	0.993	0.619
CD8	GIMAP7	1.22107e-251	2.52566e-247	0.658009	0.532	0.147
CD8	IL2RG	2.7484e-250	5.68479e-246	0.785405	0.634	0.234
CD8	GNLY	6.8446e-249	1.41574e-244	1.95326	0.557	0.184
CD8	ITM2A	4.52454e-247	9.35857e-243	0.728884	0.596	0.185
CD8	CXCR3	8.17876e-245	1.69169e-240	0.469202	0.352	0.065
CD8	TMSB4X	1.3273e-244	2.74539e-240	0.694505	1	1
CD8	CLEC2D	2.58677e-238	5.35047e-234	0.683263	0.522	0.153
CD8	LAT	4.30441e-229	8.90325e-225	0.507983	0.479	0.126
CD8	PTPN7	2.82268e-225	5.83843e-221	0.536062	0.507	0.142
CD8	TBC1D10C	3.05442e-225	6.31775e-221	0.481344	0.42	0.101
CD8	S100A4	1.24611e-219	2.57745e-215	0.836235	0.992	0.641
CD8	CYTIP	6.43348e-214	1.3307e-209	0.789684	0.615	0.226
CD8	CD48	1.57264e-212	3.25284e-208	0.595028	0.66	0.243
CD8	IL2RB	1.51217e-207	3.12777e-203	0.464976	0.358	0.079
CD8	ISG20	6.19174e-206	1.2807e-201	0.701626	0.618	0.24
CD8	SIT1	1.27847e-202	2.64439e-198	0.433252	0.335	0.071
CD8	DUSP2	3.26407e-198	6.75139e-194	0.809558	0.828	0.43
CD8	RPS27	1.46968e-194	3.03988e-190	0.534285	1	1
CD8	RGS1	3.52871e-193	7.29878e-189	1.02772	0.711	0.312
CD8	SRGN	1.23932e-192	2.56341e-188	0.39817	0.997	0.538
CD8	RUNX3	2.0289e-192	4.19658e-188	0.593014	0.496	0.162
CD8	LAG3	4.87143e-192	1.00761e-187	0.670628	0.296	0.06
CD8	CD96	8.89829e-192	1.84052e-187	0.397333	0.355	0.081
CD8	GIMAP1	1.58589e-190	3.28026e-186	0.508208	0.369	0.093
CD8	CD53	5.8179e-189	1.20337e-184	0.599058	0.643	0.259
CD8	TNFSF14	1.55594e-185	3.2183e-181	0.503195	0.331	0.075
CD8	CD27	5.57415e-185	1.15296e-180	0.671521	0.311	0.067
CD8	TIGIT	1.01092e-183	2.09099e-179	0.44488	0.325	0.071
CD8	FXYD5	3.61421e-180	7.47564e-176	0.584832	0.879	0.545
CD8	ZAP70	8.13755e-180	1.68317e-175	0.383605	0.337	0.079
CD8	IFITM2	9.78776e-177	2.0245e-172	0.688813	0.861	0.469
CD8	ITK	4.43671e-175	9.1769e-171	0.347454	0.282	0.057
CD8	HLF	1.38733e-170	2.86956e-166	0.950832	0.257	0.052
CD8	TRAF3IP3	3.94832e-167	8.1667e-163	0.402978	0.374	0.101
CD8	BIN2	8.21484e-167	1.69916e-162	0.439534	0.385	0.111
CD8	S1PR4	6.13034e-162	1.268e-157	0.360153	0.323	0.079
CD8	GNG2	5.08849e-160	1.0525e-155	0.446554	0.344	0.092
CD8	STK17B	6.97768e-159	1.44326e-154	0.592308	0.564	0.241
CD8	CREM	1.94317e-158	4.01925e-154	1.06777	0.644	0.33
CD8	PIK3R1	3.43051e-154	7.09567e-150	0.627182	0.433	0.154
CD8	FYN	4.82855e-154	9.98737e-150	0.456635	0.393	0.123
CD8	SPN	2.90897e-150	6.0169e-146	0.362092	0.339	0.092
CD8	TRG-AS1	9.42715e-148	1.94991e-143	0.301175	0.257	0.055
CD8	TRAT1	1.83463e-146	3.79474e-142	0.380701	0.316	0.08
CD8	SARAF	4.81986e-146	9.96941e-142	0.489552	0.924	0.716
CD8	TSC22D3	6.21858e-146	1.28625e-141	1.02847	0.624	0.332
CD8	HBB	1.3145e-143	2.71892e-139	0.523984	0.494	0.191
CD8	LTB	2.94204e-143	6.08533e-139	0.466332	0.568	0.228
CD8	RPS29	7.62291e-140	1.57672e-135	0.522124	1	0.997
CD8	AKNA	1.63581e-139	3.38351e-135	0.357489	0.324	0.092
CD8	CDK6	3.0843e-138	6.37957e-134	0.873045	0.346	0.112
CD8	AC092580	1.69554e-136	3.50705e-132	0.317556	0.292	0.072
CD8	GPR65	1.21173e-135	2.50634e-131	0.466351	0.342	0.103
CD8	CD37	1.66379e-135	3.44139e-131	0.397977	0.595	0.253
CD8	HLA-C	2.20688e-135	4.5647e-131	0.375271	1	0.992
CD8	LIMD2	5.81704e-135	1.2032e-130	0.556129	0.538	0.239
CD8	MALAT1	7.14103e-134	1.47705e-129	0.381263	1	0.999
CD8	LSP1	1.41555e-133	2.92793e-129	0.461704	0.582	0.267
CD8	ADGRE5	9.8924e-131	2.04614e-126	0.465557	0.45	0.174
CD8	FMNL1	3.2819e-130	6.78828e-126	0.430163	0.474	0.186
CD8	CCL4	9.22821e-130	1.90876e-125	0.451683	0.493	0.186
CD8	MYO1F	1.8268e-129	3.77855e-125	0.382865	0.375	0.127
CD8	ARHGAP15	4.65597e-128	9.63041e-124	0.369379	0.367	0.121
CD8	ID2	5.87719e-128	1.21564e-123	0.576159	0.929	0.676
CD8	OASL	6.23167e-128	1.28896e-123	0.394055	0.286	0.078
CD8	ATP6V0E2	1.12842e-127	2.33403e-123	0.362805	0.305	0.085
CD8	ITGB7	3.00623e-127	6.21808e-123	0.341023	0.272	0.07
CD8	SAMSN1	1.98539e-126	4.10657e-122	0.696764	0.535	0.234
CD8	CYBA	9.49266e-126	1.96346e-121	0.269174	0.967	0.599
CD8	WIPF1	2.53638e-125	5.24624e-121	0.465142	0.48	0.204
CD8	SKAP1	1.4315e-124	2.96091e-120	0.270736	0.287	0.076
CD8	CHST12	3.51032e-123	7.26075e-119	0.547549	0.424	0.174
CD8	ISG15	2.35902e-122	4.8794e-118	0.255162	0.872	0.506
CD8	SEPT6	2.00924e-121	4.15591e-117	0.468214	0.485	0.209
CD8	ARL4C	1.07309e-119	2.21958e-115	0.466834	0.465	0.194
CD8	ICAM3	1.86293e-118	3.85328e-114	0.391399	0.445	0.174
CD8	HAVCR2	2.53307e-118	5.23941e-114	0.475827	0.281	0.081
CD8	RPL23A	4.51147e-118	9.33152e-114	0.287629	1	1
CD8	GMFG	3.94785e-115	8.16573e-111	0.486212	0.654	0.338
CD8	KLRC1	3.50846e-114	7.2569e-110	0.339759	0.278	0.075
CD8	XCL2	2.43324e-113	5.03292e-109	0.408014	0.299	0.087
CD8	BTG1	4.23831e-113	8.76652e-109	0.485524	0.996	0.943
CD8	BIRC3	1.12676e-109	2.33059e-105	0.482841	0.791	0.46
CD8	MYL12A	2.63361e-108	5.44736e-104	0.404247	0.996	0.946
CD8	NCR3	7.38589e-108	1.5277e-103	0.417757	0.261	0.071
CD8	PPP2R5C	3.16609e-106	6.54874e-102	0.48721	0.522	0.275
CD8	RPS26	6.15097e-105	1.27227e-100	0.389247	0.998	0.995
CD8	ITGB2	7.37853e-104	1.52617e-99	0.345866	0.561	0.255
CD8	IL7R	1.56629e-102	3.23972e-98	0.436395	0.335	0.114
CD8	PIM2	5.25446e-101	1.08683e-96	0.460491	0.366	0.142
CD8	RBM39	1.23171e-100	2.54768e-96	0.41635	0.941	0.79
CD8	ZFP36L2	2.45805e-99	5.08422e-95	0.617214	0.946	0.772
CD8	FYB	9.19075e-99	1.90102e-94	0.333257	0.511	0.226
CD8	CDC42SE2	2.06839e-98	4.27826e-94	0.413304	0.494	0.242
CD8	IKZF1	7.9691e-98	1.64833e-93	0.301792	0.32	0.111
CD8	LDHB	9.45321e-98	1.9553e-93	0.443704	0.69	0.426
CD8	SRSF7	1.47713e-97	3.0553e-93	0.481908	0.929	0.79
CD8	BIN1	4.75105e-97	9.82707e-93	0.331072	0.364	0.144
CD8	MATK	1.23739e-96	2.55943e-92	0.29753	0.285	0.091
CD8	SEPT1	3.33919e-96	6.90677e-92	0.34952	0.374	0.15
CD8	FLT3LG	4.77076e-95	9.86785e-91	0.314562	0.267	0.085
CD8	ARHGAP30	4.731e-93	9.78561e-89	0.329893	0.353	0.139
CD8	FAM46C	9.62777e-93	1.99141e-88	0.344927	0.293	0.101
CD8	LAPTM5	7.32033e-91	1.51414e-86	0.293301	0.694	0.352
CD8	DUSP4	9.24217e-91	1.91165e-86	0.506862	0.43	0.185
CD8	ANXA6	2.0201e-90	4.17837e-86	0.387516	0.442	0.202
CD8	STK4	4.91284e-90	1.01617e-85	0.386313	0.53	0.271
CD8	NR4A2	1.25476e-89	2.59535e-85	0.666649	0.533	0.292
CD8	MYO1G	1.62997e-87	3.37142e-83	0.318036	0.356	0.142
CD8	GPBP1	2.03077e-87	4.20045e-83	0.409584	0.835	0.623
CD8	EMP3	2.54825e-85	5.2708e-81	0.33141	0.704	0.412
CD8	SLC38A1	1.69931e-83	3.51485e-79	0.404727	0.398	0.189
CD8	CACYBP	6.31397e-83	1.30598e-78	0.550757	0.877	0.679
CD8	PRKCH	1.45238e-82	3.0041e-78	0.288078	0.297	0.111
CD8	CLDND1	2.09591e-81	4.33518e-77	0.478013	0.448	0.241
CD8	HSPA8	2.24678e-81	4.64724e-77	0.43899	1	0.969
CD8	GYPC	3.46315e-81	7.16319e-77	0.357686	0.448	0.214
CD8	STK17A	5.70549e-81	1.18012e-76	0.464831	0.503	0.277
CD8	DDIT4	1.33676e-80	2.76495e-76	0.411887	0.949	0.724
CD8	TOMM7	1.29527e-79	2.67914e-75	0.339467	0.988	0.95
CD8	PBXIP1	6.30892e-78	1.30494e-73	0.270896	0.272	0.097
CD8	EIF4A2	1.44105e-77	2.98066e-73	0.380137	0.947	0.789
CD8	PPP1R2	3.79915e-77	7.85817e-73	0.570236	0.56	0.375
CD8	COTL1	5.94234e-77	1.22911e-72	0.42715	0.75	0.47
CD8	HSPE1	5.94658e-75	1.22999e-70	0.529938	0.991	0.933
CD8	HMHA1	1.068e-74	2.20906e-70	0.261534	0.299	0.118
CD8	PRKX	1.10543e-74	2.28647e-70	0.388329	0.312	0.132
CD8	CD99	2.36811e-74	4.8982e-70	0.318635	0.849	0.623
CD8	LEPROTL1	7.98255e-74	1.65111e-69	0.410728	0.49	0.287
CD8	SEPT7	9.33526e-74	1.93091e-69	0.346218	0.864	0.694
CD8	IL10RA	1.8194e-72	3.76324e-68	0.290614	0.344	0.147
CD8	RHOF	6.22735e-72	1.28806e-67	0.306731	0.343	0.149
CD8	RAB27A	6.2879e-72	1.30059e-67	0.374139	0.303	0.13
CD8	VAMP2	1.95015e-71	4.03369e-67	0.394812	0.502	0.308
CD8	GPSM3	3.16648e-71	6.54955e-67	0.359399	0.516	0.275
CD8	SLC2A3	4.3872e-71	9.07449e-67	0.363576	0.546	0.295
CD8	RPS15A	5.9962e-71	1.24025e-66	0.319013	1	1
CD8	LCP1	7.47125e-71	1.54535e-66	0.316873	0.53	0.274
CD8	RPL36AL	1.91954e-70	3.97037e-66	0.29262	0.997	0.993
CD8	IDS	6.87124e-70	1.42125e-65	0.35419	0.394	0.196
CD8	DOK2	8.22111e-70	1.70046e-65	0.41633	0.405	0.195
CD8	PRMT9	2.76564e-68	5.72044e-64	0.334882	0.284	0.114
CD8	CCND3	6.1323e-68	1.26841e-63	0.401127	0.432	0.243
CD8	TAGAP	2.96231e-67	6.12725e-63	0.352426	0.313	0.13
CD8	CDC42EP3	8.37414e-67	1.73211e-62	0.301549	0.328	0.144
CD8	ABI3	1.17292e-64	2.42606e-60	0.263245	0.26	0.1
CD8	UCP2	1.61405e-64	3.33849e-60	0.302692	0.394	0.186
CD8	H2AFV	4.30029e-64	8.89471e-60	0.34709	0.769	0.596
CD8	KMT2E	5.73504e-64	1.18624e-59	0.383577	0.691	0.522
CD8	ARHGEF1	1.34679e-63	2.78569e-59	0.326451	0.382	0.197
CD8	RICTOR	1.35459e-63	2.80183e-59	0.299548	0.316	0.145
CD8	SSR2	1.3903e-62	2.87571e-58	0.295678	0.927	0.805
CD8	SOD1	1.82361e-62	3.77195e-58	0.329083	0.97	0.794
CD8	CLEC2B	2.48041e-62	5.13047e-58	0.51788	0.904	0.725
CD8	CLIC1	8.88921e-62	1.83864e-57	0.283232	0.987	0.934
CD8	CELF2	1.22285e-60	2.52934e-56	0.28972	0.354	0.171
CD8	RASSF5	1.70284e-60	3.52215e-56	0.367144	0.405	0.224
CD8	RGS2	4.79633e-60	9.92073e-56	0.28069	0.547	0.319
CD8	BATF	7.49979e-60	1.55126e-55	0.268554	0.308	0.132
CD8	PNISR	1.16673e-59	2.41327e-55	0.345704	0.707	0.558
CD8	VPS37B	3.66892e-59	7.5888e-55	0.318852	0.35	0.172
CD8	RARRES3	1.84266e-58	3.81135e-54	0.378044	0.45	0.269
CD8	PGK1	6.04643e-58	1.25064e-53	0.542041	0.949	0.83
CD8	HMGB2	4.33991e-57	8.97667e-53	0.462544	0.705	0.501
CD8	RNF213	4.92026e-57	1.01771e-52	0.350012	0.474	0.296
CD8	SELK	9.41441e-57	1.94728e-52	0.250162	0.921	0.733
CD8	UQCRB	5.80809e-56	1.20135e-51	0.253354	0.992	0.982
CD8	HCLS1	2.03233e-55	4.20366e-51	0.258961	0.399	0.205
CD8	EMB	7.63529e-55	1.57928e-50	0.251001	0.307	0.144
CD8	EIF1	1.9432e-54	4.01932e-50	0.255889	1	1
CD8	SOCS1	1.08824e-53	2.25091e-49	0.473176	0.398	0.23
CD8	IRF1	1.93004e-53	3.9921e-49	0.250911	0.796	0.574
CD8	DDX5	2.93561e-53	6.07201e-49	0.273849	0.989	0.945
CD8	GLIPR2	3.33194e-53	6.89178e-49	0.268187	0.348	0.173
CD8	LINC00152	4.55606e-53	9.42374e-49	0.344499	0.368	0.192
CD8	CYTH4	6.05571e-52	1.25256e-47	0.250208	0.27	0.119
CD8	HBA2	1.27964e-51	2.64681e-47	0.337613	0.269	0.119
CD8	HLA-E	2.1633e-51	4.47458e-47	0.273762	0.995	0.968
CD8	ITM2C	1.25598e-48	2.59787e-44	0.299413	0.326	0.165
CD8	PFN1	1.11861e-47	2.31374e-43	0.29135	0.999	0.988
CD8	HERPUD2	4.8182e-47	9.96597e-43	0.260021	0.282	0.139
CD8	ARF6	1.0588e-46	2.19001e-42	0.267597	0.789	0.648
CD8	TERF2IP	1.32714e-46	2.74506e-42	0.387811	0.54	0.41
CD8	CMC1	1.41627e-46	2.92941e-42	0.677856	0.336	0.2
CD8	ARL6IP5	1.62397e-46	3.35902e-42	0.270613	0.722	0.551
CD8	PLPP1	1.02523e-45	2.12058e-41	0.47948	0.264	0.128
CD8	EML4	2.91538e-45	6.03018e-41	0.355325	0.401	0.249
CD8	GLRX	2.93154e-45	6.06359e-41	0.261792	0.411	0.233
CD8	BTG2	2.95611e-45	6.11441e-41	0.345266	0.648	0.461
CD8	PRR7	2.27692e-44	4.70959e-40	0.27845	0.293	0.15
CD8	HSP90AA1	2.43587e-44	5.03834e-40	0.515956	1	0.994
CD8	REL	3.21893e-44	6.65803e-40	0.270845	0.745	0.545
CD8	MBP	4.69887e-44	9.71914e-40	0.350038	0.387	0.237
CD8	TMC6	7.73971e-43	1.60088e-38	0.263234	0.309	0.165
CD8	TPST2	1.43317e-41	2.96437e-37	0.290365	0.316	0.177
CD8	ZC3HAV1	2.19758e-41	4.54548e-37	0.312927	0.465	0.304
CD8	SRSF2	2.53487e-41	5.24312e-37	0.281022	0.969	0.908
CD8	SMCHD1	2.92398e-41	6.04795e-37	0.267446	0.321	0.176
CD8	GABARAPL1	2.4146e-40	4.99436e-36	0.268092	0.3	0.16
CD8	JMJD6	3.58131e-39	7.40758e-35	0.344002	0.431	0.292
CD8	KLF6	6.30047e-39	1.30319e-34	0.266477	0.902	0.721
CD8	UBE2D2	4.75319e-38	9.8315e-34	0.257418	0.721	0.611
CD8	EZR	1.88585e-36	3.90069e-32	0.285362	0.898	0.749
CD8	APOBEC3C	2.36406e-35	4.88982e-31	0.331419	0.346	0.217
CD8	RBM8A	1.43265e-34	2.9633e-30	0.252856	0.921	0.821
CD8	TAF7	2.96481e-34	6.13242e-30	0.379593	0.49	0.387
CD8	OGT	3.85444e-34	7.97251e-30	0.256796	0.283	0.16
CD8	PCSK7	1.54308e-33	3.19171e-29	0.287911	0.403	0.273
CD8	LRRFIP1	2.17692e-33	4.50274e-29	0.267337	0.714	0.595
CD8	CLK1	3.14821e-33	6.51175e-29	0.287413	0.713	0.568
CD8	TUBA4A	5.62999e-33	1.16451e-28	0.30253	0.886	0.698
CD8	HSPA5	1.40806e-32	2.91243e-28	0.277856	0.879	0.733
CD8	CDC42SE1	6.04173e-32	1.24967e-27	0.292249	0.402	0.277
CD8	MSN	7.14484e-32	1.47784e-27	0.296253	0.566	0.47
CD8	HSPD1	1.48148e-31	3.06428e-27	0.3752	0.955	0.811
CD8	CCDC107	7.15955e-31	1.48088e-26	0.259832	0.374	0.248
CD8	CAPN2	1.15829e-30	2.3958e-26	0.25257	0.374	0.246
CD8	CCND2	1.62768e-29	3.3667e-25	0.356186	0.411	0.302
CD8	RNF19A	3.25078e-29	6.72392e-25	0.264646	0.351	0.228
CD8	CCNH	1.58443e-28	3.27723e-24	0.267053	0.342	0.224
CD8	TGFB1	2.09332e-28	4.32982e-24	0.269672	0.397	0.274
CD8	ING1	3.65831e-27	7.56685e-23	0.54748	0.261	0.166
CD8	POLR2J3	1.08712e-26	2.2486e-22	0.295814	0.426	0.321
CD8	C9orf78	2.92242e-26	6.04472e-22	0.275273	0.433	0.338
CD8	ARID4B	7.85898e-26	1.62555e-21	0.308815	0.46	0.362
CD8	PHLDA1	1.11851e-25	2.31352e-21	0.270505	0.347	0.222
CD8	FAM177A1	2.51022e-25	5.19213e-21	0.414904	0.486	0.425
CD8	PPP1R18	1.61367e-24	3.33772e-20	0.252157	0.469	0.359
CD8	DNAJB1	1.64671e-23	3.40606e-19	0.423786	0.971	0.864
CD8	G3BP2	2.68124e-23	5.54587e-19	0.27583	0.374	0.269
CD8	DDX24	7.49615e-22	1.5505e-17	0.276928	0.496	0.427
CD8	LYAR	1.18919e-21	2.45971e-17	0.29617	0.293	0.205
CD8	TOB1	6.89756e-19	1.42669e-14	0.418156	0.427	0.352
CD8	HIST1H4C	3.66916e-17	7.58928e-13	0.41155	0.304	0.213
CD8	DHX36	1.76292e-15	3.64642e-11	0.26112	0.38	0.314
CD8	ELF1	8.03045e-15	1.66102e-10	0.263903	0.395	0.328
CD8	CHORDC1	5.2261e-13	1.08097e-08	0.306507	0.327	0.26
CD8	SNHG15	5.3674e-11	1.11019e-06	0.287822	0.422	0.389
CD8	HSPA6	1.12974e-09	2.33676e-05	0.437218	0.363	0.287
CD8	CD55	1.75297e-08	0.000362584	0.253126	0.39	0.353
CD8	TNFRSF18	0.000252534	1	0.289323	0.284	0.268
BandPC	IGKC	0	0	4.85312	0.855	0.118
BandPC	JCHAIN	0	0	2.80985	0.479	0.015
BandPC	IGHM	0	0	2.53011	0.578	0.024
BandPC	MS4A1	0	0	1.52177	0.54	0.006
BandPC	CD79A	0	0	1.4471	0.545	0.008
BandPC	PLAC8	0	0	1.27001	0.569	0.057
BandPC	SPIB	0	0	1.18868	0.607	0.042
BandPC	LY9	0	0	1.0373	0.505	0.036
BandPC	TCL1A	0	0	0.790349	0.306	0.001
BandPC	BANK1	0	0	0.69312	0.405	0.016
BandPC	LILRA4	0	0	0.643021	0.299	0.009
BandPC	PLD4	0	0	0.639113	0.329	0.015
BandPC	KIAA0226L	0	0	0.600666	0.398	0.025
BandPC	DERL3	0	0	0.550469	0.284	0.011
BandPC	LINC00926	0	0	0.442208	0.251	0.006
BandPC	MZB1	7.69758e-295	1.59217e-290	1.16094	0.384	0.03
BandPC	IRF8	6.99987e-282	1.44785e-277	1.14617	0.694	0.115
BandPC	MEF2C	5.76938e-252	1.19334e-247	0.761389	0.6	0.091
BandPC	CD37	2.87961e-235	5.95619e-231	1.40469	0.865	0.264
BandPC	HVCN1	2.32853e-233	4.81633e-229	0.609585	0.474	0.062
BandPC	PHACTR1	4.48688e-218	9.28066e-214	0.878001	0.514	0.077
BandPC	SEMA7A	7.35153e-207	1.52059e-202	0.482866	0.294	0.025
BandPC	CD83	6.11771e-195	1.26539e-190	1.39703	0.77	0.215
BandPC	LTB	2.16061e-189	4.46901e-185	1.54967	0.822	0.24
BandPC	SELL	1.59744e-182	3.30414e-178	0.595997	0.462	0.072
BandPC	CD79B	3.63217e-182	7.51278e-178	0.701853	0.353	0.043
BandPC	SEL1L3	9.40431e-178	1.94519e-173	0.387032	0.315	0.034
BandPC	IRF4	1.07947e-172	2.23277e-168	1.05252	0.367	0.05
BandPC	ADAM28	7.24514e-166	1.49858e-161	0.374058	0.261	0.025
BandPC	HLA-DRB5	2.21803e-159	4.58777e-155	0.45255	0.863	0.24
BandPC	MAP1A	6.64742e-152	1.37495e-147	0.563163	0.284	0.033
BandPC	HLA-DQA1	6.22287e-144	1.28714e-139	0.582503	0.836	0.255
BandPC	CD74	7.24067e-138	1.49766e-133	0.94867	1	0.851
BandPC	LAPTM5	1.55833e-136	3.22325e-132	1.12545	0.87	0.366
BandPC	TSPAN13	2.34303e-134	4.84633e-130	0.936321	0.507	0.126
BandPC	HBB	3.89316e-133	8.05262e-129	1.44609	0.68	0.203
BandPC	CXCR4	2.07911e-132	4.30043e-128	1.36598	0.877	0.401
BandPC	HERPUD1	1.54879e-128	3.20352e-124	1.50081	0.919	0.656
BandPC	CCR7	3.24463e-127	6.7112e-123	1.26676	0.462	0.099
BandPC	HLA-DPB1	8.25053e-124	1.70654e-119	0.468503	0.957	0.505
BandPC	NCF1	7.65947e-121	1.58429e-116	0.472395	0.429	0.088
BandPC	HLA-DRA	5.85645e-117	1.21135e-112	0.651394	0.988	0.762
BandPC	NFKBID	1.99306e-115	4.12244e-111	0.961268	0.626	0.213
BandPC	TCF4	4.82565e-109	9.98137e-105	0.784102	0.564	0.174
BandPC	BTK	1.18977e-108	2.46092e-104	0.258683	0.275	0.041
BandPC	HLA-DPA1	4.28689e-108	8.867e-104	0.313228	0.945	0.496
BandPC	RPS27	4.56125e-108	9.43448e-104	0.666282	1	1
BandPC	HLA-DRB1	3.07952e-106	6.36968e-102	0.602743	0.964	0.644
BandPC	MALAT1	2.25805e-105	4.67054e-101	0.711043	1	0.999
BandPC	GPR183	1.03132e-104	2.13317e-100	1.42719	0.633	0.212
BandPC	CCDC50	7.89151e-103	1.63228e-98	0.688087	0.545	0.177
BandPC	RPS29	3.42512e-101	7.08453e-97	0.667273	1	0.997
BandPC	LDLRAD4	5.52643e-99	1.14309e-94	0.826174	0.322	0.064
BandPC	ITM2C	9.96607e-99	2.06138e-94	0.972472	0.521	0.168
BandPC	REL	2.95146e-94	6.1048e-90	1.00926	0.86	0.552
BandPC	RUBCN	2.21275e-89	4.57686e-85	0.4029	0.273	0.05
BandPC	HLA-DQB1	2.1005e-88	4.34468e-84	0.590077	0.865	0.476
BandPC	RHOH	4.96568e-88	1.0271e-83	0.670352	0.569	0.183
BandPC	ARHGAP24	8.69322e-88	1.7981e-83	0.297255	0.275	0.05
BandPC	BLNK	3.78659e-85	7.83219e-81	0.358272	0.315	0.067
BandPC	ARID3A	1.20532e-83	2.49309e-79	0.451964	0.325	0.073
BandPC	IGLC2	2.00711e-83	4.15151e-79	3.86871	0.315	0.071
BandPC	RPS11	2.24232e-82	4.63802e-78	0.43064	1	1
BandPC	HLA-DMB	9.03733e-82	1.86928e-77	0.382123	0.597	0.192
BandPC	CYBA	3.29668e-81	6.81885e-77	0.59852	0.969	0.62
BandPC	CD52	2.51908e-80	5.21046e-76	0.675709	0.832	0.389
BandPC	POU2F2	1.4773e-79	3.05564e-75	0.358193	0.289	0.06
BandPC	TPM2	2.2265e-79	4.60529e-75	0.468408	0.313	0.069
BandPC	OPN3	2.43406e-79	5.03461e-75	0.735523	0.294	0.065
BandPC	CD69	3.58632e-79	7.41794e-75	0.938093	0.614	0.23
BandPC	LPIN1	1.11803e-77	2.31253e-73	0.469123	0.389	0.105
BandPC	RPS20	3.0155e-77	6.23725e-73	0.407636	1	1
BandPC	HLA-DMA	3.24892e-77	6.72007e-73	0.425729	0.709	0.273
BandPC	IFI44L	3.37055e-77	6.97165e-73	0.595176	0.488	0.164
BandPC	PIM2	4.41527e-77	9.13255e-73	0.587746	0.472	0.152
BandPC	IL3RA	1.01581e-75	2.1011e-71	0.58243	0.306	0.071
BandPC	LINC00996	1.59049e-75	3.28977e-71	0.497583	0.263	0.052
BandPC	SLC15A4	2.39764e-75	4.95928e-71	0.406553	0.282	0.061
BandPC	PRKCB	5.5794e-75	1.15404e-70	0.308343	0.306	0.068
BandPC	RPS23	6.40324e-74	1.32445e-69	0.392407	1	1
BandPC	CYTIP	9.6397e-73	1.99388e-68	0.601663	0.637	0.247
BandPC	BCL11A	3.56198e-72	7.36759e-68	0.483073	0.438	0.144
BandPC	HSP90AA1	1.79883e-70	3.72071e-66	1.17605	0.995	0.994
BandPC	ISG20	1.40983e-68	2.9161e-64	0.530567	0.635	0.261
BandPC	MIR155HG	1.57019e-68	3.24779e-64	0.67807	0.353	0.097
BandPC	RAC2	9.64436e-68	1.99484e-63	0.411763	0.697	0.278
BandPC	CYB561A3	1.77658e-67	3.67468e-63	0.555033	0.453	0.168
BandPC	CD53	2.26796e-67	4.69105e-63	0.540936	0.666	0.28
BandPC	RPS10	6.08068e-67	1.25773e-62	0.494268	0.993	0.976
BandPC	LYN	2.30041e-64	4.75817e-60	0.400888	0.417	0.135
BandPC	RPL27A	4.97729e-64	1.0295e-59	0.355865	1	1
BandPC	IRF7	2.38315e-63	4.92931e-59	1.30645	0.533	0.258
BandPC	FAU	3.54812e-63	7.33894e-59	0.339867	1	1
BandPC	PTGDS	2.19271e-62	4.5354e-58	1.95622	0.313	0.085
BandPC	RPL30	3.96065e-62	8.1922e-58	0.384953	1	1
BandPC	LILRB4	2.09259e-61	4.32831e-57	0.615521	0.308	0.083
BandPC	RPLP2	3.65388e-61	7.55768e-57	0.449055	1	1
BandPC	RPS28	3.65717e-61	7.5645e-57	0.380659	1	1
BandPC	ALOX5AP	2.57836e-60	5.33307e-56	0.935328	0.495	0.197
BandPC	RNASET2	2.62787e-59	5.4355e-55	0.49531	0.626	0.298
BandPC	CORO1A	6.88899e-59	1.42492e-54	0.355342	0.81	0.364
BandPC	PDE4B	4.22912e-58	8.74752e-54	0.567353	0.427	0.153
BandPC	GPSM3	5.49709e-58	1.13702e-53	0.460081	0.647	0.285
BandPC	RAB11FIP1	2.34617e-57	4.85281e-53	0.795615	0.429	0.168
BandPC	FAM49A	5.62912e-56	1.16433e-51	0.381275	0.301	0.082
BandPC	RNASE6	2.00763e-55	4.15259e-51	0.306266	0.341	0.098
BandPC	ST6GALNAC4	2.23289e-55	4.61851e-51	0.260449	0.254	0.062
BandPC	SEPT6	9.26243e-55	1.91584e-50	0.449248	0.533	0.224
BandPC	PAG1	9.90143e-54	2.04801e-49	0.305474	0.287	0.077
BandPC	TRAF4	4.64904e-53	9.61608e-49	0.532358	0.46	0.192
BandPC	PPM1K	9.88412e-53	2.04443e-48	0.349099	0.336	0.105
BandPC	GZMB	1.21548e-52	2.5141e-48	1.77075	0.45	0.192
BandPC	PNISR	1.2224e-52	2.5284e-48	0.544365	0.791	0.564
BandPC	HBA2	6.78137e-52	1.40266e-47	1.02785	0.372	0.124
BandPC	KDM4B	9.80004e-52	2.02704e-47	0.301479	0.268	0.072
BandPC	RP5-1171I10	1.30546e-51	2.70021e-47	0.368654	0.334	0.102
BandPC	RPL23A	2.82082e-51	5.83458e-47	0.365081	1	1
BandPC	RPL9	3.30567e-50	6.83744e-46	0.329011	1	1
BandPC	TAGAP	6.81662e-50	1.40995e-45	0.402941	0.396	0.138
BandPC	RPS12	2.2823e-49	4.7207e-45	0.32303	1	1
BandPC	RPL37	2.60353e-49	5.38514e-45	0.313696	1	1
BandPC	RELT	2.65024e-49	5.48175e-45	0.340775	0.303	0.093
BandPC	RPS15A	3.16129e-49	6.53881e-45	0.312748	1	1
BandPC	RPL21	8.23245e-48	1.7028e-43	0.34397	1	1
BandPC	SNN	1.22225e-47	2.52809e-43	0.345159	0.303	0.095
BandPC	GGA2	1.66527e-47	3.44445e-43	0.300466	0.339	0.114
BandPC	HSPE1	1.03372e-46	2.13814e-42	0.764338	0.972	0.937
BandPC	RPL11	1.04431e-46	2.16004e-42	0.300517	1	1
BandPC	ZNF331	1.45671e-46	3.01305e-42	0.665459	0.495	0.216
BandPC	EZR	3.71055e-45	7.6749e-41	0.765829	0.874	0.758
BandPC	HSPD1	6.0568e-45	1.25279e-40	0.712458	0.943	0.82
BandPC	RPS21	1.05502e-44	2.1822e-40	0.326784	0.995	0.996
BandPC	CD48	1.94004e-44	4.01277e-40	0.588605	0.557	0.271
BandPC	RPL34	8.21847e-44	1.69991e-39	0.316776	1	1
BandPC	LIMD2	1.30441e-43	2.69804e-39	0.395773	0.555	0.256
BandPC	RPL39	5.92397e-43	1.22531e-38	0.320897	1	0.998
BandPC	THEMIS2	2.00069e-42	4.13824e-38	0.264462	0.265	0.079
BandPC	SH2B3	6.53372e-42	1.35143e-37	0.285046	0.275	0.086
BandPC	RPL37A	3.02641e-41	6.25983e-37	0.283021	1	1
BandPC	CTA-384D8	4.22227e-41	8.73333e-37	0.349143	0.296	0.102
BandPC	HSPH1	4.24666e-41	8.7838e-37	0.785525	0.855	0.7
BandPC	RPL41	6.88516e-41	1.42413e-36	0.284701	1	1
BandPC	ERN1	8.25487e-40	1.70744e-35	0.745541	0.327	0.129
BandPC	LY86	1.3743e-39	2.84261e-35	0.268631	0.251	0.076
BandPC	LPXN	1.3771e-39	2.84839e-35	0.363399	0.382	0.152
BandPC	DCK	2.59796e-39	5.37361e-35	0.328604	0.365	0.148
BandPC	RPS25	3.30245e-39	6.83079e-35	0.281406	1	1
BandPC	NR4A1	6.75672e-39	1.39756e-34	0.562102	0.637	0.378
BandPC	YPEL5	7.43626e-39	1.53812e-34	0.535074	0.635	0.402
BandPC	GPBP1	1.04612e-38	2.16379e-34	0.438748	0.82	0.636
BandPC	INPP5D	3.18122e-37	6.58003e-33	0.282697	0.289	0.1
BandPC	LINC-PINT	8.15452e-37	1.68668e-32	0.306841	0.313	0.112
BandPC	FMNL1	2.18435e-36	4.5181e-32	0.316091	0.455	0.203
BandPC	STK4	5.58869e-36	1.15597e-31	0.346466	0.562	0.285
BandPC	EVI2B	6.17374e-36	1.27698e-31	0.328211	0.408	0.172
BandPC	TSC22D3	7.88458e-36	1.63085e-31	0.420178	0.623	0.349
BandPC	UBE2J1	8.42904e-36	1.74346e-31	0.370167	0.389	0.177
BandPC	CTSZ	8.93811e-36	1.84876e-31	0.3531	0.479	0.22
BandPC	UCP2	3.4615e-35	7.15977e-31	0.282758	0.453	0.196
BandPC	SH3BP5	4.42821e-35	9.1593e-31	0.250141	0.32	0.119
BandPC	HSP90AB1	6.1449e-35	1.27101e-30	0.514292	0.995	0.984
BandPC	CREM	8.80806e-35	1.82186e-30	0.775785	0.59	0.35
BandPC	SNRPN	1.02386e-34	2.11775e-30	0.297853	0.391	0.171
BandPC	PDE7A	1.06556e-34	2.20401e-30	0.300708	0.261	0.09
BandPC	MALT1	1.10341e-34	2.2823e-30	0.394214	0.303	0.119
BandPC	ACAP1	1.6161e-34	3.34275e-30	0.266636	0.467	0.204
BandPC	CNPY3	2.05891e-34	4.25865e-30	0.347992	0.419	0.198
BandPC	BCL2L11	3.72688e-34	7.70868e-30	0.332705	0.27	0.096
BandPC	RPL35A	7.63286e-34	1.57878e-29	0.251565	0.998	1
BandPC	NR4A3	1.972e-33	4.07889e-29	1.07167	0.306	0.124
BandPC	BST2	3.08807e-33	6.38736e-29	0.306722	0.607	0.329
BandPC	NFKB2	5.69834e-33	1.17864e-28	0.330139	0.429	0.206
BandPC	RPL13A	1.78285e-32	3.68766e-28	0.259258	1	1
BandPC	RP11-138A9	3.38201e-32	6.99536e-28	0.327307	0.481	0.238
BandPC	ARHGAP25	2.12734e-31	4.40019e-27	0.255257	0.254	0.09
BandPC	CMTM6	4.83861e-31	1.00082e-26	0.392846	0.555	0.338
BandPC	RPL38	1.56057e-30	3.22788e-26	0.26927	0.998	0.998
BandPC	RGS2	5.08525e-30	1.05183e-25	1.14301	0.555	0.332
BandPC	TACC1	6.25653e-30	1.2941e-25	0.345958	0.391	0.183
BandPC	ERP29	6.40276e-30	1.32435e-25	0.370257	0.799	0.719
BandPC	TRIM38	2.46351e-29	5.09552e-25	0.300735	0.351	0.158
BandPC	PRMT9	6.9803e-29	1.44381e-24	0.408107	0.299	0.123
BandPC	MT-ND3	7.09957e-29	1.46848e-24	0.260925	0.988	0.938
BandPC	GNA13	1.15989e-28	2.39911e-24	0.38993	0.37	0.175
BandPC	SMIM14	2.43564e-28	5.03787e-24	0.424717	0.374	0.195
BandPC	SERPINB9	3.08835e-28	6.38795e-24	0.620974	0.429	0.214
BandPC	SLC20A1	4.63504e-28	9.58712e-24	0.66969	0.408	0.228
BandPC	UGCG	7.22497e-28	1.49441e-23	0.492615	0.367	0.188
BandPC	BIRC3	3.48848e-27	7.21557e-23	0.325005	0.727	0.481
BandPC	GLTSCR2	6.29143e-27	1.30132e-22	0.326998	0.967	0.929
BandPC	SERP1	1.4066e-26	2.9094e-22	0.317638	0.903	0.852
BandPC	PPP1R2	1.61957e-26	3.34991e-22	0.277803	0.6	0.384
BandPC	ALG2	2.07409e-26	4.29005e-22	0.28169	0.277	0.117
BandPC	CLIC3	2.12004e-26	4.38509e-22	0.442895	0.306	0.135
BandPC	OFD1	4.47726e-26	9.26077e-22	0.396469	0.396	0.213
BandPC	C6orf48	4.81222e-26	9.9536e-22	0.390201	0.749	0.588
BandPC	KDM6B	1.79841e-25	3.71983e-21	0.433406	0.412	0.231
BandPC	USP36	1.86193e-25	3.85122e-21	0.364168	0.294	0.13
BandPC	CLEC2D	2.15485e-25	4.4571e-21	0.41095	0.37	0.179
BandPC	DUSP5	7.77381e-25	1.60794e-20	0.901513	0.348	0.186
BandPC	JUND	8.33109e-25	1.7232e-20	0.455506	0.509	0.324
BandPC	RANBP2	1.0282e-24	2.12673e-20	0.537243	0.355	0.186
BandPC	GRB2	1.75779e-23	3.6358e-19	0.323812	0.502	0.308
BandPC	C12orf45	5.68022e-23	1.1749e-18	0.515987	0.332	0.173
BandPC	PTPN6	5.5859e-22	1.15539e-17	0.325391	0.355	0.183
BandPC	STX7	1.23925e-21	2.56327e-17	0.27325	0.332	0.174
BandPC	U2AF1	1.39182e-21	2.87884e-17	0.310324	0.294	0.141
BandPC	IDI1	4.62949e-21	9.57564e-17	0.46639	0.564	0.409
BandPC	EEF1B2	7.72107e-21	1.59703e-16	0.260417	0.993	0.991
BandPC	RPSA	3.85416e-20	7.97194e-16	0.254927	0.998	0.997
BandPC	CD55	4.75646e-20	9.83827e-16	0.325797	0.538	0.35
BandPC	SWAP70	4.95427e-20	1.02474e-15	0.292961	0.265	0.127
BandPC	COMMD6	5.59631e-20	1.15754e-15	0.297423	0.898	0.873
BandPC	WHSC1L1	9.60723e-20	1.98716e-15	0.306456	0.457	0.291
BandPC	CD40	1.17589e-19	2.43222e-15	0.271356	0.382	0.212
BandPC	RBM39	1.52485e-19	3.15401e-15	0.270665	0.848	0.802
BandPC	KMT2E	4.37401e-19	9.04721e-15	0.338241	0.671	0.532
BandPC	PTPN1	5.95079e-19	1.23086e-14	0.258247	0.329	0.175
BandPC	CHORDC1	9.77885e-19	2.02266e-14	0.355149	0.424	0.261
BandPC	PHF20	1.03854e-18	2.14812e-14	0.27481	0.367	0.212
BandPC	VAMP2	1.34507e-18	2.78214e-14	0.267935	0.498	0.319
BandPC	MDM4	2.23274e-18	4.61819e-14	0.284618	0.341	0.187
BandPC	SNHG8	7.11047e-18	1.47073e-13	0.327964	0.82	0.744
BandPC	SEC62	1.15147e-17	2.3817e-13	0.255249	0.654	0.494
BandPC	FOXP1	6.34134e-17	1.31164e-12	0.295299	0.363	0.218
BandPC	EIF4A2	7.55864e-17	1.56343e-12	0.256045	0.898	0.8
BandPC	GNL3	9.27181e-17	1.91778e-12	0.539529	0.472	0.341
BandPC	CYSTM1	1.37257e-16	2.83903e-12	0.265057	0.377	0.22
BandPC	TOR3A	1.65219e-16	3.41739e-12	0.365715	0.289	0.154
BandPC	RASSF5	2.50591e-16	5.18323e-12	0.25055	0.391	0.235
BandPC	IRF2BP2	3.30806e-16	6.84238e-12	0.568144	0.472	0.361
BandPC	NR4A2	4.31095e-16	8.91677e-12	0.349108	0.493	0.307
BandPC	FKBP4	6.56101e-16	1.35708e-11	0.437787	0.472	0.349
BandPC	DDX24	1.42689e-15	2.95138e-11	0.315438	0.55	0.429
BandPC	STK17A	2.62022e-15	5.41966e-11	0.283137	0.453	0.292
BandPC	RELB	4.28736e-15	8.86798e-11	0.252163	0.393	0.248
BandPC	BTG2	4.81077e-15	9.9506e-11	0.362845	0.623	0.473
BandPC	ZC3HAV1	1.24722e-14	2.57975e-10	0.369029	0.453	0.313
BandPC	PARP14	2.7855e-14	5.76153e-10	0.262171	0.377	0.241
BandPC	HNRNPU-AS1	3.45272e-14	7.1416e-10	0.320578	0.291	0.167
BandPC	ANKRD11	3.6775e-14	7.60654e-10	0.322399	0.377	0.25
BandPC	CORO1C	4.39803e-14	9.09688e-10	0.361819	0.31	0.193
BandPC	SLC7A5	4.87374e-14	1.00808e-09	0.652413	0.301	0.188
BandPC	B4GALT1	1.11984e-13	2.31629e-09	0.25588	0.332	0.2
BandPC	CACYBP	1.53183e-13	3.16843e-09	0.349007	0.744	0.695
BandPC	SYNGR2	2.03031e-13	4.1995e-09	0.27073	0.635	0.541
BandPC	N4BP2L1	4.12853e-13	8.53944e-09	0.289863	0.329	0.205
BandPC	NR3C1	5.83643e-13	1.20721e-08	0.480236	0.351	0.238
BandPC	SMDT1	1.1409e-12	2.35984e-08	0.252722	0.642	0.556
BandPC	AHSA1	1.1611e-12	2.40161e-08	0.3105	0.528	0.409
BandPC	CLN8	2.36151e-12	4.88455e-08	0.274091	0.294	0.179
BandPC	TSPYL2	2.97573e-12	6.15501e-08	0.2622	0.27	0.153
BandPC	CLK1	3.3851e-12	7.00174e-08	0.311948	0.675	0.578
BandPC	DEDD2	3.60749e-12	7.46173e-08	0.321374	0.391	0.263
BandPC	ELF1	6.02116e-12	1.24542e-07	0.298917	0.45	0.33
BandPC	SOX4	2.36052e-11	4.88251e-07	0.77715	0.301	0.197
BandPC	ZFP36	2.5692e-11	5.31413e-07	0.371589	0.931	0.845
BandPC	FYTTD1	3.86646e-11	7.99739e-07	0.283029	0.325	0.219
BandPC	EIF1B	4.4359e-11	9.17521e-07	0.280791	0.536	0.436
BandPC	ODC1	5.47699e-11	1.13286e-06	0.262468	0.32	0.206
BandPC	PTPRE	6.2296e-11	1.28853e-06	0.269766	0.284	0.176
BandPC	SEC61B	3.32812e-10	6.88388e-06	0.715887	0.886	0.928
BandPC	DUSP2	6.33775e-10	1.3109e-05	0.33041	0.607	0.46
BandPC	BCAS2	1.80019e-09	3.72351e-05	0.430156	0.443	0.357
BandPC	DDX21	3.43658e-09	7.10822e-05	0.255735	0.604	0.568
BandPC	HSPA1A	2.19033e-08	0.000453047	0.631633	0.972	0.938
BandPC	RGS1	2.88133e-08	0.000595974	0.369609	0.467	0.343
BandPC	RNF149	8.38588e-08	0.00173454	0.344676	0.382	0.313
BandPC	HSP90B1	1.29722e-07	0.00268317	0.514143	0.737	0.738
BandPC	XBP1	2.07488e-07	0.00429169	0.574034	0.562	0.554
BandPC	BID	2.14977e-07	0.00444658	0.427213	0.32	0.238
BandPC	SPCS1	7.67696e-07	0.015879	0.308179	0.761	0.822
BandPC	PPP1R15A	7.88545e-07	0.0163103	0.497519	0.858	0.804
BandPC	MCL1	9.9766e-07	0.0206356	0.423194	0.768	0.772
BandPC	NUP62	1.56199e-06	0.0323082	0.262539	0.263	0.185
BandPC	RRBP1	3.23676e-06	0.066949	0.261915	0.344	0.272
BandPC	ALG13	4.47412e-06	0.0925426	0.269297	0.263	0.19
BandPC	TRA2B	5.65924e-06	0.117056	0.271116	0.656	0.634
BandPC	DNAJB1	7.86733e-06	0.162728	0.366053	0.936	0.871
BandPC	HSPA1B	0.00116082	1	0.492165	0.912	0.859
BandPC	IER5	0.0022701	1	0.469381	0.398	0.368
BandPC	ZFAND2A	0.00594587	1	0.461512	0.367	0.332
MAC	CCL18	0	0	3.59563	0.524	0.118
MAC	C1QA	0	0	3.09121	0.832	0.069
MAC	C1QB	0	0	2.91703	0.801	0.065
MAC	CXCL8	0	0	2.78191	0.632	0.132
MAC	IL1B	0	0	2.72366	0.595	0.051
MAC	FTL	0	0	2.66787	1	0.949
MAC	C1QC	0	0	2.6347	0.773	0.04
MAC	LYZ	0	0	2.58552	0.972	0.104
MAC	G0S2	0	0	2.51597	0.623	0.12
MAC	TYROBP	0	0	2.43972	0.994	0.137
MAC	AIF1	0	0	2.36172	0.979	0.095
MAC	FCER1G	0	0	2.23607	0.982	0.14
MAC	HLA-DRA	0	0	2.15828	1	0.742
MAC	CCL13	0	0	2.10519	0.403	0.031
MAC	CXCL2	0	0	2.01438	0.642	0.106
MAC	FTH1	0	0	2.00499	1	0.882
MAC	CXCL3	0	0	1.98971	0.549	0.093
MAC	CCL3	0	0	1.97625	0.707	0.169
MAC	C15orf48	0	0	1.95469	0.701	0.128
MAC	APOC1	0	0	1.9428	0.453	0.043
MAC	MMP9	0	0	1.9401	0.598	0.044
MAC	CXCL10	0	0	1.9268	0.601	0.112
MAC	RNASE1	0	0	1.88051	0.526	0.058
MAC	CCL4	0	0	1.8555	0.628	0.165
MAC	RP11-1143G9	0	0	1.8511	0.779	0.049
MAC	MS4A6A	0	0	1.84738	0.897	0.06
MAC	BCL2A1	0	0	1.83344	0.66	0.089
MAC	HLA-DRB5	0	0	1.81041	0.919	0.184
MAC	CTSS	0	0	1.79556	0.948	0.233
MAC	HLA-DRB1	0	0	1.79482	1	0.614
MAC	HLA-DQA1	0	0	1.79001	0.921	0.199
MAC	SAT1	0	0	1.76282	1	0.853
MAC	CD68	0	0	1.76167	0.868	0.075
MAC	HLA-DPA1	0	0	1.76017	0.998	0.454
MAC	CXCL9	0	0	1.73423	0.485	0.058
MAC	PLAUR	0	0	1.73303	0.744	0.207
MAC	SOD2	0	0	1.73118	0.958	0.746
MAC	CD14	0	0	1.7131	0.744	0.065
MAC	HLA-DPB1	0	0	1.70516	0.998	0.464
MAC	CTSZ	0	0	1.68936	0.88	0.153
MAC	FAM26F	0	0	1.68639	0.81	0.076
MAC	GPR183	0	0	1.66638	0.744	0.165
MAC	PSAP	0	0	1.66061	0.992	0.711
MAC	CD74	0	0	1.63578	1	0.839
MAC	CTSB	0	0	1.61742	0.96	0.562
MAC	PLEK	0	0	1.6168	0.785	0.083
MAC	CTSC	0	0	1.51083	0.902	0.683
MAC	PLTP	0	0	1.47136	0.513	0.113
MAC	NPC2	0	0	1.46176	0.99	0.818
MAC	CYBA	0	0	1.45154	0.996	0.589
MAC	TMEM176B	0	0	1.43382	0.797	0.073
MAC	FCGR2A	0	0	1.41922	0.817	0.036
MAC	HLA-DMA	0	0	1.41804	0.909	0.216
MAC	CCL4L2	0	0	1.41347	0.404	0.065
MAC	HLA-DQB1	0	0	1.40993	0.965	0.433
MAC	CCL3L3	0	0	1.40757	0.429	0.055
MAC	LST1	0	0	1.3976	0.868	0.096
MAC	SRGN	0	0	1.38821	0.994	0.53
MAC	HLA-DMB	0	0	1.38564	0.844	0.131
MAC	CST3	0	0	1.3833	0.999	0.874
MAC	ITGB2	0	0	1.25931	0.796	0.222
MAC	FGL2	0	0	1.252	0.762	0.078
MAC	GLUL	0	0	1.23166	0.848	0.394
MAC	IGSF6	0	0	1.22466	0.72	0.032
MAC	FCGR3A	0	0	1.21455	0.59	0.022
MAC	HLA-DQA2	0	0	1.214	0.74	0.108
MAC	CD83	0	0	1.20155	0.715	0.177
MAC	GPX1	0	0	1.19765	0.993	0.793
MAC	CTSH	0	0	1.19707	0.784	0.137
MAC	SPI1	0	0	1.19117	0.794	0.062
MAC	MS4A4A	0	0	1.19069	0.572	0.013
MAC	FOLR2	0	0	1.1879	0.448	0.011
MAC	SERPINA1	0	0	1.18387	0.715	0.03
MAC	CYBB	0	0	1.17694	0.726	0.026
MAC	FCGRT	0	0	1.1769	0.806	0.185
MAC	F13A1	0	0	1.16884	0.488	0.028
MAC	EREG	0	0	1.16415	0.28	0.019
MAC	TMEM176A	0	0	1.15729	0.735	0.06
MAC	TMSB10	0	0	1.12062	1	0.99
MAC	TNFSF13B	0	0	1.12051	0.762	0.067
MAC	FCN1	0	0	1.11551	0.366	0.009
MAC	CD163	0	0	1.09308	0.563	0.008
MAC	LILRB4	0	0	1.08949	0.636	0.027
MAC	MS4A7	0	0	1.08204	0.633	0.022
MAC	LGALS2	0	0	1.06481	0.527	0.049
MAC	CD63	0	0	1.05847	0.996	0.782
MAC	OLR1	0	0	1.05563	0.406	0.011
MAC	SLC40A1	0	0	1.0443	0.347	0.03
MAC	LY96	0	0	1.04293	0.725	0.118
MAC	HMOX1	0	0	1.03852	0.478	0.061
MAC	CLEC10A	0	0	1.0261	0.591	0.036
MAC	IL4I1	0	0	1.00847	0.539	0.047
MAC	VAMP5	0	0	0.968474	0.761	0.229
MAC	MRC1	0	0	0.948912	0.588	0.017
MAC	ATOX1	0	0	0.947749	0.871	0.571
MAC	LAPTM5	0	0	0.942934	0.895	0.323
MAC	TGFBI	0	0	0.935778	0.725	0.144
MAC	C5AR1	0	0	0.928374	0.509	0.015
MAC	RGS10	0	0	0.903526	0.807	0.294
MAC	GPX4	0	0	0.901935	0.995	0.812
MAC	RNASE6	0	0	0.877913	0.618	0.047
MAC	STAT1	0	0	0.874529	0.732	0.301
MAC	LAP3	0	0	0.863998	0.793	0.375
MAC	RNF130	0	0	0.855592	0.698	0.08
MAC	MNDA	0	0	0.854263	0.592	0.051
MAC	MARCKS	0	0	0.847983	0.819	0.434
MAC	CREG1	0	0	0.846916	0.68	0.258
MAC	C1orf162	0	0	0.846288	0.699	0.1
MAC	ADAMDEC1	0	0	0.83904	0.335	0.014
MAC	FCGR1A	0	0	0.833645	0.536	0.01
MAC	TYMP	0	0	0.824339	0.991	0.912
MAC	ICAM1	0	0	0.810922	0.626	0.19
MAC	DAB2	0	0	0.802359	0.489	0.066
MAC	CD86	0	0	0.797288	0.59	0.035
MAC	FPR3	0	0	0.796165	0.574	0.018
MAC	LAIR1	0	0	0.79301	0.556	0.022
MAC	COTL1	0	0	0.78696	0.909	0.447
MAC	BRI3	0	0	0.761666	0.767	0.286
MAC	GLRX	0	0	0.760614	0.67	0.2
MAC	ANXA5	0	0	0.754141	0.921	0.569
MAC	LCP1	0	0	0.753934	0.775	0.242
MAC	VAMP8	0	0	0.73916	0.968	0.805
MAC	FYB	0	0	0.735885	0.7	0.199
MAC	FAM49A	0	0	0.735702	0.495	0.042
MAC	ZEB2	0	0	0.731116	0.648	0.111
MAC	VSIG4	0	0	0.729778	0.359	0.006
MAC	SNX10	0	0	0.719004	0.58	0.161
MAC	CSF1R	0	0	0.708064	0.532	0.023
MAC	HNMT	0	0	0.705108	0.542	0.088
MAC	CLEC4E	0	0	0.698547	0.441	0.006
MAC	IFI30	0	0	0.693928	0.555	0.083
MAC	RASSF4	0	0	0.692344	0.534	0.04
MAC	ATP5E	0	0	0.691652	0.999	0.983
MAC	KYNU	0	0	0.688377	0.495	0.069
MAC	SLC7A7	0	0	0.664639	0.526	0.02
MAC	HCST	0	0	0.663467	0.816	0.27
MAC	CLEC7A	0	0	0.66116	0.614	0.141
MAC	CD4	0	0	0.660805	0.578	0.059
MAC	UCP2	0	0	0.65853	0.644	0.154
MAC	PLA2G7	0	0	0.652174	0.398	0.007
MAC	FCGR2B	0	0	0.647153	0.432	0.028
MAC	RAB20	0	0	0.64275	0.45	0.036
MAC	OAZ1	0	0	0.638411	1	0.997
MAC	LGALS9	0	0	0.636629	0.599	0.117
MAC	ENPP2	0	0	0.629473	0.406	0.053
MAC	LILRB2	0	0	0.6281	0.48	0.01
MAC	FPR1	0	0	0.624791	0.441	0.012
MAC	PTGS2	0	0	0.618929	0.273	0.028
MAC	HCK	0	0	0.611201	0.54	0.044
MAC	PLEKHO1	0	0	0.609314	0.567	0.122
MAC	SMCO4	0	0	0.608312	0.532	0.112
MAC	MPEG1	0	0	0.605277	0.46	0.029
MAC	C3AR1	0	0	0.602322	0.456	0.012
MAC	CECR1	0	0	0.602022	0.523	0.054
MAC	FNIP2	0	0	0.59677	0.406	0.069
MAC	SLCO2B1	0	0	0.592357	0.394	0.033
MAC	NCF2	0	0	0.579641	0.465	0.042
MAC	C2	0	0	0.579187	0.385	0.029
MAC	PHACTR1	0	0	0.577541	0.413	0.054
MAC	CFP	0	0	0.5751	0.377	0.021
MAC	STAB1	0	0	0.5751	0.368	0.025
MAC	LCP2	0	0	0.574407	0.573	0.106
MAC	ATF5	0	0	0.571517	0.497	0.118
MAC	LYN	0	0	0.568441	0.549	0.097
MAC	KCTD12	0	0	0.563619	0.475	0.085
MAC	IRF8	0	0	0.561669	0.541	0.086
MAC	TPP1	0	0	0.558773	0.56	0.139
MAC	RAB31	0	0	0.557825	0.562	0.15
MAC	NCF1	0	0	0.555929	0.454	0.058
MAC	FBP1	0	0	0.554592	0.324	0.017
MAC	ARRB2	0	0	0.548597	0.565	0.113
MAC	CSF2RA	0	0	0.545896	0.453	0.044
MAC	FCGR1B	0	0	0.542542	0.393	0.006
MAC	IL10	0	0	0.540952	0.258	0.017
MAC	TFEC	0	0	0.539403	0.425	0.015
MAC	GBP5	0	0	0.538161	0.4	0.057
MAC	DRAM1	0	0	0.534766	0.448	0.067
MAC	CLEC4A	0	0	0.534171	0.444	0.026
MAC	SLAMF8	0	0	0.533848	0.446	0.039
MAC	PILRA	0	0	0.532292	0.448	0.018
MAC	MPP1	0	0	0.526814	0.476	0.057
MAC	NCF4	0	0	0.522274	0.453	0.051
MAC	ARHGAP18	0	0	0.518972	0.462	0.08
MAC	VOPP1	0	0	0.518368	0.549	0.145
MAC	SLC16A3	0	0	0.517114	0.47	0.089
MAC	LY86	0	0	0.515662	0.46	0.038
MAC	SERPING1	0	0	0.50937	0.619	0.18
MAC	FERMT3	0	0	0.505553	0.543	0.127
MAC	TCN2	0	0	0.503765	0.392	0.041
MAC	THEMIS2	0	0	0.503295	0.451	0.043
MAC	NRP2	0	0	0.501391	0.404	0.068
MAC	RBM47	0	0	0.482035	0.467	0.108
MAC	CPVL	0	0	0.468999	0.493	0.062
MAC	NPL	0	0	0.465341	0.381	0.058
MAC	TTYH3	0	0	0.463405	0.393	0.032
MAC	RAB32	0	0	0.463127	0.495	0.101
MAC	AOAH	0	0	0.459805	0.398	0.02
MAC	NR1H3	0	0	0.438576	0.274	0.028
MAC	GNS	0	0	0.426513	0.442	0.075
MAC	PTAFR	0	0	0.415559	0.371	0.044
MAC	ITGAX	0	0	0.412679	0.378	0.034
MAC	CCRL2	0	0	0.411154	0.292	0.016
MAC	SLC43A2	0	0	0.411053	0.386	0.056
MAC	RENBP	0	0	0.406468	0.373	0.023
MAC	ST8SIA4	0	0	0.403601	0.431	0.083
MAC	SIRPA	0	0	0.39456	0.42	0.075
MAC	CD84	0	0	0.392674	0.34	0.049
MAC	GPR84	0	0	0.38958	0.293	0.009
MAC	SPRED1	0	0	0.388451	0.331	0.046
MAC	C1orf54	0	0	0.386707	0.401	0.069
MAC	HLA-DOA	0	0	0.384599	0.359	0.035
MAC	CD300A	0	0	0.382532	0.326	0.029
MAC	KCNMA1	0	0	0.378825	0.263	0.008
MAC	NAIP	0	0	0.375374	0.34	0.028
MAC	RGL1	0	0	0.374111	0.314	0.03
MAC	EPB41L3	0	0	0.37074	0.369	0.031
MAC	SLC15A3	0	0	0.367715	0.339	0.023
MAC	EMILIN2	0	0	0.363805	0.374	0.033
MAC	MAR1	0	0	0.363696	0.341	0.03
MAC	TBXAS1	0	0	0.347733	0.327	0.022
MAC	CD302	0	0	0.346225	0.335	0.041
MAC	SDC3	0	0	0.337959	0.253	0.011
MAC	CMKLR1	0	0	0.335552	0.259	0.007
MAC	DMXL2	0	0	0.329943	0.302	0.017
MAC	ALOX5	0	0	0.328055	0.324	0.02
MAC	TLR2	0	0	0.323304	0.301	0.013
MAC	FGR	0	0	0.314969	0.318	0.036
MAC	LILRB3	0	0	0.313916	0.302	0.025
MAC	CD274	0	0	0.311119	0.268	0.028
MAC	SIGLEC1	0	0	0.306613	0.268	0.004
MAC	TNFAIP8L2	0	0	0.284729	0.27	0.026
MAC	CD33	0	0	0.283561	0.294	0.02
MAC	ITGAM	0	0	0.267975	0.261	0.024
MAC	LILRB1	0	0	0.257115	0.26	0.023
MAC	P2RX7	3.36376e-307	6.95759e-303	0.31772	0.294	0.038
MAC	GRN	1.78812e-305	3.69856e-301	0.87502	0.917	0.687
MAC	GRINA	4.91575e-304	1.01677e-299	0.561588	0.591	0.188
MAC	BCAT1	4.49255e-303	9.29239e-299	0.304724	0.271	0.031
MAC	EMP3	8.10841e-303	1.67714e-298	0.785851	0.853	0.39
MAC	LGALS1	4.19035e-301	8.66732e-297	0.706641	0.986	0.592
MAC	LGMN	4.61266e-299	9.54083e-295	1.05276	0.529	0.163
MAC	PDE4B	2.09058e-295	4.32416e-291	0.543206	0.498	0.123
MAC	MMP19	2.97881e-294	6.16137e-290	0.603974	0.339	0.057
MAC	CREBL2	7.13536e-293	1.47588e-288	0.400147	0.431	0.093
MAC	WARS	1.34925e-292	2.79078e-288	0.698632	0.534	0.151
MAC	ATP6V1B2	1.4259e-291	2.94934e-287	0.670307	0.605	0.213
MAC	HCLS1	5.27292e-290	1.09065e-285	0.522157	0.602	0.178
MAC	PEA15	4.96407e-289	1.02677e-284	0.56336	0.594	0.195
MAC	EPSTI1	8.6507e-289	1.78931e-284	0.587501	0.587	0.187
MAC	GPSM3	8.72174e-288	1.80401e-283	0.567619	0.716	0.248
MAC	UPP1	1.17407e-287	2.42844e-283	0.672809	0.525	0.148
MAC	PPT1	7.5982e-287	1.57161e-282	0.58103	0.65	0.232
MAC	CARD16	1.31748e-285	2.72507e-281	0.613661	0.62	0.207
MAC	BST2	1.83987e-285	3.80558e-281	0.589503	0.76	0.289
MAC	EFHD2	5.90644e-284	1.22169e-279	0.560996	0.617	0.215
MAC	CD53	3.79932e-283	7.85852e-279	0.589748	0.714	0.244
MAC	SNX8	4.69064e-283	9.70212e-279	0.337191	0.372	0.07
MAC	PLD3	7.21346e-283	1.49203e-278	0.780713	0.554	0.185
MAC	IL18BP	8.30762e-283	1.71835e-278	0.258552	0.265	0.032
MAC	MFSD1	8.89671e-283	1.8402e-278	0.507496	0.503	0.142
MAC	TMSB4X	1.14441e-281	2.36711e-277	0.650478	1	1
MAC	C4orf48	4.22761e-278	8.74439e-274	0.47443	0.56	0.159
MAC	SDCBP	6.73123e-278	1.39229e-273	0.721297	0.846	0.452
MAC	ATP6V1F	8.68051e-278	1.79548e-273	0.679765	0.938	0.763
MAC	SLAMF7	9.55184e-278	1.9757e-273	0.412475	0.306	0.047
MAC	CCR1	3.21768e-277	6.65546e-273	0.283245	0.255	0.03
MAC	GRB2	1.70437e-276	3.52531e-272	0.624711	0.673	0.273
MAC	GLIPR1	2.10019e-275	4.34403e-271	0.446463	0.48	0.115
MAC	SH2B3	2.71611e-272	5.618e-268	0.300897	0.35	0.063
MAC	IL10RA	5.1186e-272	1.05873e-267	0.458309	0.495	0.126
MAC	NINJ1	3.13635e-270	6.48722e-266	0.842189	0.754	0.387
MAC	CDC42EP2	9.13516e-270	1.88952e-265	0.369963	0.29	0.043
MAC	GNA13	2.59055e-269	5.35829e-265	0.586084	0.505	0.144
MAC	GNAI2	4.85245e-269	1.00368e-264	0.586864	0.727	0.308
MAC	RNASET2	2.2262e-267	4.60467e-263	0.649554	0.68	0.266
MAC	TIMP2	2.00514e-266	4.14743e-262	0.323891	0.396	0.081
MAC	ARPC3	2.12873e-265	4.40307e-261	0.5483	0.993	0.957
MAC	ASAH1	5.39202e-265	1.11529e-260	0.710086	0.657	0.275
MAC	SERPINB9	2.38976e-264	4.94297e-260	0.80357	0.569	0.181
MAC	LITAF	3.7086e-262	7.67087e-258	0.844872	0.819	0.479
MAC	HAVCR2	7.47527e-262	1.54619e-257	0.329736	0.363	0.068
MAC	CTSL	7.03694e-261	1.45552e-256	1.11239	0.609	0.234
MAC	RHOG	5.73854e-259	1.18696e-254	0.680453	0.769	0.393
MAC	NCKAP1L	8.67029e-255	1.79336e-250	0.344278	0.39	0.083
MAC	GK	1.06848e-254	2.21005e-250	0.582837	0.42	0.104
MAC	GBP1	1.38663e-252	2.8681e-248	0.965265	0.615	0.241
MAC	RGS2	1.89949e-252	3.9289e-248	1.00102	0.7	0.297
MAC	MIR155HG	4.40436e-251	9.10998e-247	0.61168	0.364	0.075
MAC	PTPRE	2.36867e-249	4.89935e-245	0.449232	0.498	0.143
MAC	IL3RA	2.56257e-244	5.30041e-240	0.304486	0.309	0.052
MAC	GPR132	2.38732e-243	4.93793e-239	0.260736	0.253	0.035
MAC	CCDC88A	3.55661e-242	7.3565e-238	0.342298	0.386	0.086
MAC	GMFG	2.14574e-239	4.43825e-235	0.515732	0.79	0.317
MAC	CFLAR	1.4352e-238	2.96858e-234	0.865655	0.684	0.336
MAC	BLVRA	4.22941e-238	8.74812e-234	0.586031	0.569	0.213
MAC	SLC2A6	1.94529e-237	4.02364e-233	0.282045	0.258	0.038
MAC	CSF2RB	1.34944e-235	2.79119e-231	0.272682	0.288	0.048
MAC	SLC31A2	8.52755e-235	1.76384e-230	0.398845	0.428	0.114
MAC	ACTB	4.61743e-232	9.55069e-228	0.520755	1	0.998
MAC	GSTO1	1.38027e-231	2.85496e-227	0.632668	0.836	0.546
MAC	PFKFB3	1.02779e-229	2.12588e-225	0.514398	0.43	0.116
MAC	CAPG	7.46209e-227	1.54346e-222	0.844653	0.855	0.638
MAC	VIM	9.70298e-227	2.00696e-222	0.610665	0.999	0.617
MAC	NAMPT	5.03268e-226	1.04096e-221	0.953727	0.816	0.553
MAC	GAA	3.16819e-225	6.55308e-221	0.325598	0.369	0.087
MAC	TNFAIP2	2.5734e-224	5.32282e-220	0.67217	0.521	0.179
MAC	PAK1	7.05411e-224	1.45907e-219	0.334767	0.379	0.089
MAC	FUOM	4.50095e-223	9.30977e-219	0.446355	0.506	0.166
MAC	RIPK2	1.18494e-222	2.45093e-218	0.568807	0.475	0.148
MAC	CFD	8.19122e-222	1.69427e-217	0.544345	0.568	0.217
MAC	PLSCR1	3.78865e-221	7.83644e-217	0.513779	0.643	0.272
MAC	CD40	1.31915e-220	2.72854e-216	0.570035	0.525	0.182
MAC	ACP5	5.20862e-220	1.07735e-215	0.744986	0.503	0.171
MAC	PLEKHO2	2.26079e-219	4.67623e-215	0.252352	0.283	0.05
MAC	ADAP2	8.48326e-219	1.75468e-214	0.344982	0.332	0.072
MAC	INSIG1	8.77951e-218	1.81595e-213	1.00497	0.612	0.268
MAC	TNS3	1.37032e-217	2.83436e-213	0.258043	0.251	0.039
MAC	PLXND1	3.10161e-217	6.41538e-213	0.270407	0.294	0.055
MAC	NFKB1	1.92076e-216	3.9729e-212	0.733586	0.547	0.217
MAC	PPP1R15B	7.1753e-215	1.48414e-210	0.540836	0.494	0.167
MAC	MGAT1	1.16472e-214	2.4091e-210	0.587374	0.615	0.269
MAC	GLIPR2	1.69434e-214	3.50458e-210	0.461992	0.496	0.153
MAC	SERF2	2.21625e-212	4.58408e-208	0.451021	1	0.997
MAC	BASP1	7.48148e-212	1.54747e-207	0.499263	0.403	0.106
MAC	SAMHD1	1.63651e-211	3.38497e-207	0.442815	0.497	0.161
MAC	ARHGDIB	4.94532e-211	1.02289e-206	0.524835	0.968	0.615
MAC	APOBEC3A	7.49538e-211	1.55034e-206	0.705739	0.28	0.053
MAC	GCA	1.48699e-206	3.0757e-202	0.362238	0.41	0.113
MAC	CASP1	1.73925e-206	3.59747e-202	0.516457	0.611	0.26
MAC	DOK2	2.0124e-206	4.16246e-202	0.408239	0.547	0.175
MAC	ARL4C	1.67876e-205	3.47234e-201	0.578531	0.526	0.182
MAC	GPR137B	3.16791e-205	6.55251e-201	0.379228	0.384	0.099
MAC	FNDC3B	4.76495e-203	9.85582e-199	0.383132	0.375	0.098
MAC	ATP6V0B	5.76815e-203	1.19309e-198	0.52867	0.898	0.704
MAC	GSN	1.3741e-202	2.84218e-198	0.543295	0.821	0.501
MAC	RGS1	1.43191e-202	2.96176e-198	0.899846	0.699	0.306
MAC	IFI6	2.15472e-200	4.45683e-196	0.623273	0.63	0.273
MAC	IL13RA1	1.35516e-199	2.80301e-195	0.399421	0.48	0.163
MAC	UBE2D1	8.27206e-199	1.71099e-194	0.500822	0.522	0.197
MAC	TNFRSF1B	1.13379e-198	2.34514e-194	0.450615	0.446	0.132
MAC	BLVRB	1.14217e-197	2.36246e-193	0.736989	0.702	0.403
MAC	RASGEF1B	2.54419e-197	5.2624e-193	0.458132	0.382	0.104
MAC	HLA-B	3.10568e-197	6.42378e-193	0.396541	1	0.999
MAC	JAML	3.76419e-197	7.78585e-193	0.409788	0.394	0.104
MAC	PDE4DIP	1.63425e-195	3.38029e-191	0.399928	0.347	0.088
MAC	SNN	1.64449e-195	3.40147e-191	0.325273	0.325	0.076
MAC	LIMS1	6.14763e-195	1.27158e-190	0.579155	0.575	0.243
MAC	GLA	2.72871e-193	5.64407e-189	0.584528	0.475	0.161
MAC	MYO9B	3.78589e-193	7.83073e-189	0.314289	0.38	0.102
MAC	ABCA1	4.02657e-193	8.32856e-189	0.37349	0.349	0.09
MAC	SYK	9.83974e-193	2.03525e-188	0.273433	0.303	0.067
MAC	FAM49B	1.5407e-192	3.18678e-188	0.448707	0.654	0.288
MAC	PPIF	9.21343e-191	1.90571e-186	0.702267	0.546	0.229
MAC	NAGA	3.33606e-190	6.90031e-186	0.290129	0.331	0.08
MAC	OTUD1	1.1056e-188	2.28682e-184	0.326577	0.285	0.06
MAC	NAAA	1.3497e-188	2.79172e-184	0.326217	0.417	0.123
MAC	CLIC2	2.04633e-188	4.23264e-184	0.352585	0.388	0.107
MAC	CYTH4	2.37708e-188	4.91676e-184	0.289773	0.391	0.103
MAC	BID	1.68311e-187	3.48135e-183	0.614004	0.527	0.208
MAC	TIMP1	5.01034e-187	1.03634e-182	0.516036	0.888	0.58
MAC	ATP6AP1	4.08675e-186	8.45303e-182	0.424651	0.51	0.196
MAC	PFN1	3.62867e-185	7.50555e-181	0.406079	1	0.988
MAC	PTPN6	1.12481e-184	2.32655e-180	0.392109	0.473	0.156
MAC	NR4A3	4.46715e-184	9.23984e-180	0.428013	0.373	0.102
MAC	ISG15	1.57269e-183	3.25295e-179	1.18941	0.828	0.504
MAC	IER3	2.42817e-183	5.02243e-179	1.17202	0.864	0.672
MAC	MMP14	3.79461e-183	7.84878e-179	0.380222	0.386	0.112
MAC	TNFSF12	8.13022e-182	1.68165e-177	0.250031	0.288	0.062
MAC	SMIM3	1.93059e-180	3.99323e-176	0.293938	0.305	0.071
MAC	DUSP1	1.48634e-179	3.07435e-175	0.834578	0.957	0.818
MAC	RHOA	1.49518e-178	3.09262e-174	0.424906	0.982	0.898
MAC	CD81	6.81149e-178	1.40889e-173	0.534115	0.565	0.246
MAC	DPYSL2	2.86989e-177	5.93607e-173	0.297455	0.397	0.115
MAC	CHMP1B	5.85912e-177	1.2119e-172	1.01803	0.717	0.471
MAC	TACC1	1.7691e-175	3.6592e-171	0.363123	0.469	0.157
MAC	MXD1	6.74837e-175	1.39583e-170	0.591352	0.438	0.153
MAC	TNFAIP3	8.22265e-175	1.70077e-170	0.804706	0.733	0.419
MAC	DUSP6	2.20794e-174	4.56691e-170	0.42098	0.364	0.104
MAC	STXBP2	3.46052e-173	7.15774e-169	0.413134	0.457	0.161
MAC	ATP1B1	1.29867e-172	2.68618e-168	0.442048	0.423	0.139
MAC	IL6R	5.14414e-172	1.06401e-167	0.267613	0.284	0.065
MAC	ACP2	1.91707e-170	3.96526e-166	0.350982	0.317	0.083
MAC	ARPC1B	2.01741e-170	4.17282e-166	0.495461	0.936	0.699
MAC	RNF19B	3.4819e-170	7.20196e-166	0.334891	0.335	0.091
MAC	RNF13	6.86202e-170	1.41934e-165	0.413637	0.509	0.203
MAC	MT-ND3	1.19029e-169	2.46199e-165	0.734213	0.987	0.935
MAC	PTPN1	3.03875e-169	6.28535e-165	0.549645	0.428	0.151
MAC	SGPL1	1.94873e-167	4.03075e-163	0.307283	0.327	0.089
MAC	CXCL16	4.6132e-166	9.54193e-162	0.417633	0.477	0.181
MAC	RILPL2	6.51796e-166	1.34817e-161	0.465801	0.51	0.198
MAC	LPXN	1.84231e-165	3.81063e-161	0.350333	0.418	0.129
MAC	FUCA1	2.07971e-165	4.30168e-161	0.499873	0.285	0.07
MAC	HBB	3.32916e-165	6.88604e-161	0.251253	0.51	0.184
MAC	ACTR2	6.20195e-164	1.28281e-159	0.466292	0.717	0.405
MAC	PSME2	2.11162e-163	4.36767e-159	0.581115	0.963	0.897
MAC	IL1RN	1.27949e-162	2.64651e-158	0.958332	0.509	0.23
MAC	DUSP3	2.64231e-161	5.46535e-157	0.287847	0.347	0.101
MAC	SH3BGRL	3.55196e-161	7.34687e-157	0.464789	0.809	0.56
MAC	ANPEP	1.03254e-154	2.1357e-150	0.251699	0.253	0.055
MAC	BMP2K	2.28961e-152	4.73583e-148	0.275445	0.295	0.078
MAC	ATP13A3	1.82327e-151	3.77125e-147	0.321701	0.34	0.102
MAC	ATP6V0E1	2.29394e-151	4.7448e-147	0.427428	0.942	0.842
MAC	GIMAP4	4.97725e-151	1.02949e-146	0.292954	0.438	0.143
MAC	PDXK	5.63504e-151	1.16555e-146	0.373585	0.463	0.18
MAC	ABHD12	1.3912e-150	2.87757e-146	0.319011	0.355	0.112
MAC	SH3BGRL3	1.28679e-149	2.66161e-145	0.457082	0.998	0.968
MAC	EVI2A	2.44991e-149	5.0674e-145	0.265714	0.414	0.131
MAC	TCIRG1	1.05328e-148	2.1786e-144	0.260093	0.367	0.114
MAC	SNX2	2.11905e-148	4.38305e-144	0.454466	0.537	0.254
MAC	TRAF1	3.89802e-147	8.06267e-143	0.524601	0.347	0.108
MAC	EVI2B	2.6402e-146	5.461e-142	0.282929	0.443	0.149
MAC	ARPC5	4.27703e-146	8.8466e-142	0.403079	0.912	0.74
MAC	PSMB10	2.41729e-144	4.99993e-140	0.376245	0.537	0.235
MAC	STX11	4.63081e-144	9.57837e-140	0.418149	0.49	0.2
MAC	HEXB	6.7913e-144	1.40471e-139	0.390814	0.525	0.23
MAC	S100A4	1.0871e-143	2.24856e-139	0.501697	0.932	0.642
MAC	MTRNR2L8	7.52635e-143	1.55675e-138	0.360043	0.453	0.171
MAC	B4GALT5	8.44573e-143	1.74692e-138	0.257605	0.251	0.06
MAC	SKAP2	1.25651e-141	2.59897e-137	0.28407	0.386	0.131
MAC	B2M	4.95491e-140	1.02487e-135	0.333593	1	1
MAC	CNPY3	5.87058e-140	1.21427e-135	0.31785	0.455	0.176
MAC	AKR1A1	7.96122e-140	1.6467e-135	0.514359	0.64	0.375
MAC	DSE	4.72463e-139	9.77242e-135	0.338279	0.408	0.151
MAC	DRAM2	6.01655e-139	1.24446e-134	0.405445	0.46	0.192
MAC	SLC25A19	1.30119e-138	2.69139e-134	0.317272	0.3	0.085
MAC	NBN	3.48897e-138	7.21659e-134	0.414839	0.344	0.115
MAC	AP1S2	3.70773e-138	7.66906e-134	0.364593	0.482	0.193
MAC	JUND	1.59516e-137	3.29943e-133	0.481708	0.601	0.299
MAC	BNIP3L	2.28748e-136	4.73143e-132	0.501799	0.536	0.254
MAC	IFITM3	1.71621e-134	3.5498e-130	0.33849	0.969	0.84
MAC	LIPA	3.61371e-134	7.47459e-130	0.428842	0.388	0.143
MAC	NFKBIE	1.36996e-133	2.83363e-129	0.408176	0.484	0.208
MAC	NFKBIA	2.3383e-133	4.83654e-129	0.741859	0.98	0.937
MAC	SPHK1	3.90252e-133	8.07198e-129	0.255753	0.282	0.077
MAC	UNC93B1	4.36465e-133	9.02783e-129	0.27787	0.334	0.106
MAC	VEGFA	3.50633e-132	7.25249e-128	0.319643	0.33	0.105
MAC	ACOT9	9.6657e-128	1.99925e-123	0.271982	0.351	0.118
MAC	CMTM6	1.96733e-127	4.06923e-123	0.435478	0.595	0.316
MAC	POMP	3.7724e-127	7.80283e-123	0.374353	0.96	0.911
MAC	SCPEP1	5.90929e-127	1.22228e-122	0.307372	0.419	0.16
MAC	ZNF267	6.47452e-124	1.33919e-119	0.325362	0.411	0.159
MAC	RARRES3	8.29463e-124	1.71566e-119	0.477346	0.531	0.256
MAC	RAP1A	9.25002e-124	1.91327e-119	0.368764	0.675	0.378
MAC	IFI44L	1.1737e-123	2.42768e-119	0.335196	0.4	0.148
MAC	PLIN2	1.4098e-123	2.91603e-119	0.78163	0.572	0.309
MAC	GBP4	3.57732e-123	7.39933e-119	0.27436	0.34	0.112
MAC	LYSMD2	4.47931e-122	9.26501e-118	0.303597	0.437	0.176
MAC	RBPJ	4.50166e-122	9.31124e-118	0.395561	0.539	0.262
MAC	CAPZB	6.48743e-121	1.34186e-116	0.386785	0.917	0.804
MAC	CHCHD10	6.60149e-121	1.36545e-116	0.431149	0.715	0.452
MAC	MOB1A	1.39652e-120	2.88857e-116	0.371982	0.635	0.358
MAC	ABI3	2.27711e-120	4.70998e-116	0.253706	0.304	0.093
MAC	IFNGR2	1.26833e-119	2.62341e-115	0.418286	0.572	0.31
MAC	TSPAN4	1.64013e-119	3.39244e-115	0.38016	0.414	0.166
MAC	S100A6	1.8935e-118	3.91651e-114	0.450272	0.989	0.917
MAC	AKR1B1	8.95066e-117	1.85135e-112	0.334753	0.417	0.17
MAC	PFDN5	1.47261e-116	3.04594e-112	0.310134	0.998	0.989
MAC	PPP1R18	8.43255e-116	1.74419e-111	0.350707	0.638	0.338
MAC	QKI	1.79432e-115	3.71136e-111	0.309587	0.424	0.178
MAC	AP2S1	1.82883e-115	3.78276e-111	0.381906	0.915	0.81
MAC	BLOC1S1	6.70253e-115	1.38635e-110	0.412805	0.677	0.424
MAC	ABL2	6.8988e-115	1.42695e-110	0.291685	0.281	0.086
MAC	SLC39A8	7.91044e-115	1.6362e-110	0.286192	0.273	0.081
MAC	PTPRC	9.68578e-115	2.00341e-110	0.269486	0.655	0.293
MAC	PGD	2.09253e-112	4.32819e-108	0.310041	0.419	0.178
MAC	CTSD	5.01478e-111	1.03726e-106	0.80915	0.849	0.776
MAC	CD44	2.91805e-109	6.03569e-105	0.506764	0.962	0.904
MAC	EDEM1	5.36511e-109	1.10972e-104	0.266497	0.301	0.102
MAC	HSPA6	7.2946e-109	1.50881e-104	0.38239	0.549	0.264
MAC	FNBP1	1.4129e-108	2.92245e-104	0.384647	0.555	0.281
MAC	RB1	6.27141e-106	1.29718e-101	0.281508	0.339	0.127
MAC	SAMSN1	2.06076e-105	4.26247e-101	0.277874	0.529	0.229
MAC	PRDX1	3.37633e-104	6.98359e-100	0.461402	0.98	0.957
MAC	ARL8B	3.80827e-104	7.87703e-100	0.349584	0.469	0.229
MAC	FBXO6	4.55899e-104	9.42981e-100	0.274925	0.349	0.136
MAC	SLC2A3	6.19461e-104	1.28129e-99	0.415952	0.58	0.286
MAC	OAZ2	3.50648e-103	7.25281e-99	0.385785	0.547	0.3
MAC	HEXA	3.75186e-103	7.76035e-99	0.291819	0.409	0.174
MAC	PRR13	9.6613e-103	1.99834e-98	0.35579	0.693	0.453
MAC	EHD1	1.31614e-102	2.72231e-98	0.498132	0.448	0.222
MAC	C10orf54	2.37841e-102	4.9195e-98	0.371035	0.514	0.267
MAC	M6PR	5.01733e-102	1.03778e-97	0.336943	0.511	0.264
MAC	RAC1	1.22196e-100	2.5275e-96	0.293567	0.994	0.969
MAC	MTHFD2	2.23893e-99	4.631e-95	0.297979	0.479	0.222
MAC	SYNGR2	2.83775e-99	5.86959e-95	0.387535	0.73	0.522
MAC	CNDP2	1.51499e-97	3.1336e-93	0.298607	0.435	0.204
MAC	CD58	1.92868e-97	3.98929e-93	0.255439	0.357	0.142
MAC	NCOA4	1.97341e-97	4.0818e-93	0.324034	0.476	0.24
MAC	TGFB1	8.33236e-97	1.72347e-92	0.289287	0.527	0.257
MAC	UBE2F	1.2244e-96	2.53256e-92	0.313438	0.516	0.271
MAC	MAP3K8	1.3691e-96	2.83185e-92	0.416739	0.505	0.263
MAC	ADGRE5	1.91633e-96	3.96374e-92	0.250496	0.417	0.172
MAC	IL7R	3.4144e-96	7.06235e-92	0.44653	0.314	0.113
MAC	MT2A	4.71125e-96	9.74476e-92	0.800578	0.909	0.759
MAC	TUBA1B	2.19227e-95	4.53449e-91	0.265782	0.99	0.931
MAC	TNFRSF4	5.54404e-95	1.14673e-90	0.287915	0.308	0.11
MAC	VASP	2.29793e-94	4.75303e-90	0.344924	0.562	0.311
MAC	AP2A2	5.602e-94	1.15872e-89	0.257967	0.278	0.098
MAC	SOCS3	8.6323e-93	1.78551e-88	0.540516	0.715	0.506
MAC	CYSTM1	7.10193e-92	1.46896e-87	0.25167	0.446	0.2
MAC	TNFAIP8	7.42978e-92	1.53678e-87	0.480792	0.601	0.364
MAC	HLA-A	9.30667e-92	1.92499e-87	0.275419	1	0.997
MAC	GRAMD1A	1.62268e-91	3.35635e-87	0.266837	0.322	0.124
MAC	TPM3	4.2065e-90	8.70073e-86	0.314382	0.908	0.771
MAC	SELK	1.93072e-89	3.99351e-85	0.625275	0.864	0.736
MAC	LACTB	4.88278e-89	1.00996e-84	0.280108	0.448	0.218
MAC	CLIC1	1.98993e-88	4.11598e-84	0.31388	0.977	0.934
MAC	CALR	5.98401e-88	1.23773e-83	0.399891	0.942	0.893
MAC	RNF114	8.74105e-88	1.808e-83	0.324575	0.549	0.307
MAC	DAZAP2	1.44148e-87	2.98156e-83	0.353456	0.632	0.405
MAC	PNRC1	2.4165e-87	4.9983e-83	0.524705	0.957	0.858
MAC	TUBA1A	2.2428e-86	4.63902e-82	0.390294	0.7	0.449
MAC	IER5	3.51586e-86	7.2722e-82	0.588967	0.571	0.346
MAC	HIF1A	8.70913e-86	1.8014e-81	0.361442	0.49	0.261
MAC	PVRL2	2.138e-85	4.42225e-81	0.286968	0.457	0.227
MAC	SNAP23	1.59463e-84	3.29833e-80	0.254018	0.428	0.205
MAC	PLEKHB2	2.34502e-84	4.85044e-80	0.315466	0.5	0.267
MAC	CLTA	3.43049e-84	7.09562e-80	0.351929	0.874	0.792
MAC	NANS	3.66819e-84	7.58728e-80	0.301277	0.489	0.261
MAC	HLA-C	5.34902e-84	1.10639e-79	0.277453	1	0.992
MAC	PARP14	3.53875e-83	7.31956e-79	0.281825	0.448	0.222
MAC	NAGK	6.69571e-83	1.38494e-78	0.365689	0.52	0.302
MAC	SLC25A37	7.80256e-83	1.61388e-78	0.368397	0.327	0.14
MAC	MAP2K1	2.42298e-82	5.01169e-78	0.27276	0.409	0.196
MAC	ANKRD22	5.81464e-82	1.2027e-77	0.29471	0.301	0.121
MAC	MAFB	3.01886e-81	6.24422e-77	0.511464	0.635	0.438
MAC	SNX6	1.15387e-80	2.38666e-76	0.355017	0.536	0.325
MAC	TAGAP	1.98402e-80	4.10375e-76	0.253535	0.32	0.126
MAC	NR4A2	3.33911e-79	6.90661e-75	0.430208	0.527	0.288
MAC	CDC42	4.23328e-78	8.75613e-74	0.310849	0.9	0.788
MAC	ATF6	1.48753e-77	3.0768e-73	0.250647	0.312	0.131
MAC	SERP1	1.13704e-76	2.35185e-72	0.295504	0.922	0.845
MAC	FOSL2	1.29924e-76	2.68734e-72	0.409905	0.446	0.247
MAC	ZFAND5	2.59077e-76	5.35875e-72	0.497732	0.656	0.448
MAC	NEAT1	6.26914e-76	1.29671e-71	0.414184	0.986	0.965
MAC	SERPINB1	2.88108e-75	5.95922e-71	0.501358	0.657	0.45
MAC	CAP1	7.92865e-74	1.63996e-69	0.292505	0.816	0.646
MAC	LAMTOR2	2.47847e-73	5.12647e-69	0.326204	0.687	0.5
MAC	HSP90AA1	4.99516e-73	1.0332e-68	0.434855	0.999	0.994
MAC	SFT2D1	1.42475e-72	2.94695e-68	0.301006	0.552	0.345
MAC	ARL6IP5	1.66009e-72	3.43374e-68	0.274876	0.766	0.543
MAC	ADA	5.83856e-71	1.20765e-66	0.354589	0.268	0.109
MAC	REL	4.43848e-70	9.18055e-66	0.529166	0.716	0.544
MAC	BIRC3	6.06181e-70	1.25382e-65	0.35385	0.709	0.464
MAC	RAB5C	8.47984e-70	1.75397e-65	0.29928	0.605	0.406
MAC	HSPH1	2.78644e-68	5.76348e-64	0.429179	0.833	0.69
MAC	CISD2	7.08502e-68	1.46546e-63	0.282835	0.483	0.279
MAC	NDUFA3	6.77623e-67	1.4016e-62	0.282531	0.552	0.329
MAC	ARL5B	9.9888e-67	2.06608e-62	0.390825	0.443	0.241
MAC	ATG3	1.17957e-66	2.43983e-62	0.329769	0.559	0.369
MAC	HSPA1A	1.71075e-66	3.53851e-62	0.459304	0.975	0.935
MAC	TOR3A	2.84132e-66	5.87699e-62	0.272934	0.309	0.141
MAC	IQGAP1	7.07469e-65	1.46333e-60	0.265537	0.542	0.335
MAC	GM2A	1.42124e-64	2.9397e-60	0.266538	0.359	0.181
MAC	RNF181	4.27013e-64	8.83234e-60	0.293636	0.644	0.455
MAC	KLF6	5.33982e-64	1.10449e-59	0.425026	0.854	0.723
MAC	DDAH2	1.10397e-63	2.28346e-59	0.253018	0.47	0.262
MAC	SDF2L1	2.24398e-63	4.64146e-59	0.326551	0.485	0.29
MAC	DNASE2	2.26322e-63	4.68124e-59	0.283091	0.289	0.132
MAC	ZNF331	4.5943e-62	9.50285e-58	0.421026	0.399	0.205
MAC	HES4	1.35482e-60	2.80231e-56	0.412713	0.28	0.126
MAC	WTAP	1.62118e-60	3.35324e-56	0.60814	0.586	0.433
MAC	RAB7A	1.92596e-59	3.98365e-55	0.285914	0.837	0.738
MAC	THAP2	4.8557e-59	1.00435e-54	0.3813	0.276	0.128
MAC	ERP44	5.04184e-59	1.04286e-54	0.254818	0.525	0.331
MAC	PCBP1	2.51905e-58	5.21041e-54	0.276605	0.875	0.797
MAC	TFRC	1.47822e-57	3.05755e-53	0.349682	0.291	0.139
MAC	GNG5	1.66946e-57	3.45312e-53	0.265967	0.908	0.835
MAC	SQRDL	2.88027e-56	5.95755e-52	0.272056	0.498	0.314
MAC	ATP6AP2	7.98893e-56	1.65243e-51	0.300727	0.577	0.402
MAC	LRRFIP1	1.25835e-55	2.60277e-51	0.298311	0.744	0.589
MAC	NUB1	2.85425e-54	5.90373e-50	0.261648	0.381	0.21
MAC	NDUFB1	3.4218e-54	7.07765e-50	0.269181	0.736	0.577
MAC	APOE	7.18427e-54	1.48599e-49	1.70476	0.54	0.401
MAC	SQSTM1	5.50423e-53	1.13849e-48	0.263605	0.812	0.67
MAC	SEPP1	1.3861e-52	2.86701e-48	1.41783	0.43	0.326
MAC	CAPZA2	6.97652e-52	1.44302e-47	0.263788	0.62	0.442
MAC	ID2	8.12759e-51	1.68111e-46	0.388904	0.829	0.683
MAC	HSPE1	1.34855e-49	2.78933e-45	0.305043	0.969	0.934
MAC	VMP1	4.4448e-49	9.19362e-45	0.301831	0.635	0.47
MAC	SDHB	1.8643e-47	3.85611e-43	0.263576	0.529	0.365
[truncated: 2,392 more rows]
