# Supplementary material for: Immune cell topography predicts response to PD-1 blockade in cutaneous T cell lymphoma
Source: Nat Commun. 2021 Nov 18;12:6726. doi: 10.1038/s41467-021-26974-6 (PMC8602403; doi:10.1038/s41467-021-26974-6)
Supplement: Supplementary file 10 — Supplementary Data 8 [file 41467_2021_26974_MOESM10_ESM.xlsx]

## Sheet: Sup_Data8
Supplementary Data 8. CIBERSORTx signature matrix.
Gene name	keratinocytes	DC	stroma	vasculature	MAC	B&PC	tumor	CD4	Treg	CD8
A1BG	1	1	65.0395	1	1	62.5712	1	1	64.7046	1
A2M	1	1	196.151	1123.7	57.4425	1	1	1	1	1
ABCA1	1	1	32.8975	1	90.6634	1	1	1	1	1
ABCA8	1	1	63.1855	1	1	1	1	1	1	1
ABCD4	1	1	32.6865	118.705	1	1	1	1	1	1
ABCG1	1	1	1	48.3056	1	1	1	1	1	1
ABHD12	1	44.1369	1	1	77.5543	1	1	1	1	1
ABHD17A	41.4675	1	1	78.0534	1	1	89.5549	1	1	84.2981
ABHD3	35.216	55.8438	1	1	1	105.817	79.1989	141.713	96.6082	121.513
ABHD5	69.3019	1	1	1	1	1	1	1	1	1
ABI3	1	98.6578	1	82.0003	63.5583	1	1	1	79.5497	110.311
ABI3BP	1	1	141.548	1	1	1	1	1	1	1
ABLIM1	38.4811	1	1	95.4268	1	1	1	1	1	1
ABT1	43.6023	1	32.3083	39.2278	1	1	1	1	1	58.4361
AC002331	1	1	1	1	1	1	104.492	1	123.777	102.356
AC013461	25.7062	1	84.8417	1	1	1	1	1	1	1
AC016831	1	1	1	1	1	66.3275	66.3528	162.22	111.162	1
AC017002	1	1	1	1	1	1	1	1	116.522	1
AC079767	1	1	1	1	1	82.4061	1	1	1	1
AC092580	1	1	1	1	1	1	245.409	1	1	140.596
AC133644	1	1	1	1	1	1	1	1	393.977	1
ACAA2	1	1	49.7599	32.1317	1	1	64.492	1	1	1
ACAP1	1	57.5047	1	1	1	173.824	215.994	381.402	464.003	389.393
ACER3	1	41.6729	1	43.9989	34.1676	1	1	1	1	1
ACKR1	1	1	1	2091.1	1	1	1	1	1	1
ACOT9	1	59.9326	40.0933	38.5204	68.993	1	1	1	68.1758	1
ACP2	1	1	32.3672	1	68.0438	1	1	1	1	1
ACP5	42.9956	71.4345	1	1	234.308	1	1	1	108.576	1
ACSL1	40.0158	1	1	1	79.1422	1	1	1	1	1
ACSL4	1	1	1	1	36.5283	1	1	1	1	1
ACTA2	1	1	1772.78	1	1	1	1	1	1	1
ACTR1B	36.8726	1	45.5851	61.5706	1	1	1	1	101.261	1
ACVRL1	1	1	68.7701	128.836	1	1	1	1	1	1
ACYP1	37.4435	1	1	1	1	1	1	1	1	1
ADA	1	1	1	38.6019	80.2058	52.4743	1	1	1	1
ADAM15	55.6939	1	1	233.503	1	1	1	1	1	1
ADAM19	1	53.9166	1	1	1	60.5836	105.87	1	1	1
ADAM28	1	1	1	1	1	128.597	1	1	1	1
ADAM8	1	99.4519	1	1	51.479	1	1	72.0298	92.667	1
ADAMDEC1	1	1	1	1	171.346	1	1	1	1	1
ADAMTS1	1	1	166.436	153.898	1	1	1	1	1	1
ADAMTS2	1	1	94.1035	1	1	1	1	1	1	1
ADAMTS4	1	1	58.5215	91.5641	1	1	1	1	1	1
ADAMTS5	1	1	92.8538	1	1	1	1	1	1	1
ADAMTS9	1	1	1	166.251	1	1	1	1	1	1
ADAP2	1	1	1	1	79.2622	1	1	1	1	1
ADCY4	1	1	1	84.7911	1	1	1	1	1	1
ADCY7	1	55.9724	1	1	1	1	1	1	1	1
ADD1	31.5288	1	58.3494	68.1756	1	1	1	1	1	56.8819
ADGRA2	1	1	80.6653	1	1	1	1	1	1	1
ADGRE2	1	1	1	1	41.3743	1	1	1	1	1
ADGRE5	1	57.0162	57.5122	1	103.628	122.463	146.788	171.723	94.8463	232.825
ADGRF5	1	1	1	107.097	1	1	1	1	1	1
ADGRL4	1	1	1	403.018	1	1	1	1	1	1
ADIRF	83.6301	1	819.96	1220.31	1	1	1	1	1	1
ADK	91.3782	1	40.229	1	1	61.0239	1	1	1	1
ADM5	1	1	1	202.253	1	1	1	1	1	1
ADPGK	1	59.0056	52.8652	1	62.2288	75.9833	52.328	1	1	1
ADPRHL2	41.8444	1	1	1	1	1	1	1	1	1
ADRA2A	1	1	74.8605	1	1	1	1	1	1	1
ADRBK1	1	1	1	1	34.0578	1	1	1	1	1
ADSS	40.8156	39.9095	1	56.6456	1	1	63.5023	62.8884	57.9504	62.9499
ADTRP	1	1	1	1	1	1	1	1	74.026	1
AEBP1	1	1	520.521	1	1	1	1	1	1	1
AFTPH	36.3994	35.4391	1	1	1	1	1	1	1	1
AGAP3	1	1	1	1	50.374	1	1	1	1	1
AHI1	1	1	75.5997	51.3708	1	1	105.654	1	1	82.4496
AHNAK2	83.738	1	1	1	1	1	1	1	1	1
AIF1	1	1358.96	1	1	2339.82	88.5207	1	1	1	1
AIM1	36.4017	57.9781	1	1	35.4319	1	88.7958	138.718	1	76.2013
AK4	41.5578	1	1	1	1	1	1	1	1	1
AK6	53.7783	1	56.1053	42.2164	1	1	71.8896	1	1	1
AKNA	1	38.2586	1	1	1	1	83.6963	1	72.2222	143.97
AKR1B10	261.967	1	1	1	1	1	1	1	1	1
ALAS1	1	1	1	1	60.6177	1	1	1	1	1
ALCAM	1	41.1318	1	1	42.4874	1	1	1	1	1
ALDH2	369.376	335.265	70.6686	70.9671	217.143	57.7835	1	1	1	1
ALDH3A1	69.6931	1	1	1	1	1	1	1	1	1
ALDH3A2	124.563	1	1	1	1	1	1	1	1	1
ALDH3B2	77.5065	1	1	1	1	1	1	1	1	1
ALG2	1	1	32.3614	1	1	87.2947	1	1	1	1
ALOX5	1	62.507	1	1	56.4573	1	1	1	1	1
ALOX5AP	1	179.252	1	1	50.1989	631.9	874.731	478.02	441.135	306.016
ALPL	1	1	1	61.695	1	1	1	1	1	1
AMZ2	30.5376	40.542	1	29.9727	1	1	62.3671	1	1	64.3786
ANGPT2	1	1	120.167	380.281	1	1	1	1	1	1
ANGPTL2	1	1	177.231	54.1035	1	1	1	1	1	1
ANGPTL4	104.712	1	81.401	1	1	1	1	1	1	1
ANKRD10	1	42.5792	98.4055	104.923	42.7397	1	51.163	67.1962	169.076	1
ANKRD13D	1	1	1	1	1	1	97.1766	1	1	1
ANKRD22	39.3639	1	1	1	74.435	1	1	1	1	1
ANKRD28	1	1	66.2249	81.6894	1	1	1	95.7519	1	1
ANKRD29	1	1	1	79.7733	1	1	1	1	1	1
ANKRD37	38.2476	57.2262	1	1	71.9287	121.249	1	101.176	60.5763	1
ANKRD44	1	56.7647	1	1	1	70.0751	84.2818	1	97.3911	79.5423
ANPEP	1	108.61	118.604	1	59.6614	1	1	1	1	1
ANTXR1	1	1	88.9944	1	1	1	1	1	1	1
ANXA2R	1	1	1	46.6147	1	1	55.6395	1	1	73.2683
ANXA8	43.5296	1	1	1	1	1	1	1	1	1
ANXA8L1	54.635	1	1	1	1	1	1	1	1	1
AOAH	1	1	1	1	82.2646	1	1	1	1	1
AP1B1	27.0527	42.9558	1	1	66.4841	1	1	1	1	1
AP1S3	1	1	1	1	1	57.129	1	1	1	1
AP2A2	1	1	1	39.9222	74.8438	1	1	1	1	1
AP2B1	1	1	1	50.0398	1	1	1	1	1	1
AP3M2	1	1	1	1	1	1	1	65.2748	1	1
APBB1IP	1	55.7038	1	1	36.482	66.2218	1	80.2255	96.6394	78.4045
APCDD1	57.0443	1	411.96	65.2065	1	1	1	1	1	1
APELA	1	1	56.5467	1	1	1	1	1	1	1
APIP	1	35.2595	1	1	35.1208	1	1	1	1	1
APLNR	1	1	1	79.4519	1	1	1	1	1	1
APMAP	24.6939	55.1145	49.3606	48.7817	58.8779	1	1	1	1	96.8665
APOBEC3A	1	1	1	1	187.015	1	1	1	1	1
APOBEC3G	1	45.8063	1	1	41.1905	113.73	199.322	107.456	126.246	361.646
APOBR	1	44.6623	1	1	1	1	1	1	1	1
APOC1	1	67.1699	1	1	766.193	1	1	1	1	1
APOD	1	1	298.378	95.692	1	1	1	1	1	1
APOE	363.103	133.841	1859.44	150.644	2270.87	1	1	1	1	1
APOL1	1	1	107.843	77.8242	1	1	1	1	1	1
APOL2	1	1	73.7932	1	1	1	1	1	1	1
APOL6	27.5763	1	85.8839	35.0831	58.5584	1	1	1	1	60.5252
APOLD1	1	1	1	39.6155	1	1	1	1	67.6755	1
AQP1	1	1	145.968	1124.81	1	1	1	1	1	1
AQP3	2332.64	102.335	134.401	74.9252	1	1	77.9728	101.495	198.927	73.736
AQP9	1	1	1	1	109.231	1	1	1	1	1
AREG	177.667	203.775	1	1	215.302	232.706	1	1	1	1
ARFGAP2	43.2168	1	32.7888	1	1	63.2426	51.5244	1	1	58.091
ARHGAP15	1	37.9264	50.5381	1	1	81.0184	110.778	132.968	106.399	154.886
ARHGAP18	1	65.75	1	1	126.794	1	1	1	1	1
ARHGAP24	1	1	65.1248	1	1	110.991	1	1	1	1
ARHGAP25	1	1	1	1	1	83.9686	1	1	67.9774	65.872
ARHGAP29	35.5974	1	97.6033	442.134	1	1	1	1	1	1
ARHGAP30	1	70.4054	1	1	49.64	67.3357	95.0447	95.1166	131.216	161.274
ARHGAP4	1	1	1	1	50.2207	1	60.714	1	75.8774	79.4232
ARHGAP5	53.3828	1	1	1	1	1	1	1	1	1
ARHGAP9	1	1	1	1	1	62.7241	1	1	68.8072	70.342
ARHGEF15	1	1	1	67.4048	1	1	1	1	1	1
ARHGEF2	1	49.1586	39.4999	45.6883	62.1731	69.088	1	57.0093	1	1
ARHGEF3	1	1	1	58.746	1	1	1	1	1	1
ARID1A	32.0604	37.1144	1	1	1	1	1	1	1	1
ARID3A	1	1	1	1	1	130.538	1	1	1	1
ARIH1	47.4163	1	1	43.1596	40.6962	57.4816	72.1891	83.702	1	1
ARL4D	113.146	1	1	1	1	1	128.813	1	1	89.4261
ARL6IP6	46.7328	1	1	39.6956	1	1	56.8652	1	69.6796	1
ARL8A	1	1	1	1	47.1008	1	1	1	1	1
ARMC10	56.1386	1	32.3626	36.6913	1	1	52.4409	1	1	1
ARMCX3	1	48.798	96.5852	68.4369	49.001	111.948	1	135.611	106.165	83.0915
ARRB2	1	130.793	1	1	151.379	1	1	1	1	82.521
ARRDC1	39.258	38.9955	1	42.9922	33.1577	1	1	1	77.1178	1
ASAP1	1	77.9576	58.7899	80.0325	62.5313	1	1	1	1	1
ASCC2	31.9245	34.6973	1	1	1	1	1	1	69.3088	1
ASF1A	30.6217	1	1	1	1	1	49.3278	1	1	52.1751
ASRGL1	1	1	1	49.6405	1	1	1	1	1	1
ASS1	45.96	1	1	1	1	1	1	1	1	1
ASXL1	1	1	1	56.9965	1	1	1	1	72.7763	1
ATF5	1	121.736	1	1	143.672	112.35	1	1	1	1
ATG2A	1	1	1	1	1	1	87.6902	138.686	88.6379	81.467
ATIC	38.5208	1	28.4452	1	1	1	56.6527	1	1	1
ATM	1	1	1	1	1	1	54.6693	1	1	85.58
ATP13A3	1	1	1	1	84.5478	1	1	1	1	1
ATP1B1	1	106.723	1	1	124.718	1	1	1	124.007	1
ATP6V0A1	1	1	1	1	1	70.7538	1	1	1	1
ATP6V0E2	1	1	1	1	1	1	135.939	1	104.496	138.748
ATP6V1B2	50.3715	95.9928	55.3613	1	215.839	1	1	1	1	1
ATP6V1C1	1	1	1	32.7473	55.9736	1	1	1	1	1
ATPAF2	1	33.5787	1	1	1	1	1	1	1	1
ATXN1	1	1	35.3998	1	1	1	1	60.3984	53.2213	68.4375
ATXN2	1	1	1	50.3859	1	1	1	1	1	1
AURKA	1	1	1	1	1	1	48.9946	1	1	1
AUTS2	1	1	1	1	1	1	1	1	1	93.8973
AVPI1	41.2406	66.0372	1	1	73.3814	1	1	1	1	1
AVPR2	1	1	1	58.4209	1	1	1	1	1	1
AXL	1	88.5515	127.313	1	44.235	1	1	1	1	1
B3GAT3	1	1	50.3881	35.9302	1	1	61.8295	1	74.1047	59.458
B3GNT2	1	1	38.4225	43.2736	36.1992	1	53.2023	90.2688	1	57.2387
B3GNT5	30.2536	1	1	1	49.9511	1	1	1	1	1
B4GALT1	40.0254	48.4878	87.7726	41.6449	100.422	130.199	1	85.2722	1	1
B4GALT3	24.2577	1	1	1	1	1	1	1	61.1789	59.5363
B4GALT5	1	1	1	1	55.147	1	1	1	1	1
BACE2	1	1	61.5307	179.348	1	1	1	1	1	1
BACH1	1	40.5077	1	1	59.6022	1	1	1	1	1
BAIAP2	125.798	1	1	1	1	1	1	1	1	71.1279
BANK1	1	1	1	1	1	227.339	1	1	1	1
BASP1	1	269.768	103.968	1	145.032	68.9079	1	1	1	1
BATF	1	1	1	1	1	1	255.422	266.103	792.471	144.212
BATF3	1	82.9598	33.3865	1	1	1	1	1	1	1
BBC3	85.7849	1	1	1	1	1	1	1	1	1
BBOX1	49.3388	1	1	1	1	1	1	1	1	1
BCAM	1	1	1	245.783	1	1	1	1	1	1
BCAS4	1	1	1	1	1	56.5532	74.7302	1	1	1
BCAT1	1	1	1	1	52.8191	1	1	1	1	1
BCL11A	43.7388	1	1	1	1	174.954	1	1	1	1
BCL11B	32.8043	1	1	1	1	1	58.2752	122.347	102.144	88.8506
BCL2	1	1	1	1	1	71.3975	1	1	89.2201	98.3011
BCL2A1	1	403.159	1	1	1008.56	232.617	1	87.7694	1	1
BCL2L1	1	1	1	30.9758	1	1	1	1	68.7265	1
BCL2L11	1	43.1562	1	1	1	96.788	1	1	1	1
BEX4	1	41.9656	48.3057	1	50.8122	1	1	1	1	1
BFAR	1	1	43.0557	58.2126	1	1	43.5447	1	1	1
BGN	1	1	774.836	120.017	1	1	1	1	1	1
BICC1	1	1	103.537	1	1	1	1	1	1	1
BICD2	43.5684	1	1	1	1	1	1	1	1	1
BIN1	1	40.7825	1	1	1	76.3811	98.1636	96.5511	170.249	147.427
BIN2	1	38.355	1	1	39.8015	64.5334	74.6277	140.449	145.592	181.659
BIRC3	79.0093	816.949	193.403	140.81	682.932	945.755	1293.29	2400.63	1357.14	1077.41
BLK	1	1	1	1	1	76.0536	1	1	1	1
BLNK	1	1	1	1	1	105.836	1	1	1	1
BLOC1S6	1	81.9376	36.5525	29.3915	60.6528	1	1	1	1	1
BLVRB	133.796	141.624	92.3815	76.2774	380.266	1	1	1	1	1
BMP1	1	1	92.6051	32.2064	1	1	1	1	1	1
BMP2K	1	48.9522	1	1	71.1659	1	1	1	1	1
BMPR2	1	1	1	124.629	1	1	1	1	1	1
BNIPL	37.5172	1	1	1	1	1	1	1	1	1
BOP1	30.3431	1	1	1	1	1	41.8438	1	1	1
BPGM	1	1	79.7145	1	1	1	1	1	1	1
BSDC1	38.8751	1	44.8429	42.8393	1	56.4444	1	93.625	61.8664	1
BTK	1	39.5855	1	1	33.3916	87.7647	1	1	1	1
BTN2A2	1	34.8379	1	1	1	107.851	1	1	1	1
C10orf10	1	1	138.546	130.628	1	1	1	1	1	1
C10orf128	1	1	1	69.0009	1	1	1	1	1	1
C10orf99	253.901	1	1	1	1	1	1	1	1	1
C11orf1	38.1636	1	1	1	1	1	1	1	1	1
C11orf96	1	1	170.209	42.328	1	1	1	1	1	1
C12orf45	31.4272	68.2353	1	1	44.292	147.238	1	1	1	1
C15orf48	1	891.081	1	1	1465.83	1	1	1	1	1
C15orf57	1	1	32.7329	29.669	1	54.0127	1	1	1	1
C15orf61	37.6821	1	42.4357	1	1	1	1	1	57.9055	1
C16orf87	1	1	1	1	1	1	57.052	1	101.51	1
C19orf33	120.529	1	1	1	1	1	1	1	1	1
C19orf38	1	28.939	1	1	1	1	1	1	1	1
C19orf48	72.2805	1	1	1	1	1	47.4889	1	1	1
C1orf162	1	327.588	1	1	296.775	65.5652	134.145	1	1	1
C1orf186	1	1	1	1	1	59.3375	1	1	1	1
C1orf198	1	1	72.9655	1	1	1	1	1	1	1
C1orf21	155.224	43.8785	72.7891	110.913	1	1	1	1	1	1
C1orf54	1	346.916	36.9275	145.373	109.429	1	1	1	1	1
C1QA	1	661.34	1	1	4005.84	1	1	1	1	1
C1QB	1	772.292	1	1	3414.88	1	1	1	1	1
C1QC	1	479.319	1	1	2247.93	1	1	1	1	1
C1QTNF1	1	1	93.5892	1	1	1	1	1	1	1
C1R	222.883	1	2327.44	137.402	1	1	1	1	1	1
C1S	100.357	1	1703.57	35.4157	1	1	1	1	1	1
C2	1	1	67.0458	1	119.332	1	1	1	1	1
C21orf59	50.8961	1	48.7688	56.7935	1	1	1	1	50.8505	1
C2CD4B	1	1	1	75.52	1	1	1	1	1	1
C2orf54	39.5383	1	1	1	1	1	1	1	1	1
C3	1	1	478.718	1	1	1	1	1	1	1
C3AR1	1	1	1	1	121.675	1	1	1	1	1
C3orf58	1	1	1	1	1	52.3654	1	1	1	1
C4orf32	1	1	1	168.48	1	1	1	1	1	1
C5AR1	1	1	1	1	216.609	1	1	1	1	1
C5orf56	1	1	42.9007	1	1	1	1	1	1	89.4057
C6orf132	74.7652	1	1	1	1	1	1	1	1	1
C7orf55	1	1	40.9553	33.9101	1	1	50.6206	1	1	1
C8orf4	1	1	122.939	253.432	1	1	1	1	1	1
C9orf3	172.906	1	123.83	108.307	1	1	1	1	1	1
C9orf72	1	1	1	1	32.9352	1	1	1	1	1
CA12	109.768	1	1	1	1	1	1	1	1	1
CA2	319.521	109.69	1	1	84.4952	1	1	1	1	1
CAB39	33.0833	1	1	1	1	1	56.0317	1	1	1
CACNA2D4	1	1	1	1	1	1	82.86	1	1	1
CADM1	1	45.2584	1	1	1	1	1	1	1	1
CALCRL	1	1	1	189.115	1	1	1	1	1	1
CALD1	77.246	1	1735.14	433.637	1	1	1	1	1	1
CALML3	363.305	1	1	1	1	1	1	1	1	1
CALML5	1136.98	70.0459	83.0591	54.038	1	1	1	1	92.3462	1
CALU	25.2986	1	272.457	100.403	44.177	1	1	1	1	1
CAMK1	1	62.4597	33.2855	1	58.4846	1	84.8403	1	1	1
CAMK1D	1	34.7936	1	38.634	1	1	1	1	1	1
CAMK4	1	1	1	1	1	1	1	78.7007	1	1
CAND1	45.1872	49.819	54.6467	41.4563	1	1	75.7457	99.9168	1	64.6523
CAPNS2	141.56	1	1	1	1	1	1	1	1	1
CARD16	1	153.469	1	113.245	228.462	1	119.892	117.553	485.754	107.719
CARD8	1	1	1	82.887	1	1	1	1	58.1252	1
CARD9	1	40.1439	1	1	1	1	1	1	1	1
CARMN	1	1	75.7504	1	1	1	1	1	1	1
CASP14	94.632	1	1	1	1	1	1	1	1	1
CASP3	27.7615	1	1	29.5996	1	1	55.6756	1	60.2855	1
CASP8	1	1	1	1	1	1	75.1744	74.4693	104.43	117.172
CAV1	183.859	1	611.565	844.392	1	1	1	1	1	1
CAV2	127.871	1	128.293	219.065	1	1	1	1	1	1
CBFB	1	52.9683	1	31.8376	1	1	97.0066	1	68.2085	65.3424
CBLC	43.7396	1	1	1	1	1	1	1	1	1
CCDC102B	1	1	138.633	1	1	1	1	1	1	1
CCDC137	43.5035	1	1	1	1	1	1	1	1	1
CCDC186	72.0547	1	47.9731	38.6466	1	68.2157	1	1	1	1
CCDC47	75.7053	43.1549	61.3866	53.1663	46.4741	1	57.0441	78.0645	1	1
CCDC50	1	57.0022	67.8073	153.102	45.6024	259.686	60.2659	1	1	1
CCDC57	1	1	1	1	1	45.6241	76.033	1	1	59.581
CCDC64B	42.2398	1	1	1	1	1	1	1	1	1
CCDC69	1	1	1	70.1978	1	62.1515	1	1	1	52.7558
CCDC80	1	1	738.273	1	1	1	1	1	1	1
CCDC88A	1	142.307	31.7267	1	81.0257	58.1865	1	1	1	1
CCDC88C	1	1	1	1	1	1	65.5965	118.062	141.357	113.914
CCDC91	24.9073	1	31.4988	1	1	1	58.8685	1	62.4826	61.5156
CCL13	1	1	1	1	1294.58	1	1	1	1	1
CCL14	1	1	1	183.658	1	1	1	1	1	1
CCL17	1	924.236	1	1	713.832	1	1	1	1	1
CCL18	1	258.434	49.2679	45.0142	8370.21	43.4418	1	1	1	1
CCL19	1	129.238	4965.82	1	79.7347	67.6568	1	1	1	1
CCL2	443.418	1	1081.13	638.97	340.431	1	1	1	1	1
CCL20	1	1	1	1	1	1	1	1	152.754	1
CCL21	1	1	320.953	3383.75	1	1	1	1	1	1
CCL23	1	1	1	79.5478	1	1	1	1	1	1
CCL26	1	1	104.997	1	1	1	1	1	1	1
CCL27	483.515	1	1	1	1	1	1	1	1	1
CCL3	1	584.67	95.9625	49.4042	3037.44	515.123	2034.65	1	1	667.188
CCL3L3	1	1	1	1	588.023	1	390.159	1	1	1
CCL4	1	598.586	1	1	2339.21	469.247	1375.03	1	1	1062.27
CCL4L2	1	243.31	1	1	707.412	1	241.173	1	1	297.929
CCL5	1	142.456	223.531	1	157.869	98.589	383.885	415.15	1	2792.28
CCL8	1	1	107.596	1	160.882	1	1	1	1	1
CCNB1	49.1978	1	1	1	1	1	1	1	1	1
CCNB1IP1	38.1959	1	1	39.2	1	41.0328	1	1	1	1
CCND1	130.032	125.232	99.7302	151.141	1	1	1	1	1	1
CCNG2	31.4228	56.8043	1	55.9972	1	1	1	114.08	105.222	1
CCPG1	1	1	116.923	67.6941	1	1	1	1	1	1
CCR1	1	1	1	1	61.8542	1	1	1	1	1
CCR6	1	1	1	1	1	1	1	219.62	226.543	1
CCR7	1	186.81	1	1	196.038	738.949	352.653	373.586	1	1
CCRL2	1	1	1	1	69.6132	1	1	1	1	1
CCSER2	29.6275	30.5562	51.8186	55.7762	1	1	1	89.2986	122.643	69.6453
CD14	1	147.144	1	47.7248	738.164	1	1	1	1	1
CD163	1	1	1	1	316.328	1	1	1	1	1
CD19	1	1	1	1	1	98.6245	1	1	1	1
CD1A	1	207.391	1	1	1	1	1	1	1	1
CD1B	1	165.908	1	1	1	1	1	1	1	1
CD1C	1	225.977	1	1	1	1	1	1	1	1
CD1E	1	243.204	1	1	1	1	1	1	1	1
CD2	1	1	1	1	1	1	131.092	552.888	865.922	525.385
CD200	1	1	1	62.1785	1	1	1	1	1	1
CD209	1	1	1	1	81.8851	1	1	1	1	1
CD22	1	1	1	1	1	89.8136	1	1	1	1
CD24	259.428	1	1	1	1	144.688	1	1	1	1
CD247	1	1	1	1	1	1	168.753	117.823	261.823	441.748
CD248	1	1	112.778	1	1	1	1	1	1	1
CD27	1	1	1	1	1	1	98.8726	117.345	604.008	252.76
CD274	1	1	1	1	52.9649	1	1	1	1	1
CD276	1	1	61.1468	1	1	1	1	1	1	1
CD28	1	1	1	1	1	1	1	142.157	144.941	1
CD2AP	1	1	1	54.6617	1	71.7581	1	1	1	1
CD300A	1	1	1	1	65.9235	1	1	1	1	1
CD302	1	1	48.9003	1	77.2608	1	1	1	1	1
CD320	1	1	41.2811	148.705	1	1	106.954	1	72.0494	1
CD33	1	51.8403	1	1	48.8375	1	1	1	1	1
CD34	1	1	1	316.477	1	1	1	1	1	1
CD36	1	1	1	1	65.2399	69.4019	1	1	1	1
CD37	1	201.292	1	1	155.839	1125.22	285.457	372.058	569.126	339.288
CD3D	1	1	1	1	1	1	1126.03	686.936	1482.19	1342.4
CD3E	1	1	1	1	1	1	318.534	222.908	485.483	430.37
CD3G	1	1	1	1	1	1	264.727	162.709	303.444	324.577
CD4	1	71.9153	1	1	153.757	78.6865	1	1	184.573	1
CD40	34.9851	176.179	139.258	117.115	176.714	162.583	1	1	1	1
CD40LG	1	1	1	1	1	1	1	148.695	1	1
CD48	1	230.981	1	1	179.414	451.747	388.134	468.83	331.003	469.665
CD5	1	1	1	1	1	1	1	125.175	132.123	1
CD52	1	605.582	73.1734	1	275.52	1046.93	923.415	1045.59	1487.22	1524.04
CD53	1	225.84	1	1	286.563	389.817	295.388	336.801	444.855	458.747
CD58	1	78.6323	1	1	69.1181	1	1	1	82.2209	1
CD6	1	1	1	1	1	1	86.4241	147.57	159.337	84.5698
CD68	1	181.66	67.0058	1	760.396	117.283	1	1	1	1
CD69	1	99.0135	1	1	63.4965	1140.13	867.38	1556.28	521.664	1384.08
CD7	1	1	1	1	1	1	406.688	439.918	873.554	1711.57
CD70	1	1	1	1	1	142.498	1	1	116.802	101.801
CD72	1	1	1	1	1	113.029	1	1	1	1
CD79A	1	1	1	1	1	651.689	1	1	1	1
CD79B	1	1	1	82.8331	1	265.871	1	1	114.653	1
CD83	1	741.462	1	1	689.262	1341.36	106.803	173.814	138.42	110.477
CD84	1	1	1	1	79.59	1	1	1	1	63.8799
CD86	1	117.378	1	1	180.515	1	1	1	1	1
CD8A	1	1	1	1	1	1	77.3302	1	1	489.624
CD8B	1	1	1	1	1	1	1	1	1	238.344
CD93	1	1	1	281.273	79.0719	1	1	1	1	1
CD96	1	1	1	1	1	1	158.13	110.315	75.0967	162.671
CDC20	47.8712	1	1	1	1	1	1	1	1	1
CDC25B	41.5931	1	1	54.1617	1	1	43.6593	1	1	74.2463
CDC40	33.321	1	42.8529	35.3584	1	50.2193	1	1	74.457	1
CDC42EP1	106.352	1	78.574	72.3452	1	1	1	1	1	1
CDC42EP2	1	1	34.9378	48.2545	69.0225	1	1	1	1	1
CDC42EP5	1	1	1	54.4586	1	1	1	1	1	1
CDC42SE2	1	78.1536	1	54.0838	67.7683	136.145	162.048	320.039	239.686	244.705
CDCA7	1	1	1	1	1	1	66.136	1	1	1
CDCP1	39.0161	1	1	1	1	1	1	1	1	1
CDH1	89.4691	1	1	1	1	1	1	1	1	1
CDH11	1	1	99.0394	1	1	1	1	1	1	1
CDH3	71.5876	1	1	1	1	1	1	1	1	1
CDH5	1	1	1	213.62	1	1	1	1	1	1
CDK12	31.1177	1	33.7483	28.9467	1	1	58.645	1	1	1
CDK6	1	1	1	1	1	1	129.079	1	1	381.711
CDKN2AIP	41.0288	1	1	1	1	1	1	1	1	1
CDKN2B	44.5421	1	1	1	1	1	1	1	1	1
CDKN2C	1	1	1	1	1	1	55.1043	1	1	62.9137
CDKN2D	31.2803	37.11	1	34.0825	1	82.6371	94.1613	80.8493	1	97.8895
CDKN3	1	1	1	55.5902	1	1	1	1	1	1
CEBPD	359.907	212.577	365.914	295.788	225.019	1	1	1	1	1
CEBPG	61.8429	1	1	52.1752	1	1	1	1	1	1
CECR1	1	77.4361	1	1	137.344	1	1	1	1	1
CENPC	1	1	1	1	1	51.5459	1	1	1	1
CENPF	1	1	1	1	1	1	66.0987	1	1	1
CENPK	1	1	1	1	1	1	40.9416	1	1	1
CENPM	1	1	1	1	1	1	49.7552	1	1	1
CENPP	95.5094	1	1	1	1	1	1	1	1	1
CENPW	47.303	46.9091	1	1	69.3454	1	74.155	1	1	1
CEP350	26.1566	40.9934	33.0188	1	1	1	1	1	1	1
CEP57	33.9212	1	1	36.7793	1	1	52.9075	1	1	1
CEP68	1	1	1	53.4788	1	1	1	1	1	1
CERCAM	1	1	97.7903	1	1	1	1	1	1	1
CERS2	1	1	46.6885	51.2623	1	1	49.6636	1	1	54.1785
CERS3	52.7805	1	1	1	1	1	1	1	1	1
CERS4	43.3039	1	1	1	1	1	1	1	1	1
CES4A	1	1	1	1	1	1	1	1	1	100.342
CFAP20	57.2107	1	37.9469	51.6343	1	1	66.9862	1	73.8533	1
CFD	73.552	80.9778	906.414	1	330.573	1	1	1	1	1
CFH	1	1	455.493	124.344	1	1	1	1	1	1
CFI	1	1	1	135.314	1	1	1	1	1	1
CFP	1	69.2266	1	1	108.166	1	1	1	1	1
CH17.189H20	1	1	46.8849	1	1	1	62.2965	1	1	95.7709
CH25H	1	1	59.8716	106.104	1	1	1	1	1	1
CHAF1A	1	1	1	1	1	76.8784	1	1	1	1
CHD2	35.3184	52.7394	1	27.5925	52.6236	93.7453	64.1433	207.786	158.268	123.344
CHI3L2	94.1732	1	1	1	1	1	1	1	1	1
CHML	1	1	1	1	1	70.4553	1	1	1	1
CHN1	1	1	250.825	50.0201	1	1	86.2543	1	1	1
CHPT1	1	39.1255	48.9089	1	1	69.6729	1	1	1	1
CHST12	1	1	64.7885	84.5569	1	46.7786	128.183	1	76.4102	239.125
CIITA	1	52.2388	1	1	43.1812	1	1	1	1	1
CISH	25.3396	1	1	1	1	1	69.2845	1	89.7637	78.0583
CKB	83.1957	1	1	1	1	1	1	1	1	1
CKMT1A	76.3703	1	1	1	1	1	1	1	1	1
CKMT1B	59.356	1	1	1	1	1	1	1	1	1
CLCA2	161.015	1	1	1	1	1	1	1	1	1
CLDN1	66.9934	91.0538	1	1	1	1	1	1	1	1
CLDN11	1	1	1	85.9419	1	1	1	1	1	1
CLDN15	1	1	1	105.615	1	1	1	1	1	1
CLDN4	161.216	1	1	1	1	1	1	1	1	1
CLDN5	1	1	1	1116.82	1	1	1	1	1	1
CLDND1	35.6662	43.1912	60.4296	51.0103	36.5086	1	108.022	270.519	176.53	243.418
CLEC10A	1	508.822	1	1	308.056	1	1	1	1	1
CLEC11A	1	1	204.49	1	1	1	1	1	1	1
CLEC12A	1	1	1	1	47.3725	1	1	1	1	1
CLEC14A	1	1	1	497.151	1	1	1	1	1	1
CLEC2D	1	1	1	1	1	264.473	142.353	536.321	478.439	362.322
CLEC4A	1	119.778	1	1	121.263	1	1	1	1	1
CLEC4E	1	1	1	1	134.804	1	1	1	1	1
CLEC5A	1	51.8029	1	1	1	1	1	1	1	1
CLEC7A	33.3322	174.218	1	1	189.365	1	1	1	1	1
CLEC9A	1	106.953	1	1	1	1	1	1	1	1
CLECL1	1	56.9088	1	1	1	58.1502	1	1	1	1
CLIC2	1	115.361	52.54	126.438	90.0003	1	1	1	1	1
CLIC3	97.0867	1	1	1	1	208.36	1	1	1	1
CLK3	28.816	1	1	29.0234	1	49.5178	1	60.8527	1	1
CLMP	1	1	79.7043	1	1	1	1	1	1	1
CLN8	32.4831	41.0465	1	40.6097	69.5116	126.013	1	1	1	1
CLU	1	1	2150.23	292.307	1	1	83.0961	1	1	76.482
CMB9.22P13	1	1	1	1	1	79.0945	1	1	1	1
CMC1	34.6509	41.2394	51.2787	59.3063	36.7737	1	56.8128	1	1	311.011
CMIP	1	1	1	82.007	38.1231	1	1	1	1	1
CMKLR1	1	1	1	1	55.5542	1	1	1	1	1
CMSS1	33.2196	1	1	41.3097	1	1	51.8412	1	1	1
CMTM7	1	54.9541	1	1	59.8215	1	1	73.0757	169.023	66.0659
CMTM8	1	1	1	90.6549	1	1	1	1	1	1
CNFN	375.234	1	1	1	1	1	1	1	1	1
CNKSR3	1	1	1	102.901	1	1	1	1	1	1
CNN3	45.7209	1	446.875	308.309	1	1	1	1	1	1
CNOT4	35.8496	1	44.4666	43.7486	1	84.8667	1	1	1	63.2444
CNOT6L	1	1	1	44.9183	1	50.4157	130.888	224.55	107.197	138.287
CNPPD1	24.9799	36.3203	1	1	1	1	1	1	1	1
CNPY3	1	71.1741	55.2708	69.3935	95.4964	170.304	1	1	1	67.2791
CNRIP1	1	1	46.7196	87.6256	1	1	1	1	1	1
CNTNAP3B	1	1	1	52.3485	1	1	1	1	1	1
COBLL1	1	1	1	28.8388	1	59.9204	1	1	1	1
COL12A1	1	1	124.401	1	1	1	1	1	1	1
COL14A1	1	1	150.419	1	1	1	1	1	1	1
COL15A1	1	1	160.238	475.915	1	1	1	1	1	1
COL17A1	203.192	1	1	1	1	1	1	1	1	1
COL18A1	36.5317	1	410.924	208.613	1	1	1	1	1	1
COL1A1	1	1	5316.5	1	1	1	1	1	1	1
COL1A2	1	1	4769.01	1	1	1	1	1	1	1
COL3A1	1	1	5060.32	1	1	1	1	1	1	1
COL4A1	1	1	461.71	439.451	1	1	1	1	1	1
COL4A2	1	1	342.371	391.5	1	1	1	1	1	1
COL5A1	1	1	248.035	1	1	1	1	1	1	1
COL5A2	1	1	397.714	1	1	1	1	1	1	1
COL5A3	1	1	68.0773	1	1	1	1	1	1	1
COL6A1	1	1	2535.11	56.1975	1	1	1	1	1	1
COL6A2	1	1	3568.07	91.9604	1	1	1	1	1	1
COL6A3	1	1	1476.49	1	1	1	1	1	1	1
COL6A5	1	1	160.992	1	1	1	1	1	1	1
COL6A6	1	1	131.811	1	1	1	1	1	1	1
COMP	1	1	328.573	1	1	1	1	1	1	1
COMTD1	92.959	1	1	31.1363	1	1	65.1349	1	1	1
CORO1A	1	463.609	1	1	207.9	598.442	1164.51	690.038	1461.76	1142.96
CORO1B	54.3315	114.913	75.29	115.283	110.248	1	175.601	173.561	656.174	90.7191
CORO1C	33.0124	65.3509	52.5858	56.1907	76.424	135.515	1	1	1	1
CORO7	1	1	1	1	1	50.3025	55.8478	1	1	1
COX11	29.9414	1	42.9825	43.5513	1	1	49.1529	1	1	58.0011
COX4I2	1	1	106.445	1	1	1	1	1	1	1
COX7A1	1	1	194.32	184.749	1	1	1	1	1	1
CP	1	1	69.2638	1	1	1	1	1	1	1
CPD	1	1	1	67.6771	1	1	1	1	1	1
CPE	1	1	349.59	1	1	1	1	1	1	1
CPEB4	1	1	1	54.8761	50.2461	1	1	1	1	1
CPLX1	1	1	1	74.2971	1	1	1	1	1	1
CPM	1	1	57.2506	1	54.2536	1	89.7088	1	1	1
CPNE3	64.8938	160.254	69.6175	66.2601	1	49.8322	1	1	1	1
CPNE8	1	1	1	53.7185	1	1	1	1	1	1
CPPED1	1	53.736	1	1	46.1014	1	1	1	1	1
CPQ	1	1	139.267	38.1726	39.8582	1	1	1	1	1
CPSF3L	51.9753	1	44.5222	50.3703	1	1	57.5573	1	67.2829	1
CPVL	1	898.728	1	1	186.63	1	1	1	1	1
CPXM1	1	1	73.0062	1	1	1	1	1	1	1
CPXM2	1	1	1	66.5632	1	1	1	1	1	1
CRABP1	1	1	190.756	1	1	1	1	1	1	1
CRABP2	569.678	1	331.296	1	1	1	1	1	1	1
CRB3	45.6738	1	1	1	1	1	1	1	1	1
CRBN	26.4528	1	41.2932	80.0876	1	1	1	74.995	75.6136	57.962
CREB5	1	1	1	1	41.2263	1	1	1	1	1
CREBL2	1	62.8769	1	1	95.5291	1	1	1	1	1
CREBRF	1	1	1	31.2132	1	44.3476	1	1	1	1
CREG1	70.1124	72.1961	95.9707	41.4495	310.355	1	1	1	1	1
CREM	1	222.749	59.6404	88.5937	296.428	933.795	623.341	2099.35	719.313	1383.88
CRIM1	1	1	42.79	191.094	1	1	1	1	1	1
CRIP2	61.4231	1	236.325	940.141	1	1	1	1	1	1
CRISPLD2	1	1	235.894	1	1	1	1	1	1	1
CRLF3	1	1	1	1	1	1	1	1	66.1644	1
CRNDE	83.5435	1	64.1707	1	1	1	74.7958	1	1	1
CROT	40.8801	1	1	1	1	1	1	1	1	1
CRTAM	1	1	1	1	1	1	1	1	1	175.83
CRYAB	71.2875	1	316.136	1	1	1	1	1	1	1
CRYBG3	1	1	1	74.7785	1	1	1	1	1	1
CSF1	1	1	58.8964	1	1	1	69.352	1	1	1
CSF1R	1	110.573	1	1	163.401	1	1	1	1	1
CSF2RA	1	164.352	1	1	109.829	1	1	1	1	1
CSF2RB	1	55.3477	1	108.884	55.9508	57.3337	1	1	1	1
CSF3R	1	1	1	1	33.2451	1	1	1	1	1
CSGALNACT2	1	1	34.3608	1	45.0491	1	1	1	1	1
CSK	1	73.8347	1	1	38.9681	73.7821	102.758	1	137.673	89.1265
CSRP2	81.5601	1	118.556	238.249	1	1	1	1	1	1
CST7	1	287.264	1	1	54.5833	1	297.854	225.121	292.049	730.602
CSTA	946.267	151.205	88.2176	41.224	299.854	1	1	1	61.0977	1
CTA.29F11	66.0728	1	1	48.4161	1	1	51.1774	1	1	67.5942
CTA.384D8	1	46.328	1	1	32.8392	90.6898	1	1	1	1
CTC.526N19	40.1387	1	1	1	1	1	1	1	1	1
CTD.2020K17	1	40.7823	1	1	1	73.7835	60.6264	91.7476	86.6942	79.9262
CTD.3252C9	114.81	60.5487	1	1	46.3962	70.0423	94.8358	101.618	1	91.9638
CTDSP1	27.3029	1	49.9379	55.5493	1	1	54.9823	1	1	1
CTGF	1	1	332.306	329.672	1	1	1	1	1	1
CTHRC1	1	1	303.706	248.11	1	1	1	1	1	1
CTLA4	1	1	1	1	1	1	1	91.5464	402.422	1
CTNNAL1	1	1	1	120.003	1	1	1	1	1	1
CTNNBIP1	198.945	104.685	38.1926	56.8886	36.0478	1	1	1	1	1
CTSF	1	1	86.4881	1	1	1	1	1	1	1
CTSH	1	330.931	128.228	231.087	462.621	192.388	1	1	72.2151	1
CTSK	1	1	919.973	1	1	1	1	1	1	1
CTSL	70.9459	1	273.571	123.902	473.817	1	1	1	1	1
CTSW	1	1	1	1	1	1	616.27	1	1	573.21
CTSZ	1	342.075	129.068	113.942	887.336	278.651	1	1	1	1
CTTNBP2NL	1	1	1	61.8414	1	1	1	1	1	1
CUL9	1	1	1	1	1	1	1	1	124.84	1
CWC25	45.1734	1	33.8068	52.0475	1	1	1	1	77.5646	1
CX3CL1	1	1	1	75.4071	1	1	1	1	1	1
CXADR	343.121	1	1	1	1	1	1	1	1	1
CXCL1	110.719	1	511.425	1	351.95	1	1	1	1	1
CXCL10	1	362.847	267.419	220.782	1745.58	67.4889	1	1	1	1
CXCL11	1	1	1	168.141	111.885	1	1	1	1	1
CXCL12	1	1	553.222	199.422	1	1	1	1	1	1
CXCL13	1	1	1	1	1	1	1865.81	1	1	1
CXCL14	1176.89	1	3486.43	1	57.3172	1	1	1	1	1
CXCL16	43.8251	167.052	32.9877	1	123.889	1	1	1	1	1
CXCL2	1	195.376	329.861	125.077	1410.05	84.9642	1	1	1	1
CXCL3	1	1	266.941	1	1314.69	1	1	1	1	1
CXCL8	1	1122.22	1	1	4063.87	66.9704	1	1	1	1
CXCL9	1	138.053	437.268	1	828.18	1	1	1	1	1
CXCR3	1	1	1	1	1	76.1161	83.0543	1	88.9103	171.279
CXCR4	1	505.572	61.2889	1	548.918	2701.94	927.775	3322.57	1273.9	2443.38
CXCR5	1	1	1	1	1	70.3967	1	1	1	1
CXCR6	1	1	1	1	1	1	1	148.715	255.286	95.1143
CXorf36	1	1	1	224.009	1	1	1	1	1	1
CXXC5	1	1	48.1019	38.609	1	53.6033	1	1	1	1
CYB561A3	33.0913	42.7581	1	1	1	203.259	1	1	1	1
CYB5R1	146.544	1	34.8543	45.9026	1	1	1	1	1	1
CYB5R4	1	40.4838	1	1	35.0752	1	1	1	1	1
CYBB	1	58.4511	1	1	331.039	69.4827	1	1	1	1
CYBRD1	1	1	125.565	1	1	1	1	1	1	1
CYFIP2	1	1	1	1	1	49.7213	1	1	1	65.1894
CYGB	1	1	113.449	89.4331	1	1	1	1	1	1
CYP20A1	27.6232	1	42.3197	53.4174	1	1	1	1	75.6368	1
CYP26B1	1	1	103.256	1	1	1	1	1	1	1
CYP4B1	42.1668	1	1	1	1	1	1	1	1	1
CYP7B1	1	1	98.4224	1	1	1	1	1	1	1
CYR61	130.082	1	614.029	441.082	1	1	1	1	1	1
CYSLTR1	1	1	1	51.8474	1	63.3904	1	1	1	1
CYSRT1	50.9142	1	1	1	1	1	1	1	1	1
CYTIP	1	180.927	1	1	132.837	474.121	282.058	1027.07	720.761	577.328
CYTL1	1	1	1	136.368	1	1	1	1	1	1
CYYR1	1	1	1	162.282	1	1	1	1	1	1
DAB2	1	1	124.566	105.698	230.647	1	1	1	1	1
DAPL1	171.31	1	1	1	1	1	1	1	1	1
DAPP1	1	127.292	1	1	43.339	71.0725	1	1	1	1
DBF4	1	1	1	1	1	1	75.4504	1	1	51.7021
DCAF11	30.6591	1	1	1	1	1	1	1	66.6349	1
DCAF13	53.3057	1	37.384	48.1301	1	1	48.3899	1	86.5053	1
DCK	1	48.3081	1	1	1	107.298	1	1	64.3661	56.8964
DCLK1	1	1	65.6044	1	1	1	1	1	1	1
DCN	99.6207	1	4525.29	1	1	1	1	1	1	1
DCP1A	29.7018	35.0505	35.0595	43.0576	35.2769	53.4216	1	64.5204	1	1
DCP2	1	32.3615	1	1	1	1	1	1	1	1
DCPS	24.1164	1	1	1	1	47.4048	1	1	72.8337	1
DCUN1D5	42.0525	1	40.6931	36.6191	1	1	56.3503	1	1	1
DDB1	45.0559	1	41.5636	45.3053	1	1	56.6519	1	1	1
DDB2	60.792	1	1	41.656	1	1	1	1	74.3951	1
DDHD1	1	1	1	1	1	1	1	1	80.0943	1
DDR1	59.0497	1	1	1	1	1	1	1	1	1
DDR2	1	1	127.274	1	1	1	1	1	1	1
DDX27	34.7026	38.7135	1	1	1	70.6146	56.7559	105.425	1	69.3048
DEF6	1	43.7512	1	1	1	57.0452	93.0154	89.7214	136.245	95.4961
DEFB1	100.709	1	1	1	1	1	1	1	1	1
DENND1B	1	68.3179	1	1	1	1	46.4745	1	1	58.4385
DENND2C	49.6415	1	1	1	1	1	1	1	1	1
DENND2D	23.2443	1	1	1	1	1	1	1	1	82.853
DERL3	1	1	1	1	1	118.95	1	1	1	1
DGKZ	1	1	1	65.1079	1	1	52.2708	1	1	80.1154
DHCR24	55.4028	1	1	1	1	1	1	1	1	1
DHRS1	62.5843	1	1	1	1	1	1	1	1	62.7498
DHRSX	1	1	1	1	31.8035	1	1	1	1	1
DIAPH1	33.0457	45.2601	1	35.616	1	1	62.0118	1	93.3242	68.0631
DIO2	1	1	423.979	1	1	1	1	1	1	1
DKC1	52.8909	1	1	1	1	1	68.6613	1	1	1
DKK3	1	1	118.18	1	1	1	1	1	1	1
DLC1	1	1	80.1584	87.4724	1	1	1	1	1	1
DLL4	1	1	1	64.1475	1	1	1	1	1	1
DMXL2	1	1	1	1	55.8217	1	1	1	1	1
DNAJA4	45.954	86.0812	1	1	87.7941	132.446	1	1	1	81.8262
DNAJC9	58.2285	1	1	35.3805	1	1	92.7351	86.651	1	70.8073
DNASE1L3	1	168.145	1	117.903	1	1	1	1	1	1
DNASE2	1	1	48.6396	1	67.6953	1	1	1	1	1
DNPH1	83.7763	58.6217	82.959	39.2115	107.758	1	79.9132	1	306.653	1
DOC2B	1	1	1	53.2499	1	1	1	1	1	1
DOCK10	1	55.2893	1	1	1	1	1	1	1	1
DOCK2	1	42.8507	1	1	42.7098	1	1	1	1	1
DOCK8	1	41.651	1	1	1	68.7405	74.4893	1	86.8728	83.5408
DOCK9	1	1	1	69.1957	1	1	1	1	1	1
DOK1	1	38.6379	1	1	1	1	1	1	1	1
DOK2	1	127.369	1	1	179.613	1	232.738	473.711	395.968	267.768
DPT	1	1	584.38	1	1	1	1	1	1	1
DPYD	1	1	1	1	44.6085	1	1	1	1	1
DPYSL2	1	122.013	94.4365	106.515	88.9052	52.9891	1	1	1	1
DRAM1	1	1	45.1007	1	116.275	1	1	1	1	1
DSC2	152.875	1	1	1	1	1	1	1	1	1
DSC3	443.712	1	1	1	1	1	1	1	1	1
DSE	35.8735	85.8269	35.5114	1	97.0402	1	1	1	1	1
DSG1	188.768	1	1	1	1	1	1	1	1	1
DSG3	167.676	1	1	1	1	1	1	1	1	1
DSP	753.756	1	1	42.8395	1	1	1	1	1	1
DST	267.441	1	127.788	56.0336	1	1	1	1	1	1
DTNBP1	1	34.658	1	42.8773	34.2585	51.2051	1	1	1	1
DTX3L	1	1	1	1	39.0708	1	1	1	1	1
DTYMK	45.882	1	40.9542	54.6299	1	1	53.3773	1	1	1
DUOX1	50.2179	1	1	1	1	1	1	1	1	1
DUOXA1	55.5546	1	1	1	1	1	1	1	1	1
DUSP10	45.6993	47.9304	1	1	39.9705	1	128.088	147.999	255.657	153.781
DUSP11	51.0629	1	29.8299	42.6154	1	1	1	1	58.5139	1
DUSP14	86.3617	1	50.8527	1	1	1	55.0548	1	1	1
DUSP16	1	1	1	1	1	1	1	1	62.8493	1
DUSP2	68.7746	547.124	1	1	414.344	677.825	1342.81	1813.42	952.628	1358.47
DUSP23	74.4151	78.6005	49.967	448.015	75.6003	1	1	1	1	1
DUSP3	1	46.7506	1	38.3773	67.8848	1	1	1	1	1
DUSP4	1	227.061	1	1	48.921	71.6561	737.758	692.465	1105.28	432.403
DUSP6	1	1	1	121.286	111.66	1	1	1	1	1
DUSP7	42.1175	1	1	1	1	1	1	1	1	1
DYNC1LI1	47.7953	91.5479	42.7308	39.147	44.0354	1	1	1	1	1
DYNLL2	37.4159	1	1	1	1	1	62.2111	1	1	1
DYSF	1	1	1	76.5505	1	1	1	1	1	1
EAF2	1	1	1	1	1	77.9798	1	1	1	1
EBLN3	1	1	39.8316	1	1	67.4129	1	1	1	1
ECE1	1	1	51.3868	141.688	1	1	1	1	1	1
ECHDC2	38.4306	1	1	1	1	1	1	1	1	1
ECM1	1	1	266.166	1	1	1	1	1	1	1
ECSCR_duplicate	1	1	1	649.067	1	1	1	1	1	1
ECSIT	39.104	1	1	1	1	1	1	1	1	1
EDEM1	1	62.8373	1	1	68.9026	72.979	1	1	1	1
EDN1	1	1	1	133.744	1	1	1	1	1	1
EDNRA	1	1	78.6973	1	1	1	1	1	1	1
EED	1	1	1	1	1	1	56.7552	1	70.8864	1
EFEMP1	1	1	229.759	1	1	1	1	1	1	1
EFEMP2	1	1	230.296	1	1	1	1	1	1	1
EFNA1	184.744	1	1	207.449	1	1	1	1	1	1
EFNA3	49.4752	1	1	1	1	1	1	1	1	1
EFNB1	89.256	1	1	38.3019	1	1	1	1	1	1
EFNB2	1	1	1	76.808	1	1	1	1	1	1
EGFL6	1	1	183.932	1	1	1	1	1	1	1
EGFL7	1	1	1	668.156	1	1	1	1	1	1
EGFR	49.6033	1	1	1	1	1	1	1	1	1
EGLN3	71.3358	1	1	1	1	145.134	1	1	1	1
EGR1	205.675	1	169.466	84.1637	1	1	1	1	1	1
EGR2	34.2457	1	1	1	1	1	73.0672	1	1	1
EHBP1L1	1	50.7014	1	34.3885	56.7456	1	1	1	1	1
EHD2	1	1	132.081	151.682	1	1	1	1	1	1
EHF	197.257	1	1	1	1	1	1	1	1	1
EIF2AK1	30.9496	34.1708	34.654	1	1	1	52.1268	1	1	1
EIF3B	46.8976	1	35.0809	37.2712	1	1	53.5153	1	1	1
EIF4EBP1	67.9761	122.061	85.4662	88.7322	95.1442	1	1	1	1	1
ELK3	1	1	32.8797	163.689	1	1	1	1	1	1
ELK4	1	1	1	52.2335	1	1	1	1	1	1
ELL2	43.4136	1	1	1	93.7136	55.3949	54.3206	81.3463	1	87.7632
ELMO1	1	48.0721	1	67.9796	1	1	1	1	1	1
ELMSAN1	28.683	1	1	37.3801	1	52.3295	1	89.8267	1	1
ELN	1	1	61.994	1	1	1	1	1	1	1
ELP2	30.8036	1	35.3337	1	1	50.9293	1	1	1	1
EMB	1	41.1502	1	1	75.4225	49.199	91.3171	87.084	109.555	129.951
EMCN	1	1	1	292.405	1	1	1	1	1	1
EMILIN1	1	1	226.304	1	1	1	1	1	1	1
EMILIN2	1	43.5934	1	1	67.5699	1	1	1	1	1
EMP1	250.97	1	243.719	279.344	1	1	1	1	1	1
EMP2	664.612	1	197.303	189.862	1	1	1	1	1	1
ENG	1	1	111.218	923.664	54.0815	1	1	1	1	1
ENOPH1	43.411	1	30.7509	37.3207	1	1	56.2922	1	56.4358	1
ENPP2	1	1	89.1347	123.463	137.476	1	1	1	1	1
ENTPD1	1	90.319	1	118.319	71.2937	1	1	1	190.801	1
EOMES	1	1	1	1	1	1	1	1	1	100.231
EPAS1	26.3666	1	194.899	388.112	1	1	1	1	1	1
EPB41L2	1	1	88.0359	1	35.9212	1	1	1	1	1
EPB41L3	1	1	1	38.045	68.2875	1	1	1	1	1
EPHA2	88.0371	1	1	31.3779	1	1	1	1	1	1
EPHB4	1	1	1	53.5072	1	1	1	1	1	1
EPHB6	49.4779	1	1	1	1	1	1	1	1	1
EPHX1	1	1	119.703	62.4672	1	1	1	1	1	1
EPHX3	81.1968	1	1	1	1	1	1	1	1	1
EPS8L2	37.7228	1	1	1	1	1	1	1	1	1
ERBB3	45.1226	1	1	1	1	1	1	1	1	1
EREG	1	1	1	1	321.582	1	1	1	1	1
ERF	1	1	1	59.5276	1	1	1	1	1	1
ERG	1	1	1	110.585	1	1	1	1	1	1
ERGIC2	47.4059	1	80.4197	57.0095	1	1	58.0242	1	1	1
ERN1	1	1	1	1	54.8891	222.794	1	1	1	1
ERO1A	1	1	1	44.6704	1	1	49.3697	1	1	1
ERO1B	1	1	1	1	1	66.0721	1	82.037	1	59.8787
ERRFI1	80.2799	1	63.9645	1	1	1	1	1	1	1
ESAM	1	1	57.5397	281.007	1	1	1	1	1	1
ESRP1	51.025	1	1	1	1	1	1	1	1	1
ESYT1	1	1	1	29.8545	1	1	63.8284	1	69.9939	1
ESYT2	1	1	30.6578	1	1	1	90.1528	1	1	1
ETNK1	28.734	1	1	30.3923	33.8766	1	1	1	1	53.4953
ETS1	1	1	46.2118	109.034	1	1	93.7781	86.2348	105.041	111.395
ETS2	141.692	1	33.0701	261.294	141.538	1	1	1	1	1
ETV3	1	49.36	1	1	53.4061	109.602	1	1	1	1
ETV6	1	56.8823	1	38.6856	55.8177	57.1051	1	1	1	1
ETV7	34.4891	1	1	1	1	1	1	1	58.8234	1
EVA1B	1	1	88.6749	51.0365	1	1	1	1	1	1
EVA1C	23.981	1	1	95.662	1	1	1	1	1	1
EVI2A	1	112.571	1	1	91.3585	92.6702	89.127	212.002	172.723	131.308
EVI2B	1	132.315	1	1	113.014	179.998	126.821	248.889	227.429	146.841
EVPL	38.2427	1	1	1	1	1	1	1	1	1
EXOC3	72.7581	1	1	1	1	1	1	1	1	1
EXOC6	1	1	1	56.7427	1	1	1	1	1	1
EXOC7	30.1697	1	41.9225	41.9187	1	1	1	1	71.5927	1
EXOSC5	42.6461	1	1	1	1	1	1	1	1	1
EZH2	29.9477	34.7083	1	1	1	1	128.177	1	1	1
EZR	275.472	230.568	42.5184	51.6614	229.02	984.824	592.604	1322.14	426.194	575.08
F10	1	1	102.987	1	1	1	1	1	1	1
F12	63.4569	1	1	1	1	1	1	1	1	1
F13A1	1	73.7482	58.437	1	435.974	1	1	1	1	1
F2R	1	1	141.292	42.7651	1	1	1	1	1	65.2341
F2RL1	42.0685	1	1	1	1	1	1	1	1	1
FABP4	1	1	1	2423.91	1	1	1	1	1	1
FADS1	1	1	73.3584	1	38.9814	84.013	1	1	1	1
FAM102A	41.4829	1	1	1	1	1	1	1	1	1
FAM103A1	49.222	33.6357	42.8503	39.2949	1	1	1	1	68.6359	1
FAM104A	41.354	1	29.9771	33.0404	1	1	53.2848	1	97.0206	63.1383
FAM105A	1	86.6843	1	1	54.4679	1	1	1	1	1
FAM107B	1	44.0837	1	1	66.1839	76.9656	163.179	201.002	210.054	100.683
FAM110A	32.3731	53.6918	1	1	1	1	1	1	88.8768	1
FAM110C	39.0589	1	1	1	1	1	1	1	1	1
FAM110D	1	1	1	131.183	1	1	1	1	1	1
FAM114A1	1	1	124.66	51.1316	1	1	1	1	1	1
FAM118A	1	64.5316	45.1544	51.3808	1	96.9742	1	151.233	68.9533	99.4684
FAM129A	1	73.439	1	1	1	1	95.195	67.5885	184.424	109.662
FAM129C	1	1	1	1	1	58.7568	1	1	1	1
FAM13C	1	1	1	61.5897	1	1	1	1	1	1
FAM167B	1	1	1	145.713	1	1	1	1	1	1
FAM198B	1	1	35.492	130.419	40.1201	1	1	1	1	1
FAM20A	1	1	87.933	1	1	1	1	1	1	1
FAM212A	56.159	1	1	1	1	1	1	1	1	1
FAM213A	224.601	1	43.234	145.096	1	1	1	1	1	1
FAM215B	1	1	1	1	1	1	1	1	1	69.6978
FAM26F	1	263.419	39.9386	1	720.599	1	1	1	1	1
FAM43A	1	1	1	142.837	1	1	101.878	1	1	1
FAM46A	62.361	130.632	202.026	1	113.911	1	1	1	1	1
FAM46B	135.004	1	1	1	1	1	1	1	1	1
FAM46C	1	1	1	1	1	1	1	181.321	122.373	135.096
FAM49A	1	78.764	1	1	168.727	122.859	1	1	1	1
FAM53C	1	1	1	1	1	55.3582	1	1	1	1
FAM57A	42.7906	1	1	1	1	1	1	1	1	1
FAM58A	30.7627	1	1	1	1	1	46.4218	1	1	1
FAM60A	46.5396	65.005	1	33.7041	1	64.2492	45.826	1	1	1
FAM65A	1	1	1	57.3811	1	1	1	1	1	1
FAM65B	1	1	1	1	1	81.7548	1	1	62.5318	81.858
FAM83D	50.7202	1	1	1	1	1	1	1	1	1
FAM84A	63.3799	1	1	1	1	1	1	1	1	1
FAM84B	1	1	1	68.1264	1	1	1	1	1	1
FAM89B	30.7482	40.1944	34.8589	49.0795	1	1	67.2583	68.9887	74.3918	1
FANK1	1	1	1	1	1	1	1	1	118.063	1
FAP	1	1	109.94	1	1	1	1	1	1	1
FAR1	1	1	1	53.1842	1	1	1	1	1	1
FARP1	1	1	55.9214	1	1	1	1	1	1	1
FARSA	39.5144	33.0362	1	43.1303	1	1	49.4316	1	1	1
FAS	43.9212	1	49.2224	1	38.9885	1	1	74.2368	97.1234	1
FBLN1	1	1	529.258	1	1	1	1	1	1	1
FBLN2	1	1	445.078	1	1	1	1	1	1	1
FBLN5	1	1	103.782	1	1	1	1	1	1	1
FBN1	1	1	303.523	45.3461	1	1	1	1	1	1
FBP1	1	56.0332	1	1	95.0301	1	1	1	1	1
FBXL3	48.1331	1	39.9936	34.6579	1	1	51.531	68.452	1	1
FBXO6	23.5906	59.5568	1	1	69.1113	1	1	1	1	1
FBXW7	93.6193	1	1	1	1	1	1	1	1	1
FCER1A	1	655.424	1	1	1	1	1	1	1	1
FCER1G	1	990.334	1	1	2137.68	211.842	119.78	1	1	180.352
FCER2	1	1	1	1	1	103.868	1	1	1	1
FCGR1A	1	1	1	1	189.466	1	1	1	1	1
FCGR1B	1	1	1	1	96.9021	1	1	1	1	1
FCGR2A	1	150.853	1	1	483.616	1	1	1	1	1
FCGR2B	1	116.048	1	1	151.416	1	1	1	1	1
FCGR3A	1	1	1	1	378.21	1	1	1	1	1
FCGRT	1	226.838	147.372	318.183	492.663	70.5004	1	1	1	1
FCHSD2	1	1	1	1	1	59.3314	1	1	1	1
FCMR	1	1	1	1	1	88.1366	1	1	1	1
FCN1	1	1	1	1	282.985	1	1	1	1	1
FCN3	1	1	1	89.7835	1	1	1	1	1	1
FCRLA	1	1	1	1	1	89.1035	1	1	1	1
FDCSP	1	1	694.269	1	1	1	1	1	1	1
FERMT1	61.6393	1	1	1	1	1	1	1	1	1
FGD2	1	65.05	1	1	47.5881	1	1	1	1	1
FGD4	1	1	1	1	40.1474	1	1	1	1	1
FGF7	1	1	139.09	1	1	1	1	1	1	1
FGFBP1	366.694	1	1	1	1	1	1	1	1	1
FGFR1	1	1	106.894	47.1245	1	1	1	1	1	1
FGFR3	84.8333	1	1	1	1	1	1	1	1	1
FGL2	1	333.068	107.454	1	477.386	1	1	1	1	1
FGR	1	67.2678	1	1	60.6593	1	1	1	1	1
FHL1	1	1	134.626	55.7952	1	1	1	1	1	1
FHL2	77.643	1	57.8548	1	1	1	1	1	1	1
FHL3	1	51.2645	47.6661	1	1	1	1	1	1	1
FILIP1L	1	1	294.497	60.0103	1	1	1	1	1	1
FKBP10	1	1	230.768	70.2629	1	1	1	1	1	1
FKBP11	32.2203	1	117.373	76.2899	1	1	84.761	83.8293	1	93.0471
FKBP5	1	52.9019	1	1	63.8118	1	66.6661	1	1	1
FKBP7	1	1	58.5999	1	1	1	1	1	1	1
FKBP9	1	1	87.0056	99.9793	1	1	1	1	1	1
FLI1	1	1	1	105.186	1	1	1	1	1	1
FLNB	50.6081	1	1	86.5323	1	1	1	1	1	1
FLT1	1	1	1	161.447	1	1	1	1	1	1
FLT3LG	1	1	43.7422	1	1	1	45.4258	76.3434	85.6961	108.781
FMNL1	1	105.619	1	1	63.8058	181.865	225.283	198.773	219.387	240.042
FMOD	1	1	239.467	1	1	1	1	1	1	1
FN1	1	1	338.099	132.293	1	1	1	1	1	1
FNDC3B	1	1	63.9004	49.6173	90.0676	1	1	1	1	1
FNIP2	1	90.3679	1	40.6841	134.112	1	1	1	1	1
FOLR2	1	1	1	1	344.18	1	1	1	1	1
FOSL1	48.4711	1	1	1	1	1	1	1	1	1
FOXN2	1	30.3792	1	1	1	1	1	1	1	1
FOXP3	1	1	1	1	1	1	1	1	187.472	1
FPR1	1	1	1	1	115.734	1	1	1	1	1
FPR2	1	1	1	1	48.7029	1	1	1	1	1
FPR3	1	70.672	1	1	180.473	1	1	1	1	1
FRMD4B	53.8458	53.3533	1	88.076	82.5104	1	114.22	1	181.347	1
FRMD6	30.0531	1	83.1744	1	1	1	1	1	1	1
FRZB	1	1	79.9668	1	1	1	1	1	1	1
FSCN1	140.038	303.889	42.8273	150.806	52.5135	1	1	1	1	1
FSTL1	1	1	565.428	208.485	1	1	1	1	1	1
FUCA1	1	1	1	1	97.4209	1	1	1	1	1
FUOM	31.6115	127.985	43.0162	1	138.079	1	1	1	1	1
FUT7	1	55.9661	1	1	1	1	74.0772	1	121.468	79.3403
FXYD1	1	1	111.635	1	1	1	1	1	1	1
FXYD2	1	1	1	1	1	1	1	1	1	72.8304
FXYD3	1078.27	46.6559	69.7937	45.7797	1	1	1	1	70.5927	1
FXYD6	1	1	67.636	1	1	1	1	1	1	1
FYB	1	112.162	1	1	302.797	44.8248	349.391	325.751	347.247	279.857
FYN	1	1	58.7111	67.0916	1	1	94.2525	206.057	191.829	211.962
FZD4	1	1	1	54.8532	1	1	1	1	1	1
G0S2	1	1656.97	337.984	367.506	3443.5	77.175	1	1	1	60.9238
GABARAP	1	1	1	1	35.6645	1	1	1	1	1
GABARAPL1	1	1	58.5198	60.8739	65.429	1	93.3652	145.008	98.969	132.772
GALM	1	41.4719	1	1	34.6848	1	1	1	100.806	71.9924
GALNT18	1	1	1	69.0382	1	1	1	1	1	1
GALT	45.6699	1	1	1	1	1	1	1	1	1
GAPT	1	1	1	1	1	69.215	1	1	1	1
GAS1	1	1	136.173	1	1	1	1	1	1	1
GATA2	1	1	1	70.2782	1	1	1	1	1	1
GATA3	137.685	1	1	1	1	1	454.621	142.547	311.019	159.653
GATB	67.4099	1	1	1	1	1	1	1	1	1
GATM	137.071	1	1	1	53.9235	1	1	1	1	1
GBP4	1	1	42.4891	125.097	72.6883	1	1	1	1	1
GBP5	1	1	1	1	113.184	1	1	1	175.769	1
GCA	1	141.594	1	35.0188	96.0646	54.5258	1	1	1	1
GCH1	26.3001	1	1	1	63.4796	1	58.4937	110.487	1	64.4787
GCHFR	1	1	1	1	1	1	1	1	85.9177	1
GDI1	1	1	43.1579	35.2539	1	1	63.145	1	1	1
GEM	1	1	234.935	1	1	1	304.076	216.227	162.919	1
GFOD1	1	1	1	63.4565	1	1	1	1	1	56.49
GFOD2	1	1	1	55.9384	1	1	1	1	1	1
GGA2	1	1	1	1	1	106.387	1	1	1	1
GGH	102.272	1	44.7127	1	1	1	1	1	1	1
GGT5	1	1	157.712	78.1524	43.4132	1	1	1	1	1
GIMAP1	1	1	1	126.045	54.2284	1	46.0239	1	1	188.376
GIMAP2	1	1	1	48.7786	36.6305	1	1	1	1	77.4651
GIMAP4	1	1	1	250.712	120.024	1	96.8283	92.16	58.2195	389.353
GIMAP6	1	1	1	77.2453	1	1	1	1	1	1
GIMAP7	1	1	1	401.578	104.252	1	167.97	85.0641	1	377.586
GIPC1	137.942	1	46.8279	47.314	1	1	1	1	1	1
GJA1	135.02	1	83.7387	96.5295	1	1	1	1	1	1
GJA4	1	1	135.534	114.768	1	1	1	1	1	1
GJB2	742.952	1	1	1	1	1	1	1	1	1
GJB3	124.286	1	1	1	1	1	1	1	1	1
GJB5	58.0122	1	1	1	1	1	1	1	1	1
GJB6	111.169	1	1	1	1	1	1	1	1	1
GK	1	74.7549	1	1	154.997	1	1	1	182.875	1
GLB1	1	36.1931	36.5794	1	1	1	1	1	1	1
GLIPR1	1	173.065	41.1388	1	144.971	94.9847	1	203.268	147.067	83.0112
GLT8D2	1	1	59.3374	1	1	1	1	1	1	1
GLTP	215.704	44.6996	54.1283	48.7445	1	1	1	1	1	1
GM2A	53.5671	1	1	1	87.7978	1	1	1	1	1
GMNN	44.0863	1	1	1	1	1	48.423	1	1	1
GNA13	1	91.4512	1	1	163.057	140.233	67.8171	81.0678	1	64.2333
GNA15	106.373	147.652	1	1	121.682	195.286	1	104.127	142.241	1
GNAI1	59.0937	1	52.6955	1	1	1	1	1	1	1
GNB5	1	1	1	1	1	72.1519	1	1	1	1
GNG11	1	1	268.215	1836.75	1	1	1	1	1	1
GNG2	1	1	1	1	1	1	93.9836	140.622	174.139	159.586
GNG7	1	1	1	1	1	77.1097	1	1	1	1
GNLY	1	339.802	231.812	132.029	220.611	189.649	1333.32	247.069	540.196	3966.24
GNPDA1	1	1	1	1	43.067	1	1	1	1	1
GNPTAB	1	1	1	1	40.6795	1	1	1	1	110.824
GNS	1	1	31.0745	105.361	102.442	1	1	1	1	1
GOLGA8B	1	1	1	1	1	1	88.2443	1	53.8358	1
GOLIM4	1	1	98.2747	60.3721	1	1	1	1	1	1
GOLM1	1	1	62.9522	1	1	1	1	1	1	1
GORASP2	44.3278	1	59.756	35.4894	1	1	48.4548	1	62.8805	1
GOT2	38.5961	1	1	1	1	1	1	1	1	1
GPAT3	1	55.893	1	1	1	1	1	1	1	1
GPATCH8	32.2967	1	52.9276	39.5782	1	1	1	1	1	61.0781
GPBP1L1	46.1863	1	1	35.3428	1	1	1	1	72.1672	1
GPC1	51.4898	1	1	1	1	1	1	1	1	1
GPCPD1	1	1	1	38.8905	66.676	1	1	69.8059	1	1
GPM6B	1	1	160.639	1	1	1	1	1	1	1
GPNMB	197.31	1	220.006	1	134.204	1	1	1	1	1
GPR132	1	1	1	1	48.2739	1	1	1	1	1
GPR137B	1	102.772	1	1	92.8996	1	1	1	1	1
GPR146	1	1	1	93.5371	1	1	1	1	1	1
GPR155	1	1	1	1	1	1	1	1	76.547	1
GPR157	1	49.4153	1	1	1	1	1	1	1	1
GPR171	1	1	1	1	1	1	89.7389	76.2746	1	204.003
GPR18	1	1	1	1	1	89.7207	1	1	1	1
GPR183	1	929.819	1	1	1464.23	1669.68	137.269	798.057	208.236	273.304
GPR34	1	1	1	1	72.6099	1	1	1	1	1
GPR35	1	1	1	1	47.1192	1	1	1	1	1
GPR65	1	63.7897	1	1	1	84.2936	110.289	187.755	58.1076	198.242
GPR68	1	1	1	64.9798	1	1	59.0017	1	1	1
GPR84	1	1	1	1	68.5482	1	1	1	1	1
GPR87	42.0012	1	1	1	1	1	1	1	1	1
GPSM2	52.5356	1	1	1	1	1	1	1	1	1
GPT2	48.3311	1	1	1	1	1	1	1	1	1
GPX2	89.8942	1	1	1	1	1	1	1	1	1
GPX3	63.9329	1	191.723	113.524	1	1	1	1	1	1
GPX8	1	1	106.182	1	1	1	1	1	1	1
GRAMD1A	1	50.4501	71.7976	86.1644	72.5804	1	1	1	83.6127	1
GRAP2	1	1	1	1	1	1	1	1	61.3602	74.5483
GRB10	1	1	1	55.4825	1	1	1	1	1	1
GRHL1	48.2657	1	1	1	1	1	1	1	1	1
GRK6	1	1	1	1	1	1	62.0849	1	99.937	75.1283
GSDMC	72.0088	1	1	1	1	1	1	1	1	1
GSN	136.084	931.914	805.916	665.572	462.971	65.0799	1	1	1	1
GSS	36.9335	1	1	1	1	1	1	1	1	1
GSTA4	125.367	1	48.6107	1	1	1	1	1	1	1
GSTM3	79.7975	1	91.68	1	1	1	1	1	1	1
GSTO2	42.3241	1	1	1	1	1	1	1	1	1
GTF2B	57.0048	55.0963	38.7006	1	44.0693	65.4527	127.745	209.896	132.859	99.1415
GTPBP1	1	1	1	1	1	64.407	1	87.0935	1	59.9232
GTPBP4	42.5864	1	35.1286	37.5038	1	1	64.3683	1	1	1
GTSF1	1	1	1	1	1	1	106.742	1	1	1
GUCY1A3	1	1	127.852	1	1	1	1	1	1	1
GUCY1B3	1	1	60.1697	1	1	1	1	1	1	1
GUSB	1	1	52.4573	36.5915	40.837	1	55.2387	1	1	1
GZMA	1	1	1	1	1	1	1054.45	136.891	1	995.313
GZMB	1	84.0912	1	1	63.6146	2497.15	1757.89	132.268	1	1506.38
GZMH	1	1	1	1	1	1	180.278	1	1	478.921
GZMK	1	1	1	1	1	1	1	114.451	1	898.019
GZMM	1	1	1	1	1	1	133.257	88.5116	108.942	353.56
HACD1	1	1	1	1	1	1	96.5469	1	1	1
HADH	41.3408	1	1	1	1	1	1	1	1	1
HAS2	1	1	71.3665	1	1	1	1	1	1	1
HAT1	55.1031	40.4894	48.1448	48.1688	1	1	88.4706	1	1	1
HAVCR2	1	90.2857	1	1	81.7517	1	1	1	1	157.576
HBA2	1	1	1	1	91.5701	500.505	1	89.9919	1	219.944
HBEGF	112.599	1	1	104.216	69.4182	1	1	1	1	1
HCAR2	46.3155	1	1	1	50.3894	1	1	1	1	1
HCAR3	63.3175	1	1	1	53.3344	1	1	1	1	1
HCCS	31.9737	33.6309	1	1	1	1	1	1	1	1
HCK	1	161.638	1	1	140.877	1	1	1	1	1
HCST	1	294.3	1	1	519.426	181.276	847.576	386.821	483.003	893.746
HDAC3	36.4284	30.9951	39.4788	1	1	1	57.9559	1	67.6532	1
HDAC7	1	1	46.5609	85.7479	1	1	68.3888	1	1	1
HDDC2	63.4276	1	97.3912	1	1	1	69.922	1	1	55.1794
HECA	25.2819	35.5033	1	1	60.1778	44.8774	1	126.432	1	1
HEG1	1	1	46.9967	142.06	1	1	1	1	1	1
HERPUD2	1	1	1	1	1	1	66.5179	94.8471	69.2724	115.505
HES1	457.471	1	304.314	371.921	135.533	1	1	1	1	1
HES4	1	1	121.573	51.9142	118.801	66.9123	1	1	1	1
HEY1	1	1	1	73.7443	1	1	1	1	1	1
HHEX	1	41.3826	1	112.183	1	1	1	1	1	1
HIBCH	94.2705	1	1	42.5923	1	1	1	1	1	1
HIP1	1	1	1	56.8852	1	1	1	1	1	1
HIPK3	1	1	33.4046	86.9354	1	1	1	1	1	1
HIST1H1C	56.6073	1	47.6942	1	1	93.2347	71.6304	1	83.9056	115.703
HIST1H2BN	1	1	1	1	1	1	69.1841	1	1	78.3981
HIST2H2BE	41.2006	1	1	1	1	1	1	1	1	68.3533
HIST3H2A	41.7169	1	1	1	1	1	46.6399	1	1	64.0581
HLA.DMA	32.0447	853.26	1	377.82	868.057	452.915	1	1	83.1013	85.1157
HLA.DMB	1	570.755	1	132.603	632.089	310.125	1	1	1	1
HLA.DOA	1	71.1268	1	1	74.8924	1	1	1	1	1
HLA.DOB	1	73.8962	1	1	1	87.8672	1	1	1	1
HLA.DPA1	51.0143	7572.56	86.1322	1160.43	4503.69	1817.16	107.122	169.041	265.767	321.023
HLA.DPB1	40.4762	9230.4	123.493	1051.12	4818.64	2467.18	122.423	223.233	258.657	389.43
HLA.DQA1	1	3208.11	1	378.729	2312.26	1262.56	1	1	159.46	132.708
HLA.DQA2	1	787.683	1	147.708	573.909	249.419	1	1	1	1
HLA.DQB1	72.0085	3951.09	1	534.036	1952.75	1317.61	57.0677	242.224	385.731	258.097
HLA.DQB2	1	578.926	1	1	54.6351	1	1	1	1	1
HLA.DRA	391.799	16190.1	265.234	2681.12	14949.4	6274.54	153.913	276.339	263.576	536.216
HLA.DRB5	1	2664.91	1	555.446	2061.77	937.492	1	1	123.748	126.119
HLF	1	1	1	1	1	1	1	1	1	376.267
HLX	1	1	1	63.3001	1	1	1	1	1	1
HMCES	51.0785	1	1	30.5359	1	1	70.9581	74.1605	71.535	68.1733
HMGCS1	75.8447	1	41.2083	1	1	79.7834	50.044	1	1	1
HMOX1	1	117.165	1	1	297.553	1	1	1	1	1
HNMT	1	1	77.2695	1	178.691	1	1	1	1	1
HNRNPLL	1	1	1	1	1	1	1	1	85.0154	1
HNRNPU.AS1	34.7234	38.0204	1	38.9627	1	124.007	1	1	1	1
HOOK2	77.797	1	1	1	1	1	1	1	1	1
HOPX	365.223	1	238.692	1	1	139.272	365.796	1	1	254.676
HOTAIRM1	38.691	1	1	64.4416	1	1	58.781	1	1	1
HOXB2	1	1	38.429	27.2262	1	1	1	1	82.4907	1
HOXB7	1	1	1	66.3588	1	1	1	1	1	1
HOXD8	1	1	1	64.2208	1	1	1	1	1	1
HOXD9	1	1	1	69.0831	1	1	1	1	1	1
HPGD	1	1	1	1	1	1	250.673	1	178.12	1
HR	37.8135	1	1	1	1	1	1	1	1	1
HRAS	128.468	1	44.3794	50.9781	1	1	1	1	1	1
HSH2D	1	1	1	1	1	73.695	1	1	1	1
HSPA12B	1	1	1	54.1276	1	1	1	1	1	1
HSPA2	108.811	1	65.6999	74.1565	1	1	72.8863	1	1	1
HSPG2	1	1	85.3068	522.184	1	1	1	1	1	1
HTATIP2	67.7426	1	39.9696	42.919	45.1828	1	1	1	195.117	1
HTATSF1	37.0654	1	32.6297	33.9432	1	1	78.2597	1	1	111.806
HTRA1	1	1	231.499	130.059	1	1	1	1	1	1
HTRA3	1	1	173.942	1	1	1	1	1	1	1
HUWE1	24.3054	1	1	1	1	1	1	1	1	52.0871
HVCN1	1	37.5461	1	1	35.3283	190.54	1	1	1	1
HYAL2	1	1	1	412.597	1	1	1	1	1	1
HYOU1	1	1	1	1	1	44.683	1	1	1	1
ICA1	1	1	1	55.2045	1	1	1	1	149.945	1
ICAM2	1	1	1	282.049	1	1	1	1	1	1
ICAM3	1	90.802	1	38.7858	1	124.596	248.573	162.76	320.068	199.373
ICOS	1	1	1	1	1	1	1	200.018	399.699	79.418
ICT1	34.7219	1	1	1	1	1	39.2494	1	1	1
ID1	237.744	1	248.446	1487.7	1	1	1	1	1	1
ID4	1	1	126.508	1	1	1	1	1	1	1
IDH3A	44.1375	42.7414	25.4611	1	1	64.3451	1	1	1	1
IDO1	1	239.57	1	1	150.554	1	1	1	1	1
IFFO2	45.4255	1	1	1	1	1	1	1	1	1
IFI30	1	143.815	1	1	165.111	1	1	1	1	1
IFI44L	1	1	113.41	177.712	108.256	236.841	1	1	1	1
IFIH1	1	1	1	1	51.405	1	1	1	1	1
IFIT3	1	1	102.373	67.6878	1	1	1	1	1	1
IFNAR2	1	1	1	41.8777	40.1381	1	1	1	87.2645	1
IFNG	1	1	1	1	1	1	282.878	485.781	1	875.607
IFT57	39.8899	1	104.956	40.2344	1	73.3125	1	1	1	1
IGFBP2	1	1	1	118.227	1	1	1	1	1	1
IGFBP3	200.239	1	113.047	166.687	1	1	1	1	1	1
IGFBP4	1	1	1499.79	639.28	1	1	1	1	1	1
IGFBP5	1	1	548.729	1	1	1	1	1	1	1
IGFBP6	1	1	103.615	1	1	1	1	1	1	1
IGFBP7	1	87.0866	4776.8	8629.15	80.2826	1	1	1	1	58.7544
IGFL2	1	1	1	1	1	1	204.637	1	1	1
IGHA1	1	1	1	1	1	1491.37	1	1	1	1
IGHD	1	1	1	1	1	147.216	1	1	1	1
IGHG1	1	1	1	1	1	2169.06	1	1	1	1
IGHG3	1	1	1	1	1	1063.35	1	1	1	1
IGHM	1	1	1	1	1	1440.98	1	1	1	1
IGKC	1	66.2973	1	1	72.3523	14266.7	1	1	1	69.4263
IGLC2	1	1	1	1	1	7392.25	1	1	1	1
IGLC3	1	1	1	1	1	615.247	1	1	1	1
IGSF6	1	180.488	1	1	369.927	1	1	1	1	1
IGSF8	40.3596	1	1	1	1	1	1	1	1	1
IKBIP	1	1	97.8147	63.6273	1	1	1	1	1	1
IKZF1	1	40.5592	1	1	32.3595	70.6973	101.453	119.527	112.403	135.216
IKZF2	1	1	1	1	1	1	1	1	56.5981	1
IKZF3	1	1	1	1	1	60.1657	1	81.5363	1	92.4448
IL10	1	1	1	1	125.022	1	1	1	1	1
IL10RA	1	88.8855	1	1	126.419	99.2598	80.9739	119.061	161.522	150.449
IL12RB1	1	1	1	1	1	1	1	1	114.744	1
IL15	1	1	1	53.8229	1	1	1	1	1	1
IL15RA	1	1	79.6043	1	1	1	1	1	1	1
IL16	1	36.6131	1	1	1	72.4553	60.0629	92.0702	106.853	92.3957
IL18	114.3	81.8948	1	1	202.712	1	1	1	1	1
IL1B	1	353.094	1	1	2326.73	1	1	1	1	1
IL1R1	1	1	106.816	68.4104	1	1	1	1	1	1
IL1R2	59.1785	111.425	1	1	52.3637	1	1	1	86.1662	1
IL1RN	99.5555	113.601	1	1	396.316	1	1	1	1	1
IL20RB	92.2114	1	1	1	1	1	1	1	1	1
IL21R	1	1	1	1	35.8485	1	1	1	78.2456	77.232
IL23A	1	1	1	1	255.244	1	1	1	1	1
IL27RA	1	1	1	1	1	1	138.221	71.35	89.5267	75.8457
IL2RA	1	1	1	1	1	1	1	121.31	508.704	1
IL2RB	1	1	1	1	1	1	111.132	119.205	145.913	169.425
IL2RG	1	96.3338	1	1	103.302	199.504	284.783	299.819	570.488	472.747
IL32	1	149.429	751.414	605.533	182.608	73.3561	3221.34	1398.17	5274.7	2755.42
IL33	1	1	1	166.812	1	1	1	1	1	1
IL34	1	1	71.4437	1	1	1	1	1	1	1
IL3RA	1	1	1	188.895	66.7498	147.834	1	1	1	1
IL4I1	1	128.114	56.0689	1	244.369	1	1	1	1	1
IL6	1	1	117.066	98.5706	134.895	1	1	1	1	1
IL6R	1	38.9578	1	1	56.6833	1	1	1	1	1
IL6ST	28.6875	1	137.607	169.461	54.9385	1	1	71.0398	1	1
IL7R	1	83.8671	1	1	149.26	1	1	516.042	413.338	246.176
ILKAP	31.0855	1	1	1	1	1	45.2016	1	1	1
IMPA2	202.127	1	1	1	1	1	1	1	1	1
INAFM1	1	1	67.8883	1	1	1	1	1	1	1
ING1	32.2077	1	43.6614	1	1	1	67.4146	1	1	212.33
ING2	65.6535	1	1	1	1	1	1	1	1	1
INHBA	1	1	69.5639	1	221.324	1	1	1	1	1
INPP1	132.186	1	1	79.0251	1	1	1	1	1	1
INPP4A	1	1	1	1	1	58.8076	1	1	1	1
INPP4B	1	1	1	1	1	1	61.4524	1	1	1
INPP5D	1	57.3231	1	1	1	124.992	90.9909	1	96.6801	92.4352
INSR	1	1	1	95.083	1	1	1	1	1	1
IP6K2	90.5946	1	43.1173	34.9386	1	1	1	67.311	70.4086	59.7495
IPCEF1	1	1	1	1	1	1	1	1	75.9941	1
IPO11	1	1	1	73.1765	1	1	1	1	1	1
IQCG	1	1	1	1	1	1	102.255	1	1	1
IQGAP2	1	1	1	1	47.1691	1	56.3538	1	68.5013	76.4413
IRAK1	1	1	1	1	41.9615	1	1	1	1	1
IRAK2	1	1	1	1	38.2183	1	1	1	1	1
IRF3	34.9112	1	53.9293	45.2041	1	1	1	1	86.406	56.6617
IRF4	1	1	1	1	1	322.207	1	1	1	1
IRF6	124.295	1	1	1	1	1	1	1	1	1
IRF8	1	478.539	61.8103	1	186.307	579.039	1	1	1	1
IRX2	69.8347	1	1	1	1	1	1	1	1	1
IRX3	45.8221	1	1	1	1	1	1	1	1	1
ISCA1	39.3218	1	51.6224	51.2609	33.9749	74.7841	86.5531	215.994	112.852	97.3328
ISG20	1	89.0493	57.4239	63.1793	195.086	374.212	204.385	606.997	560.646	475.901
ISG20L2	33.9271	1	1	1	1	1	73.4321	80.049	1	57.1408
ISLR	1	1	176.838	1	1	1	1	1	1	1
ISOC1	57.9281	1	1	1	1	1	64.1302	1	1	1
IST1	32.651	33.9641	37.8115	47.5417	51.8121	1	1	60.2989	1	1
ITGA1	1	1	89.0287	40.9762	1	1	1	1	1	1
ITGA5	1	1	43.6518	113.128	1	1	1	1	1	1
ITGA6	60.252	1	1	169.612	1	1	1	1	1	1
ITGAE	38.886	1	52.6102	56.603	1	63.273	1	1	1	1
ITGAM	1	1	1	1	51.2234	1	1	1	1	1
ITGAX	1	42.3696	1	1	72.0642	1	1	1	1	1
ITGB2.AS1	1	32.5664	1	1	1	1	1	1	1	1
ITGB5	1	1	77.4257	1	1	1	1	1	1	1
ITGB7	1	38.087	1	1	1	1	78.4545	1	1	107.639
ITK	1	1	1	1	1	1	84.2487	98.9291	95.4157	130.915
ITM2A	1	1	1	280.408	1	1	579.18	492.682	324.56	526.168
ITM2C	1	46.1272	138.068	1	1	413.339	117.059	94.1311	243.463	171.165
ITPKC	39.0721	1	1	1	1	1	1	1	1	1
ITPR1	1	1	1	1	1	1	113.92	1	1	1
ITPR2	44.3062	1	1	1	62.3933	1	1	1	1	1
IVL	64.89	1	1	1	1	1	1	1	1	1
JAG2	1	1	1	53.9986	1	1	1	1	1	1
JAK3	1	1	1	1	1	1	1	1	77.7642	1
JAM2	1	1	1	269.909	1	1	1	1	1	1
JARID2	25.4484	50.8473	1	1	49.9186	49.001	1	1	1	1
JCHAIN	1	1	1	1	1	1865.02	1	1	1	1
JMY	1	1	1	1	1	1	1	137.721	95.6139	1
JPX	28.5582	1	37.381	41.8631	1	1	1	1	1	54.1548
JUP	448.471	1	1	47.0295	1	1	1	1	1	1
KANK3	1	1	1	79.5458	1	1	1	1	1	1
KCNAB2	1	1	1	1	1	1	59.8844	1	77.6546	1
KCNE4	1	1	109.567	1	1	1	1	1	1	1
KCNJ8	1	1	89.9264	1	1	1	1	1	1	1
KCNK6	99.7068	109.928	1	1	37.8193	1	1	1	1	1
KCNK7	105.54	1	1	1	1	1	1	1	1	1
KCNMA1	1	1	1	1	69.1043	1	1	1	1	1
KCNMB1	1	45.4445	1	1	1	1	1	1	1	1
KCNN4	1	1	1	1	41.346	1	1	1	101.791	1
KCTD1	83.7425	1	1	1	1	1	1	1	1	1
KCTD12	1	57.58	45.5904	192.838	150.219	1	1	1	1	1
KDELR3	1	1	63.7099	1	1	1	1	1	1	1
KDM2A	27.6819	38.1082	1	36.7458	1	1	1	1	1	1
KDM2B	1	47.3121	1	1	1	1	1	1	1	1
KDM4B	1	1	1	1	1	92.1643	1	1	1	1
KDM6B	43.4128	78.2397	1	38.3302	90.2902	183.289	68.9028	151.724	1	79.2772
KDM7A	1	1	1	1	33.8669	1	1	1	1	1
KDR	1	1	1	112.299	1	1	1	1	1	1
KDSR	65.9105	39.3136	68.418	53.7275	1	1	110.299	136.882	132.306	90.5019
KIAA0101	71.883	1	1	1	1	1	155.583	1	1	1
KIAA0125	1	1	1	1	1	74.566	1	1	1	1
KIAA0226L	1	54.8729	1	1	1	174.631	1	1	1	1
KIAA0355	1	1	1	60.3786	1	1	1	1	1	1
KIAA0907	37.1324	1	1	1	1	62.9369	57.333	76.5419	1	70.2319
KIAA1522	50.9786	1	1	1	1	1	1	1	1	1
KIAA1551	1	1	1	1	1	1	58.2815	76.8035	79.4928	83.8499
KIF22	40.1998	1	1	30.7288	1	1	50.9718	1	1	1
KIF2A	1	65.4958	1	1	1	1	54.4702	1	1	60.6686
KIFC3	1	1	1	51.1048	1	1	1	1	1	1
KIR2DL3	1	1	1	1	1	1	50.5238	1	1	102.346
KIR2DL4	1	1	1	1	1	1	1	1	1	88.2532
KIR3DL2	1	1	1	1	1	1	63.0388	1	1	90.6938
KLC3	60.5611	1	1	1	1	1	1	1	1	1
KLF2	1	1	1	178.419	38.3393	1	73.7993	139.482	1	76.4254
KLF3	93.0579	1	39.7961	76.3229	1	95.7615	1	71.988	1	1
KLF4	345.512	143.476	64.5291	136.535	141.207	1	1	1	1	1
KLF5	328.64	1	1	1	1	1	1	1	1	1
KLF7	1	1	1	61.7743	1	1	1	1	1	1
KLHDC2	43.7164	1	53.3913	42.9771	1	1	1	1	70.8241	1
KLHL21	49.5406	1	1	1	1	1	1	1	1	1
KLHL42	1	1	1	1	1	1	63.0835	1	1	1
KLK10	52.4867	1	1	1	1	1	1	1	1	1
KLK11	115.189	1	1	1	1	1	1	1	1	1
KLK7	70.4608	1	1	1	1	1	1	1	1	1
KLK8	61.2776	1	1	1	1	1	1	1	1	1
KLRB1	1	1	1	1	1	1	659.308	432.821	243.616	191.197
KLRC1	1	1	1	1	1	1	559.706	1	1	174.67
KLRG1	1	1	1	1	1	1	1	1	1	103.191
KMT2A	28.8815	1	28.7165	46.6432	1	1	64.0151	1	1	68.0914
KMT2C	31.0848	40.8702	1	39.9373	1	1	1	1	1	1
KREMEN2	84.7648	1	1	1	1	1	1	1	1	1
KRR1	56.754	1	57.5664	54.8184	1	1	56.8078	1	1	1
KRT1	3909.73	124.284	124.179	109.025	76.6045	1	112.998	116.578	131.779	88.5828
KRT14	26222.5	883.153	1347.58	716.529	586.186	354.489	556.053	399.269	1023.78	613.058
KRT15	644.944	1	1	1	1	1	1	1	1	1
KRT18	1	1	1	75.0735	1	1	1	1	1	1
KRT5	5607.02	144.508	235.912	158.88	111.591	143.23	104.875	77.4007	156.486	100.054
KRT6B	1817.01	76.3302	132.707	85.9172	59.1264	1	1	1	132.227	1
KRT6C	1332.7	1	92.0443	47.7712	1	1	1	1	72.5998	1
KRT7	1	1	1	1	1	1	83.4301	1	1	1
KRT81	1	1	1	1	1	1	279.344	1	1	131.601
KRT86	1	1	1	1	1	1	123.408	1	1	109.078
KYNU	1	83.7265	1	1	154.544	1	1	1	1	1
LAD1	258.996	1	1	1	1	1	1	1	1	1
LAG3	1	44.2052	1	1	1	1	90.1499	1	1	238.842
LAIR1	1	1	1	1	174.935	1	1	1	1	1
LAIR2	1	1	1	1	1	1	1	1	236.734	92.0911
LAMA4	24.8075	1	184.055	107.439	1	1	1	1	1	1
LAMA5	1	1	1	94.9349	1	1	1	1	1	1
LAMB1	1	1	73.1296	81.3175	1	1	1	1	1	1
LAMB2	1	1	133.492	63.9195	1	1	1	1	1	1
LAMB3	52.5468	1	1	1	1	1	1	1	1	1
LAMC1	1	1	146.301	108.833	1	1	1	1	1	1
LAMP3	1	98.0627	1	39.4454	1	1	1	1	1	1
LAMP5	1	1	1	1	1	56.9974	1	1	1	1
LAMTOR3	36.8081	37.6659	1	1	40.8934	1	1	1	1	1
LAPTM5	1	630.585	1	87.1508	780.11	1423.61	584.115	657.578	815.753	557.517
LAT	1	1	1	1	1	1	239.91	187.161	436.914	242.647
LAT2	1	66.6631	1	1	61.6164	91.9365	76.0763	1	1	104.378
LAYN	1	1	1	66.6733	1	1	1	1	135.455	1
LBH	1	1	198.308	86.2764	1	55.262	223.894	194.847	211.702	123.388
LBR	1	1	1	36.5976	1	1	1	1	64.2715	1
LCK	1	1	1	1	1	1	242.76	276.68	459.593	285.067
LCP1	1	471.727	1	1	378.499	193.022	297.733	267.483	233.317	300.001
LCP2	1	57.45	1	1	168.341	1	111.235	1	83.1318	101.315
LDB2	1	1	1	168.113	1	1	1	1	1	1
LDLRAD4	1	40.5175	1	1	1	248.983	1	1	1	1
LEF1	1	1	1	1	1	1	147.282	1	1	1
LEO1	46.4975	1	1	1	1	1	1	1	1	1
LEPROTL1	41.0098	62.4831	59.7256	69.1413	75.0995	1	113.891	486.95	339.241	259.973
LGALS2	1	596.433	1	1	342.539	1	1	1	1	1
LGALS3BP	117.302	1	485.588	1	115.998	1	1	1	1	1
LGALS7	905.418	1	1	1	1	1	1	1	1	1
LGALS7B	1287.69	1	66.1298	1	1	1	1	1	1	1
LGMN	30.3473	47.8631	80.1944	67.8194	394.73	70.7328	1	1	1	1
LHFP	1	1	287.2	105.026	1	1	1	1	1	1
LHFPL2	1	1	1	1	46.5208	1	1	1	1	1
LIFR	1	1	1	89.6951	1	1	1	1	1	1
LILRA4	1	1	1	1	1	138.76	1	1	1	1
LILRB1	1	1	1	1	44.9188	1	1	1	1	1
LILRB2	1	1	1	1	121.102	1	1	1	1	1
LILRB3	1	1	1	1	52.104	1	1	1	1	1
LILRB4	1	1	1	1	271.026	198.853	1	1	1	1
LILRB5	1	1	1	1	68.7568	1	1	1	1	1
LIMA1	128.004	43.9638	197.534	103.603	1	1	1	1	79.3854	1
LIMS2	1	1	1	96.6241	1	1	1	1	1	1
LINC.PINT	1	1	1	1	1	108.214	76.2605	221.945	169.652	95.8106
LINC00649	1	1	1	1	1	1	1	1	92.7205	1
LINC00869	1	1	1	1	1	1	1	1	1	69.5485
LINC00926	1	1	1	1	1	123.363	1	1	1	1
LINC00936	1	1	1	1	40.7484	1	1	1	1	1
LINC00996	1	1	1	1	1	157.137	1	1	1	178.452
LINC01116	1	1	1	97.9997	1	1	1	1	1	1
LINC01588	1	1	1	1	1	1	1	1	1	96.9189
LMCD1	1	1	70.1635	264.596	1	1	1	1	61.6879	1
LMF2	25.193	1	62.4591	57.4306	1	1	55.9025	1	1	1
LMNB1	1	52.6747	1	1	1	1	61.9561	1	1	67.4143
LMO2	1	1	1	93.9618	1	1	1	1	1	1
LNPEP	1	1	1	1	1	1	52.2592	1	1	67.7809
LOX	1	1	70.4851	1	1	1	1	1	1	1
LOXL1	1	1	185.395	1	1	1	1	1	1	1
LOXL2	1	1	150.489	34.3556	1	1	1	1	1	1
LPAR1	1	1	58.7646	1	1	1	1	1	1	1
LPCAT2	1	43.4542	1	74.9677	42.3355	1	1	1	1	1
LPCAT3	50.9001	1	1	1	1	1	1	1	1	1
LPCAT4	1	1	1	56.0339	1	1	1	1	1	1
LPIN1	1	1	1	1	1	157.971	68.2028	72.4397	105.088	79.0189
LPP	1	41.8556	133.683	84.1458	1	1	1	1	1	65.0617
LPXN	1	44.1737	1	1	103.132	139.707	81.1349	195.35	177.758	116.164
LRCH4	1	41.215	1	1	36.688	1	73.9062	1	80.6209	1
LRIF1	1	31.7532	1	1	1	1	67.6156	1	1	1
LRMP	1	1	1	1	1	71.0447	1	1	1	62.8138
LRP1	1	1	198.646	1	1	1	1	1	1	1
LRRC25	1	1	1	1	33.4883	1	1	1	1	1
LRRC26	1	1	1	1	1	56.0433	1	1	1	1
LSP1	1	677.337	1	1	100.961	243.002	221.586	161.627	489.566	354.814
LSR	67.5925	1	1	58.5201	1	1	1	1	1	1
LST1	1	795.272	1	1	702.922	92.2145	106.115	1	1	1
LTB	1	436.632	1	113.97	51.2911	1828.58	876.274	813.642	1606.31	681.687
LTB4R	90.4195	1	1	1	1	1	1	1	1	1
LTB4R2	61.5808	1	1	1	1	1	1	1	1	1
LTBP1	1	1	169.851	1	1	1	1	1	1	1
LTBP3	103.597	1	48.4689	35.2852	1	1	1	1	1	1
LTF	459.413	1	1	1	1	1	1	1	1	1
LUM	1	1	2932.6	1	1	1	1	1	1	1
LUZP1	94.9088	55.0725	66.0039	199.715	45.4937	46.1898	66.4168	143.443	1	1
LXN	1	1	1	82.6275	1	1	1	1	1	1
LY86	1	121.82	1	1	108.779	114.191	1	1	1	1
LY9	1	1	1	1	1	384.506	1	1	1	1
LY96	1	116.656	59.6162	130.115	361.473	46.8709	1	1	82.2924	1
LYAR	38.4104	1	37.315	42.4882	1	1	55.1055	1	1	150.468
LYL1	1	1	1	125.258	1	57.7736	1	1	1	1
LYN	1	91.8292	1	37.746	145.464	142.987	1	1	1	1
LYNX1	100.823	1	1	1	1	1	1	1	1	1
LYPD3	724.208	1	1	1	59.7632	1	1	75.5141	1	1
LYPLA2	51.0392	1	27.5283	52.991	1	1	53.4497	1	69.155	1
LYST	1	1	1	1	1	1	1	1	69.0646	109.024
LYZ	1	3701.11	1	1	4642.19	75.3907	1	1	1	1
MAD1L1	1	37.7518	1	1	35.2547	1	77.2086	1	1	76.3844
MAD2L1	1	1	1	1	1	1	52.1836	1	1	1
MAF	69.1558	1	39.7025	1	115.112	1	86.2122	1	98.5681	1
MAFB	272.708	118.544	100.485	1	393.912	1	1	1	1	1
MAFF	68.5498	104.605	46.9779	63.1732	88.2681	1	1	1	1	123.406
MAGED2	35.2976	1	143.834	124.338	1	1	59.578	1	62.1617	128.326
MAGEF1	28.8998	41.12	46.1104	1	1	1	1	1	1	1
MAGEH1	1	1	76.6363	41.684	1	1	56.4732	1	224.768	1
MAGI1	1	1	1	68.0119	1	1	1	1	1	1
MAGOHB	38.8322	1	50.3843	47.358	1	1	63.5227	1	1	1
MAGT1	1	1	34.5689	35.5638	37.1668	1	1	1	1	49.7387
MAL	1	1	1	1	1	1	1	1	128.436	1
MAL2	107.209	1	1	1	1	1	1	1	1	1
MALL	52.5532	1	1	144.089	1	1	1	1	1	1
MALT1	1	32.1716	1	1	1	117.931	1	1	92.3912	1
MANBA	1	1	1	1	37.4247	1	1	1	1	1
MANSC1	1	1	1	55.8648	1	1	1	1	1	1
MAP1A	1	1	51.621	1	1	121.127	1	1	1	1
MAP1B	1	1	180.163	91.9535	1	1	1	1	1	1
MAP1LC3A	1	1	111.684	95.5049	1	1	1	1	1	1
MAP2K2	48.9256	1	38.3921	57.4749	1	1	50.442	1	1	1
MAP3K13	61.502	127.917	46.8131	79.4467	51.3319	1	1	1	1	1
MAP3K2	26.3069	45.4046	1	1	50.139	60.3252	1	1	1	1
MAP4K1	1	1	1	1	1	49.6801	49.0227	1	1	56.4822
MAP4K4	1	1	67.0954	68.9495	1	71.3671	1	1	1	1
MAPK13	110.924	1	1	1	1	1	1	1	1	1
MAPK3	1	1	28.2323	110.394	1	1	1	1	1	1
MAPK6	51.8071	1	1	1	1	1	1	1	1	1
MAPKAP1	27.5466	40.016	37.4461	1	1	1	1	1	1	1
MAPKAPK5.AS1	1	1	1	37.0094	1	1	1	1	59.9347	1
2021-03-01	1	102.98	1	1	75.7465	68.6683	1	1	1	1
MARCKS	158.425	155.452	308.892	165.928	516.075	65.5583	1	1	1	1
MARCKSL1	156.819	475.871	98.4186	334.412	174.463	169.125	1	171.017	1	1
MARCO	1	1	1	1	84.368	1	1	1	1	1
MASP1	1	1	97.041	1	1	1	1	1	1	1
MAST4	73.3772	1	1	135.88	1	1	1	1	1	94.5626
MATK	1	1	1	1	1	1	180.334	1	1	128.644
MATN2	1	1	1	121.695	1	1	1	1	1	1
MAZ	28.5828	1	49.744	37.1134	1	1	64.4303	1	1	1
MB21D1	1	1	1	1	56.4195	69.8375	55.4058	76.6402	67.2283	80.4331
MBIP	48.9256	1	1	1	1	1	1	1	69.3013	1
MBOAT7	26.1689	48.3283	1	1	1	1	1	1	1	1
MBP	38.5776	97.576	1	1	43.3417	68.9347	189.415	223.052	135.024	211.451
MCAM	1	1	104.964	155.994	1	1	1	1	1	1
MCM3	34.1698	1	1	38.8701	1	1	60.8481	1	1	1
MCM5	1	60.121	1	1	1	1	53.1705	1	1	1
MCM7	58.8965	1	1	35.2399	1	1	121.596	1	1	59.9528
MCOLN1	1	1	1	1	44.1087	1	1	1	1	1
MCOLN2	1	57.1903	1	1	1	1	1	1	1	1
MCTP1	1	1	1	178.241	38.9166	1	1	1	1	1
MDFIC	1	1	1	1	1	1	95.5587	1	1	72.5372
MDK	1	1	131.694	119.166	1	1	1	1	1	1
MECOM	1	1	1	59.3397	1	1	1	1	1	1
MECP2	1	1	38.1884	32.9127	36.2671	81.9145	74.8964	160.549	94.3829	123.896
MED15	27.218	1	29.8435	38.7326	1	1	1	1	1	65.5438
MED21	59.2679	1	35.733	47.6933	1	1	1	78.314	78.7708	1
MEF2C	1	59.0137	113.848	167.227	67.3185	319.986	1	1	1	1
MEG3	1	1	225.248	1	1	1	1	1	1	1
MEI1	1	1	1	1	1	1	1	1	64.2939	1
MEOX1	1	1	1	164.06	1	1	1	1	1	1
MEOX2	1	1	42.3604	84.7416	1	1	1	1	1	1
MEST	1	1	96.5546	1	1	1	1	1	1	1
METRNL	1	1	1	1	74.8891	1	1	1	1	1
METTL21A	1	1	1	1	43.4708	85.19	1	1	1	1
METTL7A	1	1	62.4595	1	1	1	1	1	1	1
METTL8	30.5735	1	1	1	1	1	1	1	64.4762	1
MFAP1	33.2976	1	31.8532	35.9239	1	1	1	1	57.3942	1
MFAP2	1	1	86.8787	1	1	1	1	1	1	1
MFAP4	1	1	371.222	1	1	1	1	1	1	1
MFAP5	1	1	138.5	1	1	1	1	1	1	1
MFGE8	1	1	469.832	46.4745	1	1	1	1	1	1
MFNG	1	39.0451	1	73.645	1	1	67.4476	1	67.3649	55.0902
MFSD1	28.0493	74.2177	1	37.1598	141.252	1	1	1	1	1
MFSD12	1	1	1	1	46.3458	1	1	1	1	1
MFSD14A	30.0265	1	30.9999	33.4077	1	1	1	88.5777	1	1
MFSD2A	64.4896	1	1	1	1	1	1	1	1	1
MGAT4A	1	1	1	45.6893	58.6316	1	1	1	1	61.1396
MGLL	1	1	75.55	246.357	50.609	1	1	1	1	1
MGP	1	1	1065.44	1256.75	1	1	1	1	1	1
MGST1	1	1	74.5433	1	1	1	1	1	1	1
MIAT	1	1	1	1	1	1	1	90.8058	131.77	90.5515
MIB2	122.205	1	1	1	1	1	1	1	1	1
MICAL1	1	50.6396	1	1	33.9628	1	1	1	1	1
MIER1	29.5287	1	49.5544	43.0214	1	1	50.8958	66.8751	75.0297	1
MIIP	1	39.0729	1	1	36.025	1	1	1	96.4238	1
MIPEP	44.6334	1	1	1	1	1	1	1	1	1
MIR155HG	1	65.231	1	1	155.795	216.608	1	89.8632	1	1
MIR181A1HG	1	1	1	1	1	1	49.9589	1	1	79.6094
MIR22HG	68.8211	1	1	45.2701	1	1	1	1	1	1
MIR4435.2HG	1	64.03	224.89	122.586	53.6109	1	89.9487	1	296.68	94.9095
MIS18BP1	28.1734	62.5857	1	43.1563	1	65.3686	1	1	1	1
MKL2	1	1	1	78.1657	1	1	1	1	1	1
MKNK1	1	1	1	1	72.7242	1	1	1	1	1
MKNK2	83.503	52.258	1	51.9053	63.6367	120.33	1	98.038	64.4827	1
MLLT4	1	1	1	63.8873	1	1	1	1	1	1
MLLT6	1	1	1	35.9772	1	1	1	1	70.1033	60.3785
MME	1	1	59.6729	1	1	1	1	1	1	1
MMP1	1	1	579.444	1	1	1	1	1	1	1
MMP11	1	1	58.7925	1	1	1	1	1	1	1
MMP12	1	309.302	1	1	1	1	1	1	1	1
MMP14	1	1	165.941	36.0868	101.688	1	1	1	1	1
MMP19	1	1	60.3193	1	128.674	1	1	1	1	1
MMP2	1	1	721.642	70.8595	1	1	1	1	1	1
MMP23B	1	1	66.7154	1	1	1	1	1	1	1
MMP28	45.3681	1	1	1	1	1	1	1	1	1
MMP9	1	171.184	1	1	893.225	1	1	1	1	1
MMRN1	1	1	1	101.758	1	1	1	1	1	1
MMRN2	1	1	1	162.854	1	1	1	1	1	1
MNAT1	1	1	1	1	1	50.8219	1	1	1	1
MNDA	1	537.454	1	1	292.93	1	1	1	1	1
MOB3A	1	56.0705	1	1	42.7369	67.0583	1	62.7438	66.0563	72.4215
MPEG1	1	84.0022	1	1	141.587	93.9244	1	1	1	1
MPP1	1	1	1	1	116.026	1	1	1	1	1
MPZL2	157.477	1	1	43.6505	1	1	1	1	1	1
MRC1	1	89.0514	1	1	255.902	1	1	1	1	1
MRC2	1	1	90.6023	1	1	1	1	1	1	1
MRGPRF	1	1	138.003	1	1	1	1	1	1	1
MRPL1	38.1201	1	40.6444	37.9234	1	1	74.2621	114.9	95.4906	63.2698
MRPL10	28.1924	1	30.1277	27.3295	1	1	53.0417	1	1	63.0553
MRPL42	54.3822	1	57.2658	65.7478	1	1	64.5828	1	84.029	1
MRPL44	25.8768	1	27.367	28.0527	32.4625	55.9469	1	1	1	1
MRPL50	62.3989	40.1891	46.9972	66.3394	1	1	1	1	56.7974	1
MRPS30	34.4317	1	1	24.5029	1	1	44.8388	1	1	1
MS4A1	1	1	1	1	1	799.375	1	1	1	1
MS4A4A	1	1	1	1	365.049	1	1	1	1	1
MS4A6A	1	520.012	1	1	1066.36	116.836	1	1	1	1
MS4A7	1	70.8687	1	1	325.32	1	1	1	1	1
MSC	1	1	79.5891	1	1	1	1	1	1	1
MSI2	1	1	1	1	1	1	62.5895	1	125.309	1
MSL3	1	52.0306	1	34.3668	1	1	51.259	1	1	1
MSMO1	51.2768	1	43.0557	32.1447	1	81.9547	1	1	1	1
MSR1	1	1	1	1	71.1702	1	1	1	1	1
MSRA	1	39.1708	1	47.7677	1	1	1	1	1	1
MSX1	1	1	1	50.8587	1	1	1	1	1	1
MT1E	240.285	1	498.479	1	106.223	1	95.0308	1	80.9985	1
MT1F	1	1	159.233	1	38.1284	1	143.574	1	1	1
MT1G	43.7724	1	1	1	1	1	1	1	1	1
MT1M	1	1	141.849	1	1	1	1	1	1	1
MTERF4	1	1	1	1	1	1	1	64.2828	56.4631	1
MTF2	26.8113	1	1	43.7797	1	60.9646	67.8996	1	1	76.7859
MTMR14	1	52.6964	1	1	34.5986	1	1	1	1	1
MTSS1	62.9481	1	1	1	60.304	1	1	1	1	1
MTUS1	25.085	1	1	175.949	1	1	1	1	1	1
MXD1	33.1263	93.492	1	1	183.729	1	1	1	1	64.7113
MXD4	26.1693	1	39.5973	42.1022	1	1	1	1	66.2452	1
MXRA5	1	1	131.241	1	1	1	1	1	1	1
MXRA8	1	1	170.418	1	1	1	1	1	1	1
MYADM	1	51.7613	83.6138	49.6209	39.9786	1	1	76.8082	1	1
MYBL2	1	1	1	1	1	77.4642	1	1	1	1
MYCT1	1	1	1	105.202	1	1	1	1	1	1
MYD88	27.7769	65.6803	1	1	44.2875	1	1	1	1	1
MYL9	1	1	1541.54	357.907	1	1	1	1	1	1
MYLK	1	1	173.459	82.6405	1	1	1	1	1	1
MYO1B	1	1	108.681	63.3731	1	1	1	1	1	1
MYO1F	1	91.1667	1	1	62.0132	1	94.7489	1	88.6763	166.503
MYO1G	1	92.5565	1	1	56.1124	60.0958	147.979	128.297	197.394	151.99
MYO9B	1	41.514	1	1	76.1967	47.4217	1	1	1	1
MZB1	1	1	1	1	1	257.32	1	1	1	1
MZT1	32.3631	39.5747	1	32.2075	1	1	54.1354	1	1	1
N4BP1	30.0476	1	1	1	50.8092	1	1	1	1	1
NAAA	1	184.667	1	1	97.2911	1	1	1	1	1
NADK	1	1	1	1	44.1813	51.0239	1	1	1	1
NAF1	1	1	1	1	61.8884	1	1	1	1	1
NAGA	1	68.9828	1	1	63.9923	1	1	1	1	1
NAIP	1	1	1	1	73.7874	1	1	1	1	1
NBAS	1	1	1	1	1	1	90.5462	1	1	1
NBL1	177.605	1	285.202	114.618	1	1	1	1	1	1
NBN	1	1	37.4837	1	93.2523	1	1	1	1	1
NCAPH2	1	1	1	1	1	1	55.5536	1	1	1
NCCRP1	56.6947	1	1	1	1	1	1	1	1	1
NCF1	1	59.5483	1	1	132.75	166.99	1	1	1	1
NCF2	1	97.2529	1	1	130.494	1	1	1	1	1
NCF4	1	50.7268	1	1	115.01	1	1	1	116.878	1
NCOA3	25.3557	1	1	1	1	54.6075	1	1	1	1
NCOR2	1	38.9228	36.0592	1	48.2861	1	1	1	1	1
NCR3	1	1	1	1	1	1	217.784	1	1	166.915
NDEL1	51.3574	42.3613	1	1	1	1	1	1	1	1
NDFIP2	146.559	1	1	1	1	1	98.4708	1	102.861	71.95
NDN	1	1	166.798	1	1	1	1	1	1	1
NDRG2	39.7729	155.523	63.4912	1	1	1	1	1	1	1
NDUFA4L2	79.1091	1	553.414	1	1	1	1	1	1	1
NEDD9	1	1	1	94.9057	1	1	1	1	101.81	91.9759
NEK6	1	1	1	1	34.9306	1	1	1	1	1
NEK8	1	1	1	1	1	89.9863	1	1	1	1
NELFCD	40.0475	1	36.9005	38.0643	1	1	64.1406	1	1	65.7237
NES	1	1	1	52.1581	1	1	1	1	1	1
NET1	25.0615	61.1552	79.2559	1	1	1	1	1	1	1
NEURL1B	1	1	1	57.5667	1	1	1	1	1	1
NFATC1	1	1	1	29.358	1	64.782	1	87.9043	1	1
NFATC2IP	27.3307	1	1	45.6354	1	44.2491	50.8153	1	1	1
NFATC3	65.2117	1	1	32.4038	1	1	51.2122	1	1	1
NFIB	73.673	1	57.1951	218.318	1	1	1	1	1	1
NFKBIB	26.3997	1	1	29.391	1	1	47.71	1	1	60.5831
NFKBID	28.5742	147.537	1	1	114.712	476.726	124.467	135.175	67.0134	108.301
NFYC	38.5467	36.3326	1	36.8355	1	1	1	1	1	1
NGDN	42.2657	1	28.1434	37.7384	1	51.6872	44.3425	78.1037	1	1
NGFRAP1	52.0827	1	197.262	184.127	1	1	1	1	110.541	1
NGLY1	1	1	1	1	1	77.1303	1	1	1	1
NHSL2	77.1403	51.6408	33.9205	73.7671	38.3847	1	78.3666	117.509	1	1
NIN	1	1	32.889	1	1	62.854	1	1	1	1
NINJ2	1	1	1	1	1	1	1	1	125.455	1
NIPA2	30.6543	36.5737	35.7617	35.3282	1	87.1331	55.763	1	1	1
NKAP	27.9664	1	39.866	45.587	1	1	47.6868	1	1	1
NKD2	1	1	56.8607	1	1	1	1	1	1	1
NKG7	1	87.8427	1	1	67.6235	95.7632	1612.31	130.712	1	2401.16
NKRF	1	48.6009	1	1	1	69.0553	57.6307	85.2413	1	59.1959
NLRP3	1	1	1	1	81.9255	1	1	1	1	1
NME4	1	55.9952	110.369	78.1908	1	1	1	1	1	1
NMT1	1	39.4116	30.2886	36.452	1	1	1	1	1	1
NMU	61.0944	1	1	1	1	1	1	1	1	1
NNMT	1	1	1123.16	394.754	1	1	1	1	1	1
NOB1	83.8472	1	48.8429	63.9734	1	1	71.307	1	95.6553	1
NOL11	34.1073	1	1	34.7626	1	1	47.6024	1	1	1
NOLC1	63.3466	1	37.6581	41.4702	1	52.9183	1	1	1	1
NOP16	83.7561	1	37.5234	49.0724	1	1	70.2335	1	1	1
NOSTRIN	1	1	1	148.462	1	1	1	1	1	1
NOTCH1	1	1	1	57.4805	1	1	1	1	1	1
NOTCH3	1	1	134.269	1	1	1	1	1	1	1
NOTCH4	1	1	1	112.166	1	1	1	1	1	1
NPDC1	1	1	44.6779	793.076	1	1	1	1	1	1
NPEPL1	1	1	1	1	1	1	1	1	1	65.6283
NPL	1	1	1	1	97.8158	1	1	1	1	1
NPTX2	1	1	62.8856	1	1	1	1	1	1	1
NQO1	1	1	1	61.469	1	1	1	1	1	1
NR1H3	1	1	1	1	69.9331	1	1	1	1	1
NR2F2	1	1	184.815	166.379	1	1	1	1	1	1
NR4A2	1	251.844	57.2379	49.6027	377.026	403.93	637.534	750.874	211.65	682.754
NR4A3	1	129.974	1	1	136.56	389.854	74.3864	67.2583	1	1
NRN1	1	1	64.9415	196.203	1	1	1	1	1	1
NRP1	1	1	94.4562	138.682	49.1997	1	1	1	1	1
NRP2	1	1	1	51.9561	108.607	1	1	1	1	1
NRROS	1	1	1	1	35.2934	62.5149	1	1	1	1
NSG1	143.574	1	1	1	1	1	1	1	1	1
NSMCE3	1	1	33.2597	1	1	63.117	48.6788	96.0335	97.3911	70.3617
NSUN5	24.19	1	1	1	1	1	46.5164	1	1	1
NTHL1	1	1	1	53.6287	1	1	1	1	1	1
NTRK2	51.8922	1	65.2875	1	1	1	89.4194	1	1	1
NUAK1	1	1	1	77.902	1	1	1	1	1	1
NUDT14	1	1	1	102.308	33.436	1	1	1	1	1
NUDT16	1	56.7538	35.8425	49.3694	42.1868	1	1	1	1	1
NUDT16L1	26.1657	1	1	1	1	1	55.5546	1	63.012	65.4008
NUDT4	56.2632	1	89.8071	48.6746	1	90.4856	149.876	182.58	128.87	119.616
NUDT8	63.6274	1	1	1	1	1	43.1972	1	1	1
NUP214	1	1	1	1	42.1599	1	1	1	1	1
NUP62	33.5059	57.8207	1	1	51.9265	87.5932	1	1	1	1
NUPR1	213.496	1	357.088	145.411	144.435	1	1	1	1	1
NUSAP1	61.299	1	1	1	1	1	93.7299	76.1316	1	1
NXF1	94.4764	35.5232	38.9972	42.0672	39.1263	1	90.7264	80.3788	1	1
OAS1	38.5384	1	45.8698	1	62.0061	62.1216	1	1	1	1
OASL	1	1	1	1	1	1	1	97.4804	1	153.568
OAT	121.139	45.6058	142.648	34.3026	43.1558	1	76.2222	137.204	1	68.0116
OBFC1	1	1	1	32.4862	1	1	1	1	59.6084	1
OCIAD2	89.913	1	1	139.068	1	64.7611	187.399	123.67	176.99	171.468
ODF2L	25.8984	1	95.0606	91.8358	1	1	1	71.9416	51.7007	1
OGFRL1	1	54.3548	1	1	46.8086	1	1	1	1	1
OGT	1	1	1	1	1	72.4893	56.2344	1	1	121.559
OLFM1	1	1	1	81.2823	1	1	1	1	1	1
OLFM2	1	1	57.9172	1	1	1	1	1	1	1
OLFML3	1	1	152.312	1	1	1	1	1	1	1
OLR1	1	1	1	1	274.208	1	1	1	1	1
OPN3	1	1	1	1	1	171.025	1	1	1	1
ORAI1	52.5221	36.6856	1	69.3171	1	1	1	1	74.2747	58.1037
ORAI2	1	1	1	52.9592	1	64.3997	1	1	1	1
ORMDL3	1	1	1	1	1	1	1	1	83.4966	1
OSGEP	25.6921	35.5601	1	1	1	1	1	1	1	1
OSM	1	1	1	1	51.6887	1	1	1	1	1
OSMR	1	1	71.7087	1	1	1	1	1	1	1
OSR2	1	1	63.6389	1	1	1	1	1	1	1
OTUD1	1	1	1	1	71.3215	1	1	1	1	1
OTUD5	1	1	1	1	1	1	1	1	75.0806	1
OTUD6B.AS1	41.5247	1	43.7606	57.5714	1	56.9943	1	1	1	65.7862
OVOL1	121.104	1	1	1	1	1	1	1	1	1
OXNAD1	1	1	1	1	1	1	1	1	65.1882	63.469
OXSR1	1	36.5293	1	1	35.4539	1	1	1	1	1
P2RX4	1	1	1	1	37.6862	1	1	1	1	1
P2RX7	1	1	1	1	54.2695	1	1	1	1	1
P2RY10	1	1	1	1	1	70.9004	1	147.625	149.314	73.3105
P2RY13	1	1	1	1	51.8473	1	1	1	1	1
P2RY14	1	42.2659	1	1	1	1	1	1	1	1
P2RY6	1	42.9886	1	1	1	1	1	1	1	1
P4HA2	1	1	93.5958	1	1	1	1	1	1	1
PACSIN2	1	51.7062	1	28.8052	36.6001	1	1	1	1	1
PACSIN3	46.6125	1	1	1	1	1	1	1	1	1
PAF1	27.3606	1	32.854	33.8554	1	81.7308	1	77.0615	1	57.71
PAFAH1B3	59.8333	42.0931	1	47.0913	1	1	61.3049	1	72.6126	1
PAG1	1	1	76.2256	1	1	96.0538	1	92.9117	89.579	1
PAICS	63.8414	1	1	27.669	1	1	66.3381	1	1	1
PAK1	1	146.961	1	1	78.1224	1	1	1	1	1
PALLD	40.941	1	105.257	1	1	1	1	1	1	1
PALMD	72.7084	1	1	209.011	1	1	1	1	1	1
PAM	1	1	157.213	46.7918	1	1	1	1	1	1
PAPD4	1	1	1	1	41.0158	1	1	1	1	1
PAPD5	1	41.0357	1	1	1	1	1	1	1	1
PAPPA	1	1	72.0113	1	1	1	1	1	1	1
PARM1	1	43.2795	1	1	1	1	1	1	1	1
PARP8	1	1	1	1	1	1	1	1	1	85.3442
PARVA	1	1	94.24	42.2104	1	1	1	1	1	1
PARVG	1	71.5702	1	1	53.0123	45.7133	1	1	1	1
PASK	1	1	1	1	1	1	77.5103	72.3108	1	1
PAWR	47.6389	1	1	1	1	1	1	1	1	1
PBX4	1	1	1	1	1	1	1	89.997	1	1
PBXIP1	1	1	1	1	1	1	1	155.827	284.209	111.799
PCAT19	1	1	1	431.512	1	1	1	1	1	1
PCDH17	1	1	1	59.6383	1	1	1	1	1	1
PCDH18	1	1	55.7714	1	1	1	1	1	1	1
PCED1B	1	1	1	1	1	1	1	1	74.029	1
PCGF5	1	61.4267	1	37.9426	47.9258	1	1	1	1	1
PCMTD1	35.0139	35.2768	68.0038	85.18	1	71.8691	1	1	1	1
PCOLCE	1	1	1038.47	1	1	1	1	1	1	1
PDCD1	1	1	1	1	1	1	1	1	1	84.6843
PDCD4	62.2425	1	31.3946	95.0646	1	1	1	105.377	78.4949	80.4042
PDCD7	34.91	1	1	50.2017	1	1	54.6772	1	1	1
PDCL3	55.8383	66.6743	1	43.502	43.7496	1	77.9396	180.672	110.731	89.0572
PDE2A	1	1	1	53.7592	1	1	1	1	1	1
PDE4A	1	47.5112	1	1	45.2822	1	1	1	1	1
PDE4B	1	74.4326	1	1	157.971	209.824	1	196.441	100.794	77.0357
PDE4D	1	1	1	1	1	1	85.2759	1	1	104.34
PDE4DIP	1	49.8	34.5549	1	87.9988	1	1	1	1	1
PDE7A	1	1	1	1	1	95.4996	1	1	1	1
PDGFRA	1	1	115.481	1	1	1	1	1	1	1
PDGFRB	1	1	353.493	1	1	1	1	1	1	1
PDGFRL	1	1	57.8102	1	1	1	1	1	1	1
PDK4	1	1	1	171.915	68.587	1	1	1	1	1
PDLIM1	248.978	45.6531	217.336	787.914	1	112.909	1	1	1	1
PDLIM7	1	75.7237	99.214	87.4574	1	1	1	1	1	1
PDPN	1	1	194.611	1	1	1	1	1	1	1
PDXK	37.6864	80.9366	1	1	119.053	1	1	1	1	1
PDZK1IP1	403.711	1	1	1	1	1	1	1	1	1
PECAM1	1	1	1	698.489	52.3476	1	1	1	1	1
PELI1	58.2685	40.9533	1	37.6242	39.4691	52.6841	1	1	115.333	1
PELO	1	1	59.4366	38.5035	1	1	60.1055	1	1	1
PER1	1	1	1	1	1	1	1	112.76	1	1
PERP	3686.71	131.535	181.946	170.757	65.8012	1	140.117	150.836	177.788	120.645
PFKFB3	1	49.921	1	1	135.296	53.9219	67.0085	113.532	1	1
PFKP	26.7699	1	1	72.9509	1	1	70.0696	1	82.0548	1
PGAP2	40.5875	1	1	1	1	1	1	1	1	1
PGM1	38.2431	1	1	1	1	1	1	1	1	1
PGM2L1	1	1	1	43.9625	1	1	272.002	1	133.959	1
PGP	27.7288	45.5661	1	1	36.9164	1	59.545	1	1	1
PHACTR1	1	98.5387	1	1	143.004	395.323	1	1	1	1
PHACTR2	1	1	81.7799	102.491	35.8264	1	1	1	64.7953	1
PHF1	1	1	29.4196	29.9802	1	72.6741	1	126.935	1	77.6865
PHF19	1	1	1	1	1	1	91.7058	1	109.134	1
PHF20L1	32.1891	1	54.9941	58.0318	1	1	66.4528	1	1	1
PHGDH	162.785	1	1	1	1	1	1	1	1	1
PHLDA1	1	1	176.43	115.841	72.5093	1	317.13	404.558	369.61	223.237
PHLDA3	84.6458	1	69.2157	1	1	1	1	1	1	1
PHTF2	1	1	1	1	1	1	1	1	107.503	1
PHYKPL	1	1	46.2651	39.4803	1	1	49.0191	1	1	63.2927
PI15	1	1	104.09	1	1	1	1	1	1	1
PI3	895.826	60.0831	87.1674	43.4874	1	1	1	1	1	1
PIK3AP1	1	1	1	1	49.1903	1	1	1	1	1
PIK3C2A	1	1	1	65.2121	1	1	1	1	1	1
PIK3IP1	1	1	1	1	1	1	1	158.371	205.532	91.8701
PIK3R1	1	1	86.0092	1	1	1	79.874	202.357	1	289.094
PIK3R3	1	1	1	88.07	1	1	1	1	1	1
PIKFYVE	1	1	1	1	1	47.8009	1	1	1	1
PILRA	1	42.784	1	1	98.2294	1	1	1	1	1
PILRB	1	1	1	1	1	55.6227	1	1	1	1
PIM2	1	41.8314	1	1	1	247.39	123.746	159.399	366.692	207.747
PINK1	1	1	1	51.3403	1	1	1	1	1	1
PIP4K2A	1	1	1	1	1	1	90.6322	1	1	88.4914
PITPNC1	1	1	1	49.4053	1	1	1	1	1	1
PKIB	1	231.145	1	1	1	1	1	1	1	1
PKIG	1	1	195.448	137.691	1	92.7919	1	1	1	1
PKN1	1	1	1	49.5387	1	1	1	1	1	1
PKP1	289.582	1	1	1	1	1	1	1	1	1
PKP3	234.228	1	1	1	1	1	1	1	1	1
PKP4	1	1	1	102.869	1	1	1	1	1	1
PLA2G16	1	1	1	154.164	1	57.3787	1	1	1	1
PLA2G2A	1	1	316.601	1	1	1	1	1	1	1
PLA2G2D	1	1	1	1	89.3376	1	1	1	1	1
PLA2G7	1	1	1	1	113.944	1	1	1	1	1
PLAC8	1	1	1	1	1	581.268	1	105.568	1	78.4533
PLAC9	1	1	419.284	1	1	1	1	1	1	1
PLAGL1	1	1	80.8652	1	1	1	1	1	1	1
PLAU	79.5401	1	40.1463	57.2386	122.912	1	1	1	1	1
PLAUR	62.8661	466.629	92.6756	32.874	1086.17	73.3436	1	1	1	1
PLCB1	1	1	1	49.7858	1	1	1	1	1	1
PLCG2	1	86.2346	56.0472	209.455	1	67.2397	1	1	1	1
PLCH2	1	1	1	1	1	1	1	1	1	68.1796
PLD3	32.6837	44.2392	128.195	80.4105	245.8	1	1	1	1	1
PLD4	1	1	1	1	1	165.363	1	1	1	1
PLEK	1	361.609	1	1	697.449	185.417	1	1	1	69.0776
PLEK2	45.6671	1	1	1	1	1	1	1	1	1
PLEKHA2	1	1	1	1	38.0336	1	1	1	1	1
PLEKHA4	1	1	60.5993	1	1	1	1	1	1	1
PLEKHF1	35.2606	1	1	1	1	1	1	1	80.576	1
PLEKHF2	45.1739	1	1	1	1	59.2552	1	1	1	1
PLEKHH2	1	1	80.2077	1	1	1	1	1	1	1
PLEKHO2	1	1	1	1	53.6606	1	1	1	1	1
PLIN2	96.5994	85.6206	105.08	192.46	441.568	1	141.946	589.123	308.429	167.491
PLK2	231.349	1	72.3352	142.516	1	1	139.987	1	1	1
PLK3	56.3719	1	1	1	40.7063	1	62.3782	101.002	88.6589	1
PLPP1	1	1	188.201	148.195	1	1	152.331	1	1	229.86
PLPP2	75.0131	1	1	1	1	1	1	1	1	1
PLPP3	1	1	353.565	97.0027	1	1	1	1	1	1
PLPP5	1	1	41.0503	36.8331	1	76.6138	1	1	1	1
PLTP	26.6835	1	78.5115	1	621.043	1	1	1	1	1
PLVAP	1	1	1	1144.6	1	1	1	1	1	1
PLXDC1	1	1	100.342	1	1	1	1	1	1	1
PLXDC2	1	1	1	1	45.7998	1	1	1	1	1
PMEPA1	1	1	68.6555	1	1	65.0631	1	1	1	1
PMP22	54.0541	1	611.217	247.561	105.761	1	1	1	1	1
PNMA1	1	42.6824	1	1	1	1	1	1	66.5542	1
PNO1	29.2144	1	35.7498	1	1	1	43.3023	1	1	1
PNOC	1	1	1	1	1	53.5145	1	1	1	1
PNP	72.6568	38.2086	1	89.547	41.481	1	1	80.9156	1	1
PNPLA4	43.8566	1	1	1	1	1	1	1	1	1
PODXL	1	1	1	126.022	1	1	1	1	1	1
POLB	1	1	1	1	1	84.1191	1	1	1	1
POLD2	78.9336	1	51.4584	39.7561	1	1	74.7199	1	1	1
POLR2A	38.7288	1	1	33.2138	1	1	49.7744	1	1	1
POLR3E	1	1	1	1	1	1	1	70.2152	1	1
POSTN	1	1	1181	1	1	1	1	1	1	1
POU2F2	1	1	1	1	1	125.296	1	1	1	1
POU2F3	37.9417	1	1	1	1	1	1	1	1	1
POU3F1	44.3484	1	1	1	1	1	1	1	1	1
PPAN	31.8083	1	1	1	1	1	52.7021	1	1	1
PPFIBP1	1	1	61.9313	135.607	1	1	1	1	1	1
PPIC	82.3619	1	246.503	166.744	1	1	1	1	1	1
PPIF	58.7864	141.728	39.5891	1	262.598	1	1	1	1	1
PPIL3	24.7158	33.6033	1	1	1	1	1	1	1	1
PPIL4	31.0009	1	51.8392	44.6937	1	1	1	78.9132	1	1
PPL	71.73	1	1	1	1	1	1	1	1	1
PPM1B	30.7874	36.4049	1	1	1	52.4956	48.6836	75.0717	95.1644	60.0088
PPM1F	1	1	1	67.7134	1	1	1	1	1	1
PPM1K	1	46.4128	1	1	1	133.2	1	83.9281	110.34	81.5648
PPM1M	1	35.1231	1	1	1	1	1	1	1	1
PPP1R13L	54.9332	1	1	1	1	1	1	1	1	1
PPP1R14A	1	1	122.451	1	1	1	1	1	1	1
PPP1R14B	122.666	42.0383	41.8192	73.627	1	167.589	39.873	1	1	1
PPP1R14C	65.4538	1	1	1	1	1	1	1	1	1
PPP1R15B	1	64.7885	1	43.2644	161.168	65.6572	64.8046	94.6975	1	74.1375
PPP1R16A	61.383	1	1	1	1	1	1	1	1	1
PPP1R35	1	1	1	1	1	1	55.797	1	1	1
PPP2R5A	26.9284	1	1	67.8197	1	1	1	1	1	65.0805
PPP3CC	1	1	31.0327	1	1	62.6114	1	1	1	57.974
PPP6R1	1	40.0224	1	1	1	1	50.9775	1	1	1
PQLC1	1	1	1	1	36.1546	1	1	1	1	1
PRCC	46.5821	1	29.8529	38.611	1	1	50.2863	1	1	1
PRCP	27.047	105.2	65.3951	550.829	91.7929	1	1	1	1	1
PRDM1	1	1	54.2899	49.7567	96.5538	1	190.753	133.137	305.878	96.4001
PRDM2	36.5561	1	1	1	1	94.0916	1	76.3917	88.7084	1
PRELP	1	1	120.078	1	1	1	1	1	1	1
PREX1	1	42.1699	1	1	41.3717	1	70.2636	1	69.1429	72.2055
PREX2	1	1	1	64.1782	1	1	1	1	1	1
PRF1	1	1	1	1	1	1	226.289	1	85.1708	717.063
PRKAG2	1	33.6428	1	1	1	1	1	1	1	1
PRKAR1B	1	1	1	1	1	1	73.0619	1	1	1
PRKCB	1	1	1	1	43.2514	88.0939	1	1	1	71.6447
PRKCD	1	1	1	1	39.079	1	1	1	1	1
PRKCDBP	49.8899	1	622.273	617.847	1	1	1	1	1	1
PRKCH	1	1	1	72.5608	1	1	73.0453	85.0416	97.8143	113.288
PRKD3	1	33.6194	1	42.7864	1	1	1	1	1	1
PRKX	1	1	1	1	1	1	85.7278	1	1	153.941
PRMT9	1	55.4656	1	1	52.8276	146.65	102.429	92.2697	1	153.263
PROCR	1	1	116.147	68.2514	1	1	1	1	1	1
PRPF6	34.6116	1	36.9366	54.795	1	1	56.0912	1	1	1
PRPS1	1	1	1	1	1	1	73.9554	83.1495	67.1219	80.7042
PRR16	1	1	61.1511	1	1	1	1	1	1	1
PRR7	24.1291	1	1	1	1	56.3244	76.1857	100.78	1	121.833
PRRG4	106.635	1	1	1	1	1	1	1	1	1
PRRX1	1	1	330.868	1	1	1	1	1	1	1
PRRX2	1	1	99.9995	1	1	1	1	1	1	1
PRSS23	1	1	337.176	385.318	1	1	1	1	1	1
PRSS3	97.6001	1	1	1	1	1	1	1	1	1
PRSS8	43.6432	1	1	1	1	1	1	1	1	1
PSAT1	62.0844	1	1	1	1	1	1	1	1	1
PSMB8.AS1	1	38.1403	1	54.512	1	1	66.4148	1	66.5383	76.7923
PSMD5.AS1	1	1	1	1	1	1	76.5639	1	1	1
PSPC1	28.8868	1	1	1	1	1	44.1639	1	74.2757	1
PSTPIP1	1	41.9469	1	1	1	1	98.1895	1	88.5454	89.6558
PSTPIP2	1	1	1	1	55.5555	1	1	1	1	1
PTAFR	1	1	1	1	85.8063	1	1	1	1	1
PTCRA	1	1	1	1	1	78.9397	1	1	1	1
PTDSS1	26.3244	33.571	1	28.216	1	1	52.1607	1	1	1
PTGDS	1	1	1983.33	72.9269	612.704	2457.6	1	1	1	1
PTGER2	1	1	1	1	1	1	1	1	1	78.085
PTGER4	1	106.906	43.506	1	101.154	1	273.203	398.648	99.4623	151.627
PTGIR	1	1	78.4751	1	1	1	1	1	1	1
PTGS1	48.3072	1	1	1	1	1	1	1	1	1
PTGS2	1	1	1	1	130.296	1	1	1	1	1
PTK2B	1	1	1	1	48.8337	1	1	1	1	1
PTK7	1	1	94.8662	1	1	1	1	1	1	1
PTN	1	1	192.393	1	1	1	1	1	1	1
PTPN1	1	72.4911	1	1	143.359	98.6008	42.3571	1	60.2066	1
PTPN18	1	46.2489	1	38.3451	48.909	1	1	1	65.9021	1
PTPN22	1	1	1	1	1	1	1	79.9998	1	70.8994
PTPN4	1	1	1	1	1	1	1	1	1	73.4767
PTPN6	1	134.243	1	1	120.068	163.844	157.959	1	60.3577	86.2308
PTPN7	1	38.9927	1	1	1	65.4413	375.736	173.941	230.168	295.28
PTPRB	1	1	1	94.6433	1	1	1	1	1	1
PTPRC	1	229.75	1	1	237.475	177.729	513.243	585.881	682.945	682.239
PTPRE	1	173.87	1	58.226	131.286	110.643	1	1	1	1
PTPRF	80.5198	1	1	1	1	1	1	1	1	1
PTPRM	1	1	1	52.55	1	1	1	1	1	1
PTPRN2	1	1	1	53.2996	1	1	111.737	1	1	65.7716
PTRF	123.059	1	541.937	562.33	1	1	1	1	1	1
PVRL1	79.0884	1	1	1	1	1	1	1	1	1
PVRL4	57.6783	1	1	1	1	1	1	1	1	1
PXDN	1	1	61.837	95.4418	1	1	1	1	1	1
PXN	1	1	1	61.2912	1	1	1	1	1	1
PYGL	67.9341	1	1	1	1	1	1	1	1	1
PYHIN1	1	1	1	1	1	1	1	1	94.0314	95.1171
PYM1	53.134	1	1	1	1	1	1	1	1	1
QPCT	1	105.092	1	1	51.6109	1	1	1	1	1
R3HDM4	39.1761	50.5462	34.9929	35.6363	1	1	1	1	94.9904	55.9929
RAB11FIP1	1	109.625	1	1	1	291.938	65.5047	76.0191	142.654	134.03
RAB13	163.716	81.6094	573.577	730.385	159.041	1	1	1	1	1
RAB20	1	1	1	1	123.053	1	1	1	1	1
RAB21	42.402	57.7686	34.5486	48.5438	47.8765	68.0398	1	70.6991	1	1
RAB25	260.076	1	1	1	1	1	1	1	1	1
RAB27A	1	1	1	41.3089	1	1	77.6823	1	66.7221	138.906
RAB29	1	64.8845	1	39.6245	1	57.4881	1	1	1	58.9892
RAB31	28.2134	121.741	118.061	47.8603	179.006	1	1	1	1	1
RAB32	1	198.85	66.9771	46.713	126.098	1	1	1	1	1
RAB33A	1	1	1	1	1	1	1	1	93.3512	1
RAB38	99.9508	1	1	1	1	1	1	1	1	1
RAB3D	45.0579	1	1	1	1	1	1	1	1	1
RAB4B	1	43.4096	1	37.6653	1	50.1111	1	1	1	1
RAB7B	30.6364	84.4072	1	1	1	1	1	1	1	1
RAB8B	1	91.7835	1	1	61.9611	51.9945	83.0333	162.253	101.627	105.729
RABGAP1L	1	1	1	1	1	61.7198	1	1	1	65.27
RAC2	1	106.313	1	1	64.587	363.122	627.958	341.919	823.573	666.337
RAD50	52.5205	1	55.003	1	1	1	45.1557	1	1	1
RAD51C	1	1	1	1	1	1	45.7175	1	1	1
RAI14	1	1	71.231	125.05	1	1	1	1	1	1
RALGAPA1	1	1	1	1	1	51.8916	1	97.5296	1	1
RALGAPA2	1	1	1	60.9571	1	1	1	1	1	1
RALGPS2	27.9102	1	1	1	1	55.1189	1	1	1	1
RAMP2	1	1	1	867.966	1	1	1	1	1	1
RAMP3	1	1	62.0421	804.432	1	1	1	1	1	1
RANBP2	26.3738	51.969	1	42.1148	74.2618	191.055	53.8787	105.398	1	1
RANGAP1	38.5519	1	1	1	1	1	1	1	1	1
RAP2B	50.6376	50.5045	1	1	60.4993	1	1	1	1	1
RAPGEF1	1	45.822	1	1	50.2023	1	1	1	1	1
RAPGEF3	1	1	1	55.5449	1	1	1	1	1	1
RARA	1	49.7731	1	44.5166	1	54.8631	69.7569	70.4281	51.7565	1
RARG	59.0536	1	1	1	1	1	1	1	1	1
RARRES2	1	1	518.43	1	1	1	1	1	1	1
RASA4	1	1	1	107.833	1	1	1	1	1	1
RASAL2	1	1	1	60.0819	1	1	1	1	1	1
RASAL3	1	1	1	1	1	1	68.8576	1	57.0523	70.7851
RASD1	74.0242	1	160.841	1	1	1	1	1	1	1
RASGEF1B	1	69.5552	1	1	124.983	93.2254	1	1	1	1
RASGRP1	1	1	1	1	1	1	1	1	113.065	90.8952
RASGRP2	1	1	1	1	1	72.5559	1	1	1	67.4894
RASGRP3	1	1	1	59.0398	1	78.9342	1	1	1	1
RASIP1	1	1	1	109.406	1	1	1	1	1	1
RASSF1	1	1	37.3433	43.7619	1	56.5725	62.4206	1	1	71.3679
RASSF2	1	59.1398	1	1	49.6945	46.9357	1	1	1	1
RASSF3	1	1	1	1	52.4297	1	1	1	1	1
RASSF4	1	107.756	1	1	158.97	1	1	1	1	1
RB1	1	57.6355	1	36.0702	88.6803	1	1	1	1	1
RBM14	30.7247	1	1	1	1	1	61.6729	92.3036	1	1
RBM38	1	1	1	1	1	52.0983	57.6106	86.3371	1	75.6628
RBM4	27.8087	1	1	1	1	1	68.0249	70.4826	62.2261	78.6757
RBM47	27.5147	45.0677	1	1	115.833	1	1	1	1	1
RBM5	33.3944	1	52.2349	62.9928	1	72.221	1	1	56.0341	1
RBM7	45.6415	1	50.7133	42.023	1	47.1131	1	1	1	1
RBMX2	29.8113	1	39.1983	30.0069	1	1	1	1	56.1057	1
RBP1	40.5336	1	1	1	1	1	1	1	1	1
RBP5	1	1	103.096	1	1	1	1	1	1	1
RBP7	1	1	1	537.732	1	1	1	1	1	1
RBPMS	1	1	67.5602	126.585	1	1	1	1	1	1
RCAN1	1	1	50.4918	226.613	1	1	1	1	1	1
RCAN2	1	1	56.5074	1	1	1	1	1	1	1
RCAN3	1	1	1	1	1	1	52.0831	80.9069	105.817	1
RCBTB2	1	1	1	1	1	1	143.045	1	1	113.91
RCN1	30.4615	1	301.517	166.829	34.0754	1	1	1	1	1
RCN3	1	1	245.535	1	1	1	1	1	1	1
RCSD1	1	1	1	1	42.734	86.258	94.5019	1	103.126	86.3829
RDH10	1	1	1	1	1	1	69.8584	1	1	1
RDH12	47.3254	1	1	1	1	1	1	1	1	1
RDX	41.0914	40.519	112.079	352.713	72.5222	1	1	1	1	1
RELT	1	1	1	1	38.6258	92.6416	1	1	1	1
RENBP	1	1	1	1	70.856	1	1	1	1	1
REPIN1	1	55.7668	1	30.0022	1	48.4325	1	1	1	1
RFC1	38.1222	1	49.2523	51.8098	1	1	55.4042	1	69.4948	1
RFC2	27.952	1	1	1	1	1	43.4206	1	1	1
RFTN1	1	50.8185	52.6388	1	1	1	1	1	1	1
RGCC	1	399.514	93.7747	320.915	148.05	1	851.884	1132.13	490.47	371.144
RGL1	1	1	1	1	76.1904	1	1	1	1	1
RGL2	31.1342	1	1	77.6152	1	1	1	1	1	1
RGL4	1	1	1	1	1	1	1	1	89.2523	56.4565
RGS1	1	1061.1	40.7812	1	1294.58	888.624	1040.09	1429.78	2132.06	2071.85
RGS12	81.3294	42.6123	1	30.9503	1	1	1	1	1	1
RGS14	88.0274	41.982	1	1	1	1	45.9509	1	1	61.1156
RGS16	1	1	551.873	308.417	1	1	133.73	1	1	91.455
RGS18	1	49.1255	1	1	1	1	1	1	1	1
RGS3	1	1	96.3087	146.252	1	1	1	1	1	1
RGS5	1	1	713.792	1	1	1	1	1	1	1
RGS9	1	1	1	1	1	1	67.0954	1	1	1
RHBDD2	36.7928	1	53.4801	41.8958	1	1	83.8696	80.2089	211.594	64.234
RHBDF2	1	1	1	1	46.1582	56.7564	1	1	1	1
RHOBTB3	1	1	66.3347	1	1	1	1	1	1	1
RHOD	85.072	1	1	1	1	1	1	1	1	1
RHOF	1	124.278	1	1	54.077	97.8853	85.4418	168.397	189.317	143.739
RHOH	1	1	1	1	1	425.633	190.828	600.053	504.193	539.164
RHOJ	1	1	1	87.3776	1	1	1	1	1	1
RHOQ	1	1	48.1217	1	51.1357	1	1	1	1	1
RHOT2	36.5666	1	33.7567	47.7414	1	1	52.7219	1	1	1
RHOV	261.704	1	1	1	1	1	1	1	1	1
RICTOR	1	1	34.7865	40.1433	1	91.4769	59.9995	82.203	101.673	131.361
RILP	1	1	1	40.1806	44.8557	1	1	1	1	1
RILPL2	1	70.6094	59.251	90.3102	160.182	123.805	85.7621	271.509	111.356	105.243
RIN1	40.3073	1	1	1	1	1	1	1	1	1
RIN3	1	38.77	1	1	1	1	1	1	1	1
RIOK3	62.693	1	1	1	50.4261	1	1	1	1	1
RIPK2	40.0018	98.7184	34.7303	1	164.673	49.0304	1	1	1	1
RNASE1	1	1	1	517.369	1283.21	1	1	1	1	1
RNASE6	1	242.206	1	1	266.492	132.758	1	1	1	1
RND1	1	1	1	109.215	1	1	1	1	1	1
RND3	200.118	1	171.586	1	1	1	1	1	1	1
RNF11	85.131	1	43.8376	74.9355	1	61.3467	1	71.7017	1	1
RNF113A	1	1	1	1	1	44.1735	47.087	1	70.7749	67.3254
RNF125	1	1	1	1	1	1	76.7688	1	1	66.9762
RNF130	1	83.733	52.1315	56.2444	229.765	50.0156	1	1	1	1
RNF138	33.5766	1	1	32.7541	1	50.5266	70.1849	92.8126	1	1
RNF139	34.2298	1	1	33.4717	1	1	109.812	220.851	94.5728	106.64
RNF141	42.3252	1	1	1	1	1	1	1	1	1
RNF144B	38.7382	1	1	1	77.3017	1	1	1	1	1
RNF166	1	54.0205	1	1	1	1	60.8012	1	95.2127	88.843
RNF168	36.6798	1	1	1	1	1	1	75.9729	1	1
RNF187	51.6398	1	38.5025	44.3412	1	1	82.3314	1	113.061	1
RNF19A	41.4167	1	42.0428	43.4467	1	1	201.495	175.454	105.253	158.886
RNF19B	1	1	1	1	76.318	1	1	1	1	1
RNF32	1	1	1	1	1	1	57.2166	1	1	1
RNF34	1	1	1	1	1	1	1	1	71.9776	1
ROBO4	1	1	1	125.64	1	1	1	1	1	1
ROGDI	1	36.0453	1	1	1	1	1	1	1	1
RORA	66.9344	1	43.586	33.2347	1	1	76.6129	444.438	429.627	154.178
RP1.313I6	1	1	1	1	1	66.185	1	1	1	1
RP1.34B20	1	1	1	1	1	1	1	1	1	96.5406
RP11.1143G9	1	578.2	1	1	1023.25	1	1	1	1	1
RP11.138A9	1	62.9174	39.1693	38.6171	64.7379	202.989	258.277	533.481	487.133	214.557
RP11.1399P15	1	1	1	1	1	1	1	1	118.28	1
RP11.14N7	1	1	57.9667	1	1	1	1	1	1	1
RP11.166O4	1	1	1	1	1	53.6125	1	1	1	62.2626
RP11.255M2	45.4388	1	1	35.2502	1	52.926	1	71.6812	1	1
RP11.291B21	1	1	1	1	1	1	1	1	1	125.007
RP11.295G20	194.429	1	1	1	1	1	1	1	1	1
RP11.347P5	1	1	1	1	1	1	89.8065	145.317	138.384	87.6583
RP11.356I2	1	1	1	1	1	1	1	1	63.381	1
RP11.382A20	1	1	1	61.5933	1	1	1	1	1	1
RP11.386I14	1	1	1	1	1	73.8837	1	1	1	1
RP11.536O18	1	1	1	87.4407	1	1	1	1	1	1
RP11.596C23	1	1	1	1	1	1	95.8416	1	1	1
RP11.796E2	1	1	1	1	1	80.027	100.488	88.6167	85.5121	120.934
RP11.834C11	1	1	73.4984	1	1	1	1	1	1	1
RP2	1	1	1	1	37.7798	1	1	1	1	1
RP3.395M20	1	1	1	1	55.0149	1	1	1	1	1
RP5.1171I10	1	57.4384	1	1	1	117.986	126.988	71.1222	1	115.905
RPGR	1	1	1	50.2862	1	1	1	1	1	1
RPIA	1	1	1	37.4417	1	1	65.1537	1	1	1
RPL39L	26.3626	1	42.9848	1	1	1	57.383	1	1	1
RPS6KA1	1	45.7855	1	1	1	1	1	1	1	1
RPS6KA2	1	1	1	69.5384	1	1	1	1	1	1
RPS6KA3	1	40.2222	1	55.1711	38.2118	1	1	1	1	1
RPS6KA4	32.1281	35.9797	1	1	1	44.4542	1	1	1	1
RRAS2	1	1	1	1	1	60.716	69.0678	1	1	97.4454
RRM1	52.0154	1	1	1	1	1	1	1	1	1
[truncated: 596 more rows]
